# Supplementary material for: Identification and Characterization of the APX Gene Family and Its Expression Pattern under Phytohormone Treatment and Abiotic Stress in Populus trichocarpa
Source: Genes (Basel). 2021 Feb 25;12(3):334. doi: 10.3390/genes12030334 (PMC7996185; doi:10.3390/genes12030334)
Supplement: Supplementary file 1 [file genes-12-00334-s001.zip]

Archive with 121 entries (71 files):
- Supplementary table S3.xls
- Supplementary Table S4.xls
- Supplementary Table S5.xlsx
- Supplementary file 2/
- Supplementary file 2/Supplementary file 2/
- Supplementary file 2/Supplementary file 2/APX1/
- Supplementary file 2/Supplementary file 2/APX1/model/
- Supplementary file 2/Supplementary file 2/APX1/model/01/
- Supplementary file 2/Supplementary file 2/APX1/model/01/01.png
- Supplementary file 2/Supplementary file 2/APX1/model/01/info.json
- Supplementary file 2/Supplementary file 2/APX1/model/01/model.pdb
- Supplementary file 2/Supplementary file 2/APX1/model/01/report.json
- Supplementary file 2/Supplementary file 2/APX1/model/01/templates/
- Supplementary file 2/Supplementary file 2/APX1/model/01/templates/1iyn.1.A.pdb.gz
- Supplementary file 2/Supplementary file 2/APX1/model/02/
- Supplementary file 2/Supplementary file 2/APX1/model/02/02.png
- Supplementary file 2/Supplementary file 2/APX1/model/02/info.json
- Supplementary file 2/Supplementary file 2/APX1/model/02/model.pdb
- Supplementary file 2/Supplementary file 2/APX1/model/02/report.json
- Supplementary file 2/Supplementary file 2/APX1/model/02/templates/
- Supplementary file 2/Supplementary file 2/APX1/model/02/templates/5ksn.1.A.pdb.gz
- Supplementary file 2/Supplementary file 2/APX10/
- Supplementary file 2/Supplementary file 2/APX10/model/
- Supplementary file 2/Supplementary file 2/APX10/model/01/
- Supplementary file 2/Supplementary file 2/APX10/model/01/01.png
- Supplementary file 2/Supplementary file 2/APX10/model/01/info.json
- Supplementary file 2/Supplementary file 2/APX10/model/01/model.pdb
- Supplementary file 2/Supplementary file 2/APX10/model/01/report.json
- Supplementary file 2/Supplementary file 2/APX10/model/01/templates/
- Supplementary file 2/Supplementary file 2/APX10/model/01/templates/1oaf.1.A.pdb.gz
- Supplementary file 2/Supplementary file 2/APX11/
- Supplementary file 2/Supplementary file 2/APX11/model/
- Supplementary file 2/Supplementary file 2/APX11/model/01/
- Supplementary file 2/Supplementary file 2/APX11/model/01/01.png
- Supplementary file 2/Supplementary file 2/APX11/model/01/info.json
- Supplementary file 2/Supplementary file 2/APX11/model/01/model.pdb
- Supplementary file 2/Supplementary file 2/APX11/model/01/report.json
- Supplementary file 2/Supplementary file 2/APX11/model/01/templates/
- Supplementary file 2/Supplementary file 2/APX11/model/01/templates/1oaf.1.A.pdb.gz
- Supplementary file 2/Supplementary file 2/APX2/
- Supplementary file 2/Supplementary file 2/APX2/model/
- Supplementary file 2/Supplementary file 2/APX2/model/01/
- Supplementary file 2/Supplementary file 2/APX2/model/01/01.png
- Supplementary file 2/Supplementary file 2/APX2/model/01/info.json
- Supplementary file 2/Supplementary file 2/APX2/model/01/model.pdb
- Supplementary file 2/Supplementary file 2/APX2/model/01/report.json
- Supplementary file 2/Supplementary file 2/APX2/model/01/templates/
- Supplementary file 2/Supplementary file 2/APX2/model/01/templates/2vcs.1.A.pdb.gz
- Supplementary file 2/Supplementary file 2/APX3/
- Supplementary file 2/Supplementary file 2/APX3/model/
- Supplementary file 2/Supplementary file 2/APX3/model/01/
- Supplementary file 2/Supplementary file 2/APX3/model/01/01.png
- Supplementary file 2/Supplementary file 2/APX3/model/01/info.json
- Supplementary file 2/Supplementary file 2/APX3/model/01/model.pdb
- Supplementary file 2/Supplementary file 2/APX3/model/01/report.json
- Supplementary file 2/Supplementary file 2/APX3/model/01/templates/
- Supplementary file 2/Supplementary file 2/APX3/model/01/templates/2y6a.1.A.pdb.gz
- Supplementary file 2/Supplementary file 2/APX4/
- Supplementary file 2/Supplementary file 2/APX4/model/
- Supplementary file 2/Supplementary file 2/APX4/model/01/
- Supplementary file 2/Supplementary file 2/APX4/model/01/01.png
- Supplementary file 2/Supplementary file 2/APX4/model/01/info.json
- Supplementary file 2/Supplementary file 2/APX4/model/01/model.pdb
- Supplementary file 2/Supplementary file 2/APX4/model/01/report.json
- Supplementary file 2/Supplementary file 2/APX4/model/01/templates/
- Supplementary file 2/Supplementary file 2/APX4/model/01/templates/3rrw.1.A.pdb.gz
- Supplementary file 2/Supplementary file 2/APX5/
- Supplementary file 2/Supplementary file 2/APX5/model/
- Supplementary file 2/Supplementary file 2/APX5/model/01/
- Supplementary file 2/Supplementary file 2/APX5/model/01/01.png
- Supplementary file 2/Supplementary file 2/APX5/model/01/info.json
- Supplementary file 2/Supplementary file 2/APX5/model/01/model.pdb
- Supplementary file 2/Supplementary file 2/APX5/model/01/report.json
- Supplementary file 2/Supplementary file 2/APX5/model/01/templates/
- Supplementary file 2/Supplementary file 2/APX5/model/01/templates/1iyn.1.A.pdb.gz
- Supplementary file 2/Supplementary file 2/APX6/
- Supplementary file 2/Supplementary file 2/APX6/model/
- Supplementary file 2/Supplementary file 2/APX6/model/01/
- Supplementary file 2/Supplementary file 2/APX6/model/01/01.png
- Supplementary file 2/Supplementary file 2/APX6/model/01/info.json
- Supplementary file 2/Supplementary file 2/APX6/model/01/model.pdb
- Supplementary file 2/Supplementary file 2/APX6/model/01/report.json
- Supplementary file 2/Supplementary file 2/APX6/model/01/templates/
- Supplementary file 2/Supplementary file 2/APX6/model/01/templates/1apx.1.A.pdb.gz
- Supplementary file 2/Supplementary file 2/APX7/
- Supplementary file 2/Supplementary file 2/APX7/model/
- Supplementary file 2/Supplementary file 2/APX7/model/01/
- Supplementary file 2/Supplementary file 2/APX7/model/01/01.png
- Supplementary file 2/Supplementary file 2/APX7/model/01/info.json
- Supplementary file 2/Supplementary file 2/APX7/model/01/model.pdb
- Supplementary file 2/Supplementary file 2/APX7/model/01/report.json
- Supplementary file 2/Supplementary file 2/APX7/model/01/templates/
- Supplementary file 2/Supplementary file 2/APX7/model/01/templates/1apx.1.A.pdb.gz
- Supplementary file 2/Supplementary file 2/APX7/model/02/
- Supplementary file 2/Supplementary file 2/APX7/model/02/02.png
- Supplementary file 2/Supplementary file 2/APX7/model/02/info.json
- Supplementary file 2/Supplementary file 2/APX7/model/02/model.pdb
- Supplementary file 2/Supplementary file 2/APX7/model/02/report.json
- Supplementary file 2/Supplementary file 2/APX7/model/02/templates/
- Supplementary file 2/Supplementary file 2/APX7/model/02/templates/3e2n.1.A.pdb.gz
- Supplementary file 2/Supplementary file 2/APX8/
- Supplementary file 2/Supplementary file 2/APX8/model/
- Supplementary file 2/Supplementary file 2/APX8/model/01/
- Supplementary file 2/Supplementary file 2/APX8/model/01/01.png
- Supplementary file 2/Supplementary file 2/APX8/model/01/info.json
- Supplementary file 2/Supplementary file 2/APX8/model/01/model.pdb
- Supplementary file 2/Supplementary file 2/APX8/model/01/report.json
- Supplementary file 2/Supplementary file 2/APX8/model/01/templates/
- Supplementary file 2/Supplementary file 2/APX8/model/01/templates/5l86.1.A.pdb.gz
- Supplementary file 2/Supplementary file 2/APX9/
- Supplementary file 2/Supplementary file 2/APX9/model/
- Supplementary file 2/Supplementary file 2/APX9/model/01/
- Supplementary file 2/Supplementary file 2/APX9/model/01/01.png
- Supplementary file 2/Supplementary file 2/APX9/model/01/info.json
- Supplementary file 2/Supplementary file 2/APX9/model/01/model.pdb
- Supplementary file 2/Supplementary file 2/APX9/model/01/report.json
- Supplementary file 2/Supplementary file 2/APX9/model/01/templates/
- Supplementary file 2/Supplementary file 2/APX9/model/01/templates/2y6a.1.A.pdb.gz
- Supplementary file 1.docx
- Supplementary table S1.xls
- Supplementary Table S2.xlsx
