# Supplementary material for: Identification and Characterization of the APX Gene Family and Its Expression Pattern under Phytohormone Treatment and Abiotic Stress in Populus trichocarpa
Source: Genes (Basel). 2021 Feb 25;12(3):334. doi: 10.3390/genes12030334 (PMC7996185; doi:10.3390/genes12030334)
Supplement: Supplementary file 1 [file genes-12-00334-s001.zip › Supplementary table S3.xls]

## Sheet: Sheet1
Motif	Motif Consensus
motif 1	CAPJMLRLAWHDAGTYDKNTKTGGPNGSI
motif 2	HGANNGLDIAIRLLEPIKEKFPKLTYADLYQLAGVVAVEVTGGPEIPFHP
motif 3	RLPDAKKGSDHLRDVFYRMGLSDKDIVALSGGHTLGRAHP
motif 4	WTAEPLKFDNSYFKELLKGETEGLLKLPTDKALLEDPSFRPYVEKYAEDE
motif 5	KAYPVVDEEYQKEIEKAKRDLRALIAEKS
motif 6	EAFFKDYAEAHKKLSELGFTP
motif 7	GRRDSSEPPPE
motif 8	TVLAQSAVGVAVAAAVVILSYFYEVRKKM
motif 9	ERSGFEGP
motif 10	IFKDQKRSSMSTVAAASDPAQLKSAREDIKE
motif 11	MAQYPSQLTLSPPKSQPM
motif 12	ETKYTKNGPGAPGGQ
motif 13	TVRLLPSASRVRLSJCSASSSLSJASSSSYSPSSLKCLRFSP
motif 14	RFEEEL
motif 15	DPPEGIMLDGVAGEKFMAAKY
