# Supplementary material for: Identification and Characterization of the APX Gene Family and Its Expression Pattern under Phytohormone Treatment and Abiotic Stress in Populus trichocarpa
Source: Genes (Basel). 2021 Feb 25;12(3):334. doi: 10.3390/genes12030334 (PMC7996185; doi:10.3390/genes12030334)
Supplement: Supplementary file 1 [file genes-12-00334-s001.zip › Supplementary Table S4.xls]

## Sheet: 二级结构
	Alpha helix (Hh)	Beta turn (Tt)	Extended strand (Ee)	Random coil (Cc)
PtrAPX1	111（29.44%）	28(7.43%)	54（14.32%）	184（48.81%）
PtrAPX2	118(41.26%)	22(7.69%)	30(10.49%)	116(40.56%)
PtrAPX3	120(41.81%)	18(6.27%)	34(11.85%)	115(40.07%)
PtrAPX4	147(42.36%)	9(2.59%)	47(13.54%)	144(41.50%)
PtrAPX5	175(36.01%)	32(6.58%)	78(16.05%)	201(41.36%)
PtrAPX6	27(28.12%)	6(6.25%)	22(22.92%)	41(42.71%)
PtrAPX7	105(39.18%)	19(7.09%)	27(10.07%)	117(43.66%)
PtrAPX8	108(32.05%)	16(4.75%)	42(12.46%)	171(50.74%)
PtrAPX9	93(37.05%)	15(5.98%)	40(15.94%)	103(41.04%)
PtrAPX10	114(39.86%)	21(7.34%)	34(11.89%)	117(40.91%)
PtrAPX11	99(39.60%)	18(7.20%)	27(10.80%)	106(42.40%)
