# Supplementary material for: Identification and Characterization of the APX Gene Family and Its Expression Pattern under Phytohormone Treatment and Abiotic Stress in Populus trichocarpa
Source: Genes (Basel). 2021 Feb 25;12(3):334. doi: 10.3390/genes12030334 (PMC7996185; doi:10.3390/genes12030334)
Supplement: Supplementary file 1 [file genes-12-00334-s001.zip › Supplementary Table S5.xlsx]

## Sheet: Sheet1
SeqName	Description	GO IDs	GO Names	Enzyme Codes	Enzyme Names	InterPro IDs
PtrAPX1	probable L-ascorbate peroxidase 6, chloroplastic isoform X1	P:GO:0000302; P:GO:0034599; P:GO:0042744; P:GO:0055114; P:GO:0098869; F:GO:0016688; F:GO:0020037; C:GO:0016021	P:response to reactive oxygen species; P:cellular response to oxidative stress; P:hydrogen peroxide catabolic process; P:oxidation-reduction process; P:cellular oxidant detoxification; F:L-ascorbate peroxidase activity; F:heme binding; C:integral component of membrane	EC:1.11.1.7; EC:1.11.1.11	Peroxidase; L-ascorbate peroxidase
PtrAPX2	ascorbate peroxidase	P:GO:0009723; P:GO:0034599; P:GO:0042542; P:GO:0042744; P:GO:0055114; P:GO:0090378; P:GO:0098869; F:GO:0016688; F:GO:0020037; C:GO:0009507; C:GO:0016021; C:GO:0046861	P:response to ethylene; P:cellular response to oxidative stress; P:response to hydrogen peroxide; P:hydrogen peroxide catabolic process; P:oxidation-reduction process; P:seed trichome elongation; P:cellular oxidant detoxification; F:L-ascorbate peroxidase activity; F:heme binding; C:chloroplast; C:integral component of membrane; C:glyoxysomal membrane	EC:1.11.1.7; EC:1.11.1.11	Peroxidase; L-ascorbate peroxidase
PtrAPX3	L-ascorbate peroxidase 3	P:GO:0000302; P:GO:0034599; P:GO:0042744; P:GO:0055114; P:GO:0098869; F:GO:0004601; F:GO:0020037; C:GO:0005739; C:GO:0005777; C:GO:0009507; C:GO:0016021	P:response to reactive oxygen species; P:cellular response to oxidative stress; P:hydrogen peroxide catabolic process; P:oxidation-reduction process; P:cellular oxidant detoxification; F:peroxidase activity; F:heme binding; C:mitochondrion; C:peroxisome; C:chloroplast; C:integral component of membrane	EC:1.11.1.7	Peroxidase
PtrAPX4	thylakoid lumenal 29 kDa protein, chloroplastic isoform X1	P:GO:0000302; P:GO:0006004; P:GO:0034599; P:GO:0042744; P:GO:0055114; P:GO:0098869; F:GO:0016688; F:GO:0016757; F:GO:0020037; C:GO:0009535	P:response to reactive oxygen species; P:fucose metabolic process; P:cellular response to oxidative stress; P:hydrogen peroxide catabolic process; P:oxidation-reduction process; P:cellular oxidant detoxification; F:L-ascorbate peroxidase activity; F:transferase activity, transferring glycosyl groups; F:heme binding; C:chloroplast thylakoid membrane	EC:1.11.1.7; EC:1.11.1.11	Peroxidase; L-ascorbate peroxidase
PtrAPX5	probable L-ascorbate peroxidase 6, chloroplastic isoform X1	P:GO:0000302; P:GO:0034599; P:GO:0042744; P:GO:0055114; P:GO:0098869; F:GO:0016688; F:GO:0020037; C:GO:0016021	P:response to reactive oxygen species; P:cellular response to oxidative stress; P:hydrogen peroxide catabolic process; P:oxidation-reduction process; P:cellular oxidant detoxification; F:L-ascorbate peroxidase activity; F:heme binding; C:integral component of membrane	EC:1.11.1.7; EC:1.11.1.11	Peroxidase; L-ascorbate peroxidase
PtrAPX6	L-ascorbate peroxidase, cytosolic	P:GO:0000302; P:GO:0034599; P:GO:0042744; P:GO:0055114; P:GO:0098869; F:GO:0016688; F:GO:0020037; C:GO:0009507	P:response to reactive oxygen species; P:cellular response to oxidative stress; P:hydrogen peroxide catabolic process; P:oxidation-reduction process; P:cellular oxidant detoxification; F:L-ascorbate peroxidase activity; F:heme binding; C:chloroplast	EC:1.11.1.7; EC:1.11.1.11	Peroxidase; L-ascorbate peroxidase
PtrAPX7	L-ascorbate peroxidase 2, cytosolic	P:GO:0000302; P:GO:0034599; P:GO:0042744; P:GO:0055114; P:GO:0098869; F:GO:0004601; F:GO:0020037; C:GO:0009507	P:response to reactive oxygen species; P:cellular response to oxidative stress; P:hydrogen peroxide catabolic process; P:oxidation-reduction process; P:cellular oxidant detoxification; F:peroxidase activity; F:heme binding; C:chloroplast	EC:1.11.1.7	Peroxidase
PtrAPX8	putative L-ascorbate peroxidase 6	P:GO:0000302; P:GO:0034599; P:GO:0042744; P:GO:0055114; P:GO:0098869; F:GO:0016688; F:GO:0020037; C:GO:0016021	P:response to reactive oxygen species; P:cellular response to oxidative stress; P:hydrogen peroxide catabolic process; P:oxidation-reduction process; P:cellular oxidant detoxification; F:L-ascorbate peroxidase activity; F:heme binding; C:integral component of membrane	EC:1.11.1.7; EC:1.11.1.11	Peroxidase; L-ascorbate peroxidase
PtrAPX9	L-ascorbate peroxidase, cytosolic	P:GO:0000302; P:GO:0034599; P:GO:0042744; P:GO:0055114; P:GO:0098869; F:GO:0016688; F:GO:0020037; C:GO:0009507	P:response to reactive oxygen species; P:cellular response to oxidative stress; P:hydrogen peroxide catabolic process; P:oxidation-reduction process; P:cellular oxidant detoxification; F:L-ascorbate peroxidase activity; F:heme binding; C:chloroplast	EC:1.11.1.7; EC:1.11.1.11	Peroxidase; L-ascorbate peroxidase
PtrAPX10	L-ascorbate peroxidase 3	P:GO:0009723; P:GO:0034599; P:GO:0042542; P:GO:0042744; P:GO:0055114; P:GO:0090378; P:GO:0098869; F:GO:0016688; F:GO:0020037; C:GO:0009507; C:GO:0016021; C:GO:0046861	P:response to ethylene; P:cellular response to oxidative stress; P:response to hydrogen peroxide; P:hydrogen peroxide catabolic process; P:oxidation-reduction process; P:seed trichome elongation; P:cellular oxidant detoxification; F:L-ascorbate peroxidase activity; F:heme binding; C:chloroplast; C:integral component of membrane; C:glyoxysomal membrane	EC:1.11.1.7; EC:1.11.1.11	Peroxidase; L-ascorbate peroxidase
PtrAPX11	L-ascorbate peroxidase 2, cytosolic	P:GO:0000302; P:GO:0034599; P:GO:0042744; P:GO:0055114; P:GO:0098869; F:GO:0004601; F:GO:0020037; C:GO:0005829; C:GO:0009507	P:response to reactive oxygen species; P:cellular response to oxidative stress; P:hydrogen peroxide catabolic process; P:oxidation-reduction process; P:cellular oxidant detoxification; F:peroxidase activity; F:heme binding; C:cytosol; C:chloroplast	EC:1.11.1.7	Peroxidase
