# Supplementary material for: Identification and Characterization of the APX Gene Family and Its Expression Pattern under Phytohormone Treatment and Abiotic Stress in Populus trichocarpa
Source: Genes (Basel). 2021 Feb 25;12(3):334. doi: 10.3390/genes12030334 (PMC7996185; doi:10.3390/genes12030334)
Supplement: Supplementary file 1 [file genes-12-00334-s001.zip › Supplementary file 2/Supplementary file 2/APX1/model/01/model.pdb]

TITLE     SWISS-MODEL SERVER (https://swissmodel.expasy.org)
TITLE    2 Untitled Project
EXPDTA    THEORETICAL MODEL (SWISS-MODEL SERVER)
AUTHOR    SWISS-MODEL SERVER (SEE REFERENCE IN JRNL Records)
REVDAT   1   03-NOV-20 1MOD    1       03:19
JRNL        AUTH   A.WATERHOUSE,M.BERTONI,S.BIENERT,G.STUDER,G.TAURIELLO,
JRNL        AUTH 2 R.GUMIENNY,F.T.HEER,T.A.P.DE BEER,C.REMPFER,L.BORDOLI,
JRNL        AUTH 3 R.LEPORE,T.SCHWEDE
JRNL        TITL   SWISS-MODEL: HOMOLOGY MODELLING OF PROTEIN STRUCTURES AND
JRNL        TITL 2 COMPLEXES
JRNL        REF    NUCLEIC.ACIDS.RES..           V.  46 W296  2018
JRNL        PMID   29788355
JRNL        DOI    10.1093/nar/gky427
REMARK   1
REMARK   1 REFERENCE 1
REMARK   1  AUTH   S.BIENERT,A.WATERHOUSE,T.A.P.DE BEER,G.TAURIELLO,G.STUDER,
REMARK   1  AUTH 2 L.BORDOLI,T.SCHWEDE
REMARK   1  TITL   THE SWISS-MODEL REPOSITORY - NEW FEATURES AND FUNCTIONALITY
REMARK   1  REF    NUCLEIC.ACIDS.RES..           V.  22       2017
REMARK   1  REFN                   ISSN 0305-1048
REMARK   1  PMID   27899672
REMARK   1  DOI    10.1093/nar/gkw1132
REMARK   1
REMARK   1 REFERENCE 2
REMARK   1  AUTH   N.GUEX,M.C.PEITSCH,T.SCHWEDE
REMARK   1  TITL   AUTOMATED COMPARATIVE PROTEIN STRUCTURE MODELING WITH
REMARK   1  TITL 2 SWISS-MODEL AND SWISS-PDBVIEWER: A HISTORICAL PERSPECTIVE
REMARK   1  REF    ELECTROPHORESIS               V.  30       2009
REMARK   1  REFN                   ISSN 0173-0835
REMARK   1  PMID   19517507
REMARK   1  DOI    10.1002/elps.200900140
REMARK   1
REMARK   1 REFERENCE 3
REMARK   1  AUTH   P.BENKERT,M.BIASINI,T.SCHWEDE
REMARK   1  TITL   TOWARD THE ESTIMATION OF THE ABSOLUTE QUALITY OF INDIVIDUAL
REMARK   1  TITL 2 PROTEIN STRUCTURE MODELS
REMARK   1  REF    BIOINFORMATICS                V.  27       2011
REMARK   1  REFN                   ISSN 1367-4803
REMARK   1  PMID   21134891
REMARK   1  DOI    10.1093/bioinformatics/btq662
REMARK   1
REMARK   1 REFERENCE 4
REMARK   1  AUTH   M.BERTONI,F.KIEFER,M.BIASINI,L.BORDOLI,T.SCHWEDE
REMARK   1  TITL   MODELING PROTEIN QUATERNARY STRUCTURE OF HOMO- AND
REMARK   1  TITL 2 HETERO-OLIGOMERS BEYOND BINARY INTERACTIONS BY HOMOLOGY
REMARK   1  REF    SCI.REP.                      V.   7       2017
REMARK   1  REFN                   ISSN
REMARK   1  PMID   28874689
REMARK   1  DOI    10.1038/s41598-017-09654-8
REMARK   1
REMARK   1 DISCLAIMER
REMARK   1 The SWISS-MODEL SERVER produces theoretical models for proteins.
REMARK   1 The results of any theoretical modelling procedure is
REMARK   1 NON-EXPERIMENTAL and MUST be considered with care. These models may
REMARK   1 contain significant errors. This is especially true for automated
REMARK   1 modeling since there is no human intervention during model
REMARK   1 building. Please read the header section and the logfile carefully
REMARK   1 to know what templates and alignments were used during the model
REMARK   1 building process. All information by the SWISS-MODEL SERVER is
REMARK   1 provided "AS-IS", without any warranty, expressed or implied.
REMARK   2
REMARK   2 COPYRIGHT NOTICE
REMARK   2 This SWISS-MODEL protein model is copyright. It is produced by the
REMARK   2 SWISS-MODEL server, developed by the Computational Structural
REMARK   2 Biology Group at the SIB Swiss Institute of Bioinformatics at the
REMARK   2 Biozentrum, University of Basel (https://swissmodel.expasy.org). This
REMARK   2 model is licensed under the CC BY-SA 4.0 Creative Commons
REMARK   2 Attribution-ShareAlike 4.0 International License
REMARK   2 (https://creativecommons.org/licenses/by-sa/4.0/legalcode), i.e. you
REMARK   2 can copy and redistribute the model in any medium or format,
REMARK   2 transform and build upon the model for any purpose, even
REMARK   2 commercially, under the following terms:
REMARK   2 Attribution - You must give appropriate credit, provide a link to
REMARK   2 the license, and indicate if changes were made. You may do so in any
REMARK   2 reasonable manner, but not in any way that suggests the licensor
REMARK   2 endorses you or your use. When you publish, patent or distribute
REMARK   2 results that were fully or partially based on the model, please cite
REMARK   2 the corresponding papers mentioned under JRNL.
REMARK   2 ShareAlike - If you remix, transform, or build upon the material,
REMARK   2 you must distribute your contributions under the same license as the
REMARK   2 original.
REMARK   2 No additional restrictions - you may not apply legal terms or
REMARK   2 technological measures that legally restrict others from doing
REMARK   2 anything the license permits.
REMARK   2 Find a human-readable summary of (and not a substitute for) the
REMARK   2 CC BY-SA 4.0 license at this link:
REMARK   2 https://creativecommons.org/licenses/by-sa/4.0/
REMARK   3 
REMARK   3 MODEL INFORMATION
REMARK   3  ENGIN   PROMOD3
REMARK   3  VERSN   3.1.1
REMARK   3  OSTAT   monomer
REMARK   3  OSRSN   PREDICTION
REMARK   3  QSPRD   0.000
REMARK   3  GMQE    0.64
REMARK   3  QMNV    4.1.0
REMARK   3  QMN4    0.66
REMARK   3  MODT    FALSE
REMARK   3 
REMARK   3 TEMPLATE 1
REMARK   3  PDBID   1iyn
REMARK   3  CHAIN   A
REMARK   3  MMCIF   A
REMARK   3  PDBV    2020-10-24
REMARK   3  SMTLE   1iyn.1.A
REMARK   3  SMTLV   2020-11-02
REMARK   3  MTHD    X-RAY DIFFRACTION 1.60 A
REMARK   3  FOUND   HHblits
REMARK   3  GMQE    0.64
REMARK   3  SIM     0.58
REMARK   3  SID     87.93
REMARK   3  OSTAT   monomer
REMARK   3  LIGND   HEM
REMARK   3  ALN A TRG MAQYPSSLTLSPPKSQPMASLRGSAATVRLLHSASRVRLSLSSASSSLSISSSSSYSP
REMARK   3  ALN A TRG SSLKCLQFSPLAPHIFKDQNRSSMSTVAAASDPAQLKSAREDIKELLKSKSCHPILVR
REMARK   3  ALN A TRG LGWHDSGTYNKNIEEWPRMGGANGSLRFDIELKHAANAGLVNALKLIKPIKDKYSGVT
REMARK   3  ALN A TRG YADLFQLASATAIEEAGGPKIPMKYGRVDVSAPEECPEEGRLPAAGPPKPADHLREVF
REMARK   3  ALN A TRG YRMGLNDKEIVALSGAHTLGRSRPERSGWGKPETKYTKNGPGAPGGQSWTAEWLKFDN
REMARK   3  ALN A TRG SYFKDIKQRKDDDLLVLPTDAALFEDPSFKVYAEKYAEDQEAFFKDYAEAHAKLSNLG
REMARK   3  ALN A TRG AKFDPQEGIVLDGV----AGEKFMAAKYSSGKD
REMARK   3  ALN A TPL ----------------------------------------------------------
REMARK   3  ALN A TPL -----------------------------ASDSAQLKSAREDIKELLKTKFCHPIMVR
REMARK   3  ALN A TPL LGWHDAGTYNKNIEEWPQRGGANGSLRFDVELKHGANAGLVNALNLLKPIKDKYSGVT
REMARK   3  ALN A TPL YADLFQLASATAIEEAGGPKIPMKYGRVDVTEPEQCPEEGRLPDAGPPSPAQHLRDVF
REMARK   3  ALN A TPL YRMGLNDKEIVALSGAHTLGRSRPDRSGWGKPETKYTKDGPGAPGGQSWTAQWLKFDN
REMARK   3  ALN A TPL SYFKDIKERRDEDLLVLPTDAALFEDPSFKVYAEKYAADPEAFFKDYAEAHAKLSNLG
REMARK   3  ALN A TPL AKFGPAEGFSLEGSPAGAAPEKFVAAKYSTGKD
REMARK   3  ALN A OFF 1
ATOM      1  N   ALA A  88      17.882  27.796  54.902  1.00  0.88           N  
ATOM      2  CA  ALA A  88      17.991  28.640  53.669  1.00  0.88           C  
ATOM      3  C   ALA A  88      17.060  29.835  53.800  1.00  0.88           C  
ATOM      4  O   ALA A  88      15.909  29.647  54.169  1.00  0.88           O  
ATOM      5  CB  ALA A  88      17.593  27.790  52.439  1.00  0.88           C  
ATOM      6  N   SER A  89      17.541  31.077  53.565  1.00  0.87           N  
ATOM      7  CA  SER A  89      16.719  32.289  53.545  1.00  0.87           C  
ATOM      8  C   SER A  89      15.734  32.271  52.380  1.00  0.87           C  
ATOM      9  O   SER A  89      15.983  31.624  51.381  1.00  0.87           O  
ATOM     10  CB  SER A  89      17.596  33.582  53.478  1.00  0.87           C  
ATOM     11  OG  SER A  89      18.298  33.718  52.239  1.00  0.87           O  
ATOM     12  N   ASP A  90      14.595  32.991  52.463  1.00  0.91           N  
ATOM     13  CA  ASP A  90      13.672  33.149  51.346  1.00  0.91           C  
ATOM     14  C   ASP A  90      14.322  33.703  50.060  1.00  0.91           C  
ATOM     15  O   ASP A  90      14.119  33.101  48.999  1.00  0.91           O  
ATOM     16  CB  ASP A  90      12.437  33.980  51.802  1.00  0.91           C  
ATOM     17  CG  ASP A  90      11.624  33.257  52.875  1.00  0.91           C  
ATOM     18  OD1 ASP A  90      11.968  32.091  53.210  1.00  0.91           O  
ATOM     19  OD2 ASP A  90      10.681  33.892  53.401  1.00  0.91           O  
ATOM     20  N   PRO A  91      15.180  34.740  50.052  1.00  0.95           N  
ATOM     21  CA  PRO A  91      15.975  35.101  48.882  1.00  0.95           C  
ATOM     22  C   PRO A  91      16.852  33.997  48.314  1.00  0.95           C  
ATOM     23  O   PRO A  91      16.983  33.908  47.099  1.00  0.95           O  
ATOM     24  CB  PRO A  91      16.857  36.277  49.328  1.00  0.95           C  
ATOM     25  CG  PRO A  91      16.216  36.835  50.598  1.00  0.95           C  
ATOM     26  CD  PRO A  91      15.335  35.713  51.138  1.00  0.95           C  
ATOM     27  N   ALA A  92      17.503  33.180  49.169  1.00  0.90           N  
ATOM     28  CA  ALA A  92      18.308  32.043  48.757  1.00  0.90           C  
ATOM     29  C   ALA A  92      17.478  30.957  48.083  1.00  0.90           C  
ATOM     30  O   ALA A  92      17.866  30.403  47.058  1.00  0.90           O  
ATOM     31  CB  ALA A  92      19.063  31.457  49.968  1.00  0.90           C  
ATOM     32  N   GLN A  93      16.280  30.665  48.627  1.00  0.88           N  
ATOM     33  CA  GLN A  93      15.322  29.744  48.042  1.00  0.88           C  
ATOM     34  C   GLN A  93      14.829  30.168  46.662  1.00  0.88           C  
ATOM     35  O   GLN A  93      14.743  29.355  45.748  1.00  0.88           O  
ATOM     36  CB  GLN A  93      14.118  29.525  48.987  1.00  0.88           C  
ATOM     37  CG  GLN A  93      14.485  28.768  50.284  1.00  0.88           C  
ATOM     38  CD  GLN A  93      13.255  28.474  51.149  1.00  0.88           C  
ATOM     39  OE1 GLN A  93      12.254  27.923  50.679  1.00  0.88           O  
ATOM     40  NE2 GLN A  93      13.311  28.808  52.456  1.00  0.88           N  
ATOM     41  N   LEU A  94      14.542  31.469  46.456  1.00  0.95           N  
ATOM     42  CA  LEU A  94      14.245  32.027  45.142  1.00  0.95           C  
ATOM     43  C   LEU A  94      15.376  31.894  44.133  1.00  0.95           C  
ATOM     44  O   LEU A  94      15.152  31.612  42.957  1.00  0.95           O  
ATOM     45  CB  LEU A  94      13.876  33.520  45.245  1.00  0.95           C  
ATOM     46  CG  LEU A  94      12.442  33.786  45.726  1.00  0.95           C  
ATOM     47  CD1 LEU A  94      12.276  35.268  46.074  1.00  0.95           C  
ATOM     48  CD2 LEU A  94      11.413  33.387  44.658  1.00  0.95           C  
ATOM     49  N   LYS A  95      16.636  32.087  44.562  1.00  0.89           N  
ATOM     50  CA  LYS A  95      17.791  31.818  43.726  1.00  0.89           C  
ATOM     51  C   LYS A  95      17.939  30.359  43.329  1.00  0.89           C  
ATOM     52  O   LYS A  95      18.173  30.052  42.167  1.00  0.89           O  
ATOM     53  CB  LYS A  95      19.094  32.272  44.407  1.00  0.89           C  
ATOM     54  CG  LYS A  95      19.170  33.791  44.574  1.00  0.89           C  
ATOM     55  CD  LYS A  95      20.491  34.226  45.221  1.00  0.89           C  
ATOM     56  CE  LYS A  95      20.574  35.743  45.385  1.00  0.89           C  
ATOM     57  NZ  LYS A  95      21.890  36.157  45.919  1.00  0.89           N  
ATOM     58  N   SER A  96      17.759  29.428  44.284  1.00  0.89           N  
ATOM     59  CA  SER A  96      17.730  27.998  44.010  1.00  0.89           C  
ATOM     60  C   SER A  96      16.595  27.598  43.083  1.00  0.89           C  
ATOM     61  O   SER A  96      16.790  26.854  42.127  1.00  0.89           O  
ATOM     62  CB  SER A  96      17.602  27.158  45.299  1.00  0.89           C  
ATOM     63  OG  SER A  96      18.702  27.367  46.186  1.00  0.89           O  
ATOM     64  N   ALA A  97      15.382  28.149  43.291  1.00  0.96           N  
ATOM     65  CA  ALA A  97      14.248  27.970  42.407  1.00  0.96           C  
ATOM     66  C   ALA A  97      14.516  28.453  40.990  1.00  0.96           C  
ATOM     67  O   ALA A  97      14.132  27.811  40.018  1.00  0.96           O  
ATOM     68  CB  ALA A  97      13.019  28.709  42.971  1.00  0.96           C  
ATOM     69  N   ARG A  98      15.223  29.591  40.837  1.00  0.89           N  
ATOM     70  CA  ARG A  98      15.689  30.080  39.552  1.00  0.89           C  
ATOM     71  C   ARG A  98      16.610  29.108  38.826  1.00  0.89           C  
ATOM     72  O   ARG A  98      16.449  28.894  37.627  1.00  0.89           O  
ATOM     73  CB  ARG A  98      16.379  31.462  39.682  1.00  0.89           C  
ATOM     74  CG  ARG A  98      16.928  32.002  38.344  1.00  0.89           C  
ATOM     75  CD  ARG A  98      17.104  33.518  38.258  1.00  0.89           C  
ATOM     76  NE  ARG A  98      18.093  33.909  39.308  1.00  0.89           N  
ATOM     77  CZ  ARG A  98      18.352  35.183  39.628  1.00  0.89           C  
ATOM     78  NH1 ARG A  98      17.750  36.190  39.003  1.00  0.89           N  
ATOM     79  NH2 ARG A  98      19.265  35.469  40.552  1.00  0.89           N  
ATOM     80  N   GLU A  99      17.564  28.468  39.527  1.00  0.85           N  
ATOM     81  CA  GLU A  99      18.430  27.448  38.959  1.00  0.85           C  
ATOM     82  C   GLU A  99      17.663  26.234  38.435  1.00  0.85           C  
ATOM     83  O   GLU A  99      17.850  25.822  37.287  1.00  0.85           O  
ATOM     84  CB  GLU A  99      19.503  27.025  39.990  1.00  0.85           C  
ATOM     85  CG  GLU A  99      20.524  28.147  40.321  1.00  0.85           C  
ATOM     86  CD  GLU A  99      21.144  28.764  39.064  1.00  0.85           C  
ATOM     87  OE1 GLU A  99      20.981  30.002  38.860  1.00  0.85           O  
ATOM     88  OE2 GLU A  99      21.756  28.020  38.255  1.00  0.85           O  
ATOM     89  N   ASP A 100      16.697  25.713  39.225  1.00  0.91           N  
ATOM     90  CA  ASP A 100      15.774  24.667  38.813  1.00  0.91           C  
ATOM     91  C   ASP A 100      14.932  25.060  37.591  1.00  0.91           C  
ATOM     92  O   ASP A 100      14.718  24.272  36.668  1.00  0.91           O  
ATOM     93  CB  ASP A 100      14.751  24.335  39.926  1.00  0.91           C  
ATOM     94  CG  ASP A 100      15.248  23.536  41.136  1.00  0.91           C  
ATOM     95  OD1 ASP A 100      14.316  22.923  41.766  1.00  0.91           O  
ATOM     96  OD2 ASP A 100      16.471  23.480  41.438  1.00  0.91           O  
ATOM     97  N   ILE A 101      14.433  26.315  37.530  1.00  0.94           N  
ATOM     98  CA  ILE A 101      13.734  26.860  36.365  1.00  0.94           C  
ATOM     99  C   ILE A 101      14.623  26.886  35.138  1.00  0.94           C  
ATOM    100  O   ILE A 101      14.216  26.481  34.053  1.00  0.94           O  
ATOM    101  CB  ILE A 101      13.171  28.262  36.612  1.00  0.94           C  
ATOM    102  CG1 ILE A 101      12.058  28.212  37.676  1.00  0.94           C  
ATOM    103  CG2 ILE A 101      12.630  28.904  35.311  1.00  0.94           C  
ATOM    104  CD1 ILE A 101      11.724  29.592  38.244  1.00  0.94           C  
ATOM    105  N   LYS A 102      15.886  27.328  35.262  1.00  0.90           N  
ATOM    106  CA  LYS A 102      16.818  27.322  34.151  1.00  0.90           C  
ATOM    107  C   LYS A 102      17.096  25.923  33.623  1.00  0.90           C  
ATOM    108  O   LYS A 102      17.085  25.693  32.420  1.00  0.90           O  
ATOM    109  CB  LYS A 102      18.138  28.014  34.532  1.00  0.90           C  
ATOM    110  CG  LYS A 102      17.960  29.511  34.807  1.00  0.90           C  
ATOM    111  CD  LYS A 102      19.215  30.148  35.409  1.00  0.90           C  
ATOM    112  CE  LYS A 102      20.340  30.291  34.393  1.00  0.90           C  
ATOM    113  NZ  LYS A 102      21.487  30.945  35.046  1.00  0.90           N  
ATOM    114  N   GLU A 103      17.288  24.930  34.513  1.00  0.84           N  
ATOM    115  CA  GLU A 103      17.382  23.529  34.136  1.00  0.84           C  
ATOM    116  C   GLU A 103      16.135  23.024  33.402  1.00  0.84           C  
ATOM    117  O   GLU A 103      16.220  22.412  32.338  1.00  0.84           O  
ATOM    118  CB  GLU A 103      17.638  22.662  35.392  1.00  0.84           C  
ATOM    119  CG  GLU A 103      17.619  21.138  35.119  1.00  0.84           C  
ATOM    120  CD  GLU A 103      17.826  20.289  36.374  1.00  0.84           C  
ATOM    121  OE1 GLU A 103      16.996  20.412  37.311  1.00  0.84           O  
ATOM    122  OE2 GLU A 103      18.778  19.466  36.365  1.00  0.84           O  
ATOM    123  N   LEU A 104      14.932  23.347  33.916  1.00  0.92           N  
ATOM    124  CA  LEU A 104      13.649  23.029  33.310  1.00  0.92           C  
ATOM    125  C   LEU A 104      13.453  23.609  31.911  1.00  0.92           C  
ATOM    126  O   LEU A 104      12.942  22.955  31.001  1.00  0.92           O  
ATOM    127  CB  LEU A 104      12.524  23.558  34.228  1.00  0.92           C  
ATOM    128  CG  LEU A 104      11.089  23.219  33.791  1.00  0.92           C  
ATOM    129  CD1 LEU A 104      10.802  21.718  33.919  1.00  0.92           C  
ATOM    130  CD2 LEU A 104      10.086  24.063  34.589  1.00  0.92           C  
ATOM    131  N   LEU A 105      13.870  24.864  31.694  1.00  0.95           N  
ATOM    132  CA  LEU A 105      13.863  25.525  30.401  1.00  0.95           C  
ATOM    133  C   LEU A 105      14.791  24.924  29.373  1.00  0.95           C  
ATOM    134  O   LEU A 105      14.448  24.819  28.197  1.00  0.95           O  
ATOM    135  CB  LEU A 105      14.225  27.008  30.567  1.00  0.95           C  
ATOM    136  CG  LEU A 105      13.155  27.777  31.343  1.00  0.95           C  
ATOM    137  CD1 LEU A 105      13.659  29.160  31.762  1.00  0.95           C  
ATOM    138  CD2 LEU A 105      11.909  27.888  30.472  1.00  0.95           C  
ATOM    139  N   LYS A 106      15.993  24.513  29.808  1.00  0.89           N  
ATOM    140  CA  LYS A 106      16.951  23.792  28.993  1.00  0.89           C  
ATOM    141  C   LYS A 106      16.477  22.398  28.600  1.00  0.89           C  
ATOM    142  O   LYS A 106      16.817  21.901  27.528  1.00  0.89           O  
ATOM    143  CB  LYS A 106      18.310  23.668  29.719  1.00  0.89           C  
ATOM    144  CG  LYS A 106      19.021  25.010  29.949  1.00  0.89           C  
ATOM    145  CD  LYS A 106      20.281  24.856  30.818  1.00  0.89           C  
ATOM    146  CE  LYS A 106      20.841  26.171  31.374  1.00  0.89           C  
ATOM    147  NZ  LYS A 106      21.077  27.134  30.280  1.00  0.89           N  
ATOM    148  N   SER A 107      15.716  21.720  29.486  1.00  0.89           N  
ATOM    149  CA  SER A 107      15.219  20.374  29.251  1.00  0.89           C  
ATOM    150  C   SER A 107      13.917  20.301  28.477  1.00  0.89           C  
ATOM    151  O   SER A 107      13.741  19.432  27.625  1.00  0.89           O  
ATOM    152  CB  SER A 107      15.107  19.534  30.557  1.00  0.89           C  
ATOM    153  OG  SER A 107      14.059  19.937  31.447  1.00  0.89           O  
ATOM    154  N   LYS A 108      12.949  21.198  28.763  1.00  0.91           N  
ATOM    155  CA  LYS A 108      11.615  21.092  28.196  1.00  0.91           C  
ATOM    156  C   LYS A 108      11.262  22.156  27.182  1.00  0.91           C  
ATOM    157  O   LYS A 108      10.223  22.068  26.527  1.00  0.91           O  
ATOM    158  CB  LYS A 108      10.542  21.170  29.314  1.00  0.91           C  
ATOM    159  CG  LYS A 108      10.748  20.185  30.477  1.00  0.91           C  
ATOM    160  CD  LYS A 108      10.947  18.720  30.045  1.00  0.91           C  
ATOM    161  CE  LYS A 108       9.798  17.775  30.371  1.00  0.91           C  
ATOM    162  NZ  LYS A 108       9.770  17.552  31.828  1.00  0.91           N  
ATOM    163  N   SER A 109      12.104  23.192  27.024  1.00  0.96           N  
ATOM    164  CA  SER A 109      11.897  24.271  26.064  1.00  0.96           C  
ATOM    165  C   SER A 109      10.585  25.021  26.261  1.00  0.96           C  
ATOM    166  O   SER A 109       9.927  25.473  25.323  1.00  0.96           O  
ATOM    167  CB  SER A 109      12.065  23.813  24.597  1.00  0.96           C  
ATOM    168  OG  SER A 109      13.392  23.325  24.393  1.00  0.96           O  
ATOM    169  N   CYS A 110      10.203  25.221  27.539  1.00  0.97           N  
ATOM    170  CA  CYS A 110       8.893  25.678  27.964  1.00  0.97           C  
ATOM    171  C   CYS A 110       8.858  27.167  28.293  1.00  0.97           C  
ATOM    172  O   CYS A 110       7.952  27.661  28.955  1.00  0.97           O  
ATOM    173  CB  CYS A 110       8.359  24.821  29.149  1.00  0.97           C  
ATOM    174  SG  CYS A 110       9.484  24.740  30.579  1.00  0.97           S  
ATOM    175  N   HIS A 111       9.823  27.948  27.765  1.00  0.97           N  
ATOM    176  CA  HIS A 111       9.910  29.396  27.933  1.00  0.97           C  
ATOM    177  C   HIS A 111       8.625  30.162  27.597  1.00  0.97           C  
ATOM    178  O   HIS A 111       8.216  30.999  28.401  1.00  0.97           O  
ATOM    179  CB  HIS A 111      11.106  30.029  27.157  1.00  0.97           C  
ATOM    180  CG  HIS A 111      12.359  29.211  27.103  1.00  0.97           C  
ATOM    181  ND1 HIS A 111      13.537  29.763  27.543  1.00  0.97           N  
ATOM    182  CD2 HIS A 111      12.584  27.968  26.601  1.00  0.97           C  
ATOM    183  CE1 HIS A 111      14.462  28.855  27.304  1.00  0.97           C  
ATOM    184  NE2 HIS A 111      13.933  27.741  26.744  1.00  0.97           N  
ATOM    185  N   PRO A 112       7.897  29.908  26.505  1.00  0.99           N  
ATOM    186  CA  PRO A 112       6.701  30.674  26.194  1.00  0.99           C  
ATOM    187  C   PRO A 112       5.540  30.500  27.151  1.00  0.99           C  
ATOM    188  O   PRO A 112       4.825  31.459  27.420  1.00  0.99           O  
ATOM    189  CB  PRO A 112       6.301  30.166  24.809  1.00  0.99           C  
ATOM    190  CG  PRO A 112       7.617  29.704  24.188  1.00  0.99           C  
ATOM    191  CD  PRO A 112       8.298  29.061  25.377  1.00  0.99           C  
ATOM    192  N   ILE A 113       5.297  29.262  27.644  1.00  0.97           N  
ATOM    193  CA  ILE A 113       4.191  28.984  28.552  1.00  0.97           C  
ATOM    194  C   ILE A 113       4.378  29.640  29.909  1.00  0.97           C  
ATOM    195  O   ILE A 113       3.424  30.123  30.512  1.00  0.97           O  
ATOM    196  CB  ILE A 113       3.798  27.504  28.659  1.00  0.97           C  
ATOM    197  CG1 ILE A 113       2.311  27.390  29.084  1.00  0.97           C  
ATOM    198  CG2 ILE A 113       4.761  26.713  29.572  1.00  0.97           C  
ATOM    199  CD1 ILE A 113       1.768  25.960  29.077  1.00  0.97           C  
ATOM    200  N   LEU A 114       5.630  29.704  30.411  1.00  0.98           N  
ATOM    201  CA  LEU A 114       5.968  30.380  31.650  1.00  0.98           C  
ATOM    202  C   LEU A 114       5.727  31.880  31.594  1.00  0.98           C  
ATOM    203  O   LEU A 114       5.206  32.475  32.535  1.00  0.98           O  
ATOM    204  CB  LEU A 114       7.426  30.111  32.056  1.00  0.98           C  
ATOM    205  CG  LEU A 114       7.757  28.646  32.398  1.00  0.98           C  
ATOM    206  CD1 LEU A 114       9.230  28.608  32.803  1.00  0.98           C  
ATOM    207  CD2 LEU A 114       6.860  28.018  33.478  1.00  0.98           C  
ATOM    208  N   VAL A 115       6.061  32.526  30.454  1.00  0.98           N  
ATOM    209  CA  VAL A 115       5.738  33.929  30.222  1.00  0.98           C  
ATOM    210  C   VAL A 115       4.236  34.171  30.236  1.00  0.98           C  
ATOM    211  O   VAL A 115       3.733  35.067  30.916  1.00  0.98           O  
ATOM    212  CB  VAL A 115       6.348  34.450  28.923  1.00  0.98           C  
ATOM    213  CG1 VAL A 115       5.964  35.923  28.672  1.00  0.98           C  
ATOM    214  CG2 VAL A 115       7.878  34.331  29.027  1.00  0.98           C  
ATOM    215  N   ARG A 116       3.470  33.311  29.533  1.00  0.90           N  
ATOM    216  CA  ARG A 116       2.018  33.365  29.500  1.00  0.90           C  
ATOM    217  C   ARG A 116       1.364  33.152  30.862  1.00  0.90           C  
ATOM    218  O   ARG A 116       0.427  33.859  31.231  1.00  0.90           O  
ATOM    219  CB  ARG A 116       1.474  32.333  28.487  1.00  0.90           C  
ATOM    220  CG  ARG A 116      -0.042  32.436  28.209  1.00  0.90           C  
ATOM    221  CD  ARG A 116      -0.498  31.430  27.148  1.00  0.90           C  
ATOM    222  NE  ARG A 116      -2.000  31.345  27.180  1.00  0.90           N  
ATOM    223  CZ  ARG A 116      -2.723  30.219  27.263  1.00  0.90           C  
ATOM    224  NH1 ARG A 116      -2.166  29.023  27.389  1.00  0.90           N  
ATOM    225  NH2 ARG A 116      -4.046  30.229  27.334  1.00  0.90           N  
ATOM    226  N   LEU A 117       1.873  32.192  31.659  1.00  0.97           N  
ATOM    227  CA  LEU A 117       1.433  31.922  33.019  1.00  0.97           C  
ATOM    228  C   LEU A 117       1.612  33.111  33.957  1.00  0.97           C  
ATOM    229  O   LEU A 117       0.703  33.496  34.689  1.00  0.97           O  
ATOM    230  CB  LEU A 117       2.237  30.727  33.591  1.00  0.97           C  
ATOM    231  CG  LEU A 117       1.819  30.262  35.001  1.00  0.97           C  
ATOM    232  CD1 LEU A 117       0.440  29.588  34.996  1.00  0.97           C  
ATOM    233  CD2 LEU A 117       2.881  29.346  35.626  1.00  0.97           C  
ATOM    234  N   GLY A 118       2.789  33.772  33.917  1.00  0.99           N  
ATOM    235  CA  GLY A 118       3.045  34.935  34.759  1.00  0.99           C  
ATOM    236  C   GLY A 118       2.215  36.150  34.401  1.00  0.99           C  
ATOM    237  O   GLY A 118       1.750  36.866  35.274  1.00  0.99           O  
ATOM    238  N   TRP A 119       1.988  36.374  33.089  1.00  0.93           N  
ATOM    239  CA  TRP A 119       1.079  37.383  32.553  1.00  0.93           C  
ATOM    240  C   TRP A 119      -0.384  37.127  32.914  1.00  0.93           C  
ATOM    241  O   TRP A 119      -1.124  38.045  33.254  1.00  0.93           O  
ATOM    242  CB  TRP A 119       1.343  37.557  31.017  1.00  0.93           C  
ATOM    243  CG  TRP A 119       0.188  37.808  30.033  1.00  0.93           C  
ATOM    244  CD1 TRP A 119      -0.142  37.036  28.954  1.00  0.93           C  
ATOM    245  CD2 TRP A 119      -0.737  38.902  30.049  1.00  0.93           C  
ATOM    246  NE1 TRP A 119      -1.210  37.585  28.286  1.00  0.93           N  
ATOM    247  CE2 TRP A 119      -1.607  38.722  28.933  1.00  0.93           C  
ATOM    248  CE3 TRP A 119      -0.901  39.988  30.894  1.00  0.93           C  
ATOM    249  CZ2 TRP A 119      -2.626  39.615  28.680  1.00  0.93           C  
ATOM    250  CZ3 TRP A 119      -1.926  40.896  30.624  1.00  0.93           C  
ATOM    251  CH2 TRP A 119      -2.784  40.713  29.530  1.00  0.93           C  
ATOM    252  N   HIS A 120      -0.864  35.872  32.874  1.00  0.95           N  
ATOM    253  CA  HIS A 120      -2.250  35.579  33.197  1.00  0.95           C  
ATOM    254  C   HIS A 120      -2.604  35.671  34.687  1.00  0.95           C  
ATOM    255  O   HIS A 120      -3.753  35.933  35.010  1.00  0.95           O  
ATOM    256  CB  HIS A 120      -2.718  34.266  32.522  1.00  0.95           C  
ATOM    257  CG  HIS A 120      -2.972  34.439  31.041  1.00  0.95           C  
ATOM    258  ND1 HIS A 120      -3.728  33.522  30.335  1.00  0.95           N  
ATOM    259  CD2 HIS A 120      -2.763  35.538  30.272  1.00  0.95           C  
ATOM    260  CE1 HIS A 120      -3.986  34.086  29.178  1.00  0.95           C  
ATOM    261  NE2 HIS A 120      -3.423  35.309  29.087  1.00  0.95           N  
ATOM    262  N   ASP A 121      -1.627  35.537  35.624  1.00  0.96           N  
ATOM    263  CA  ASP A 121      -1.838  35.844  37.039  1.00  0.96           C  
ATOM    264  C   ASP A 121      -1.960  37.357  37.223  1.00  0.96           C  
ATOM    265  O   ASP A 121      -2.934  37.902  37.740  1.00  0.96           O  
ATOM    266  CB  ASP A 121      -0.643  35.247  37.857  1.00  0.96           C  
ATOM    267  CG  ASP A 121      -0.863  35.071  39.371  1.00  0.96           C  
ATOM    268  OD1 ASP A 121       0.006  35.570  40.151  1.00  0.96           O  
ATOM    269  OD2 ASP A 121      -1.818  34.357  39.782  1.00  0.96           O  
ATOM    270  N   SER A 122      -0.985  38.108  36.677  1.00  0.99           N  
ATOM    271  CA  SER A 122      -0.901  39.550  36.816  1.00  0.99           C  
ATOM    272  C   SER A 122      -1.957  40.351  36.063  1.00  0.99           C  
ATOM    273  O   SER A 122      -2.382  41.426  36.483  1.00  0.99           O  
ATOM    274  CB  SER A 122       0.490  40.067  36.422  1.00  0.99           C  
ATOM    275  OG  SER A 122       0.815  39.735  35.075  1.00  0.99           O  
ATOM    276  N   GLY A 123      -2.442  39.824  34.923  1.00  1.00           N  
ATOM    277  CA  GLY A 123      -3.332  40.508  33.993  1.00  1.00           C  
ATOM    278  C   GLY A 123      -4.772  40.628  34.426  1.00  1.00           C  
ATOM    279  O   GLY A 123      -5.596  41.232  33.740  1.00  1.00           O  
ATOM    280  N   THR A 124      -5.125  40.077  35.601  1.00  0.97           N  
ATOM    281  CA  THR A 124      -6.452  40.202  36.190  1.00  0.97           C  
ATOM    282  C   THR A 124      -6.544  41.408  37.101  1.00  0.97           C  
ATOM    283  O   THR A 124      -7.590  41.678  37.691  1.00  0.97           O  
ATOM    284  CB  THR A 124      -6.904  38.986  36.993  1.00  0.97           C  
ATOM    285  OG1 THR A 124      -6.080  38.749  38.126  1.00  0.97           O  
ATOM    286  CG2 THR A 124      -6.845  37.740  36.107  1.00  0.97           C  
ATOM    287  N   TYR A 125      -5.463  42.209  37.207  1.00  0.93           N  
ATOM    288  CA  TYR A 125      -5.484  43.433  37.980  1.00  0.93           C  
ATOM    289  C   TYR A 125      -6.516  44.457  37.505  1.00  0.93           C  
ATOM    290  O   TYR A 125      -6.689  44.724  36.320  1.00  0.93           O  
ATOM    291  CB  TYR A 125      -4.076  44.058  38.072  1.00  0.93           C  
ATOM    292  CG  TYR A 125      -4.047  45.300  38.927  1.00  0.93           C  
ATOM    293  CD1 TYR A 125      -4.362  45.274  40.292  1.00  0.93           C  
ATOM    294  CD2 TYR A 125      -3.740  46.529  38.338  1.00  0.93           C  
ATOM    295  CE1 TYR A 125      -4.273  46.443  41.059  1.00  0.93           C  
ATOM    296  CE2 TYR A 125      -3.590  47.685  39.109  1.00  0.93           C  
ATOM    297  CZ  TYR A 125      -3.832  47.633  40.482  1.00  0.93           C  
ATOM    298  OH  TYR A 125      -3.640  48.768  41.290  1.00  0.93           O  
ATOM    299  N   ASN A 126      -7.225  45.052  38.478  1.00  0.94           N  
ATOM    300  CA  ASN A 126      -8.107  46.165  38.285  1.00  0.94           C  
ATOM    301  C   ASN A 126      -7.627  47.257  39.233  1.00  0.94           C  
ATOM    302  O   ASN A 126      -7.684  47.114  40.438  1.00  0.94           O  
ATOM    303  CB  ASN A 126      -9.567  45.725  38.591  1.00  0.94           C  
ATOM    304  CG  ASN A 126     -10.557  46.777  38.120  1.00  0.94           C  
ATOM    305  OD1 ASN A 126     -10.211  47.953  37.990  1.00  0.94           O  
ATOM    306  ND2 ASN A 126     -11.821  46.384  37.842  1.00  0.94           N  
ATOM    307  N   LYS A 127      -7.164  48.396  38.666  1.00  0.93           N  
ATOM    308  CA  LYS A 127      -6.681  49.543  39.404  1.00  0.93           C  
ATOM    309  C   LYS A 127      -7.756  50.338  40.129  1.00  0.93           C  
ATOM    310  O   LYS A 127      -7.467  51.253  40.861  1.00  0.93           O  
ATOM    311  CB  LYS A 127      -5.966  50.552  38.461  1.00  0.93           C  
ATOM    312  CG  LYS A 127      -6.929  51.338  37.546  1.00  0.93           C  
ATOM    313  CD  LYS A 127      -6.233  52.364  36.644  1.00  0.93           C  
ATOM    314  CE  LYS A 127      -7.181  53.060  35.667  1.00  0.93           C  
ATOM    315  NZ  LYS A 127      -8.253  53.711  36.436  1.00  0.93           N  
ATOM    316  N   ASN A 128      -9.043  50.025  39.840  1.00  0.89           N  
ATOM    317  CA  ASN A 128     -10.177  50.689  40.427  1.00  0.89           C  
ATOM    318  C   ASN A 128     -10.761  49.904  41.590  1.00  0.89           C  
ATOM    319  O   ASN A 128     -11.807  50.232  42.100  1.00  0.89           O  
ATOM    320  CB  ASN A 128     -11.323  50.788  39.391  1.00  0.89           C  
ATOM    321  CG  ASN A 128     -10.902  51.533  38.152  1.00  0.89           C  
ATOM    322  OD1 ASN A 128     -10.940  51.084  36.997  1.00  0.89           O  
ATOM    323  ND2 ASN A 128     -10.509  52.809  38.365  1.00  0.89           N  
ATOM    324  N   ILE A 129     -10.079  48.802  41.974  1.00  0.89           N  
ATOM    325  CA  ILE A 129     -10.405  48.066  43.171  1.00  0.89           C  
ATOM    326  C   ILE A 129      -9.198  48.214  44.078  1.00  0.89           C  
ATOM    327  O   ILE A 129      -8.083  47.845  43.725  1.00  0.89           O  
ATOM    328  CB  ILE A 129     -10.652  46.584  42.894  1.00  0.89           C  
ATOM    329  CG1 ILE A 129     -11.820  46.377  41.894  1.00  0.89           C  
ATOM    330  CG2 ILE A 129     -10.882  45.855  44.237  1.00  0.89           C  
ATOM    331  CD1 ILE A 129     -12.182  44.910  41.618  1.00  0.89           C  
ATOM    332  N   GLU A 130      -9.408  48.767  45.280  1.00  0.82           N  
ATOM    333  CA  GLU A 130      -8.359  49.078  46.222  1.00  0.82           C  
ATOM    334  C   GLU A 130      -7.850  47.862  46.996  1.00  0.82           C  
ATOM    335  O   GLU A 130      -6.661  47.721  47.280  1.00  0.82           O  
ATOM    336  CB  GLU A 130      -8.895  50.150  47.200  1.00  0.82           C  
ATOM    337  CG  GLU A 130      -8.923  51.592  46.614  1.00  0.82           C  
ATOM    338  CD  GLU A 130      -9.777  51.788  45.357  1.00  0.82           C  
ATOM    339  OE1 GLU A 130     -11.007  51.546  45.438  1.00  0.82           O  
ATOM    340  OE2 GLU A 130      -9.203  52.212  44.320  1.00  0.82           O  
ATOM    341  N   GLU A 131      -8.763  46.955  47.403  1.00  0.83           N  
ATOM    342  CA  GLU A 131      -8.446  45.861  48.310  1.00  0.83           C  
ATOM    343  C   GLU A 131      -7.712  44.665  47.714  1.00  0.83           C  
ATOM    344  O   GLU A 131      -8.031  44.135  46.652  1.00  0.83           O  
ATOM    345  CB  GLU A 131      -9.657  45.282  49.099  1.00  0.83           C  
ATOM    346  CG  GLU A 131     -10.762  46.290  49.465  1.00  0.83           C  
ATOM    347  CD  GLU A 131     -11.681  46.449  48.257  1.00  0.83           C  
ATOM    348  OE1 GLU A 131     -12.364  45.443  47.931  1.00  0.83           O  
ATOM    349  OE2 GLU A 131     -11.644  47.524  47.605  1.00  0.83           O  
ATOM    350  N   TRP A 132      -6.736  44.126  48.476  1.00  0.82           N  
ATOM    351  CA  TRP A 132      -6.091  42.867  48.159  1.00  0.82           C  
ATOM    352  C   TRP A 132      -6.927  41.729  48.746  1.00  0.82           C  
ATOM    353  O   TRP A 132      -7.274  41.830  49.927  1.00  0.82           O  
ATOM    354  CB  TRP A 132      -4.656  42.838  48.753  1.00  0.82           C  
ATOM    355  CG  TRP A 132      -3.766  41.678  48.308  1.00  0.82           C  
ATOM    356  CD1 TRP A 132      -2.900  41.625  47.251  1.00  0.82           C  
ATOM    357  CD2 TRP A 132      -3.704  40.402  48.953  1.00  0.82           C  
ATOM    358  NE1 TRP A 132      -2.295  40.394  47.201  1.00  0.82           N  
ATOM    359  CE2 TRP A 132      -2.765  39.617  48.223  1.00  0.82           C  
ATOM    360  CE3 TRP A 132      -4.376  39.865  50.044  1.00  0.82           C  
ATOM    361  CZ2 TRP A 132      -2.497  38.315  48.592  1.00  0.82           C  
ATOM    362  CZ3 TRP A 132      -4.128  38.533  50.386  1.00  0.82           C  
ATOM    363  CH2 TRP A 132      -3.186  37.772  49.681  1.00  0.82           C  
ATOM    364  N   PRO A 133      -7.306  40.657  48.053  1.00  0.94           N  
ATOM    365  CA  PRO A 133      -6.813  40.265  46.732  1.00  0.94           C  
ATOM    366  C   PRO A 133      -7.878  40.509  45.682  1.00  0.94           C  
ATOM    367  O   PRO A 133      -7.705  40.100  44.541  1.00  0.94           O  
ATOM    368  CB  PRO A 133      -6.586  38.767  46.892  1.00  0.94           C  
ATOM    369  CG  PRO A 133      -7.721  38.337  47.811  1.00  0.94           C  
ATOM    370  CD  PRO A 133      -7.798  39.492  48.797  1.00  0.94           C  
ATOM    371  N   ARG A 134      -8.973  41.213  46.035  1.00  0.85           N  
ATOM    372  CA  ARG A 134     -10.120  41.486  45.180  1.00  0.85           C  
ATOM    373  C   ARG A 134      -9.752  42.200  43.892  1.00  0.85           C  
ATOM    374  O   ARG A 134     -10.311  41.955  42.815  1.00  0.85           O  
ATOM    375  CB  ARG A 134     -11.159  42.328  45.952  1.00  0.85           C  
ATOM    376  CG  ARG A 134     -12.482  42.533  45.180  1.00  0.85           C  
ATOM    377  CD  ARG A 134     -13.639  43.127  45.988  1.00  0.85           C  
ATOM    378  NE  ARG A 134     -14.011  42.090  47.009  1.00  0.85           N  
ATOM    379  CZ  ARG A 134     -13.679  42.167  48.307  1.00  0.85           C  
ATOM    380  NH1 ARG A 134     -13.950  41.111  49.088  1.00  0.85           N  
ATOM    381  NH2 ARG A 134     -13.067  43.194  48.847  1.00  0.85           N  
ATOM    382  N   MET A 135      -8.733  43.071  43.983  1.00  0.91           N  
ATOM    383  CA  MET A 135      -8.118  43.751  42.867  1.00  0.91           C  
ATOM    384  C   MET A 135      -7.490  42.836  41.822  1.00  0.91           C  
ATOM    385  O   MET A 135      -7.307  43.242  40.678  1.00  0.91           O  
ATOM    386  CB  MET A 135      -7.143  44.840  43.374  1.00  0.91           C  
ATOM    387  CG  MET A 135      -5.830  44.406  44.039  1.00  0.91           C  
ATOM    388  SD  MET A 135      -5.013  45.845  44.781  1.00  0.91           S  
ATOM    389  CE  MET A 135      -3.762  44.926  45.693  1.00  0.91           C  
ATOM    390  N   GLY A 136      -7.223  41.549  42.145  1.00  0.99           N  
ATOM    391  CA  GLY A 136      -6.535  40.596  41.278  1.00  0.99           C  
ATOM    392  C   GLY A 136      -5.084  40.931  41.122  1.00  0.99           C  
ATOM    393  O   GLY A 136      -4.514  41.669  41.919  1.00  0.99           O  
ATOM    394  N   GLY A 137      -4.442  40.381  40.082  1.00  1.00           N  
ATOM    395  CA  GLY A 137      -3.032  40.619  39.860  1.00  1.00           C  
ATOM    396  C   GLY A 137      -2.173  39.544  40.452  1.00  1.00           C  
ATOM    397  O   GLY A 137      -2.644  38.475  40.808  1.00  1.00           O  
ATOM    398  N   ALA A 138      -0.856  39.808  40.534  1.00  1.00           N  
ATOM    399  CA  ALA A 138       0.157  38.835  40.878  1.00  1.00           C  
ATOM    400  C   ALA A 138       0.112  38.403  42.341  1.00  1.00           C  
ATOM    401  O   ALA A 138       0.853  38.904  43.186  1.00  1.00           O  
ATOM    402  CB  ALA A 138       1.550  39.403  40.534  1.00  1.00           C  
ATOM    403  N   ASN A 139      -0.782  37.453  42.664  1.00  0.96           N  
ATOM    404  CA  ASN A 139      -1.002  36.985  44.009  1.00  0.96           C  
ATOM    405  C   ASN A 139      -1.101  35.461  44.044  1.00  0.96           C  
ATOM    406  O   ASN A 139      -1.441  34.872  45.071  1.00  0.96           O  
ATOM    407  CB  ASN A 139      -2.238  37.707  44.629  1.00  0.96           C  
ATOM    408  CG  ASN A 139      -3.516  37.428  43.853  1.00  0.96           C  
ATOM    409  OD1 ASN A 139      -3.644  36.357  43.263  1.00  0.96           O  
ATOM    410  ND2 ASN A 139      -4.502  38.352  43.866  1.00  0.96           N  
ATOM    411  N   GLY A 140      -0.793  34.763  42.926  1.00  0.99           N  
ATOM    412  CA  GLY A 140      -0.689  33.314  42.933  1.00  0.99           C  
ATOM    413  C   GLY A 140      -2.026  32.611  42.929  1.00  0.99           C  
ATOM    414  O   GLY A 140      -2.095  31.413  43.203  1.00  0.99           O  
ATOM    415  N   SER A 141      -3.129  33.346  42.658  1.00  0.98           N  
ATOM    416  CA  SER A 141      -4.499  32.859  42.563  1.00  0.98           C  
ATOM    417  C   SER A 141      -4.689  31.906  41.416  1.00  0.98           C  
ATOM    418  O   SER A 141      -5.358  30.877  41.548  1.00  0.98           O  
ATOM    419  CB  SER A 141      -5.607  33.959  42.583  1.00  0.98           C  
ATOM    420  OG  SER A 141      -5.538  35.001  41.594  1.00  0.98           O  
ATOM    421  N   LEU A 142      -3.984  32.161  40.298  1.00  0.95           N  
ATOM    422  CA  LEU A 142      -3.968  31.332  39.106  1.00  0.95           C  
ATOM    423  C   LEU A 142      -3.565  29.871  39.309  1.00  0.95           C  
ATOM    424  O   LEU A 142      -3.780  29.013  38.459  1.00  0.95           O  
ATOM    425  CB  LEU A 142      -3.052  31.986  38.048  1.00  0.95           C  
ATOM    426  CG  LEU A 142      -3.051  31.322  36.657  1.00  0.95           C  
ATOM    427  CD1 LEU A 142      -4.468  31.201  36.082  1.00  0.95           C  
ATOM    428  CD2 LEU A 142      -2.172  32.111  35.689  1.00  0.95           C  
ATOM    429  N   ARG A 143      -3.017  29.493  40.479  1.00  0.91           N  
ATOM    430  CA  ARG A 143      -2.721  28.107  40.780  1.00  0.91           C  
ATOM    431  C   ARG A 143      -3.933  27.225  41.048  1.00  0.91           C  
ATOM    432  O   ARG A 143      -3.819  25.999  41.095  1.00  0.91           O  
ATOM    433  CB  ARG A 143      -1.783  27.997  41.997  1.00  0.91           C  
ATOM    434  CG  ARG A 143      -2.446  28.212  43.369  1.00  0.91           C  
ATOM    435  CD  ARG A 143      -1.394  28.147  44.462  1.00  0.91           C  
ATOM    436  NE  ARG A 143      -2.028  28.229  45.802  1.00  0.91           N  
ATOM    437  CZ  ARG A 143      -2.224  29.383  46.449  1.00  0.91           C  
ATOM    438  NH1 ARG A 143      -2.126  30.576  45.876  1.00  0.91           N  
ATOM    439  NH2 ARG A 143      -2.546  29.357  47.739  1.00  0.91           N  
ATOM    440  N   PHE A 144      -5.113  27.825  41.281  1.00  0.91           N  
ATOM    441  CA  PHE A 144      -6.317  27.093  41.598  1.00  0.91           C  
ATOM    442  C   PHE A 144      -7.102  26.718  40.355  1.00  0.91           C  
ATOM    443  O   PHE A 144      -7.202  27.484  39.400  1.00  0.91           O  
ATOM    444  CB  PHE A 144      -7.232  27.914  42.534  1.00  0.91           C  
ATOM    445  CG  PHE A 144      -6.601  28.065  43.889  1.00  0.91           C  
ATOM    446  CD1 PHE A 144      -6.302  29.333  44.412  1.00  0.91           C  
ATOM    447  CD2 PHE A 144      -6.352  26.932  44.679  1.00  0.91           C  
ATOM    448  CE1 PHE A 144      -5.814  29.467  45.716  1.00  0.91           C  
ATOM    449  CE2 PHE A 144      -5.832  27.060  45.972  1.00  0.91           C  
ATOM    450  CZ  PHE A 144      -5.587  28.331  46.498  1.00  0.91           C  
ATOM    451  N   ASP A 145      -7.745  25.524  40.384  1.00  0.91           N  
ATOM    452  CA  ASP A 145      -8.543  24.973  39.300  1.00  0.91           C  
ATOM    453  C   ASP A 145      -9.604  25.948  38.798  1.00  0.91           C  
ATOM    454  O   ASP A 145      -9.738  26.169  37.599  1.00  0.91           O  
ATOM    455  CB  ASP A 145      -9.182  23.640  39.778  1.00  0.91           C  
ATOM    456  CG  ASP A 145     -10.052  23.035  38.681  1.00  0.91           C  
ATOM    457  OD1 ASP A 145      -9.479  22.618  37.645  1.00  0.91           O  
ATOM    458  OD2 ASP A 145     -11.305  23.055  38.853  1.00  0.91           O  
ATOM    459  N   ILE A 146     -10.331  26.633  39.706  1.00  0.89           N  
ATOM    460  CA  ILE A 146     -11.370  27.598  39.363  1.00  0.89           C  
ATOM    461  C   ILE A 146     -10.903  28.648  38.366  1.00  0.89           C  
ATOM    462  O   ILE A 146     -11.605  28.943  37.401  1.00  0.89           O  
ATOM    463  CB  ILE A 146     -11.956  28.248  40.615  1.00  0.89           C  
ATOM    464  CG1 ILE A 146     -12.807  27.214  41.380  1.00  0.89           C  
ATOM    465  CG2 ILE A 146     -12.791  29.508  40.278  1.00  0.89           C  
ATOM    466  CD1 ILE A 146     -13.322  27.768  42.707  1.00  0.89           C  
ATOM    467  N   GLU A 147      -9.691  29.195  38.563  1.00  0.91           N  
ATOM    468  CA  GLU A 147      -9.118  30.174  37.671  1.00  0.91           C  
ATOM    469  C   GLU A 147      -8.468  29.573  36.432  1.00  0.91           C  
ATOM    470  O   GLU A 147      -8.584  30.091  35.326  1.00  0.91           O  
ATOM    471  CB  GLU A 147      -8.129  31.059  38.430  1.00  0.91           C  
ATOM    472  CG  GLU A 147      -7.989  32.430  37.744  1.00  0.91           C  
ATOM    473  CD  GLU A 147      -7.138  33.401  38.547  1.00  0.91           C  
ATOM    474  OE1 GLU A 147      -7.177  33.325  39.804  1.00  0.91           O  
ATOM    475  OE2 GLU A 147      -6.464  34.255  37.923  1.00  0.91           O  
ATOM    476  N   LEU A 148      -7.799  28.407  36.566  1.00  0.92           N  
ATOM    477  CA  LEU A 148      -7.207  27.677  35.447  1.00  0.92           C  
ATOM    478  C   LEU A 148      -8.210  27.225  34.399  1.00  0.92           C  
ATOM    479  O   LEU A 148      -7.876  27.064  33.225  1.00  0.92           O  
ATOM    480  CB  LEU A 148      -6.465  26.409  35.914  1.00  0.92           C  
ATOM    481  CG  LEU A 148      -5.163  26.671  36.680  1.00  0.92           C  
ATOM    482  CD1 LEU A 148      -4.668  25.371  37.322  1.00  0.92           C  
ATOM    483  CD2 LEU A 148      -4.069  27.282  35.790  1.00  0.92           C  
ATOM    484  N   LYS A 149      -9.470  27.023  34.815  1.00  0.88           N  
ATOM    485  CA  LYS A 149     -10.578  26.684  33.953  1.00  0.88           C  
ATOM    486  C   LYS A 149     -11.183  27.858  33.200  1.00  0.88           C  
ATOM    487  O   LYS A 149     -12.042  27.656  32.345  1.00  0.88           O  
ATOM    488  CB  LYS A 149     -11.722  26.067  34.774  1.00  0.88           C  
ATOM    489  CG  LYS A 149     -11.428  24.660  35.291  1.00  0.88           C  
ATOM    490  CD  LYS A 149     -12.660  24.010  35.925  1.00  0.88           C  
ATOM    491  CE  LYS A 149     -13.242  24.825  37.074  1.00  0.88           C  
ATOM    492  NZ  LYS A 149     -14.384  24.081  37.629  1.00  0.88           N  
ATOM    493  N   HIS A 150     -10.780  29.112  33.492  1.00  0.87           N  
ATOM    494  CA  HIS A 150     -11.180  30.250  32.676  1.00  0.87           C  
ATOM    495  C   HIS A 150     -10.684  30.100  31.239  1.00  0.87           C  
ATOM    496  O   HIS A 150      -9.583  29.621  30.999  1.00  0.87           O  
ATOM    497  CB  HIS A 150     -10.642  31.590  33.219  1.00  0.87           C  
ATOM    498  CG  HIS A 150     -11.119  31.966  34.584  1.00  0.87           C  
ATOM    499  ND1 HIS A 150     -10.674  33.152  35.135  1.00  0.87           N  
ATOM    500  CD2 HIS A 150     -11.963  31.332  35.439  1.00  0.87           C  
ATOM    501  CE1 HIS A 150     -11.255  33.220  36.320  1.00  0.87           C  
ATOM    502  NE2 HIS A 150     -12.044  32.144  36.552  1.00  0.87           N  
ATOM    503  N   ALA A 151     -11.478  30.545  30.242  1.00  0.92           N  
ATOM    504  CA  ALA A 151     -11.261  30.289  28.826  1.00  0.92           C  
ATOM    505  C   ALA A 151      -9.913  30.790  28.332  1.00  0.92           C  
ATOM    506  O   ALA A 151      -9.199  30.131  27.569  1.00  0.92           O  
ATOM    507  CB  ALA A 151     -12.394  30.958  28.019  1.00  0.92           C  
ATOM    508  N   ALA A 152      -9.501  31.964  28.836  1.00  0.95           N  
ATOM    509  CA  ALA A 152      -8.227  32.592  28.573  1.00  0.95           C  
ATOM    510  C   ALA A 152      -7.020  31.764  29.045  1.00  0.95           C  
ATOM    511  O   ALA A 152      -5.955  31.801  28.427  1.00  0.95           O  
ATOM    512  CB  ALA A 152      -8.222  34.013  29.174  1.00  0.95           C  
ATOM    513  N   ASN A 153      -7.195  30.954  30.116  1.00  0.92           N  
ATOM    514  CA  ASN A 153      -6.174  30.202  30.826  1.00  0.92           C  
ATOM    515  C   ASN A 153      -6.062  28.774  30.293  1.00  0.92           C  
ATOM    516  O   ASN A 153      -5.326  27.947  30.828  1.00  0.92           O  
ATOM    517  CB  ASN A 153      -6.450  30.160  32.364  1.00  0.92           C  
ATOM    518  CG  ASN A 153      -6.288  31.553  32.958  1.00  0.92           C  
ATOM    519  OD1 ASN A 153      -5.379  32.279  32.546  1.00  0.92           O  
ATOM    520  ND2 ASN A 153      -7.097  31.983  33.942  1.00  0.92           N  
ATOM    521  N   ALA A 154      -6.743  28.441  29.168  1.00  0.94           N  
ATOM    522  CA  ALA A 154      -6.653  27.133  28.543  1.00  0.94           C  
ATOM    523  C   ALA A 154      -5.226  26.621  28.320  1.00  0.94           C  
ATOM    524  O   ALA A 154      -4.366  27.271  27.716  1.00  0.94           O  
ATOM    525  CB  ALA A 154      -7.452  27.065  27.227  1.00  0.94           C  
ATOM    526  N   GLY A 155      -4.936  25.424  28.871  1.00  0.97           N  
ATOM    527  CA  GLY A 155      -3.632  24.781  28.811  1.00  0.97           C  
ATOM    528  C   GLY A 155      -2.597  25.263  29.809  1.00  0.97           C  
ATOM    529  O   GLY A 155      -1.497  24.727  29.826  1.00  0.97           O  
ATOM    530  N   LEU A 156      -2.917  26.243  30.690  1.00  0.95           N  
ATOM    531  CA  LEU A 156      -1.967  26.799  31.660  1.00  0.95           C  
ATOM    532  C   LEU A 156      -1.743  25.923  32.869  1.00  0.95           C  
ATOM    533  O   LEU A 156      -0.748  26.049  33.579  1.00  0.95           O  
ATOM    534  CB  LEU A 156      -2.361  28.197  32.183  1.00  0.95           C  
ATOM    535  CG  LEU A 156      -2.195  29.341  31.175  1.00  0.95           C  
ATOM    536  CD1 LEU A 156      -2.442  30.663  31.899  1.00  0.95           C  
ATOM    537  CD2 LEU A 156      -0.801  29.379  30.535  1.00  0.95           C  
ATOM    538  N   VAL A 157      -2.624  24.932  33.074  1.00  0.93           N  
ATOM    539  CA  VAL A 157      -2.415  23.871  34.036  1.00  0.93           C  
ATOM    540  C   VAL A 157      -1.107  23.113  33.794  1.00  0.93           C  
ATOM    541  O   VAL A 157      -0.426  22.711  34.733  1.00  0.93           O  
ATOM    542  CB  VAL A 157      -3.619  22.938  34.097  1.00  0.93           C  
ATOM    543  CG1 VAL A 157      -3.855  22.186  32.772  1.00  0.93           C  
ATOM    544  CG2 VAL A 157      -3.443  21.986  35.291  1.00  0.93           C  
ATOM    545  N   ASN A 158      -0.682  22.949  32.520  1.00  0.93           N  
ATOM    546  CA  ASN A 158       0.596  22.352  32.154  1.00  0.93           C  
ATOM    547  C   ASN A 158       1.781  23.100  32.734  1.00  0.93           C  
ATOM    548  O   ASN A 158       2.709  22.495  33.269  1.00  0.93           O  
ATOM    549  CB  ASN A 158       0.776  22.329  30.620  1.00  0.93           C  
ATOM    550  CG  ASN A 158      -0.171  21.305  30.019  1.00  0.93           C  
ATOM    551  OD1 ASN A 158       0.011  20.098  30.182  1.00  0.93           O  
ATOM    552  ND2 ASN A 158      -1.211  21.762  29.288  1.00  0.93           N  
ATOM    553  N   ALA A 159       1.756  24.443  32.679  1.00  0.96           N  
ATOM    554  CA  ALA A 159       2.780  25.272  33.267  1.00  0.96           C  
ATOM    555  C   ALA A 159       2.819  25.134  34.784  1.00  0.96           C  
ATOM    556  O   ALA A 159       3.870  24.938  35.381  1.00  0.96           O  
ATOM    557  CB  ALA A 159       2.574  26.735  32.848  1.00  0.96           C  
ATOM    558  N   LEU A 160       1.646  25.146  35.446  1.00  0.93           N  
ATOM    559  CA  LEU A 160       1.539  24.875  36.868  1.00  0.93           C  
ATOM    560  C   LEU A 160       2.018  23.493  37.282  1.00  0.93           C  
ATOM    561  O   LEU A 160       2.649  23.317  38.315  1.00  0.93           O  
ATOM    562  CB  LEU A 160       0.094  25.018  37.384  1.00  0.93           C  
ATOM    563  CG  LEU A 160      -0.091  24.729  38.895  1.00  0.93           C  
ATOM    564  CD1 LEU A 160       0.528  25.835  39.758  1.00  0.93           C  
ATOM    565  CD2 LEU A 160      -1.562  24.484  39.222  1.00  0.93           C  
ATOM    566  N   LYS A 161       1.754  22.451  36.491  1.00  0.85           N  
ATOM    567  CA  LYS A 161       2.283  21.127  36.727  1.00  0.85           C  
ATOM    568  C   LYS A 161       3.792  21.046  36.582  1.00  0.85           C  
ATOM    569  O   LYS A 161       4.451  20.361  37.355  1.00  0.85           O  
ATOM    570  CB  LYS A 161       1.585  20.106  35.822  1.00  0.85           C  
ATOM    571  CG  LYS A 161       0.127  19.873  36.235  1.00  0.85           C  
ATOM    572  CD  LYS A 161      -0.529  18.881  35.270  1.00  0.85           C  
ATOM    573  CE  LYS A 161      -1.971  18.536  35.625  1.00  0.85           C  
ATOM    574  NZ  LYS A 161      -2.551  17.645  34.599  1.00  0.85           N  
ATOM    575  N   LEU A 162       4.376  21.765  35.605  1.00  0.91           N  
ATOM    576  CA  LEU A 162       5.815  21.904  35.446  1.00  0.91           C  
ATOM    577  C   LEU A 162       6.519  22.605  36.611  1.00  0.91           C  
ATOM    578  O   LEU A 162       7.619  22.218  37.001  1.00  0.91           O  
ATOM    579  CB  LEU A 162       6.156  22.645  34.131  1.00  0.91           C  
ATOM    580  CG  LEU A 162       5.884  21.852  32.837  1.00  0.91           C  
ATOM    581  CD1 LEU A 162       5.882  22.798  31.626  1.00  0.91           C  
ATOM    582  CD2 LEU A 162       6.902  20.721  32.630  1.00  0.91           C  
ATOM    583  N   ILE A 163       5.910  23.663  37.196  1.00  0.92           N  
ATOM    584  CA  ILE A 163       6.509  24.403  38.306  1.00  0.92           C  
ATOM    585  C   ILE A 163       6.303  23.741  39.657  1.00  0.92           C  
ATOM    586  O   ILE A 163       7.076  23.972  40.589  1.00  0.92           O  
ATOM    587  CB  ILE A 163       6.055  25.867  38.411  1.00  0.92           C  
ATOM    588  CG1 ILE A 163       4.603  26.062  38.898  1.00  0.92           C  
ATOM    589  CG2 ILE A 163       6.268  26.550  37.046  1.00  0.92           C  
ATOM    590  CD1 ILE A 163       4.394  26.243  40.407  1.00  0.92           C  
ATOM    591  N   LYS A 164       5.265  22.886  39.814  1.00  0.87           N  
ATOM    592  CA  LYS A 164       4.936  22.215  41.072  1.00  0.87           C  
ATOM    593  C   LYS A 164       6.116  21.481  41.730  1.00  0.87           C  
ATOM    594  O   LYS A 164       6.392  21.776  42.892  1.00  0.87           O  
ATOM    595  CB  LYS A 164       3.708  21.261  40.924  1.00  0.87           C  
ATOM    596  CG  LYS A 164       2.332  21.839  41.300  1.00  0.87           C  
ATOM    597  CD  LYS A 164       2.198  22.081  42.811  1.00  0.87           C  
ATOM    598  CE  LYS A 164       0.754  22.100  43.317  1.00  0.87           C  
ATOM    599  NZ  LYS A 164       0.007  23.194  42.661  1.00  0.87           N  
ATOM    600  N   PRO A 165       6.912  20.640  41.065  1.00  0.90           N  
ATOM    601  CA  PRO A 165       8.069  19.985  41.658  1.00  0.90           C  
ATOM    602  C   PRO A 165       9.173  20.912  42.151  1.00  0.90           C  
ATOM    603  O   PRO A 165      10.032  20.488  42.901  1.00  0.90           O  
ATOM    604  CB  PRO A 165       8.633  19.137  40.507  1.00  0.90           C  
ATOM    605  CG  PRO A 165       7.433  18.860  39.611  1.00  0.90           C  
ATOM    606  CD  PRO A 165       6.679  20.174  39.699  1.00  0.90           C  
ATOM    607  N   ILE A 166       9.246  22.149  41.607  1.00  0.90           N  
ATOM    608  CA  ILE A 166      10.141  23.208  42.060  1.00  0.90           C  
ATOM    609  C   ILE A 166       9.559  23.885  43.285  1.00  0.90           C  
ATOM    610  O   ILE A 166      10.240  24.090  44.287  1.00  0.90           O  
ATOM    611  CB  ILE A 166      10.413  24.231  40.957  1.00  0.90           C  
ATOM    612  CG1 ILE A 166      11.015  23.517  39.725  1.00  0.90           C  
ATOM    613  CG2 ILE A 166      11.359  25.336  41.487  1.00  0.90           C  
ATOM    614  CD1 ILE A 166      11.185  24.430  38.508  1.00  0.90           C  
ATOM    615  N   LYS A 167       8.251  24.193  43.269  1.00  0.89           N  
ATOM    616  CA  LYS A 167       7.544  24.802  44.382  1.00  0.89           C  
ATOM    617  C   LYS A 167       7.597  23.990  45.671  1.00  0.89           C  
ATOM    618  O   LYS A 167       7.754  24.547  46.759  1.00  0.89           O  
ATOM    619  CB  LYS A 167       6.057  25.005  44.014  1.00  0.89           C  
ATOM    620  CG  LYS A 167       5.154  25.467  45.169  1.00  0.89           C  
ATOM    621  CD  LYS A 167       5.431  26.895  45.658  1.00  0.89           C  
ATOM    622  CE  LYS A 167       4.855  27.177  47.050  1.00  0.89           C  
ATOM    623  NZ  LYS A 167       5.838  26.791  48.086  1.00  0.89           N  
ATOM    624  N   ASP A 168       7.460  22.658  45.563  1.00  0.88           N  
ATOM    625  CA  ASP A 168       7.522  21.714  46.662  1.00  0.88           C  
ATOM    626  C   ASP A 168       8.875  21.695  47.376  1.00  0.88           C  
ATOM    627  O   ASP A 168       8.965  21.416  48.571  1.00  0.88           O  
ATOM    628  CB  ASP A 168       7.147  20.307  46.139  1.00  0.88           C  
ATOM    629  CG  ASP A 168       5.708  20.257  45.625  1.00  0.88           C  
ATOM    630  OD1 ASP A 168       4.885  21.140  45.995  1.00  0.88           O  
ATOM    631  OD2 ASP A 168       5.425  19.326  44.828  1.00  0.88           O  
ATOM    632  N   LYS A 169       9.976  22.034  46.670  1.00  0.85           N  
ATOM    633  CA  LYS A 169      11.299  22.112  47.263  1.00  0.85           C  
ATOM    634  C   LYS A 169      11.484  23.314  48.174  1.00  0.85           C  
ATOM    635  O   LYS A 169      12.326  23.307  49.072  1.00  0.85           O  
ATOM    636  CB  LYS A 169      12.399  22.219  46.187  1.00  0.85           C  
ATOM    637  CG  LYS A 169      12.472  21.033  45.221  1.00  0.85           C  
ATOM    638  CD  LYS A 169      13.697  21.182  44.308  1.00  0.85           C  
ATOM    639  CE  LYS A 169      13.804  20.180  43.159  1.00  0.85           C  
ATOM    640  NZ  LYS A 169      12.753  20.493  42.181  1.00  0.85           N  
ATOM    641  N   TYR A 170      10.702  24.388  47.949  1.00  0.91           N  
ATOM    642  CA  TYR A 170      10.910  25.642  48.634  1.00  0.91           C  
ATOM    643  C   TYR A 170       9.623  26.105  49.297  1.00  0.91           C  
ATOM    644  O   TYR A 170       8.690  26.613  48.675  1.00  0.91           O  
ATOM    645  CB  TYR A 170      11.430  26.749  47.685  1.00  0.91           C  
ATOM    646  CG  TYR A 170      12.600  26.270  46.881  1.00  0.91           C  
ATOM    647  CD1 TYR A 170      12.410  25.961  45.530  1.00  0.91           C  
ATOM    648  CD2 TYR A 170      13.855  26.033  47.463  1.00  0.91           C  
ATOM    649  CE1 TYR A 170      13.433  25.379  44.781  1.00  0.91           C  
ATOM    650  CE2 TYR A 170      14.892  25.460  46.710  1.00  0.91           C  
ATOM    651  CZ  TYR A 170      14.666  25.122  45.370  1.00  0.91           C  
ATOM    652  OH  TYR A 170      15.628  24.485  44.574  1.00  0.91           O  
ATOM    653  N   SER A 171       9.547  25.968  50.634  1.00  0.88           N  
ATOM    654  CA  SER A 171       8.425  26.435  51.429  1.00  0.88           C  
ATOM    655  C   SER A 171       8.380  27.952  51.573  1.00  0.88           C  
ATOM    656  O   SER A 171       7.302  28.516  51.731  1.00  0.88           O  
ATOM    657  CB  SER A 171       8.393  25.763  52.828  1.00  0.88           C  
ATOM    658  OG  SER A 171       9.648  25.905  53.494  1.00  0.88           O  
ATOM    659  N   GLY A 172       9.541  28.638  51.453  1.00  0.95           N  
ATOM    660  CA  GLY A 172       9.685  30.099  51.487  1.00  0.95           C  
ATOM    661  C   GLY A 172       9.418  30.786  50.173  1.00  0.95           C  
ATOM    662  O   GLY A 172       9.438  32.006  50.067  1.00  0.95           O  
ATOM    663  N   VAL A 173       9.158  30.018  49.102  1.00  0.97           N  
ATOM    664  CA  VAL A 173       8.847  30.582  47.799  1.00  0.97           C  
ATOM    665  C   VAL A 173       7.350  30.505  47.604  1.00  0.97           C  
ATOM    666  O   VAL A 173       6.755  29.431  47.692  1.00  0.97           O  
ATOM    667  CB  VAL A 173       9.558  29.852  46.663  1.00  0.97           C  
ATOM    668  CG1 VAL A 173       9.138  30.370  45.274  1.00  0.97           C  
ATOM    669  CG2 VAL A 173      11.069  30.056  46.851  1.00  0.97           C  
ATOM    670  N   THR A 174       6.700  31.656  47.342  1.00  0.98           N  
ATOM    671  CA  THR A 174       5.283  31.749  47.012  1.00  0.98           C  
ATOM    672  C   THR A 174       5.026  31.375  45.565  1.00  0.98           C  
ATOM    673  O   THR A 174       5.912  31.400  44.723  1.00  0.98           O  
ATOM    674  CB  THR A 174       4.671  33.116  47.300  1.00  0.98           C  
ATOM    675  OG1 THR A 174       5.329  34.168  46.612  1.00  0.98           O  
ATOM    676  CG2 THR A 174       4.819  33.409  48.795  1.00  0.98           C  
ATOM    677  N   TYR A 175       3.784  30.960  45.227  1.00  0.96           N  
ATOM    678  CA  TYR A 175       3.387  30.744  43.843  1.00  0.96           C  
ATOM    679  C   TYR A 175       3.403  32.040  43.053  1.00  0.96           C  
ATOM    680  O   TYR A 175       3.871  32.076  41.913  1.00  0.96           O  
ATOM    681  CB  TYR A 175       1.989  30.107  43.714  1.00  0.96           C  
ATOM    682  CG  TYR A 175       1.999  28.660  44.110  1.00  0.96           C  
ATOM    683  CD1 TYR A 175       1.740  28.268  45.434  1.00  0.96           C  
ATOM    684  CD2 TYR A 175       2.150  27.673  43.128  1.00  0.96           C  
ATOM    685  CE1 TYR A 175       1.551  26.921  45.757  1.00  0.96           C  
ATOM    686  CE2 TYR A 175       1.991  26.329  43.443  1.00  0.96           C  
ATOM    687  CZ  TYR A 175       1.666  25.964  44.743  1.00  0.96           C  
ATOM    688  OH  TYR A 175       1.416  24.595  44.948  1.00  0.96           O  
ATOM    689  N   ALA A 176       2.949  33.144  43.670  1.00  1.00           N  
ATOM    690  CA  ALA A 176       2.987  34.477  43.113  1.00  1.00           C  
ATOM    691  C   ALA A 176       4.369  34.943  42.666  1.00  1.00           C  
ATOM    692  O   ALA A 176       4.545  35.434  41.550  1.00  1.00           O  
ATOM    693  CB  ALA A 176       2.487  35.446  44.196  1.00  1.00           C  
ATOM    694  N   ASP A 177       5.405  34.766  43.510  1.00  0.99           N  
ATOM    695  CA  ASP A 177       6.782  34.994  43.119  1.00  0.99           C  
ATOM    696  C   ASP A 177       7.290  33.993  42.106  1.00  0.99           C  
ATOM    697  O   ASP A 177       7.952  34.364  41.137  1.00  0.99           O  
ATOM    698  CB  ASP A 177       7.710  35.003  44.346  1.00  0.99           C  
ATOM    699  CG  ASP A 177       7.787  36.381  44.960  1.00  0.99           C  
ATOM    700  OD1 ASP A 177       7.364  37.396  44.336  1.00  0.99           O  
ATOM    701  OD2 ASP A 177       8.368  36.469  46.063  1.00  0.99           O  
ATOM    702  N   LEU A 178       6.975  32.698  42.274  1.00  0.97           N  
ATOM    703  CA  LEU A 178       7.436  31.654  41.380  1.00  0.97           C  
ATOM    704  C   LEU A 178       6.975  31.818  39.934  1.00  0.97           C  
ATOM    705  O   LEU A 178       7.755  31.644  38.999  1.00  0.97           O  
ATOM    706  CB  LEU A 178       7.022  30.273  41.916  1.00  0.97           C  
ATOM    707  CG  LEU A 178       7.690  29.064  41.239  1.00  0.97           C  
ATOM    708  CD1 LEU A 178       9.223  29.094  41.259  1.00  0.97           C  
ATOM    709  CD2 LEU A 178       7.232  27.804  41.962  1.00  0.97           C  
ATOM    710  N   PHE A 179       5.704  32.211  39.710  1.00  0.96           N  
ATOM    711  CA  PHE A 179       5.154  32.508  38.394  1.00  0.96           C  
ATOM    712  C   PHE A 179       5.862  33.666  37.700  1.00  0.96           C  
ATOM    713  O   PHE A 179       6.225  33.602  36.523  1.00  0.96           O  
ATOM    714  CB  PHE A 179       3.646  32.856  38.514  1.00  0.96           C  
ATOM    715  CG  PHE A 179       2.764  31.727  38.988  1.00  0.96           C  
ATOM    716  CD1 PHE A 179       1.451  32.052  39.363  1.00  0.96           C  
ATOM    717  CD2 PHE A 179       3.164  30.378  39.061  1.00  0.96           C  
ATOM    718  CE1 PHE A 179       0.551  31.066  39.779  1.00  0.96           C  
ATOM    719  CE2 PHE A 179       2.268  29.388  39.484  1.00  0.96           C  
ATOM    720  CZ  PHE A 179       0.958  29.731  39.830  1.00  0.96           C  
ATOM    721  N   GLN A 180       6.116  34.757  38.443  1.00  0.95           N  
ATOM    722  CA  GLN A 180       6.862  35.896  37.950  1.00  0.95           C  
ATOM    723  C   GLN A 180       8.340  35.608  37.719  1.00  0.95           C  
ATOM    724  O   GLN A 180       8.932  36.045  36.735  1.00  0.95           O  
ATOM    725  CB  GLN A 180       6.658  37.123  38.865  1.00  0.95           C  
ATOM    726  CG  GLN A 180       5.184  37.577  39.020  1.00  0.95           C  
ATOM    727  CD  GLN A 180       4.442  37.675  37.689  1.00  0.95           C  
ATOM    728  OE1 GLN A 180       4.986  38.128  36.672  1.00  0.95           O  
ATOM    729  NE2 GLN A 180       3.167  37.237  37.674  1.00  0.95           N  
ATOM    730  N   LEU A 181       8.977  34.828  38.616  1.00  0.97           N  
ATOM    731  CA  LEU A 181      10.343  34.357  38.465  1.00  0.97           C  
ATOM    732  C   LEU A 181      10.534  33.487  37.238  1.00  0.97           C  
ATOM    733  O   LEU A 181      11.452  33.694  36.446  1.00  0.97           O  
ATOM    734  CB  LEU A 181      10.784  33.575  39.726  1.00  0.97           C  
ATOM    735  CG  LEU A 181      12.242  33.073  39.717  1.00  0.97           C  
ATOM    736  CD1 LEU A 181      13.257  34.216  39.580  1.00  0.97           C  
ATOM    737  CD2 LEU A 181      12.524  32.239  40.973  1.00  0.97           C  
ATOM    738  N   ALA A 182       9.624  32.529  37.012  1.00  0.99           N  
ATOM    739  CA  ALA A 182       9.607  31.682  35.847  1.00  0.99           C  
ATOM    740  C   ALA A 182       9.458  32.447  34.537  1.00  0.99           C  
ATOM    741  O   ALA A 182      10.200  32.209  33.587  1.00  0.99           O  
ATOM    742  CB  ALA A 182       8.481  30.659  36.063  1.00  0.99           C  
ATOM    743  N   SER A 183       8.541  33.434  34.487  1.00  0.98           N  
ATOM    744  CA  SER A 183       8.375  34.341  33.355  1.00  0.98           C  
ATOM    745  C   SER A 183       9.596  35.199  33.066  1.00  0.98           C  
ATOM    746  O   SER A 183      10.085  35.231  31.944  1.00  0.98           O  
ATOM    747  CB  SER A 183       7.146  35.269  33.592  1.00  0.98           C  
ATOM    748  OG  SER A 183       6.927  36.233  32.555  1.00  0.98           O  
ATOM    749  N   ALA A 184      10.167  35.885  34.079  1.00  0.98           N  
ATOM    750  CA  ALA A 184      11.319  36.742  33.860  1.00  0.98           C  
ATOM    751  C   ALA A 184      12.578  35.994  33.450  1.00  0.98           C  
ATOM    752  O   ALA A 184      13.266  36.372  32.505  1.00  0.98           O  
ATOM    753  CB  ALA A 184      11.599  37.583  35.112  1.00  0.98           C  
ATOM    754  N   THR A 185      12.853  34.857  34.123  1.00  0.95           N  
ATOM    755  CA  THR A 185      13.939  33.941  33.774  1.00  0.95           C  
ATOM    756  C   THR A 185      13.760  33.377  32.369  1.00  0.95           C  
ATOM    757  O   THR A 185      14.713  33.288  31.602  1.00  0.95           O  
ATOM    758  CB  THR A 185      14.078  32.775  34.758  1.00  0.95           C  
ATOM    759  OG1 THR A 185      14.341  33.216  36.084  1.00  0.95           O  
ATOM    760  CG2 THR A 185      15.253  31.856  34.401  1.00  0.95           C  
ATOM    761  N   ALA A 186      12.521  33.020  31.958  1.00  0.98           N  
ATOM    762  CA  ALA A 186      12.212  32.577  30.608  1.00  0.98           C  
ATOM    763  C   ALA A 186      12.492  33.606  29.513  1.00  0.98           C  
ATOM    764  O   ALA A 186      13.008  33.272  28.452  1.00  0.98           O  
ATOM    765  CB  ALA A 186      10.731  32.167  30.512  1.00  0.98           C  
ATOM    766  N   ILE A 187      12.169  34.899  29.740  1.00  0.96           N  
ATOM    767  CA  ILE A 187      12.511  35.979  28.812  1.00  0.96           C  
ATOM    768  C   ILE A 187      14.018  36.116  28.646  1.00  0.96           C  
ATOM    769  O   ILE A 187      14.534  36.161  27.527  1.00  0.96           O  
ATOM    770  CB  ILE A 187      11.957  37.331  29.290  1.00  0.96           C  
ATOM    771  CG1 ILE A 187      10.414  37.339  29.386  1.00  0.96           C  
ATOM    772  CG2 ILE A 187      12.467  38.519  28.436  1.00  0.96           C  
ATOM    773  CD1 ILE A 187       9.690  37.326  28.042  1.00  0.96           C  
ATOM    774  N   GLU A 188      14.760  36.147  29.768  1.00  0.91           N  
ATOM    775  CA  GLU A 188      16.202  36.296  29.796  1.00  0.91           C  
ATOM    776  C   GLU A 188      16.966  35.117  29.180  1.00  0.91           C  
ATOM    777  O   GLU A 188      17.836  35.299  28.330  1.00  0.91           O  
ATOM    778  CB  GLU A 188      16.632  36.591  31.248  1.00  0.91           C  
ATOM    779  CG  GLU A 188      18.130  36.936  31.403  1.00  0.91           C  
ATOM    780  CD  GLU A 188      18.444  37.733  32.670  1.00  0.91           C  
ATOM    781  OE1 GLU A 188      17.807  37.484  33.727  1.00  0.91           O  
ATOM    782  OE2 GLU A 188      19.345  38.614  32.586  1.00  0.91           O  
ATOM    783  N   GLU A 189      16.576  33.858  29.509  1.00  0.90           N  
ATOM    784  CA  GLU A 189      17.152  32.634  28.944  1.00  0.90           C  
ATOM    785  C   GLU A 189      16.844  32.467  27.452  1.00  0.90           C  
ATOM    786  O   GLU A 189      17.563  31.785  26.723  1.00  0.90           O  
ATOM    787  CB  GLU A 189      16.666  31.344  29.670  1.00  0.90           C  
ATOM    788  CG  GLU A 189      17.267  31.052  31.080  1.00  0.90           C  
ATOM    789  CD  GLU A 189      18.760  30.688  31.145  1.00  0.90           C  
ATOM    790  OE1 GLU A 189      19.590  31.620  31.301  1.00  0.90           O  
ATOM    791  OE2 GLU A 189      19.111  29.466  31.147  1.00  0.90           O  
ATOM    792  N   ALA A 190      15.789  33.139  26.945  1.00  0.97           N  
ATOM    793  CA  ALA A 190      15.430  33.166  25.543  1.00  0.97           C  
ATOM    794  C   ALA A 190      16.143  34.300  24.794  1.00  0.97           C  
ATOM    795  O   ALA A 190      15.921  34.532  23.603  1.00  0.97           O  
ATOM    796  CB  ALA A 190      13.903  33.359  25.444  1.00  0.97           C  
ATOM    797  N   GLY A 191      17.066  35.020  25.469  1.00  0.96           N  
ATOM    798  CA  GLY A 191      17.894  36.074  24.886  1.00  0.96           C  
ATOM    799  C   GLY A 191      17.323  37.458  24.999  1.00  0.96           C  
ATOM    800  O   GLY A 191      17.788  38.388  24.342  1.00  0.96           O  
ATOM    801  N   GLY A 192      16.279  37.626  25.824  1.00  0.98           N  
ATOM    802  CA  GLY A 192      15.648  38.907  26.085  1.00  0.98           C  
ATOM    803  C   GLY A 192      16.422  39.801  27.014  1.00  0.98           C  
ATOM    804  O   GLY A 192      17.499  39.450  27.497  1.00  0.98           O  
ATOM    805  N   PRO A 193      15.908  40.986  27.298  1.00  0.95           N  
ATOM    806  CA  PRO A 193      16.555  41.902  28.215  1.00  0.95           C  
ATOM    807  C   PRO A 193      16.436  41.436  29.650  1.00  0.95           C  
ATOM    808  O   PRO A 193      15.532  40.683  29.999  1.00  0.95           O  
ATOM    809  CB  PRO A 193      15.772  43.203  28.019  1.00  0.95           C  
ATOM    810  CG  PRO A 193      14.355  42.715  27.716  1.00  0.95           C  
ATOM    811  CD  PRO A 193      14.610  41.489  26.839  1.00  0.95           C  
ATOM    812  N   LYS A 194      17.350  41.914  30.508  1.00  0.89           N  
ATOM    813  CA  LYS A 194      17.292  41.675  31.930  1.00  0.89           C  
ATOM    814  C   LYS A 194      16.192  42.497  32.557  1.00  0.89           C  
ATOM    815  O   LYS A 194      16.174  43.724  32.477  1.00  0.89           O  
ATOM    816  CB  LYS A 194      18.633  42.079  32.550  1.00  0.89           C  
ATOM    817  CG  LYS A 194      18.840  41.656  34.011  1.00  0.89           C  
ATOM    818  CD  LYS A 194      20.122  42.251  34.615  1.00  0.89           C  
ATOM    819  CE  LYS A 194      21.333  42.105  33.695  1.00  0.89           C  
ATOM    820  NZ  LYS A 194      22.516  42.721  34.324  1.00  0.89           N  
ATOM    821  N   ILE A 195      15.217  41.835  33.186  1.00  0.94           N  
ATOM    822  CA  ILE A 195      14.054  42.525  33.693  1.00  0.94           C  
ATOM    823  C   ILE A 195      14.353  43.031  35.101  1.00  0.94           C  
ATOM    824  O   ILE A 195      14.852  42.255  35.916  1.00  0.94           O  
ATOM    825  CB  ILE A 195      12.826  41.636  33.618  1.00  0.94           C  
ATOM    826  CG1 ILE A 195      12.624  41.196  32.148  1.00  0.94           C  
ATOM    827  CG2 ILE A 195      11.592  42.394  34.151  1.00  0.94           C  
ATOM    828  CD1 ILE A 195      11.536  40.143  32.000  1.00  0.94           C  
ATOM    829  N   PRO A 196      14.120  44.296  35.462  1.00  0.96           N  
ATOM    830  CA  PRO A 196      14.377  44.800  36.807  1.00  0.96           C  
ATOM    831  C   PRO A 196      13.322  44.290  37.786  1.00  0.96           C  
ATOM    832  O   PRO A 196      12.345  44.975  38.079  1.00  0.96           O  
ATOM    833  CB  PRO A 196      14.335  46.329  36.620  1.00  0.96           C  
ATOM    834  CG  PRO A 196      13.353  46.525  35.467  1.00  0.96           C  
ATOM    835  CD  PRO A 196      13.691  45.357  34.553  1.00  0.96           C  
ATOM    836  N   MET A 197      13.503  43.062  38.303  1.00  0.94           N  
ATOM    837  CA  MET A 197      12.510  42.384  39.098  1.00  0.94           C  
ATOM    838  C   MET A 197      12.712  42.548  40.586  1.00  0.94           C  
ATOM    839  O   MET A 197      13.809  42.721  41.106  1.00  0.94           O  
ATOM    840  CB  MET A 197      12.494  40.875  38.770  1.00  0.94           C  
ATOM    841  CG  MET A 197      12.003  40.588  37.343  1.00  0.94           C  
ATOM    842  SD  MET A 197      10.233  40.886  37.081  1.00  0.94           S  
ATOM    843  CE  MET A 197       9.704  39.326  37.825  1.00  0.94           C  
ATOM    844  N   LYS A 198      11.592  42.455  41.318  1.00  0.93           N  
ATOM    845  CA  LYS A 198      11.591  42.379  42.752  1.00  0.93           C  
ATOM    846  C   LYS A 198      10.588  41.307  43.124  1.00  0.93           C  
ATOM    847  O   LYS A 198       9.708  40.950  42.339  1.00  0.93           O  
ATOM    848  CB  LYS A 198      11.254  43.739  43.410  1.00  0.93           C  
ATOM    849  CG  LYS A 198       9.840  44.262  43.121  1.00  0.93           C  
ATOM    850  CD  LYS A 198       9.574  45.564  43.884  1.00  0.93           C  
ATOM    851  CE  LYS A 198       8.165  46.122  43.706  1.00  0.93           C  
ATOM    852  NZ  LYS A 198       7.999  47.259  44.634  1.00  0.93           N  
ATOM    853  N   TYR A 199      10.748  40.755  44.335  1.00  0.93           N  
ATOM    854  CA  TYR A 199      10.065  39.584  44.836  1.00  0.93           C  
ATOM    855  C   TYR A 199       9.642  39.858  46.262  1.00  0.93           C  
ATOM    856  O   TYR A 199       9.903  40.922  46.810  1.00  0.93           O  
ATOM    857  CB  TYR A 199      10.957  38.325  44.777  1.00  0.93           C  
ATOM    858  CG  TYR A 199      11.274  38.014  43.350  1.00  0.93           C  
ATOM    859  CD1 TYR A 199      12.455  38.481  42.759  1.00  0.93           C  
ATOM    860  CD2 TYR A 199      10.354  37.308  42.564  1.00  0.93           C  
ATOM    861  CE1 TYR A 199      12.707  38.247  41.402  1.00  0.93           C  
ATOM    862  CE2 TYR A 199      10.595  37.083  41.206  1.00  0.93           C  
ATOM    863  CZ  TYR A 199      11.777  37.553  40.625  1.00  0.93           C  
ATOM    864  OH  TYR A 199      12.035  37.353  39.258  1.00  0.93           O  
ATOM    865  N   GLY A 200       8.913  38.908  46.866  1.00  0.97           N  
ATOM    866  CA  GLY A 200       8.280  39.023  48.165  1.00  0.97           C  
ATOM    867  C   GLY A 200       6.780  39.055  48.041  1.00  0.97           C  
ATOM    868  O   GLY A 200       6.090  39.477  48.959  1.00  0.97           O  
ATOM    869  N   ARG A 201       6.196  38.649  46.898  1.00  0.90           N  
ATOM    870  CA  ARG A 201       4.754  38.655  46.715  1.00  0.90           C  
ATOM    871  C   ARG A 201       4.023  37.661  47.602  1.00  0.90           C  
ATOM    872  O   ARG A 201       4.376  36.491  47.697  1.00  0.90           O  
ATOM    873  CB  ARG A 201       4.346  38.337  45.264  1.00  0.90           C  
ATOM    874  CG  ARG A 201       4.869  39.349  44.238  1.00  0.90           C  
ATOM    875  CD  ARG A 201       4.626  38.869  42.805  1.00  0.90           C  
ATOM    876  NE  ARG A 201       5.278  39.817  41.847  1.00  0.90           N  
ATOM    877  CZ  ARG A 201       6.601  39.917  41.680  1.00  0.90           C  
ATOM    878  NH1 ARG A 201       7.487  39.140  42.289  1.00  0.90           N  
ATOM    879  NH2 ARG A 201       7.100  40.857  40.881  1.00  0.90           N  
ATOM    880  N   VAL A 202       2.930  38.104  48.240  1.00  0.97           N  
ATOM    881  CA  VAL A 202       2.119  37.266  49.098  1.00  0.97           C  
ATOM    882  C   VAL A 202       1.120  36.462  48.269  1.00  0.97           C  
ATOM    883  O   VAL A 202       0.476  36.983  47.360  1.00  0.97           O  
ATOM    884  CB  VAL A 202       1.412  38.114  50.157  1.00  0.97           C  
ATOM    885  CG1 VAL A 202       0.571  37.250  51.112  1.00  0.97           C  
ATOM    886  CG2 VAL A 202       2.475  38.876  50.972  1.00  0.97           C  
ATOM    887  N   ASP A 203       0.972  35.156  48.587  1.00  0.96           N  
ATOM    888  CA  ASP A 203      -0.011  34.279  47.984  1.00  0.96           C  
ATOM    889  C   ASP A 203      -1.383  34.487  48.631  1.00  0.96           C  
ATOM    890  O   ASP A 203      -1.504  34.659  49.839  1.00  0.96           O  
ATOM    891  CB  ASP A 203       0.391  32.780  48.153  1.00  0.96           C  
ATOM    892  CG  ASP A 203       1.253  32.234  47.028  1.00  0.96           C  
ATOM    893  OD1 ASP A 203       1.848  31.142  47.238  1.00  0.96           O  
ATOM    894  OD2 ASP A 203       1.365  32.852  45.944  1.00  0.96           O  
ATOM    895  N   VAL A 204      -2.464  34.459  47.824  1.00  0.95           N  
ATOM    896  CA  VAL A 204      -3.823  34.156  48.272  1.00  0.95           C  
ATOM    897  C   VAL A 204      -3.922  32.737  48.798  1.00  0.95           C  
ATOM    898  O   VAL A 204      -3.204  31.853  48.357  1.00  0.95           O  
ATOM    899  CB  VAL A 204      -4.865  34.343  47.189  1.00  0.95           C  
ATOM    900  CG1 VAL A 204      -4.856  35.809  46.744  1.00  0.95           C  
ATOM    901  CG2 VAL A 204      -4.624  33.410  45.997  1.00  0.95           C  
ATOM    902  N   SER A 205      -4.816  32.459  49.764  1.00  0.91           N  
ATOM    903  CA  SER A 205      -4.846  31.173  50.431  1.00  0.91           C  
ATOM    904  C   SER A 205      -5.996  30.306  49.984  1.00  0.91           C  
ATOM    905  O   SER A 205      -5.876  29.083  50.006  1.00  0.91           O  
ATOM    906  CB  SER A 205      -4.862  31.293  51.980  1.00  0.91           C  
ATOM    907  OG  SER A 205      -6.035  31.939  52.479  1.00  0.91           O  
ATOM    908  N   ALA A 206      -7.096  30.900  49.490  1.00  0.92           N  
ATOM    909  CA  ALA A 206      -8.266  30.145  49.124  1.00  0.92           C  
ATOM    910  C   ALA A 206      -8.678  30.378  47.668  1.00  0.92           C  
ATOM    911  O   ALA A 206      -8.414  31.446  47.114  1.00  0.92           O  
ATOM    912  CB  ALA A 206      -9.366  30.513  50.126  1.00  0.92           C  
ATOM    913  N   PRO A 207      -9.293  29.426  46.962  1.00  0.93           N  
ATOM    914  CA  PRO A 207      -9.765  29.629  45.598  1.00  0.93           C  
ATOM    915  C   PRO A 207     -10.957  30.578  45.488  1.00  0.93           C  
ATOM    916  O   PRO A 207     -11.271  31.017  44.392  1.00  0.93           O  
ATOM    917  CB  PRO A 207     -10.133  28.215  45.137  1.00  0.93           C  
ATOM    918  CG  PRO A 207     -10.538  27.518  46.427  1.00  0.93           C  
ATOM    919  CD  PRO A 207      -9.507  28.051  47.411  1.00  0.93           C  
ATOM    920  N   GLU A 208     -11.616  30.926  46.605  1.00  0.87           N  
ATOM    921  CA  GLU A 208     -12.624  31.963  46.732  1.00  0.87           C  
ATOM    922  C   GLU A 208     -12.063  33.378  46.586  1.00  0.87           C  
ATOM    923  O   GLU A 208     -12.802  34.339  46.371  1.00  0.87           O  
ATOM    924  CB  GLU A 208     -13.305  31.854  48.124  1.00  0.87           C  
ATOM    925  CG  GLU A 208     -14.168  30.580  48.350  1.00  0.87           C  
ATOM    926  CD  GLU A 208     -13.413  29.267  48.578  1.00  0.87           C  
ATOM    927  OE1 GLU A 208     -14.100  28.215  48.642  1.00  0.87           O  
ATOM    928  OE2 GLU A 208     -12.162  29.298  48.690  1.00  0.87           O  
ATOM    929  N   GLU A 209     -10.729  33.536  46.675  1.00  0.89           N  
ATOM    930  CA  GLU A 209     -10.041  34.796  46.490  1.00  0.89           C  
ATOM    931  C   GLU A 209      -9.580  34.999  45.055  1.00  0.89           C  
ATOM    932  O   GLU A 209      -9.043  36.049  44.706  1.00  0.89           O  
ATOM    933  CB  GLU A 209      -8.789  34.825  47.383  1.00  0.89           C  
ATOM    934  CG  GLU A 209      -9.095  34.808  48.894  1.00  0.89           C  
ATOM    935  CD  GLU A 209      -7.787  34.825  49.675  1.00  0.89           C  
ATOM    936  OE1 GLU A 209      -7.389  35.900  50.196  1.00  0.89           O  
ATOM    937  OE2 GLU A 209      -7.146  33.740  49.723  1.00  0.89           O  
ATOM    938  N   CYS A 210      -9.799  34.002  44.167  1.00  0.93           N  
ATOM    939  CA  CYS A 210      -9.567  34.148  42.740  1.00  0.93           C  
ATOM    940  C   CYS A 210     -10.482  35.220  42.146  1.00  0.93           C  
ATOM    941  O   CYS A 210     -11.657  35.269  42.522  1.00  0.93           O  
ATOM    942  CB  CYS A 210      -9.775  32.820  41.967  1.00  0.93           C  
ATOM    943  SG  CYS A 210      -8.674  31.494  42.543  1.00  0.93           S  
ATOM    944  N   PRO A 211     -10.053  36.112  41.258  1.00  0.96           N  
ATOM    945  CA  PRO A 211     -10.960  37.001  40.552  1.00  0.96           C  
ATOM    946  C   PRO A 211     -11.959  36.243  39.693  1.00  0.96           C  
ATOM    947  O   PRO A 211     -11.728  35.105  39.285  1.00  0.96           O  
ATOM    948  CB  PRO A 211     -10.012  37.846  39.690  1.00  0.96           C  
ATOM    949  CG  PRO A 211      -8.912  36.858  39.324  1.00  0.96           C  
ATOM    950  CD  PRO A 211      -8.738  36.077  40.621  1.00  0.96           C  
ATOM    951  N   GLU A 212     -13.105  36.872  39.398  1.00  0.88           N  
ATOM    952  CA  GLU A 212     -14.044  36.367  38.431  1.00  0.88           C  
ATOM    953  C   GLU A 212     -13.455  36.310  37.027  1.00  0.88           C  
ATOM    954  O   GLU A 212     -12.529  37.040  36.671  1.00  0.88           O  
ATOM    955  CB  GLU A 212     -15.353  37.188  38.472  1.00  0.88           C  
ATOM    956  CG  GLU A 212     -15.298  38.585  37.814  1.00  0.88           C  
ATOM    957  CD  GLU A 212     -14.332  39.589  38.418  1.00  0.88           C  
ATOM    958  OE1 GLU A 212     -13.958  39.542  39.622  1.00  0.88           O  
ATOM    959  OE2 GLU A 212     -13.920  40.477  37.625  1.00  0.88           O  
ATOM    960  N   GLU A 213     -13.952  35.380  36.189  1.00  0.87           N  
ATOM    961  CA  GLU A 213     -13.562  35.317  34.796  1.00  0.87           C  
ATOM    962  C   GLU A 213     -13.955  36.564  34.008  1.00  0.87           C  
ATOM    963  O   GLU A 213     -14.985  37.185  34.253  1.00  0.87           O  
ATOM    964  CB  GLU A 213     -14.099  34.033  34.127  1.00  0.87           C  
ATOM    965  CG  GLU A 213     -13.700  33.879  32.641  1.00  0.87           C  
ATOM    966  CD  GLU A 213     -13.904  32.476  32.086  1.00  0.87           C  
ATOM    967  OE1 GLU A 213     -14.477  31.605  32.781  1.00  0.87           O  
ATOM    968  OE2 GLU A 213     -13.404  32.258  30.950  1.00  0.87           O  
ATOM    969  N   GLY A 214     -13.108  36.958  33.030  1.00  0.95           N  
ATOM    970  CA  GLY A 214     -13.411  38.030  32.088  1.00  0.95           C  
ATOM    971  C   GLY A 214     -12.521  39.232  32.178  1.00  0.95           C  
ATOM    972  O   GLY A 214     -12.702  40.210  31.462  1.00  0.95           O  
ATOM    973  N   ARG A 215     -11.480  39.191  33.024  1.00  0.90           N  
ATOM    974  CA  ARG A 215     -10.570  40.313  33.126  1.00  0.90           C  
ATOM    975  C   ARG A 215      -9.395  40.246  32.154  1.00  0.90           C  
ATOM    976  O   ARG A 215      -8.679  41.230  31.959  1.00  0.90           O  
ATOM    977  CB  ARG A 215     -10.017  40.415  34.555  1.00  0.90           C  
ATOM    978  CG  ARG A 215     -11.094  40.704  35.617  1.00  0.90           C  
ATOM    979  CD  ARG A 215     -10.420  41.044  36.942  1.00  0.90           C  
ATOM    980  NE  ARG A 215     -11.416  41.185  38.011  1.00  0.90           N  
ATOM    981  CZ  ARG A 215     -11.095  41.351  39.300  1.00  0.90           C  
ATOM    982  NH1 ARG A 215      -9.842  41.554  39.685  1.00  0.90           N  
ATOM    983  NH2 ARG A 215     -12.038  41.281  40.227  1.00  0.90           N  
ATOM    984  N   LEU A 216      -9.181  39.092  31.508  1.00  0.95           N  
ATOM    985  CA  LEU A 216      -8.138  38.900  30.521  1.00  0.95           C  
ATOM    986  C   LEU A 216      -8.667  39.173  29.121  1.00  0.95           C  
ATOM    987  O   LEU A 216      -9.867  39.036  28.880  1.00  0.95           O  
ATOM    988  CB  LEU A 216      -7.565  37.468  30.605  1.00  0.95           C  
ATOM    989  CG  LEU A 216      -6.706  37.214  31.856  1.00  0.95           C  
ATOM    990  CD1 LEU A 216      -6.283  35.743  31.922  1.00  0.95           C  
ATOM    991  CD2 LEU A 216      -5.458  38.107  31.911  1.00  0.95           C  
ATOM    992  N   PRO A 217      -7.837  39.597  28.175  1.00  0.98           N  
ATOM    993  CA  PRO A 217      -8.303  39.960  26.848  1.00  0.98           C  
ATOM    994  C   PRO A 217      -8.671  38.757  25.984  1.00  0.98           C  
ATOM    995  O   PRO A 217      -8.190  37.648  26.193  1.00  0.98           O  
ATOM    996  CB  PRO A 217      -7.111  40.730  26.261  1.00  0.98           C  
ATOM    997  CG  PRO A 217      -5.905  40.044  26.898  1.00  0.98           C  
ATOM    998  CD  PRO A 217      -6.390  39.784  28.322  1.00  0.98           C  
ATOM    999  N   ALA A 218      -9.545  38.989  24.991  1.00  0.94           N  
ATOM   1000  CA  ALA A 218      -9.929  38.092  23.939  1.00  0.94           C  
ATOM   1001  C   ALA A 218      -9.100  38.491  22.733  1.00  0.94           C  
ATOM   1002  O   ALA A 218      -8.795  39.663  22.555  1.00  0.94           O  
ATOM   1003  CB  ALA A 218     -11.424  38.317  23.622  1.00  0.94           C  
ATOM   1004  N   ALA A 219      -8.691  37.533  21.880  1.00  0.96           N  
ATOM   1005  CA  ALA A 219      -7.909  37.854  20.702  1.00  0.96           C  
ATOM   1006  C   ALA A 219      -8.735  38.310  19.497  1.00  0.96           C  
ATOM   1007  O   ALA A 219      -8.222  38.959  18.588  1.00  0.96           O  
ATOM   1008  CB  ALA A 219      -7.090  36.610  20.331  1.00  0.96           C  
ATOM   1009  N   GLY A 220     -10.055  38.025  19.480  1.00  0.94           N  
ATOM   1010  CA  GLY A 220     -10.960  38.393  18.389  1.00  0.94           C  
ATOM   1011  C   GLY A 220     -12.217  39.115  18.818  1.00  0.94           C  
ATOM   1012  O   GLY A 220     -13.298  38.645  18.470  1.00  0.94           O  
ATOM   1013  N   PRO A 221     -12.188  40.204  19.578  1.00  0.94           N  
ATOM   1014  CA  PRO A 221     -13.369  41.026  19.822  1.00  0.94           C  
ATOM   1015  C   PRO A 221     -13.784  41.827  18.574  1.00  0.94           C  
ATOM   1016  O   PRO A 221     -12.994  41.895  17.630  1.00  0.94           O  
ATOM   1017  CB  PRO A 221     -12.863  41.953  20.936  1.00  0.94           C  
ATOM   1018  CG  PRO A 221     -11.436  42.242  20.498  1.00  0.94           C  
ATOM   1019  CD  PRO A 221     -10.964  40.886  20.009  1.00  0.94           C  
ATOM   1020  N   PRO A 222     -14.963  42.454  18.511  1.00  0.84           N  
ATOM   1021  CA  PRO A 222     -15.404  43.261  17.370  1.00  0.84           C  
ATOM   1022  C   PRO A 222     -14.580  44.517  17.141  1.00  0.84           C  
ATOM   1023  O   PRO A 222     -14.504  44.984  16.011  1.00  0.84           O  
ATOM   1024  CB  PRO A 222     -16.865  43.612  17.705  1.00  0.84           C  
ATOM   1025  CG  PRO A 222     -16.926  43.519  19.229  1.00  0.84           C  
ATOM   1026  CD  PRO A 222     -16.015  42.332  19.519  1.00  0.84           C  
ATOM   1027  N   LYS A 223     -13.994  45.110  18.198  1.00  0.86           N  
ATOM   1028  CA  LYS A 223     -13.135  46.274  18.084  1.00  0.86           C  
ATOM   1029  C   LYS A 223     -11.819  46.006  18.810  1.00  0.86           C  
ATOM   1030  O   LYS A 223     -11.674  46.418  19.962  1.00  0.86           O  
ATOM   1031  CB  LYS A 223     -13.830  47.532  18.658  1.00  0.86           C  
ATOM   1032  CG  LYS A 223     -15.054  47.948  17.831  1.00  0.86           C  
ATOM   1033  CD  LYS A 223     -15.717  49.206  18.401  1.00  0.86           C  
ATOM   1034  CE  LYS A 223     -16.959  49.634  17.627  1.00  0.86           C  
ATOM   1035  NZ  LYS A 223     -17.545  50.824  18.274  1.00  0.86           N  
ATOM   1036  N   PRO A 224     -10.839  45.312  18.212  1.00  0.95           N  
ATOM   1037  CA  PRO A 224      -9.576  44.947  18.856  1.00  0.95           C  
ATOM   1038  C   PRO A 224      -8.827  46.033  19.586  1.00  0.95           C  
ATOM   1039  O   PRO A 224      -8.504  45.843  20.754  1.00  0.95           O  
ATOM   1040  CB  PRO A 224      -8.766  44.299  17.731  1.00  0.95           C  
ATOM   1041  CG  PRO A 224      -9.836  43.629  16.874  1.00  0.95           C  
ATOM   1042  CD  PRO A 224     -10.959  44.665  16.897  1.00  0.95           C  
ATOM   1043  N   ALA A 225      -8.554  47.180  18.943  1.00  0.95           N  
ATOM   1044  CA  ALA A 225      -7.814  48.267  19.546  1.00  0.95           C  
ATOM   1045  C   ALA A 225      -8.473  48.880  20.786  1.00  0.95           C  
ATOM   1046  O   ALA A 225      -7.811  49.112  21.799  1.00  0.95           O  
ATOM   1047  CB  ALA A 225      -7.557  49.349  18.484  1.00  0.95           C  
ATOM   1048  N   ASP A 226      -9.802  49.110  20.740  1.00  0.91           N  
ATOM   1049  CA  ASP A 226     -10.608  49.574  21.858  1.00  0.91           C  
ATOM   1050  C   ASP A 226     -10.635  48.555  22.990  1.00  0.91           C  
ATOM   1051  O   ASP A 226     -10.410  48.886  24.148  1.00  0.91           O  
ATOM   1052  CB  ASP A 226     -12.052  49.915  21.401  1.00  0.91           C  
ATOM   1053  CG  ASP A 226     -12.085  51.120  20.470  1.00  0.91           C  
ATOM   1054  OD1 ASP A 226     -11.080  51.873  20.429  1.00  0.91           O  
ATOM   1055  OD2 ASP A 226     -13.128  51.278  19.777  1.00  0.91           O  
ATOM   1056  N   HIS A 227     -10.821  47.262  22.664  1.00  0.90           N  
ATOM   1057  CA  HIS A 227     -10.802  46.175  23.629  1.00  0.90           C  
ATOM   1058  C   HIS A 227      -9.480  46.053  24.387  1.00  0.90           C  
ATOM   1059  O   HIS A 227      -9.445  45.861  25.603  1.00  0.90           O  
ATOM   1060  CB  HIS A 227     -11.099  44.849  22.919  1.00  0.90           C  
ATOM   1061  CG  HIS A 227     -11.181  43.715  23.871  1.00  0.90           C  
ATOM   1062  ND1 HIS A 227     -10.152  42.811  23.893  1.00  0.90           N  
ATOM   1063  CD2 HIS A 227     -12.029  43.504  24.911  1.00  0.90           C  
ATOM   1064  CE1 HIS A 227     -10.392  42.070  24.945  1.00  0.90           C  
ATOM   1065  NE2 HIS A 227     -11.513  42.433  25.599  1.00  0.90           N  
ATOM   1066  N   LEU A 228      -8.335  46.224  23.692  1.00  0.94           N  
ATOM   1067  CA  LEU A 228      -7.033  46.323  24.335  1.00  0.94           C  
ATOM   1068  C   LEU A 228      -6.941  47.499  25.293  1.00  0.94           C  
ATOM   1069  O   LEU A 228      -6.444  47.372  26.410  1.00  0.94           O  
ATOM   1070  CB  LEU A 228      -5.879  46.429  23.311  1.00  0.94           C  
ATOM   1071  CG  LEU A 228      -5.670  45.189  22.420  1.00  0.94           C  
ATOM   1072  CD1 LEU A 228      -4.455  45.404  21.505  1.00  0.94           C  
ATOM   1073  CD2 LEU A 228      -5.530  43.891  23.229  1.00  0.94           C  
ATOM   1074  N   ARG A 229      -7.467  48.674  24.913  1.00  0.86           N  
ATOM   1075  CA  ARG A 229      -7.571  49.780  25.840  1.00  0.86           C  
ATOM   1076  C   ARG A 229      -8.455  49.490  27.052  1.00  0.86           C  
ATOM   1077  O   ARG A 229      -8.046  49.731  28.181  1.00  0.86           O  
ATOM   1078  CB  ARG A 229      -8.048  51.057  25.133  1.00  0.86           C  
ATOM   1079  CG  ARG A 229      -7.011  51.594  24.141  1.00  0.86           C  
ATOM   1080  CD  ARG A 229      -7.402  52.952  23.585  1.00  0.86           C  
ATOM   1081  NE  ARG A 229      -6.183  53.468  22.908  1.00  0.86           N  
ATOM   1082  CZ  ARG A 229      -5.911  53.269  21.614  1.00  0.86           C  
ATOM   1083  NH1 ARG A 229      -6.734  52.591  20.824  1.00  0.86           N  
ATOM   1084  NH2 ARG A 229      -4.773  53.741  21.107  1.00  0.86           N  
ATOM   1085  N   GLU A 230      -9.649  48.889  26.870  1.00  0.87           N  
ATOM   1086  CA  GLU A 230     -10.549  48.524  27.956  1.00  0.87           C  
ATOM   1087  C   GLU A 230      -9.900  47.617  28.995  1.00  0.87           C  
ATOM   1088  O   GLU A 230     -10.004  47.832  30.203  1.00  0.87           O  
ATOM   1089  CB  GLU A 230     -11.795  47.790  27.404  1.00  0.87           C  
ATOM   1090  CG  GLU A 230     -12.774  48.664  26.580  1.00  0.87           C  
ATOM   1091  CD  GLU A 230     -13.921  47.843  25.980  1.00  0.87           C  
ATOM   1092  OE1 GLU A 230     -13.860  46.587  26.056  1.00  0.87           O  
ATOM   1093  OE2 GLU A 230     -14.862  48.469  25.429  1.00  0.87           O  
ATOM   1094  N   VAL A 231      -9.166  46.588  28.536  1.00  0.94           N  
ATOM   1095  CA  VAL A 231      -8.461  45.673  29.409  1.00  0.94           C  
ATOM   1096  C   VAL A 231      -7.200  46.253  30.056  1.00  0.94           C  
ATOM   1097  O   VAL A 231      -7.013  46.177  31.270  1.00  0.94           O  
ATOM   1098  CB  VAL A 231      -8.129  44.406  28.634  1.00  0.94           C  
ATOM   1099  CG1 VAL A 231      -7.337  43.413  29.494  1.00  0.94           C  
ATOM   1100  CG2 VAL A 231      -9.433  43.732  28.167  1.00  0.94           C  
ATOM   1101  N   PHE A 232      -6.288  46.865  29.275  1.00  0.94           N  
ATOM   1102  CA  PHE A 232      -5.000  47.315  29.780  1.00  0.94           C  
ATOM   1103  C   PHE A 232      -5.060  48.625  30.558  1.00  0.94           C  
ATOM   1104  O   PHE A 232      -4.349  48.805  31.547  1.00  0.94           O  
ATOM   1105  CB  PHE A 232      -3.955  47.391  28.649  1.00  0.94           C  
ATOM   1106  CG  PHE A 232      -3.454  46.022  28.243  1.00  0.94           C  
ATOM   1107  CD1 PHE A 232      -4.163  45.197  27.354  1.00  0.94           C  
ATOM   1108  CD2 PHE A 232      -2.205  45.578  28.707  1.00  0.94           C  
ATOM   1109  CE1 PHE A 232      -3.646  43.961  26.948  1.00  0.94           C  
ATOM   1110  CE2 PHE A 232      -1.690  44.335  28.324  1.00  0.94           C  
ATOM   1111  CZ  PHE A 232      -2.411  43.526  27.439  1.00  0.94           C  
ATOM   1112  N   TYR A 233      -5.952  49.566  30.187  1.00  0.92           N  
ATOM   1113  CA  TYR A 233      -6.147  50.806  30.928  1.00  0.92           C  
ATOM   1114  C   TYR A 233      -6.708  50.556  32.317  1.00  0.92           C  
ATOM   1115  O   TYR A 233      -6.392  51.253  33.279  1.00  0.92           O  
ATOM   1116  CB  TYR A 233      -7.071  51.812  30.207  1.00  0.92           C  
ATOM   1117  CG  TYR A 233      -6.520  52.430  28.949  1.00  0.92           C  
ATOM   1118  CD1 TYR A 233      -5.233  52.220  28.418  1.00  0.92           C  
ATOM   1119  CD2 TYR A 233      -7.367  53.341  28.305  1.00  0.92           C  
ATOM   1120  CE1 TYR A 233      -4.793  52.951  27.303  1.00  0.92           C  
ATOM   1121  CE2 TYR A 233      -6.934  54.077  27.202  1.00  0.92           C  
ATOM   1122  CZ  TYR A 233      -5.643  53.894  26.716  1.00  0.92           C  
ATOM   1123  OH  TYR A 233      -5.227  54.684  25.635  1.00  0.92           O  
ATOM   1124  N   ARG A 234      -7.534  49.505  32.459  1.00  0.86           N  
ATOM   1125  CA  ARG A 234      -8.004  48.982  33.725  1.00  0.86           C  
ATOM   1126  C   ARG A 234      -6.885  48.459  34.621  1.00  0.86           C  
ATOM   1127  O   ARG A 234      -6.960  48.535  35.849  1.00  0.86           O  
ATOM   1128  CB  ARG A 234      -9.002  47.845  33.463  1.00  0.86           C  
ATOM   1129  CG  ARG A 234      -9.749  47.359  34.715  1.00  0.86           C  
ATOM   1130  CD  ARG A 234     -10.178  45.895  34.625  1.00  0.86           C  
ATOM   1131  NE  ARG A 234      -8.925  45.067  34.642  1.00  0.86           N  
ATOM   1132  CZ  ARG A 234      -8.636  44.066  33.799  1.00  0.86           C  
ATOM   1133  NH1 ARG A 234      -9.472  43.684  32.844  1.00  0.86           N  
ATOM   1134  NH2 ARG A 234      -7.488  43.411  33.951  1.00  0.86           N  
ATOM   1135  N   MET A 235      -5.798  47.923  34.043  1.00  0.94           N  
ATOM   1136  CA  MET A 235      -4.620  47.543  34.792  1.00  0.94           C  
ATOM   1137  C   MET A 235      -3.763  48.747  35.195  1.00  0.94           C  
ATOM   1138  O   MET A 235      -2.898  48.657  36.060  1.00  0.94           O  
ATOM   1139  CB  MET A 235      -3.721  46.589  33.973  1.00  0.94           C  
ATOM   1140  CG  MET A 235      -4.299  45.191  33.719  1.00  0.94           C  
ATOM   1141  SD  MET A 235      -3.162  44.144  32.767  1.00  0.94           S  
ATOM   1142  CE  MET A 235      -4.433  43.638  31.587  1.00  0.94           C  
ATOM   1143  N   GLY A 236      -3.988  49.925  34.575  1.00  0.97           N  
ATOM   1144  CA  GLY A 236      -3.141  51.099  34.761  1.00  0.97           C  
ATOM   1145  C   GLY A 236      -1.974  51.154  33.819  1.00  0.97           C  
ATOM   1146  O   GLY A 236      -1.035  51.916  34.033  1.00  0.97           O  
ATOM   1147  N   LEU A 237      -2.016  50.347  32.748  1.00  0.96           N  
ATOM   1148  CA  LEU A 237      -0.994  50.323  31.724  1.00  0.96           C  
ATOM   1149  C   LEU A 237      -1.393  51.222  30.560  1.00  0.96           C  
ATOM   1150  O   LEU A 237      -2.571  51.404  30.265  1.00  0.96           O  
ATOM   1151  CB  LEU A 237      -0.732  48.880  31.224  1.00  0.96           C  
ATOM   1152  CG  LEU A 237      -0.260  47.900  32.320  1.00  0.96           C  
ATOM   1153  CD1 LEU A 237      -0.135  46.473  31.773  1.00  0.96           C  
ATOM   1154  CD2 LEU A 237       1.076  48.329  32.935  1.00  0.96           C  
ATOM   1155  N   ASN A 238      -0.393  51.834  29.891  1.00  0.94           N  
ATOM   1156  CA  ASN A 238      -0.585  52.766  28.785  1.00  0.94           C  
ATOM   1157  C   ASN A 238      -0.343  52.146  27.400  1.00  0.94           C  
ATOM   1158  O   ASN A 238       0.096  51.010  27.280  1.00  0.94           O  
ATOM   1159  CB  ASN A 238       0.244  54.066  28.988  1.00  0.94           C  
ATOM   1160  CG  ASN A 238       1.744  53.810  29.054  1.00  0.94           C  
ATOM   1161  OD1 ASN A 238       2.315  53.028  28.288  1.00  0.94           O  
ATOM   1162  ND2 ASN A 238       2.439  54.517  29.971  1.00  0.94           N  
ATOM   1163  N   ASP A 239      -0.593  52.910  26.303  1.00  0.95           N  
ATOM   1164  CA  ASP A 239      -0.402  52.493  24.911  1.00  0.95           C  
ATOM   1165  C   ASP A 239       0.985  51.934  24.598  1.00  0.95           C  
ATOM   1166  O   ASP A 239       1.131  50.933  23.896  1.00  0.95           O  
ATOM   1167  CB  ASP A 239      -0.721  53.662  23.921  1.00  0.95           C  
ATOM   1168  CG  ASP A 239      -2.222  53.881  23.745  1.00  0.95           C  
ATOM   1169  OD1 ASP A 239      -2.631  54.692  22.870  1.00  0.95           O  
ATOM   1170  OD2 ASP A 239      -2.995  53.184  24.442  1.00  0.95           O  
ATOM   1171  N   LYS A 240       2.051  52.536  25.149  1.00  0.93           N  
ATOM   1172  CA  LYS A 240       3.411  52.056  25.004  1.00  0.93           C  
ATOM   1173  C   LYS A 240       3.632  50.667  25.593  1.00  0.93           C  
ATOM   1174  O   LYS A 240       4.242  49.796  24.974  1.00  0.93           O  
ATOM   1175  CB  LYS A 240       4.368  53.027  25.731  1.00  0.93           C  
ATOM   1176  CG  LYS A 240       5.847  52.629  25.655  1.00  0.93           C  
ATOM   1177  CD  LYS A 240       6.779  53.533  26.470  1.00  0.93           C  
ATOM   1178  CE  LYS A 240       6.572  53.404  27.981  1.00  0.93           C  
ATOM   1179  NZ  LYS A 240       7.596  54.200  28.688  1.00  0.93           N  
ATOM   1180  N   GLU A 241       3.112  50.454  26.821  1.00  0.94           N  
ATOM   1181  CA  GLU A 241       3.122  49.195  27.541  1.00  0.94           C  
ATOM   1182  C   GLU A 241       2.293  48.125  26.851  1.00  0.94           C  
ATOM   1183  O   GLU A 241       2.749  46.993  26.719  1.00  0.94           O  
ATOM   1184  CB  GLU A 241       2.688  49.426  29.011  1.00  0.94           C  
ATOM   1185  CG  GLU A 241       3.782  50.200  29.797  1.00  0.94           C  
ATOM   1186  CD  GLU A 241       3.315  51.128  30.914  1.00  0.94           C  
ATOM   1187  OE1 GLU A 241       4.214  51.802  31.494  1.00  0.94           O  
ATOM   1188  OE2 GLU A 241       2.107  51.227  31.227  1.00  0.94           O  
ATOM   1189  N   ILE A 242       1.095  48.470  26.318  1.00  0.96           N  
ATOM   1190  CA  ILE A 242       0.268  47.569  25.510  1.00  0.96           C  
ATOM   1191  C   ILE A 242       1.041  47.028  24.321  1.00  0.96           C  
ATOM   1192  O   ILE A 242       1.149  45.821  24.122  1.00  0.96           O  
ATOM   1193  CB  ILE A 242      -1.016  48.249  24.993  1.00  0.96           C  
ATOM   1194  CG1 ILE A 242      -1.933  48.617  26.173  1.00  0.96           C  
ATOM   1195  CG2 ILE A 242      -1.799  47.329  24.022  1.00  0.96           C  
ATOM   1196  CD1 ILE A 242      -3.114  49.535  25.832  1.00  0.96           C  
ATOM   1197  N   VAL A 243       1.669  47.912  23.525  1.00  0.97           N  
ATOM   1198  CA  VAL A 243       2.436  47.489  22.368  1.00  0.97           C  
ATOM   1199  C   VAL A 243       3.681  46.696  22.730  1.00  0.97           C  
ATOM   1200  O   VAL A 243       3.957  45.652  22.140  1.00  0.97           O  
ATOM   1201  CB  VAL A 243       2.820  48.673  21.500  1.00  0.97           C  
ATOM   1202  CG1 VAL A 243       3.626  48.210  20.275  1.00  0.97           C  
ATOM   1203  CG2 VAL A 243       1.543  49.381  21.019  1.00  0.97           C  
ATOM   1204  N   ALA A 244       4.463  47.158  23.732  1.00  0.98           N  
ATOM   1205  CA  ALA A 244       5.680  46.491  24.146  1.00  0.98           C  
ATOM   1206  C   ALA A 244       5.418  45.092  24.694  1.00  0.98           C  
ATOM   1207  O   ALA A 244       6.026  44.121  24.258  1.00  0.98           O  
ATOM   1208  CB  ALA A 244       6.433  47.356  25.182  1.00  0.98           C  
ATOM   1209  N   LEU A 245       4.436  44.933  25.602  1.00  0.96           N  
ATOM   1210  CA  LEU A 245       4.072  43.648  26.183  1.00  0.96           C  
ATOM   1211  C   LEU A 245       3.544  42.636  25.187  1.00  0.96           C  
ATOM   1212  O   LEU A 245       3.823  41.443  25.289  1.00  0.96           O  
ATOM   1213  CB  LEU A 245       3.059  43.812  27.325  1.00  0.96           C  
ATOM   1214  CG  LEU A 245       3.664  44.471  28.574  1.00  0.96           C  
ATOM   1215  CD1 LEU A 245       2.543  44.910  29.522  1.00  0.96           C  
ATOM   1216  CD2 LEU A 245       4.656  43.546  29.292  1.00  0.96           C  
ATOM   1217  N   SER A 246       2.819  43.093  24.149  1.00  0.97           N  
ATOM   1218  CA  SER A 246       2.381  42.243  23.045  1.00  0.97           C  
ATOM   1219  C   SER A 246       3.542  41.662  22.257  1.00  0.97           C  
ATOM   1220  O   SER A 246       3.436  40.624  21.610  1.00  0.97           O  
ATOM   1221  CB  SER A 246       1.495  43.000  22.040  1.00  0.97           C  
ATOM   1222  OG  SER A 246       0.256  43.391  22.629  1.00  0.97           O  
ATOM   1223  N   GLY A 247       4.742  42.265  22.370  1.00  0.98           N  
ATOM   1224  CA  GLY A 247       5.957  41.763  21.749  1.00  0.98           C  
ATOM   1225  C   GLY A 247       6.505  40.508  22.382  1.00  0.98           C  
ATOM   1226  O   GLY A 247       7.412  39.884  21.841  1.00  0.98           O  
ATOM   1227  N   ALA A 248       5.906  40.050  23.503  1.00  0.97           N  
ATOM   1228  CA  ALA A 248       6.148  38.745  24.090  1.00  0.97           C  
ATOM   1229  C   ALA A 248       5.645  37.588  23.230  1.00  0.97           C  
ATOM   1230  O   ALA A 248       6.098  36.456  23.372  1.00  0.97           O  
ATOM   1231  CB  ALA A 248       5.492  38.651  25.479  1.00  0.97           C  
ATOM   1232  N   HIS A 249       4.746  37.852  22.259  1.00  0.94           N  
ATOM   1233  CA  HIS A 249       4.357  36.911  21.220  1.00  0.94           C  
ATOM   1234  C   HIS A 249       5.440  36.594  20.205  1.00  0.94           C  
ATOM   1235  O   HIS A 249       5.265  35.762  19.328  1.00  0.94           O  
ATOM   1236  CB  HIS A 249       3.120  37.423  20.494  1.00  0.94           C  
ATOM   1237  CG  HIS A 249       1.897  37.350  21.320  1.00  0.94           C  
ATOM   1238  ND1 HIS A 249       0.804  37.991  20.820  1.00  0.94           N  
ATOM   1239  CD2 HIS A 249       1.577  36.681  22.461  1.00  0.94           C  
ATOM   1240  CE1 HIS A 249      -0.177  37.720  21.638  1.00  0.94           C  
ATOM   1241  NE2 HIS A 249       0.234  36.928  22.658  1.00  0.94           N  
ATOM   1242  N   THR A 250       6.646  37.174  20.357  1.00  0.96           N  
ATOM   1243  CA  THR A 250       7.860  36.658  19.729  1.00  0.96           C  
ATOM   1244  C   THR A 250       8.227  35.271  20.247  1.00  0.96           C  
ATOM   1245  O   THR A 250       8.904  34.482  19.593  1.00  0.96           O  
ATOM   1246  CB  THR A 250       9.038  37.621  19.867  1.00  0.96           C  
ATOM   1247  OG1 THR A 250      10.036  37.332  18.896  1.00  0.96           O  
ATOM   1248  CG2 THR A 250       9.642  37.602  21.282  1.00  0.96           C  
ATOM   1249  N   LEU A 251       7.721  34.926  21.447  1.00  0.94           N  
ATOM   1250  CA  LEU A 251       7.852  33.628  22.047  1.00  0.94           C  
ATOM   1251  C   LEU A 251       6.572  32.837  21.905  1.00  0.94           C  
ATOM   1252  O   LEU A 251       5.468  33.282  22.209  1.00  0.94           O  
ATOM   1253  CB  LEU A 251       8.178  33.730  23.551  1.00  0.94           C  
ATOM   1254  CG  LEU A 251       9.568  34.303  23.862  1.00  0.94           C  
ATOM   1255  CD1 LEU A 251       9.790  34.302  25.378  1.00  0.94           C  
ATOM   1256  CD2 LEU A 251      10.701  33.548  23.155  1.00  0.94           C  
ATOM   1257  N   GLY A 252       6.722  31.575  21.477  1.00  0.97           N  
ATOM   1258  CA  GLY A 252       5.642  30.615  21.456  1.00  0.97           C  
ATOM   1259  C   GLY A 252       4.719  30.654  20.288  1.00  0.97           C  
ATOM   1260  O   GLY A 252       5.050  30.995  19.161  1.00  0.97           O  
ATOM   1261  N   ARG A 253       3.514  30.144  20.551  1.00  0.89           N  
ATOM   1262  CA  ARG A 253       2.612  29.729  19.524  1.00  0.89           C  
ATOM   1263  C   ARG A 253       1.246  29.558  20.110  1.00  0.89           C  
ATOM   1264  O   ARG A 253       1.074  29.429  21.320  1.00  0.89           O  
ATOM   1265  CB  ARG A 253       3.067  28.416  18.846  1.00  0.89           C  
ATOM   1266  CG  ARG A 253       3.501  27.304  19.806  1.00  0.89           C  
ATOM   1267  CD  ARG A 253       4.570  26.422  19.176  1.00  0.89           C  
ATOM   1268  NE  ARG A 253       5.152  25.676  20.324  1.00  0.89           N  
ATOM   1269  CZ  ARG A 253       5.509  24.392  20.303  1.00  0.89           C  
ATOM   1270  NH1 ARG A 253       5.285  23.591  19.276  1.00  0.89           N  
ATOM   1271  NH2 ARG A 253       6.076  23.857  21.384  1.00  0.89           N  
ATOM   1272  N   SER A 254       0.252  29.532  19.218  1.00  0.95           N  
ATOM   1273  CA  SER A 254      -1.138  29.354  19.552  1.00  0.95           C  
ATOM   1274  C   SER A 254      -1.569  28.007  19.008  1.00  0.95           C  
ATOM   1275  O   SER A 254      -1.042  27.539  18.005  1.00  0.95           O  
ATOM   1276  CB  SER A 254      -1.981  30.458  18.900  1.00  0.95           C  
ATOM   1277  OG  SER A 254      -3.266  30.584  19.505  1.00  0.95           O  
ATOM   1278  N   ARG A 255      -2.494  27.315  19.696  1.00  0.85           N  
ATOM   1279  CA  ARG A 255      -2.936  25.983  19.332  1.00  0.85           C  
ATOM   1280  C   ARG A 255      -4.457  25.979  19.235  1.00  0.85           C  
ATOM   1281  O   ARG A 255      -5.099  26.513  20.147  1.00  0.85           O  
ATOM   1282  CB  ARG A 255      -2.555  24.918  20.396  1.00  0.85           C  
ATOM   1283  CG  ARG A 255      -1.042  24.665  20.527  1.00  0.85           C  
ATOM   1284  CD  ARG A 255      -0.698  23.732  21.689  1.00  0.85           C  
ATOM   1285  NE  ARG A 255       0.791  23.574  21.747  1.00  0.85           N  
ATOM   1286  CZ  ARG A 255       1.493  22.676  21.041  1.00  0.85           C  
ATOM   1287  NH1 ARG A 255       0.952  21.877  20.133  1.00  0.85           N  
ATOM   1288  NH2 ARG A 255       2.798  22.547  21.271  1.00  0.85           N  
ATOM   1289  N   PRO A 256      -5.090  25.363  18.233  1.00  0.90           N  
ATOM   1290  CA  PRO A 256      -6.544  25.358  18.096  1.00  0.90           C  
ATOM   1291  C   PRO A 256      -7.220  24.478  19.133  1.00  0.90           C  
ATOM   1292  O   PRO A 256      -8.428  24.575  19.302  1.00  0.90           O  
ATOM   1293  CB  PRO A 256      -6.789  24.844  16.669  1.00  0.90           C  
ATOM   1294  CG  PRO A 256      -5.524  24.059  16.334  1.00  0.90           C  
ATOM   1295  CD  PRO A 256      -4.444  24.892  17.009  1.00  0.90           C  
ATOM   1296  N   GLU A 257      -6.455  23.646  19.859  1.00  0.83           N  
ATOM   1297  CA  GLU A 257      -6.942  22.831  20.952  1.00  0.83           C  
ATOM   1298  C   GLU A 257      -6.772  23.511  22.307  1.00  0.83           C  
ATOM   1299  O   GLU A 257      -7.085  22.954  23.356  1.00  0.83           O  
ATOM   1300  CB  GLU A 257      -6.150  21.514  20.969  1.00  0.83           C  
ATOM   1301  CG  GLU A 257      -6.342  20.663  19.691  1.00  0.83           C  
ATOM   1302  CD  GLU A 257      -5.480  19.401  19.722  1.00  0.83           C  
ATOM   1303  OE1 GLU A 257      -4.652  19.276  20.663  1.00  0.83           O  
ATOM   1304  OE2 GLU A 257      -5.618  18.581  18.781  1.00  0.83           O  
ATOM   1305  N   ARG A 258      -6.262  24.761  22.320  1.00  0.80           N  
ATOM   1306  CA  ARG A 258      -6.170  25.562  23.524  1.00  0.80           C  
ATOM   1307  C   ARG A 258      -7.030  26.804  23.417  1.00  0.80           C  
ATOM   1308  O   ARG A 258      -8.161  26.833  23.878  1.00  0.80           O  
ATOM   1309  CB  ARG A 258      -4.718  25.983  23.840  1.00  0.80           C  
ATOM   1310  CG  ARG A 258      -3.866  24.841  24.413  1.00  0.80           C  
ATOM   1311  CD  ARG A 258      -2.559  25.377  24.986  1.00  0.80           C  
ATOM   1312  NE  ARG A 258      -1.755  24.193  25.432  1.00  0.80           N  
ATOM   1313  CZ  ARG A 258      -0.474  24.265  25.816  1.00  0.80           C  
ATOM   1314  NH1 ARG A 258       0.176  25.426  25.815  1.00  0.80           N  
ATOM   1315  NH2 ARG A 258       0.170  23.165  26.200  1.00  0.80           N  
ATOM   1316  N   SER A 259      -6.498  27.890  22.816  1.00  0.88           N  
ATOM   1317  CA  SER A 259      -7.228  29.141  22.677  1.00  0.88           C  
ATOM   1318  C   SER A 259      -8.224  29.104  21.531  1.00  0.88           C  
ATOM   1319  O   SER A 259      -9.175  29.883  21.490  1.00  0.88           O  
ATOM   1320  CB  SER A 259      -6.260  30.331  22.425  1.00  0.88           C  
ATOM   1321  OG  SER A 259      -5.545  30.157  21.196  1.00  0.88           O  
ATOM   1322  N   GLY A 260      -8.008  28.185  20.566  1.00  0.90           N  
ATOM   1323  CA  GLY A 260      -8.835  28.023  19.377  1.00  0.90           C  
ATOM   1324  C   GLY A 260      -8.257  28.701  18.170  1.00  0.90           C  
ATOM   1325  O   GLY A 260      -8.753  28.548  17.057  1.00  0.90           O  
ATOM   1326  N   TRP A 261      -7.153  29.447  18.343  1.00  0.81           N  
ATOM   1327  CA  TRP A 261      -6.531  30.155  17.250  1.00  0.81           C  
ATOM   1328  C   TRP A 261      -5.342  29.384  16.718  1.00  0.81           C  
ATOM   1329  O   TRP A 261      -4.690  28.612  17.416  1.00  0.81           O  
ATOM   1330  CB  TRP A 261      -6.072  31.583  17.649  1.00  0.81           C  
ATOM   1331  CG  TRP A 261      -7.185  32.476  18.163  1.00  0.81           C  
ATOM   1332  CD1 TRP A 261      -7.692  32.538  19.426  1.00  0.81           C  
ATOM   1333  CD2 TRP A 261      -7.939  33.398  17.369  1.00  0.81           C  
ATOM   1334  NE1 TRP A 261      -8.725  33.438  19.477  1.00  0.81           N  
ATOM   1335  CE2 TRP A 261      -8.900  33.986  18.232  1.00  0.81           C  
ATOM   1336  CE3 TRP A 261      -7.889  33.737  16.024  1.00  0.81           C  
ATOM   1337  CZ2 TRP A 261      -9.814  34.903  17.752  1.00  0.81           C  
ATOM   1338  CZ3 TRP A 261      -8.808  34.676  15.545  1.00  0.81           C  
ATOM   1339  CH2 TRP A 261      -9.760  35.254  16.397  1.00  0.81           C  
ATOM   1340  N   GLY A 262      -5.000  29.646  15.446  1.00  0.95           N  
ATOM   1341  CA  GLY A 262      -3.855  29.058  14.780  1.00  0.95           C  
ATOM   1342  C   GLY A 262      -4.117  27.754  14.074  1.00  0.95           C  
ATOM   1343  O   GLY A 262      -5.132  27.093  14.252  1.00  0.95           O  
ATOM   1344  N   LYS A 263      -3.167  27.360  13.209  1.00  0.88           N  
ATOM   1345  CA  LYS A 263      -3.175  26.110  12.487  1.00  0.88           C  
ATOM   1346  C   LYS A 263      -2.759  24.971  13.413  1.00  0.88           C  
ATOM   1347  O   LYS A 263      -2.138  25.237  14.446  1.00  0.88           O  
ATOM   1348  CB  LYS A 263      -2.189  26.197  11.291  1.00  0.88           C  
ATOM   1349  CG  LYS A 263      -2.517  27.279  10.245  1.00  0.88           C  
ATOM   1350  CD  LYS A 263      -1.462  27.296   9.117  1.00  0.88           C  
ATOM   1351  CE  LYS A 263      -1.642  28.386   8.047  1.00  0.88           C  
ATOM   1352  NZ  LYS A 263      -0.566  28.319   7.022  1.00  0.88           N  
ATOM   1353  N   PRO A 264      -3.061  23.706  13.120  1.00  0.91           N  
ATOM   1354  CA  PRO A 264      -2.629  22.576  13.934  1.00  0.91           C  
ATOM   1355  C   PRO A 264      -1.122  22.462  14.032  1.00  0.91           C  
ATOM   1356  O   PRO A 264      -0.626  22.094  15.088  1.00  0.91           O  
ATOM   1357  CB  PRO A 264      -3.271  21.358  13.250  1.00  0.91           C  
ATOM   1358  CG  PRO A 264      -3.473  21.816  11.807  1.00  0.91           C  
ATOM   1359  CD  PRO A 264      -3.890  23.268  11.997  1.00  0.91           C  
ATOM   1360  N   GLU A 265      -0.394  22.781  12.952  1.00  0.87           N  
ATOM   1361  CA  GLU A 265       1.043  22.756  12.917  1.00  0.87           C  
ATOM   1362  C   GLU A 265       1.485  23.600  11.745  1.00  0.87           C  
ATOM   1363  O   GLU A 265       0.674  24.012  10.920  1.00  0.87           O  
ATOM   1364  CB  GLU A 265       1.618  21.331  12.766  1.00  0.87           C  
ATOM   1365  CG  GLU A 265       1.244  20.584  11.466  1.00  0.87           C  
ATOM   1366  CD  GLU A 265       2.114  19.337  11.329  1.00  0.87           C  
ATOM   1367  OE1 GLU A 265       2.063  18.486  12.253  1.00  0.87           O  
ATOM   1368  OE2 GLU A 265       2.864  19.253  10.321  1.00  0.87           O  
ATOM   1369  N   THR A 266       2.799  23.892  11.680  1.00  0.91           N  
ATOM   1370  CA  THR A 266       3.430  24.577  10.562  1.00  0.91           C  
ATOM   1371  C   THR A 266       4.804  23.992  10.390  1.00  0.91           C  
ATOM   1372  O   THR A 266       5.286  23.216  11.209  1.00  0.91           O  
ATOM   1373  CB  THR A 266       3.587  26.105  10.672  1.00  0.91           C  
ATOM   1374  OG1 THR A 266       4.563  26.556  11.606  1.00  0.91           O  
ATOM   1375  CG2 THR A 266       2.271  26.734  11.109  1.00  0.91           C  
ATOM   1376  N   LYS A 267       5.528  24.387   9.322  1.00  0.88           N  
ATOM   1377  CA  LYS A 267       6.901  23.962   9.142  1.00  0.88           C  
ATOM   1378  C   LYS A 267       7.858  24.338  10.277  1.00  0.88           C  
ATOM   1379  O   LYS A 267       8.830  23.618  10.522  1.00  0.88           O  
ATOM   1380  CB  LYS A 267       7.477  24.431   7.786  1.00  0.88           C  
ATOM   1381  CG  LYS A 267       7.562  25.955   7.619  1.00  0.88           C  
ATOM   1382  CD  LYS A 267       8.090  26.355   6.231  1.00  0.88           C  
ATOM   1383  CE  LYS A 267       8.304  27.864   6.053  1.00  0.88           C  
ATOM   1384  NZ  LYS A 267       7.065  28.668   6.190  1.00  0.88           N  
ATOM   1385  N   TYR A 268       7.564  25.455  10.982  1.00  0.90           N  
ATOM   1386  CA  TYR A 268       8.311  26.005  12.098  1.00  0.90           C  
ATOM   1387  C   TYR A 268       8.036  25.289  13.414  1.00  0.90           C  
ATOM   1388  O   TYR A 268       8.831  25.379  14.345  1.00  0.90           O  
ATOM   1389  CB  TYR A 268       7.967  27.516  12.302  1.00  0.90           C  
ATOM   1390  CG  TYR A 268       8.270  28.343  11.086  1.00  0.90           C  
ATOM   1391  CD1 TYR A 268       7.289  29.119  10.440  1.00  0.90           C  
ATOM   1392  CD2 TYR A 268       9.577  28.345  10.584  1.00  0.90           C  
ATOM   1393  CE1 TYR A 268       7.604  29.827   9.275  1.00  0.90           C  
ATOM   1394  CE2 TYR A 268       9.904  29.062   9.439  1.00  0.90           C  
ATOM   1395  CZ  TYR A 268       8.923  29.803   8.786  1.00  0.90           C  
ATOM   1396  OH  TYR A 268       9.271  30.416   7.573  1.00  0.90           O  
ATOM   1397  N   THR A 269       6.907  24.551  13.534  1.00  0.93           N  
ATOM   1398  CA  THR A 269       6.498  23.973  14.813  1.00  0.93           C  
ATOM   1399  C   THR A 269       6.386  22.456  14.821  1.00  0.93           C  
ATOM   1400  O   THR A 269       6.347  21.840  15.887  1.00  0.93           O  
ATOM   1401  CB  THR A 269       5.163  24.505  15.311  1.00  0.93           C  
ATOM   1402  OG1 THR A 269       4.092  24.114  14.463  1.00  0.93           O  
ATOM   1403  CG2 THR A 269       5.182  26.038  15.342  1.00  0.93           C  
ATOM   1404  N   LYS A 270       6.368  21.802  13.641  1.00  0.89           N  
ATOM   1405  CA  LYS A 270       6.118  20.374  13.471  1.00  0.89           C  
ATOM   1406  C   LYS A 270       7.179  19.439  14.068  1.00  0.89           C  
ATOM   1407  O   LYS A 270       6.928  18.257  14.282  1.00  0.89           O  
ATOM   1408  CB  LYS A 270       5.941  20.041  11.961  1.00  0.89           C  
ATOM   1409  CG  LYS A 270       7.150  20.414  11.074  1.00  0.89           C  
ATOM   1410  CD  LYS A 270       7.038  19.861   9.636  1.00  0.89           C  
ATOM   1411  CE  LYS A 270       8.043  20.374   8.591  1.00  0.89           C  
ATOM   1412  NZ  LYS A 270       9.420  20.220   9.083  1.00  0.89           N  
ATOM   1413  N   ASN A 271       8.394  19.949  14.379  1.00  0.90           N  
ATOM   1414  CA  ASN A 271       9.480  19.173  14.977  1.00  0.90           C  
ATOM   1415  C   ASN A 271       9.836  19.675  16.357  1.00  0.90           C  
ATOM   1416  O   ASN A 271      10.889  19.354  16.901  1.00  0.90           O  
ATOM   1417  CB  ASN A 271      10.788  19.237  14.169  1.00  0.90           C  
ATOM   1418  CG  ASN A 271      10.534  18.509  12.875  1.00  0.90           C  
ATOM   1419  OD1 ASN A 271      10.318  17.302  12.791  1.00  0.90           O  
ATOM   1420  ND2 ASN A 271      10.566  19.283  11.766  1.00  0.90           N  
ATOM   1421  N   GLY A 272       8.972  20.495  16.979  1.00  0.94           N  
ATOM   1422  CA  GLY A 272       9.312  21.068  18.272  1.00  0.94           C  
ATOM   1423  C   GLY A 272      10.435  22.089  18.216  1.00  0.94           C  
ATOM   1424  O   GLY A 272      10.442  22.892  17.284  1.00  0.94           O  
ATOM   1425  N   PRO A 273      11.388  22.142  19.145  1.00  0.94           N  
ATOM   1426  CA  PRO A 273      11.521  21.332  20.360  1.00  0.94           C  
ATOM   1427  C   PRO A 273      10.374  21.495  21.349  1.00  0.94           C  
ATOM   1428  O   PRO A 273       9.480  22.321  21.167  1.00  0.94           O  
ATOM   1429  CB  PRO A 273      12.853  21.804  20.960  1.00  0.94           C  
ATOM   1430  CG  PRO A 273      12.897  23.265  20.540  1.00  0.94           C  
ATOM   1431  CD  PRO A 273      12.381  23.214  19.107  1.00  0.94           C  
ATOM   1432  N   GLY A 274      10.363  20.675  22.419  1.00  0.95           N  
ATOM   1433  CA  GLY A 274       9.201  20.522  23.286  1.00  0.95           C  
ATOM   1434  C   GLY A 274       8.110  19.774  22.571  1.00  0.95           C  
ATOM   1435  O   GLY A 274       8.374  18.969  21.685  1.00  0.95           O  
ATOM   1436  N   ALA A 275       6.835  20.009  22.922  1.00  0.94           N  
ATOM   1437  CA  ALA A 275       5.744  19.387  22.201  1.00  0.94           C  
ATOM   1438  C   ALA A 275       5.559  20.032  20.814  1.00  0.94           C  
ATOM   1439  O   ALA A 275       5.316  21.241  20.780  1.00  0.94           O  
ATOM   1440  CB  ALA A 275       4.447  19.487  23.030  1.00  0.94           C  
ATOM   1441  N   PRO A 276       5.669  19.383  19.655  1.00  0.90           N  
ATOM   1442  CA  PRO A 276       5.393  19.982  18.347  1.00  0.90           C  
ATOM   1443  C   PRO A 276       3.971  20.517  18.181  1.00  0.90           C  
ATOM   1444  O   PRO A 276       3.127  20.396  19.068  1.00  0.90           O  
ATOM   1445  CB  PRO A 276       5.776  18.885  17.343  1.00  0.90           C  
ATOM   1446  CG  PRO A 276       5.662  17.580  18.119  1.00  0.90           C  
ATOM   1447  CD  PRO A 276       6.104  17.992  19.520  1.00  0.90           C  
ATOM   1448  N   GLY A 277       3.712  21.206  17.053  1.00  0.94           N  
ATOM   1449  CA  GLY A 277       2.387  21.683  16.687  1.00  0.94           C  
ATOM   1450  C   GLY A 277       2.105  23.090  17.138  1.00  0.94           C  
ATOM   1451  O   GLY A 277       2.915  23.753  17.784  1.00  0.94           O  
ATOM   1452  N   GLY A 278       0.905  23.577  16.782  1.00  0.96           N  
ATOM   1453  CA  GLY A 278       0.483  24.962  16.911  1.00  0.96           C  
ATOM   1454  C   GLY A 278       1.099  25.852  15.867  1.00  0.96           C  
ATOM   1455  O   GLY A 278       1.896  25.434  15.045  1.00  0.96           O  
ATOM   1456  N   GLN A 279       0.741  27.139  15.883  1.00  0.93           N  
ATOM   1457  CA  GLN A 279       1.263  28.108  14.945  1.00  0.93           C  
ATOM   1458  C   GLN A 279       1.883  29.268  15.690  1.00  0.93           C  
ATOM   1459  O   GLN A 279       1.272  29.855  16.578  1.00  0.93           O  
ATOM   1460  CB  GLN A 279       0.137  28.656  14.051  1.00  0.93           C  
ATOM   1461  CG  GLN A 279       0.644  29.616  12.945  1.00  0.93           C  
ATOM   1462  CD  GLN A 279      -0.438  30.133  11.997  1.00  0.93           C  
ATOM   1463  OE1 GLN A 279      -0.212  30.611  10.897  1.00  0.93           O  
ATOM   1464  NE2 GLN A 279      -1.707  30.047  12.457  1.00  0.93           N  
ATOM   1465  N   SER A 280       3.139  29.598  15.344  1.00  0.96           N  
ATOM   1466  CA  SER A 280       3.918  30.651  15.949  1.00  0.96           C  
ATOM   1467  C   SER A 280       3.703  31.986  15.265  1.00  0.96           C  
ATOM   1468  O   SER A 280       3.199  32.062  14.151  1.00  0.96           O  
ATOM   1469  CB  SER A 280       5.422  30.283  15.969  1.00  0.96           C  
ATOM   1470  OG  SER A 280       5.908  29.836  14.702  1.00  0.96           O  
ATOM   1471  N   TRP A 281       4.048  33.097  15.948  1.00  0.90           N  
ATOM   1472  CA  TRP A 281       4.011  34.429  15.363  1.00  0.90           C  
ATOM   1473  C   TRP A 281       5.325  34.830  14.728  1.00  0.90           C  
ATOM   1474  O   TRP A 281       5.398  35.798  13.992  1.00  0.90           O  
ATOM   1475  CB  TRP A 281       3.812  35.483  16.457  1.00  0.90           C  
ATOM   1476  CG  TRP A 281       2.453  35.501  17.073  1.00  0.90           C  
ATOM   1477  CD1 TRP A 281       1.438  36.347  16.765  1.00  0.90           C  
ATOM   1478  CD2 TRP A 281       2.000  34.718  18.191  1.00  0.90           C  
ATOM   1479  NE1 TRP A 281       0.384  36.148  17.611  1.00  0.90           N  
ATOM   1480  CE2 TRP A 281       0.696  35.146  18.485  1.00  0.90           C  
ATOM   1481  CE3 TRP A 281       2.626  33.747  18.959  1.00  0.90           C  
ATOM   1482  CZ2 TRP A 281      -0.031  34.581  19.523  1.00  0.90           C  
ATOM   1483  CZ3 TRP A 281       1.899  33.191  20.018  1.00  0.90           C  
ATOM   1484  CH2 TRP A 281       0.582  33.577  20.280  1.00  0.90           C  
ATOM   1485  N   THR A 282       6.398  34.077  15.014  1.00  0.94           N  
ATOM   1486  CA  THR A 282       7.724  34.322  14.487  1.00  0.94           C  
ATOM   1487  C   THR A 282       8.293  32.975  14.102  1.00  0.94           C  
ATOM   1488  O   THR A 282       7.862  31.930  14.601  1.00  0.94           O  
ATOM   1489  CB  THR A 282       8.676  34.990  15.483  1.00  0.94           C  
ATOM   1490  OG1 THR A 282       8.800  34.229  16.680  1.00  0.94           O  
ATOM   1491  CG2 THR A 282       8.116  36.361  15.874  1.00  0.94           C  
ATOM   1492  N   ALA A 283       9.270  32.943  13.174  1.00  0.96           N  
ATOM   1493  CA  ALA A 283       9.951  31.719  12.781  1.00  0.96           C  
ATOM   1494  C   ALA A 283      10.732  31.056  13.921  1.00  0.96           C  
ATOM   1495  O   ALA A 283      10.598  29.857  14.169  1.00  0.96           O  
ATOM   1496  CB  ALA A 283      10.895  32.025  11.599  1.00  0.96           C  
ATOM   1497  N   GLU A 284      11.503  31.859  14.679  1.00  0.90           N  
ATOM   1498  CA  GLU A 284      12.308  31.441  15.811  1.00  0.90           C  
ATOM   1499  C   GLU A 284      11.574  31.754  17.105  1.00  0.90           C  
ATOM   1500  O   GLU A 284      11.937  32.647  17.864  1.00  0.90           O  
ATOM   1501  CB  GLU A 284      13.686  32.160  15.833  1.00  0.90           C  
ATOM   1502  CG  GLU A 284      14.600  31.829  14.628  1.00  0.90           C  
ATOM   1503  CD  GLU A 284      15.118  30.390  14.648  1.00  0.90           C  
ATOM   1504  OE1 GLU A 284      14.939  29.703  15.686  1.00  0.90           O  
ATOM   1505  OE2 GLU A 284      15.714  29.983  13.619  1.00  0.90           O  
ATOM   1506  N   TRP A 285      10.517  30.982  17.421  1.00  0.89           N  
ATOM   1507  CA  TRP A 285       9.601  31.243  18.524  1.00  0.89           C  
ATOM   1508  C   TRP A 285      10.116  30.835  19.902  1.00  0.89           C  
ATOM   1509  O   TRP A 285       9.384  30.828  20.895  1.00  0.89           O  
ATOM   1510  CB  TRP A 285       8.245  30.538  18.249  1.00  0.89           C  
ATOM   1511  CG  TRP A 285       8.332  29.079  17.801  1.00  0.89           C  
ATOM   1512  CD1 TRP A 285       8.475  28.620  16.523  1.00  0.89           C  
ATOM   1513  CD2 TRP A 285       8.361  27.917  18.651  1.00  0.89           C  
ATOM   1514  NE1 TRP A 285       8.574  27.254  16.520  1.00  0.89           N  
ATOM   1515  CE2 TRP A 285       8.515  26.795  17.801  1.00  0.89           C  
ATOM   1516  CE3 TRP A 285       8.310  27.755  20.030  1.00  0.89           C  
ATOM   1517  CZ2 TRP A 285       8.620  25.519  18.318  1.00  0.89           C  
ATOM   1518  CZ3 TRP A 285       8.450  26.463  20.555  1.00  0.89           C  
ATOM   1519  CH2 TRP A 285       8.607  25.359  19.706  1.00  0.89           C  
ATOM   1520  N   LEU A 286      11.416  30.520  19.997  1.00  0.93           N  
ATOM   1521  CA  LEU A 286      12.134  30.348  21.242  1.00  0.93           C  
ATOM   1522  C   LEU A 286      13.217  31.394  21.391  1.00  0.93           C  
ATOM   1523  O   LEU A 286      14.034  31.340  22.306  1.00  0.93           O  
ATOM   1524  CB  LEU A 286      12.761  28.943  21.336  1.00  0.93           C  
ATOM   1525  CG  LEU A 286      11.739  27.835  21.631  1.00  0.93           C  
ATOM   1526  CD1 LEU A 286      12.434  26.478  21.609  1.00  0.93           C  
ATOM   1527  CD2 LEU A 286      11.039  28.011  22.986  1.00  0.93           C  
ATOM   1528  N   LYS A 287      13.225  32.407  20.515  1.00  0.93           N  
ATOM   1529  CA  LYS A 287      14.170  33.483  20.595  1.00  0.93           C  
ATOM   1530  C   LYS A 287      13.411  34.748  20.936  1.00  0.93           C  
ATOM   1531  O   LYS A 287      12.418  35.093  20.312  1.00  0.93           O  
ATOM   1532  CB  LYS A 287      14.885  33.652  19.236  1.00  0.93           C  
ATOM   1533  CG  LYS A 287      15.898  34.800  19.226  1.00  0.93           C  
ATOM   1534  CD  LYS A 287      16.532  35.036  17.847  1.00  0.93           C  
ATOM   1535  CE  LYS A 287      17.404  36.290  17.795  1.00  0.93           C  
ATOM   1536  NZ  LYS A 287      18.412  36.195  18.864  1.00  0.93           N  
ATOM   1537  N   PHE A 288      13.865  35.492  21.961  1.00  0.95           N  
ATOM   1538  CA  PHE A 288      13.272  36.771  22.274  1.00  0.95           C  
ATOM   1539  C   PHE A 288      13.985  37.879  21.499  1.00  0.95           C  
ATOM   1540  O   PHE A 288      15.149  38.195  21.727  1.00  0.95           O  
ATOM   1541  CB  PHE A 288      13.278  37.008  23.806  1.00  0.95           C  
ATOM   1542  CG  PHE A 288      12.400  38.164  24.199  1.00  0.95           C  
ATOM   1543  CD1 PHE A 288      12.863  39.484  24.090  1.00  0.95           C  
ATOM   1544  CD2 PHE A 288      11.089  37.942  24.645  1.00  0.95           C  
ATOM   1545  CE1 PHE A 288      12.036  40.562  24.419  1.00  0.95           C  
ATOM   1546  CE2 PHE A 288      10.253  39.018  24.963  1.00  0.95           C  
ATOM   1547  CZ  PHE A 288      10.729  40.326  24.851  1.00  0.95           C  
ATOM   1548  N   ASP A 289      13.268  38.485  20.536  1.00  0.96           N  
ATOM   1549  CA  ASP A 289      13.723  39.623  19.772  1.00  0.96           C  
ATOM   1550  C   ASP A 289      12.525  40.478  19.362  1.00  0.96           C  
ATOM   1551  O   ASP A 289      11.415  40.311  19.851  1.00  0.96           O  
ATOM   1552  CB  ASP A 289      14.662  39.202  18.609  1.00  0.96           C  
ATOM   1553  CG  ASP A 289      14.002  38.329  17.552  1.00  0.96           C  
ATOM   1554  OD1 ASP A 289      14.770  37.693  16.787  1.00  0.96           O  
ATOM   1555  OD2 ASP A 289      12.749  38.336  17.460  1.00  0.96           O  
ATOM   1556  N   ASN A 290      12.745  41.453  18.452  1.00  0.96           N  
ATOM   1557  CA  ASN A 290      11.715  42.339  17.962  1.00  0.96           C  
ATOM   1558  C   ASN A 290      11.034  41.811  16.687  1.00  0.96           C  
ATOM   1559  O   ASN A 290      10.266  42.545  16.061  1.00  0.96           O  
ATOM   1560  CB  ASN A 290      12.273  43.781  17.751  1.00  0.96           C  
ATOM   1561  CG  ASN A 290      13.281  43.911  16.610  1.00  0.96           C  
ATOM   1562  OD1 ASN A 290      13.944  42.964  16.181  1.00  0.96           O  
ATOM   1563  ND2 ASN A 290      13.395  45.145  16.071  1.00  0.96           N  
ATOM   1564  N   SER A 291      11.269  40.535  16.270  1.00  0.99           N  
ATOM   1565  CA  SER A 291      10.749  39.978  15.012  1.00  0.99           C  
ATOM   1566  C   SER A 291       9.241  40.011  14.926  1.00  0.99           C  
ATOM   1567  O   SER A 291       8.692  40.305  13.874  1.00  0.99           O  
ATOM   1568  CB  SER A 291      11.237  38.546  14.655  1.00  0.99           C  
ATOM   1569  OG  SER A 291      12.558  38.578  14.101  1.00  0.99           O  
ATOM   1570  N   TYR A 292       8.525  39.826  16.060  1.00  0.93           N  
ATOM   1571  CA  TYR A 292       7.070  39.936  16.156  1.00  0.93           C  
ATOM   1572  C   TYR A 292       6.514  41.178  15.443  1.00  0.93           C  
ATOM   1573  O   TYR A 292       5.648  41.082  14.575  1.00  0.93           O  
ATOM   1574  CB  TYR A 292       6.669  39.910  17.666  1.00  0.93           C  
ATOM   1575  CG  TYR A 292       5.242  40.311  17.933  1.00  0.93           C  
ATOM   1576  CD1 TYR A 292       4.164  39.431  17.749  1.00  0.93           C  
ATOM   1577  CD2 TYR A 292       4.982  41.631  18.325  1.00  0.93           C  
ATOM   1578  CE1 TYR A 292       2.849  39.870  17.965  1.00  0.93           C  
ATOM   1579  CE2 TYR A 292       3.678  42.067  18.559  1.00  0.93           C  
ATOM   1580  CZ  TYR A 292       2.616  41.185  18.372  1.00  0.93           C  
ATOM   1581  OH  TYR A 292       1.305  41.633  18.565  1.00  0.93           O  
ATOM   1582  N   PHE A 293       7.062  42.372  15.746  1.00  0.94           N  
ATOM   1583  CA  PHE A 293       6.660  43.646  15.169  1.00  0.94           C  
ATOM   1584  C   PHE A 293       6.938  43.745  13.682  1.00  0.94           C  
ATOM   1585  O   PHE A 293       6.228  44.392  12.911  1.00  0.94           O  
ATOM   1586  CB  PHE A 293       7.376  44.822  15.859  1.00  0.94           C  
ATOM   1587  CG  PHE A 293       7.030  44.838  17.304  1.00  0.94           C  
ATOM   1588  CD1 PHE A 293       5.770  45.281  17.735  1.00  0.94           C  
ATOM   1589  CD2 PHE A 293       7.955  44.367  18.242  1.00  0.94           C  
ATOM   1590  CE1 PHE A 293       5.447  45.262  19.096  1.00  0.94           C  
ATOM   1591  CE2 PHE A 293       7.628  44.341  19.597  1.00  0.94           C  
ATOM   1592  CZ  PHE A 293       6.382  44.805  20.031  1.00  0.94           C  
ATOM   1593  N   LYS A 294       8.037  43.118  13.236  1.00  0.94           N  
ATOM   1594  CA  LYS A 294       8.339  43.005  11.831  1.00  0.94           C  
ATOM   1595  C   LYS A 294       7.369  42.088  11.087  1.00  0.94           C  
ATOM   1596  O   LYS A 294       6.808  42.494  10.069  1.00  0.94           O  
ATOM   1597  CB  LYS A 294       9.791  42.533  11.615  1.00  0.94           C  
ATOM   1598  CG  LYS A 294      10.840  43.428  12.284  1.00  0.94           C  
ATOM   1599  CD  LYS A 294      12.265  42.957  11.955  1.00  0.94           C  
ATOM   1600  CE  LYS A 294      13.310  43.838  12.636  1.00  0.94           C  
ATOM   1601  NZ  LYS A 294      14.686  43.371  12.372  1.00  0.94           N  
ATOM   1602  N   ASP A 295       7.120  40.871  11.607  1.00  0.93           N  
ATOM   1603  CA  ASP A 295       6.287  39.842  11.004  1.00  0.93           C  
ATOM   1604  C   ASP A 295       4.814  40.219  10.887  1.00  0.93           C  
ATOM   1605  O   ASP A 295       4.221  40.118   9.813  1.00  0.93           O  
ATOM   1606  CB  ASP A 295       6.478  38.506  11.771  1.00  0.93           C  
ATOM   1607  CG  ASP A 295       7.915  38.012  11.615  1.00  0.93           C  
ATOM   1608  OD1 ASP A 295       8.551  38.381  10.591  1.00  0.93           O  
ATOM   1609  OD2 ASP A 295       8.391  37.264  12.506  1.00  0.93           O  
ATOM   1610  N   ILE A 296       4.207  40.764  11.969  1.00  0.94           N  
ATOM   1611  CA  ILE A 296       2.804  41.182  11.992  1.00  0.94           C  
ATOM   1612  C   ILE A 296       2.501  42.306  11.017  1.00  0.94           C  
ATOM   1613  O   ILE A 296       1.401  42.424  10.481  1.00  0.94           O  
ATOM   1614  CB  ILE A 296       2.266  41.551  13.379  1.00  0.94           C  
ATOM   1615  CG1 ILE A 296       2.907  42.831  13.965  1.00  0.94           C  
ATOM   1616  CG2 ILE A 296       2.401  40.327  14.306  1.00  0.94           C  
ATOM   1617  CD1 ILE A 296       2.279  43.325  15.273  1.00  0.94           C  
ATOM   1618  N   LYS A 297       3.489  43.183  10.753  1.00  0.92           N  
ATOM   1619  CA  LYS A 297       3.369  44.226   9.765  1.00  0.92           C  
ATOM   1620  C   LYS A 297       3.595  43.708   8.364  1.00  0.92           C  
ATOM   1621  O   LYS A 297       2.795  43.974   7.466  1.00  0.92           O  
ATOM   1622  CB  LYS A 297       4.416  45.326  10.031  1.00  0.92           C  
ATOM   1623  CG  LYS A 297       4.420  46.464   8.992  1.00  0.92           C  
ATOM   1624  CD  LYS A 297       5.338  47.656   9.306  1.00  0.92           C  
ATOM   1625  CE  LYS A 297       6.847  47.408   9.318  1.00  0.92           C  
ATOM   1626  NZ  LYS A 297       7.217  46.720  10.567  1.00  0.92           N  
ATOM   1627  N   GLN A 298       4.690  42.953   8.144  1.00  0.89           N  
ATOM   1628  CA  GLN A 298       5.062  42.475   6.830  1.00  0.89           C  
ATOM   1629  C   GLN A 298       4.066  41.506   6.240  1.00  0.89           C  
ATOM   1630  O   GLN A 298       3.697  41.653   5.078  1.00  0.89           O  
ATOM   1631  CB  GLN A 298       6.463  41.825   6.832  1.00  0.89           C  
ATOM   1632  CG  GLN A 298       7.597  42.860   6.948  1.00  0.89           C  
ATOM   1633  CD  GLN A 298       8.941  42.139   6.921  1.00  0.89           C  
ATOM   1634  OE1 GLN A 298       9.533  41.983   5.849  1.00  0.89           O  
ATOM   1635  NE2 GLN A 298       9.393  41.681   8.111  1.00  0.89           N  
ATOM   1636  N   ARG A 299       3.614  40.510   7.031  1.00  0.82           N  
ATOM   1637  CA  ARG A 299       2.640  39.509   6.624  1.00  0.82           C  
ATOM   1638  C   ARG A 299       2.969  38.810   5.308  1.00  0.82           C  
ATOM   1639  O   ARG A 299       2.134  38.679   4.424  1.00  0.82           O  
ATOM   1640  CB  ARG A 299       1.207  40.091   6.613  1.00  0.82           C  
ATOM   1641  CG  ARG A 299       0.619  40.318   8.017  1.00  0.82           C  
ATOM   1642  CD  ARG A 299      -0.526  41.332   8.037  1.00  0.82           C  
ATOM   1643  NE  ARG A 299       0.115  42.660   7.814  1.00  0.82           N  
ATOM   1644  CZ  ARG A 299      -0.526  43.803   7.553  1.00  0.82           C  
ATOM   1645  NH1 ARG A 299      -1.833  43.837   7.341  1.00  0.82           N  
ATOM   1646  NH2 ARG A 299       0.185  44.926   7.486  1.00  0.82           N  
ATOM   1647  N   LYS A 300       4.231  38.352   5.158  1.00  0.81           N  
ATOM   1648  CA  LYS A 300       4.688  37.757   3.916  1.00  0.81           C  
ATOM   1649  C   LYS A 300       4.827  36.253   4.024  1.00  0.81           C  
ATOM   1650  O   LYS A 300       5.071  35.575   3.035  1.00  0.81           O  
ATOM   1651  CB  LYS A 300       6.078  38.315   3.527  1.00  0.81           C  
ATOM   1652  CG  LYS A 300       6.062  39.814   3.202  1.00  0.81           C  
ATOM   1653  CD  LYS A 300       7.463  40.334   2.845  1.00  0.81           C  
ATOM   1654  CE  LYS A 300       7.495  41.831   2.532  1.00  0.81           C  
ATOM   1655  NZ  LYS A 300       8.879  42.348   2.645  1.00  0.81           N  
ATOM   1656  N   ASP A 301       4.658  35.705   5.238  1.00  0.86           N  
ATOM   1657  CA  ASP A 301       4.729  34.295   5.495  1.00  0.86           C  
ATOM   1658  C   ASP A 301       3.371  33.861   6.024  1.00  0.86           C  
ATOM   1659  O   ASP A 301       2.919  34.309   7.071  1.00  0.86           O  
ATOM   1660  CB  ASP A 301       5.848  34.055   6.535  1.00  0.86           C  
ATOM   1661  CG  ASP A 301       6.208  32.592   6.747  1.00  0.86           C  
ATOM   1662  OD1 ASP A 301       7.233  32.372   7.431  1.00  0.86           O  
ATOM   1663  OD2 ASP A 301       5.509  31.668   6.249  1.00  0.86           O  
ATOM   1664  N   ASP A 302       2.706  32.956   5.283  1.00  0.89           N  
ATOM   1665  CA  ASP A 302       1.417  32.386   5.595  1.00  0.89           C  
ATOM   1666  C   ASP A 302       1.439  31.362   6.732  1.00  0.89           C  
ATOM   1667  O   ASP A 302       0.394  30.880   7.158  1.00  0.89           O  
ATOM   1668  CB  ASP A 302       0.872  31.666   4.340  1.00  0.89           C  
ATOM   1669  CG  ASP A 302       0.443  32.618   3.233  1.00  0.89           C  
ATOM   1670  OD1 ASP A 302       0.300  33.837   3.489  1.00  0.89           O  
ATOM   1671  OD2 ASP A 302       0.219  32.094   2.113  1.00  0.89           O  
ATOM   1672  N   ASP A 303       2.629  30.972   7.242  1.00  0.91           N  
ATOM   1673  CA  ASP A 303       2.748  30.094   8.392  1.00  0.91           C  
ATOM   1674  C   ASP A 303       2.963  30.871   9.688  1.00  0.91           C  
ATOM   1675  O   ASP A 303       3.085  30.279  10.762  1.00  0.91           O  
ATOM   1676  CB  ASP A 303       3.934  29.125   8.189  1.00  0.91           C  
ATOM   1677  CG  ASP A 303       3.604  28.025   7.200  1.00  0.91           C  
ATOM   1678  OD1 ASP A 303       2.401  27.666   7.054  1.00  0.91           O  
ATOM   1679  OD2 ASP A 303       4.597  27.474   6.647  1.00  0.91           O  
ATOM   1680  N   LEU A 304       2.986  32.214   9.608  1.00  0.92           N  
ATOM   1681  CA  LEU A 304       3.114  33.096  10.748  1.00  0.92           C  
ATOM   1682  C   LEU A 304       1.762  33.667  11.146  1.00  0.92           C  
ATOM   1683  O   LEU A 304       1.005  34.234  10.364  1.00  0.92           O  
ATOM   1684  CB  LEU A 304       4.156  34.205  10.468  1.00  0.92           C  
ATOM   1685  CG  LEU A 304       5.584  33.935  11.008  1.00  0.92           C  
ATOM   1686  CD1 LEU A 304       6.028  32.467  11.050  1.00  0.92           C  
ATOM   1687  CD2 LEU A 304       6.633  34.768  10.265  1.00  0.92           C  
ATOM   1688  N   LEU A 305       1.420  33.480  12.433  1.00  0.93           N  
ATOM   1689  CA  LEU A 305       0.173  33.909  13.015  1.00  0.93           C  
ATOM   1690  C   LEU A 305       0.086  35.413  13.217  1.00  0.93           C  
ATOM   1691  O   LEU A 305       1.035  36.066  13.633  1.00  0.93           O  
ATOM   1692  CB  LEU A 305      -0.038  33.173  14.352  1.00  0.93           C  
ATOM   1693  CG  LEU A 305      -1.346  33.473  15.099  1.00  0.93           C  
ATOM   1694  CD1 LEU A 305      -2.608  33.091  14.309  1.00  0.93           C  
ATOM   1695  CD2 LEU A 305      -1.302  32.747  16.443  1.00  0.93           C  
ATOM   1696  N   VAL A 306      -1.095  35.988  12.909  1.00  0.96           N  
ATOM   1697  CA  VAL A 306      -1.440  37.355  13.233  1.00  0.96           C  
ATOM   1698  C   VAL A 306      -2.871  37.286  13.758  1.00  0.96           C  
ATOM   1699  O   VAL A 306      -3.795  36.933  13.036  1.00  0.96           O  
ATOM   1700  CB  VAL A 306      -1.371  38.268  12.000  1.00  0.96           C  
ATOM   1701  CG1 VAL A 306      -1.687  39.727  12.382  1.00  0.96           C  
ATOM   1702  CG2 VAL A 306       0.030  38.184  11.361  1.00  0.96           C  
ATOM   1703  N   LEU A 307      -3.089  37.576  15.058  1.00  0.94           N  
ATOM   1704  CA  LEU A 307      -4.408  37.693  15.645  1.00  0.94           C  
ATOM   1705  C   LEU A 307      -4.987  39.073  15.315  1.00  0.94           C  
ATOM   1706  O   LEU A 307      -4.241  39.979  14.934  1.00  0.94           O  
ATOM   1707  CB  LEU A 307      -4.355  37.509  17.185  1.00  0.94           C  
ATOM   1708  CG  LEU A 307      -3.731  36.183  17.667  1.00  0.94           C  
ATOM   1709  CD1 LEU A 307      -3.493  36.236  19.184  1.00  0.94           C  
ATOM   1710  CD2 LEU A 307      -4.560  34.953  17.274  1.00  0.94           C  
ATOM   1711  N   PRO A 308      -6.283  39.327  15.439  1.00  0.98           N  
ATOM   1712  CA  PRO A 308      -6.850  40.669  15.290  1.00  0.98           C  
ATOM   1713  C   PRO A 308      -6.294  41.684  16.270  1.00  0.98           C  
ATOM   1714  O   PRO A 308      -6.179  42.862  15.937  1.00  0.98           O  
ATOM   1715  CB  PRO A 308      -8.352  40.446  15.503  1.00  0.98           C  
ATOM   1716  CG  PRO A 308      -8.583  39.007  15.043  1.00  0.98           C  
ATOM   1717  CD  PRO A 308      -7.317  38.297  15.515  1.00  0.98           C  
ATOM   1718  N   THR A 309      -5.951  41.255  17.494  1.00  0.96           N  
ATOM   1719  CA  THR A 309      -5.263  42.054  18.493  1.00  0.96           C  
ATOM   1720  C   THR A 309      -3.823  42.374  18.138  1.00  0.96           C  
ATOM   1721  O   THR A 309      -3.329  43.436  18.493  1.00  0.96           O  
ATOM   1722  CB  THR A 309      -5.351  41.454  19.885  1.00  0.96           C  
ATOM   1723  OG1 THR A 309      -5.129  40.050  19.858  1.00  0.96           O  
ATOM   1724  CG2 THR A 309      -6.779  41.668  20.408  1.00  0.96           C  
ATOM   1725  N   ASP A 310      -3.115  41.486  17.411  1.00  0.96           N  
ATOM   1726  CA  ASP A 310      -1.778  41.748  16.907  1.00  0.96           C  
ATOM   1727  C   ASP A 310      -1.804  42.741  15.774  1.00  0.96           C  
ATOM   1728  O   ASP A 310      -1.025  43.685  15.715  1.00  0.96           O  
ATOM   1729  CB  ASP A 310      -1.084  40.491  16.359  1.00  0.96           C  
ATOM   1730  CG  ASP A 310      -1.151  39.349  17.358  1.00  0.96           C  
ATOM   1731  OD1 ASP A 310      -1.282  39.570  18.585  1.00  0.96           O  
ATOM   1732  OD2 ASP A 310      -1.173  38.192  16.838  1.00  0.96           O  
ATOM   1733  N   ALA A 311      -2.771  42.571  14.849  1.00  0.99           N  
ATOM   1734  CA  ALA A 311      -2.982  43.451  13.728  1.00  0.99           C  
ATOM   1735  C   ALA A 311      -3.256  44.882  14.187  1.00  0.99           C  
ATOM   1736  O   ALA A 311      -2.628  45.816  13.712  1.00  0.99           O  
ATOM   1737  CB  ALA A 311      -4.122  42.910  12.845  1.00  0.99           C  
ATOM   1738  N   ALA A 312      -4.117  45.049  15.223  1.00  0.99           N  
ATOM   1739  CA  ALA A 312      -4.507  46.305  15.847  1.00  0.99           C  
ATOM   1740  C   ALA A 312      -3.357  47.241  16.202  1.00  0.99           C  
ATOM   1741  O   ALA A 312      -3.485  48.464  16.149  1.00  0.99           O  
ATOM   1742  CB  ALA A 312      -5.334  46.019  17.121  1.00  0.99           C  
ATOM   1743  N   LEU A 313      -2.178  46.680  16.529  1.00  0.96           N  
ATOM   1744  CA  LEU A 313      -0.948  47.396  16.811  1.00  0.96           C  
ATOM   1745  C   LEU A 313      -0.456  48.258  15.664  1.00  0.96           C  
ATOM   1746  O   LEU A 313       0.151  49.298  15.902  1.00  0.96           O  
ATOM   1747  CB  LEU A 313       0.189  46.446  17.233  1.00  0.96           C  
ATOM   1748  CG  LEU A 313       0.229  46.055  18.721  1.00  0.96           C  
ATOM   1749  CD1 LEU A 313      -1.127  45.733  19.352  1.00  0.96           C  
ATOM   1750  CD2 LEU A 313       1.126  44.829  18.841  1.00  0.96           C  
ATOM   1751  N   PHE A 314      -0.684  47.858  14.403  1.00  0.92           N  
ATOM   1752  CA  PHE A 314      -0.294  48.653  13.257  1.00  0.92           C  
ATOM   1753  C   PHE A 314      -1.474  49.362  12.608  1.00  0.92           C  
ATOM   1754  O   PHE A 314      -1.287  50.285  11.814  1.00  0.92           O  
ATOM   1755  CB  PHE A 314       0.406  47.767  12.202  1.00  0.92           C  
ATOM   1756  CG  PHE A 314       1.833  47.541  12.600  1.00  0.92           C  
ATOM   1757  CD1 PHE A 314       2.251  46.381  13.273  1.00  0.92           C  
ATOM   1758  CD2 PHE A 314       2.780  48.529  12.309  1.00  0.92           C  
ATOM   1759  CE1 PHE A 314       3.600  46.207  13.619  1.00  0.92           C  
ATOM   1760  CE2 PHE A 314       4.113  48.347  12.674  1.00  0.92           C  
ATOM   1761  CZ  PHE A 314       4.540  47.184  13.304  1.00  0.92           C  
ATOM   1762  N   GLU A 315      -2.724  48.985  12.943  1.00  0.93           N  
ATOM   1763  CA  GLU A 315      -3.895  49.686  12.452  1.00  0.93           C  
ATOM   1764  C   GLU A 315      -4.174  50.955  13.243  1.00  0.93           C  
ATOM   1765  O   GLU A 315      -4.381  52.024  12.671  1.00  0.93           O  
ATOM   1766  CB  GLU A 315      -5.154  48.790  12.489  1.00  0.93           C  
ATOM   1767  CG  GLU A 315      -4.978  47.440  11.758  1.00  0.93           C  
ATOM   1768  CD  GLU A 315      -6.121  46.455  12.003  1.00  0.93           C  
ATOM   1769  OE1 GLU A 315      -6.661  46.436  13.140  1.00  0.93           O  
ATOM   1770  OE2 GLU A 315      -6.418  45.680  11.058  1.00  0.93           O  
ATOM   1771  N   ASP A 316      -4.143  50.867  14.594  1.00  0.96           N  
ATOM   1772  CA  ASP A 316      -4.466  51.956  15.489  1.00  0.96           C  
ATOM   1773  C   ASP A 316      -3.516  53.154  15.314  1.00  0.96           C  
ATOM   1774  O   ASP A 316      -2.311  52.947  15.181  1.00  0.96           O  
ATOM   1775  CB  ASP A 316      -4.455  51.416  16.939  1.00  0.96           C  
ATOM   1776  CG  ASP A 316      -4.848  52.445  17.970  1.00  0.96           C  
ATOM   1777  OD1 ASP A 316      -3.989  53.205  18.486  1.00  0.96           O  
ATOM   1778  OD2 ASP A 316      -6.065  52.474  18.281  1.00  0.96           O  
ATOM   1779  N   PRO A 317      -3.982  54.403  15.299  1.00  0.94           N  
ATOM   1780  CA  PRO A 317      -3.155  55.592  15.103  1.00  0.94           C  
ATOM   1781  C   PRO A 317      -2.104  55.815  16.179  1.00  0.94           C  
ATOM   1782  O   PRO A 317      -1.065  56.391  15.866  1.00  0.94           O  
ATOM   1783  CB  PRO A 317      -4.174  56.745  15.023  1.00  0.94           C  
ATOM   1784  CG  PRO A 317      -5.403  56.195  15.745  1.00  0.94           C  
ATOM   1785  CD  PRO A 317      -5.399  54.737  15.325  1.00  0.94           C  
ATOM   1786  N   SER A 318      -2.357  55.399  17.433  1.00  0.91           N  
ATOM   1787  CA  SER A 318      -1.440  55.597  18.546  1.00  0.91           C  
ATOM   1788  C   SER A 318      -0.538  54.392  18.737  1.00  0.91           C  
ATOM   1789  O   SER A 318       0.671  54.524  18.932  1.00  0.91           O  
ATOM   1790  CB  SER A 318      -2.182  55.867  19.878  1.00  0.91           C  
ATOM   1791  OG  SER A 318      -2.808  57.152  19.889  1.00  0.91           O  
ATOM   1792  N   PHE A 319      -1.083  53.155  18.643  1.00  0.94           N  
ATOM   1793  CA  PHE A 319      -0.289  51.937  18.790  1.00  0.94           C  
ATOM   1794  C   PHE A 319       0.803  51.794  17.744  1.00  0.94           C  
ATOM   1795  O   PHE A 319       1.919  51.355  18.037  1.00  0.94           O  
ATOM   1796  CB  PHE A 319      -1.109  50.624  18.748  1.00  0.94           C  
ATOM   1797  CG  PHE A 319      -2.113  50.456  19.854  1.00  0.94           C  
ATOM   1798  CD1 PHE A 319      -1.937  51.009  21.132  1.00  0.94           C  
ATOM   1799  CD2 PHE A 319      -3.246  49.659  19.620  1.00  0.94           C  
ATOM   1800  CE1 PHE A 319      -2.891  50.795  22.133  1.00  0.94           C  
ATOM   1801  CE2 PHE A 319      -4.204  49.459  20.618  1.00  0.94           C  
ATOM   1802  CZ  PHE A 319      -4.028  50.028  21.879  1.00  0.94           C  
ATOM   1803  N   LYS A 320       0.511  52.209  16.495  1.00  0.92           N  
ATOM   1804  CA  LYS A 320       1.433  52.115  15.381  1.00  0.92           C  
ATOM   1805  C   LYS A 320       2.739  52.854  15.576  1.00  0.92           C  
ATOM   1806  O   LYS A 320       3.774  52.444  15.058  1.00  0.92           O  
ATOM   1807  CB  LYS A 320       0.782  52.541  14.051  1.00  0.92           C  
ATOM   1808  CG  LYS A 320       0.439  54.033  13.915  1.00  0.92           C  
ATOM   1809  CD  LYS A 320       0.145  54.429  12.462  1.00  0.92           C  
ATOM   1810  CE  LYS A 320      -1.045  53.683  11.862  1.00  0.92           C  
ATOM   1811  NZ  LYS A 320      -1.043  53.846  10.395  1.00  0.92           N  
ATOM   1812  N   VAL A 321       2.723  53.956  16.359  1.00  0.90           N  
ATOM   1813  CA  VAL A 321       3.896  54.755  16.667  1.00  0.90           C  
ATOM   1814  C   VAL A 321       4.944  53.918  17.387  1.00  0.90           C  
ATOM   1815  O   VAL A 321       6.127  53.904  17.041  1.00  0.90           O  
ATOM   1816  CB  VAL A 321       3.522  55.953  17.544  1.00  0.90           C  
ATOM   1817  CG1 VAL A 321       4.775  56.775  17.909  1.00  0.90           C  
ATOM   1818  CG2 VAL A 321       2.495  56.854  16.827  1.00  0.90           C  
ATOM   1819  N   TYR A 322       4.508  53.147  18.400  1.00  0.94           N  
ATOM   1820  CA  TYR A 322       5.361  52.242  19.140  1.00  0.94           C  
ATOM   1821  C   TYR A 322       5.694  50.989  18.351  1.00  0.94           C  
ATOM   1822  O   TYR A 322       6.823  50.511  18.369  1.00  0.94           O  
ATOM   1823  CB  TYR A 322       4.745  51.843  20.498  1.00  0.94           C  
ATOM   1824  CG  TYR A 322       4.455  53.061  21.315  1.00  0.94           C  
ATOM   1825  CD1 TYR A 322       3.155  53.581  21.378  1.00  0.94           C  
ATOM   1826  CD2 TYR A 322       5.481  53.689  22.037  1.00  0.94           C  
ATOM   1827  CE1 TYR A 322       2.878  54.702  22.168  1.00  0.94           C  
ATOM   1828  CE2 TYR A 322       5.208  54.820  22.818  1.00  0.94           C  
ATOM   1829  CZ  TYR A 322       3.900  55.311  22.900  1.00  0.94           C  
ATOM   1830  OH  TYR A 322       3.592  56.382  23.760  1.00  0.94           O  
ATOM   1831  N   ALA A 323       4.711  50.425  17.623  1.00  0.97           N  
ATOM   1832  CA  ALA A 323       4.891  49.210  16.855  1.00  0.97           C  
ATOM   1833  C   ALA A 323       5.923  49.327  15.732  1.00  0.97           C  
ATOM   1834  O   ALA A 323       6.774  48.450  15.571  1.00  0.97           O  
ATOM   1835  CB  ALA A 323       3.530  48.753  16.305  1.00  0.97           C  
ATOM   1836  N   GLU A 324       5.902  50.442  14.965  1.00  0.92           N  
ATOM   1837  CA  GLU A 324       6.927  50.786  13.988  1.00  0.92           C  
ATOM   1838  C   GLU A 324       8.277  51.008  14.632  1.00  0.92           C  
ATOM   1839  O   GLU A 324       9.286  50.456  14.209  1.00  0.92           O  
ATOM   1840  CB  GLU A 324       6.526  52.024  13.142  1.00  0.92           C  
ATOM   1841  CG  GLU A 324       5.420  51.740  12.090  1.00  0.92           C  
ATOM   1842  CD  GLU A 324       5.830  50.850  10.904  1.00  0.92           C  
ATOM   1843  OE1 GLU A 324       6.539  49.825  11.117  1.00  0.92           O  
ATOM   1844  OE2 GLU A 324       5.329  51.121   9.782  1.00  0.92           O  
ATOM   1845  N   LYS A 325       8.309  51.750  15.759  1.00  0.90           N  
ATOM   1846  CA  LYS A 325       9.531  51.990  16.501  1.00  0.90           C  
ATOM   1847  C   LYS A 325      10.205  50.709  16.961  1.00  0.90           C  
ATOM   1848  O   LYS A 325      11.404  50.527  16.783  1.00  0.90           O  
ATOM   1849  CB  LYS A 325       9.209  52.855  17.739  1.00  0.90           C  
ATOM   1850  CG  LYS A 325      10.421  53.232  18.600  1.00  0.90           C  
ATOM   1851  CD  LYS A 325       9.980  54.006  19.849  1.00  0.90           C  
ATOM   1852  CE  LYS A 325      11.154  54.448  20.717  1.00  0.90           C  
ATOM   1853  NZ  LYS A 325      10.658  55.111  21.940  1.00  0.90           N  
ATOM   1854  N   TYR A 326       9.460  49.749  17.521  1.00  0.94           N  
ATOM   1855  CA  TYR A 326      10.006  48.471  17.935  1.00  0.94           C  
ATOM   1856  C   TYR A 326      10.406  47.567  16.789  1.00  0.94           C  
ATOM   1857  O   TYR A 326      11.341  46.781  16.897  1.00  0.94           O  
ATOM   1858  CB  TYR A 326       9.019  47.715  18.834  1.00  0.94           C  
ATOM   1859  CG  TYR A 326       8.681  48.482  20.077  1.00  0.94           C  
ATOM   1860  CD1 TYR A 326       9.548  49.385  20.728  1.00  0.94           C  
ATOM   1861  CD2 TYR A 326       7.404  48.280  20.601  1.00  0.94           C  
ATOM   1862  CE1 TYR A 326       9.113  50.099  21.853  1.00  0.94           C  
ATOM   1863  CE2 TYR A 326       6.965  48.989  21.716  1.00  0.94           C  
ATOM   1864  CZ  TYR A 326       7.808  49.913  22.324  1.00  0.94           C  
ATOM   1865  OH  TYR A 326       7.300  50.656  23.397  1.00  0.94           O  
ATOM   1866  N   ALA A 327       9.713  47.656  15.642  1.00  0.97           N  
ATOM   1867  CA  ALA A 327      10.109  46.996  14.419  1.00  0.97           C  
ATOM   1868  C   ALA A 327      11.465  47.464  13.883  1.00  0.97           C  
ATOM   1869  O   ALA A 327      12.241  46.654  13.379  1.00  0.97           O  
ATOM   1870  CB  ALA A 327       9.008  47.154  13.353  1.00  0.97           C  
ATOM   1871  N   GLU A 328      11.784  48.767  13.992  1.00  0.89           N  
ATOM   1872  CA  GLU A 328      13.027  49.332  13.502  1.00  0.89           C  
ATOM   1873  C   GLU A 328      14.136  49.476  14.550  1.00  0.89           C  
ATOM   1874  O   GLU A 328      15.317  49.452  14.219  1.00  0.89           O  
ATOM   1875  CB  GLU A 328      12.709  50.698  12.873  1.00  0.89           C  
ATOM   1876  CG  GLU A 328      11.787  50.575  11.636  1.00  0.89           C  
ATOM   1877  CD  GLU A 328      11.559  51.918  10.942  1.00  0.89           C  
ATOM   1878  OE1 GLU A 328      10.916  51.888   9.862  1.00  0.89           O  
ATOM   1879  OE2 GLU A 328      12.039  52.964  11.454  1.00  0.89           O  
ATOM   1880  N   ASP A 329      13.779  49.538  15.848  1.00  0.91           N  
ATOM   1881  CA  ASP A 329      14.700  49.733  16.944  1.00  0.91           C  
ATOM   1882  C   ASP A 329      14.495  48.603  17.956  1.00  0.91           C  
ATOM   1883  O   ASP A 329      13.568  48.553  18.746  1.00  0.91           O  
ATOM   1884  CB  ASP A 329      14.430  51.153  17.508  1.00  0.91           C  
ATOM   1885  CG  ASP A 329      15.485  51.670  18.464  1.00  0.91           C  
ATOM   1886  OD1 ASP A 329      16.147  50.835  19.127  1.00  0.91           O  
ATOM   1887  OD2 ASP A 329      15.555  52.918  18.623  1.00  0.91           O  
ATOM   1888  N   GLN A 330      15.410  47.606  17.885  1.00  0.91           N  
ATOM   1889  CA  GLN A 330      15.491  46.471  18.780  1.00  0.91           C  
ATOM   1890  C   GLN A 330      15.868  46.869  20.205  1.00  0.91           C  
ATOM   1891  O   GLN A 330      15.296  46.370  21.175  1.00  0.91           O  
ATOM   1892  CB  GLN A 330      16.466  45.428  18.183  1.00  0.91           C  
ATOM   1893  CG  GLN A 330      16.550  44.108  18.975  1.00  0.91           C  
ATOM   1894  CD  GLN A 330      17.372  43.076  18.204  1.00  0.91           C  
ATOM   1895  OE1 GLN A 330      17.691  43.206  17.021  1.00  0.91           O  
ATOM   1896  NE2 GLN A 330      17.707  41.963  18.898  1.00  0.91           N  
ATOM   1897  N   GLU A 331      16.816  47.815  20.350  1.00  0.87           N  
ATOM   1898  CA  GLU A 331      17.288  48.393  21.597  1.00  0.87           C  
ATOM   1899  C   GLU A 331      16.191  49.139  22.336  1.00  0.87           C  
ATOM   1900  O   GLU A 331      15.979  48.948  23.536  1.00  0.87           O  
ATOM   1901  CB  GLU A 331      18.476  49.359  21.335  1.00  0.87           C  
ATOM   1902  CG  GLU A 331      19.807  48.663  20.939  1.00  0.87           C  
ATOM   1903  CD  GLU A 331      19.701  47.787  19.691  1.00  0.87           C  
ATOM   1904  OE1 GLU A 331      19.292  48.301  18.619  1.00  0.87           O  
ATOM   1905  OE2 GLU A 331      19.980  46.568  19.825  1.00  0.87           O  
ATOM   1906  N   ALA A 332      15.408  49.963  21.614  1.00  0.93           N  
ATOM   1907  CA  ALA A 332      14.233  50.614  22.148  1.00  0.93           C  
ATOM   1908  C   ALA A 332      13.172  49.655  22.650  1.00  0.93           C  
ATOM   1909  O   ALA A 332      12.614  49.839  23.733  1.00  0.93           O  
ATOM   1910  CB  ALA A 332      13.571  51.492  21.083  1.00  0.93           C  
ATOM   1911  N   PHE A 333      12.899  48.578  21.883  1.00  0.95           N  
ATOM   1912  CA  PHE A 333      11.997  47.519  22.293  1.00  0.95           C  
ATOM   1913  C   PHE A 333      12.452  46.845  23.578  1.00  0.95           C  
ATOM   1914  O   PHE A 333      11.663  46.664  24.500  1.00  0.95           O  
ATOM   1915  CB  PHE A 333      11.840  46.469  21.151  1.00  0.95           C  
ATOM   1916  CG  PHE A 333      11.020  45.267  21.561  1.00  0.95           C  
ATOM   1917  CD1 PHE A 333       9.766  45.429  22.172  1.00  0.95           C  
ATOM   1918  CD2 PHE A 333      11.561  43.973  21.463  1.00  0.95           C  
ATOM   1919  CE1 PHE A 333       9.083  44.328  22.700  1.00  0.95           C  
ATOM   1920  CE2 PHE A 333      10.863  42.868  21.965  1.00  0.95           C  
ATOM   1921  CZ  PHE A 333       9.622  43.044  22.583  1.00  0.95           C  
ATOM   1922  N   PHE A 334      13.742  46.489  23.696  1.00  0.95           N  
ATOM   1923  CA  PHE A 334      14.271  45.830  24.877  1.00  0.95           C  
ATOM   1924  C   PHE A 334      14.166  46.679  26.131  1.00  0.95           C  
ATOM   1925  O   PHE A 334      13.801  46.187  27.198  1.00  0.95           O  
ATOM   1926  CB  PHE A 334      15.737  45.386  24.641  1.00  0.95           C  
ATOM   1927  CG  PHE A 334      15.843  43.992  24.067  1.00  0.95           C  
ATOM   1928  CD1 PHE A 334      14.904  43.452  23.168  1.00  0.95           C  
ATOM   1929  CD2 PHE A 334      16.918  43.181  24.469  1.00  0.95           C  
ATOM   1930  CE1 PHE A 334      15.025  42.136  22.707  1.00  0.95           C  
ATOM   1931  CE2 PHE A 334      17.044  41.865  24.009  1.00  0.95           C  
ATOM   1932  CZ  PHE A 334      16.097  41.342  23.125  1.00  0.95           C  
ATOM   1933  N   LYS A 335      14.455  47.987  26.014  1.00  0.90           N  
ATOM   1934  CA  LYS A 335      14.291  48.919  27.107  1.00  0.90           C  
ATOM   1935  C   LYS A 335      12.846  49.061  27.591  1.00  0.90           C  
ATOM   1936  O   LYS A 335      12.542  48.806  28.759  1.00  0.90           O  
ATOM   1937  CB  LYS A 335      14.827  50.296  26.656  1.00  0.90           C  
ATOM   1938  CG  LYS A 335      14.797  51.323  27.787  1.00  0.90           C  
ATOM   1939  CD  LYS A 335      15.392  52.680  27.407  1.00  0.90           C  
ATOM   1940  CE  LYS A 335      15.316  53.677  28.565  1.00  0.90           C  
ATOM   1941  NZ  LYS A 335      13.906  53.900  28.954  1.00  0.90           N  
ATOM   1942  N   ASP A 336      11.912  49.392  26.670  1.00  0.95           N  
ATOM   1943  CA  ASP A 336      10.503  49.576  26.962  1.00  0.95           C  
ATOM   1944  C   ASP A 336       9.852  48.264  27.443  1.00  0.95           C  
ATOM   1945  O   ASP A 336       9.043  48.251  28.372  1.00  0.95           O  
ATOM   1946  CB  ASP A 336       9.779  50.257  25.749  1.00  0.95           C  
ATOM   1947  CG  ASP A 336      10.110  51.752  25.582  1.00  0.95           C  
ATOM   1948  OD1 ASP A 336      10.516  52.405  26.584  1.00  0.95           O  
ATOM   1949  OD2 ASP A 336       9.886  52.311  24.469  1.00  0.95           O  
ATOM   1950  N   TYR A 337      10.233  47.101  26.861  1.00  0.96           N  
ATOM   1951  CA  TYR A 337       9.803  45.784  27.313  1.00  0.96           C  
ATOM   1952  C   TYR A 337      10.216  45.438  28.741  1.00  0.96           C  
ATOM   1953  O   TYR A 337       9.398  44.960  29.526  1.00  0.96           O  
ATOM   1954  CB  TYR A 337      10.326  44.658  26.376  1.00  0.96           C  
ATOM   1955  CG  TYR A 337       9.686  43.343  26.728  1.00  0.96           C  
ATOM   1956  CD1 TYR A 337       8.432  43.059  26.194  1.00  0.96           C  
ATOM   1957  CD2 TYR A 337      10.239  42.455  27.668  1.00  0.96           C  
ATOM   1958  CE1 TYR A 337       7.748  41.894  26.543  1.00  0.96           C  
ATOM   1959  CE2 TYR A 337       9.545  41.292  28.045  1.00  0.96           C  
ATOM   1960  CZ  TYR A 337       8.306  41.000  27.454  1.00  0.96           C  
ATOM   1961  OH  TYR A 337       7.593  39.821  27.735  1.00  0.96           O  
ATOM   1962  N   ALA A 338      11.492  45.656  29.121  1.00  0.97           N  
ATOM   1963  CA  ALA A 338      11.987  45.304  30.439  1.00  0.97           C  
ATOM   1964  C   ALA A 338      11.264  46.058  31.550  1.00  0.97           C  
ATOM   1965  O   ALA A 338      10.820  45.476  32.542  1.00  0.97           O  
ATOM   1966  CB  ALA A 338      13.501  45.585  30.501  1.00  0.97           C  
ATOM   1967  N   GLU A 339      11.072  47.374  31.348  1.00  0.92           N  
ATOM   1968  CA  GLU A 339      10.305  48.254  32.205  1.00  0.92           C  
ATOM   1969  C   GLU A 339       8.809  47.885  32.270  1.00  0.92           C  
ATOM   1970  O   GLU A 339       8.219  47.795  33.348  1.00  0.92           O  
ATOM   1971  CB  GLU A 339      10.505  49.719  31.711  1.00  0.92           C  
ATOM   1972  CG  GLU A 339      11.936  50.319  31.902  1.00  0.92           C  
ATOM   1973  CD  GLU A 339      12.140  51.688  31.222  1.00  0.92           C  
ATOM   1974  OE1 GLU A 339      11.242  52.564  31.350  1.00  0.92           O  
ATOM   1975  OE2 GLU A 339      13.202  51.918  30.575  1.00  0.92           O  
ATOM   1976  N   ALA A 340       8.157  47.607  31.115  1.00  0.98           N  
ATOM   1977  CA  ALA A 340       6.769  47.174  31.045  1.00  0.98           C  
ATOM   1978  C   ALA A 340       6.498  45.817  31.692  1.00  0.98           C  
ATOM   1979  O   ALA A 340       5.511  45.646  32.405  1.00  0.98           O  
ATOM   1980  CB  ALA A 340       6.281  47.161  29.581  1.00  0.98           C  
ATOM   1981  N   HIS A 341       7.385  44.817  31.483  1.00  0.96           N  
ATOM   1982  CA  HIS A 341       7.285  43.503  32.116  1.00  0.96           C  
ATOM   1983  C   HIS A 341       7.364  43.589  33.629  1.00  0.96           C  
ATOM   1984  O   HIS A 341       6.526  43.053  34.351  1.00  0.96           O  
ATOM   1985  CB  HIS A 341       8.397  42.548  31.619  1.00  0.96           C  
ATOM   1986  CG  HIS A 341       8.231  41.102  32.005  1.00  0.96           C  
ATOM   1987  ND1 HIS A 341       8.300  40.670  33.308  1.00  0.96           N  
ATOM   1988  CD2 HIS A 341       8.065  40.038  31.182  1.00  0.96           C  
ATOM   1989  CE1 HIS A 341       8.170  39.359  33.244  1.00  0.96           C  
ATOM   1990  NE2 HIS A 341       8.029  38.921  31.978  1.00  0.96           N  
ATOM   1991  N   ALA A 342       8.347  44.346  34.144  1.00  0.99           N  
ATOM   1992  CA  ALA A 342       8.527  44.579  35.556  1.00  0.99           C  
ATOM   1993  C   ALA A 342       7.357  45.288  36.208  1.00  0.99           C  
ATOM   1994  O   ALA A 342       6.968  44.999  37.330  1.00  0.99           O  
ATOM   1995  CB  ALA A 342       9.780  45.426  35.771  1.00  0.99           C  
ATOM   1996  N   LYS A 343       6.742  46.248  35.495  1.00  0.95           N  
ATOM   1997  CA  LYS A 343       5.512  46.856  35.941  1.00  0.95           C  
ATOM   1998  C   LYS A 343       4.356  45.877  35.998  1.00  0.95           C  
ATOM   1999  O   LYS A 343       3.669  45.778  37.012  1.00  0.95           O  
ATOM   2000  CB  LYS A 343       5.139  48.027  35.016  1.00  0.95           C  
ATOM   2001  CG  LYS A 343       3.923  48.807  35.528  1.00  0.95           C  
ATOM   2002  CD  LYS A 343       3.592  50.028  34.670  1.00  0.95           C  
ATOM   2003  CE  LYS A 343       4.657  51.113  34.729  1.00  0.95           C  
ATOM   2004  NZ  LYS A 343       4.143  52.295  34.027  1.00  0.95           N  
ATOM   2005  N   LEU A 344       4.177  45.074  34.929  1.00  0.97           N  
ATOM   2006  CA  LEU A 344       3.163  44.043  34.831  1.00  0.97           C  
ATOM   2007  C   LEU A 344       3.290  42.999  35.937  1.00  0.97           C  
ATOM   2008  O   LEU A 344       2.306  42.600  36.546  1.00  0.97           O  
ATOM   2009  CB  LEU A 344       3.216  43.368  33.437  1.00  0.97           C  
ATOM   2010  CG  LEU A 344       2.273  42.164  33.237  1.00  0.97           C  
ATOM   2011  CD1 LEU A 344       0.784  42.531  33.336  1.00  0.97           C  
ATOM   2012  CD2 LEU A 344       2.588  41.434  31.925  1.00  0.97           C  
ATOM   2013  N   SER A 345       4.520  42.569  36.276  1.00  0.98           N  
ATOM   2014  CA  SER A 345       4.792  41.567  37.300  1.00  0.98           C  
ATOM   2015  C   SER A 345       4.405  41.979  38.721  1.00  0.98           C  
ATOM   2016  O   SER A 345       4.199  41.144  39.602  1.00  0.98           O  
ATOM   2017  CB  SER A 345       6.266  41.061  37.257  1.00  0.98           C  
ATOM   2018  OG  SER A 345       7.183  41.886  37.973  1.00  0.98           O  
ATOM   2019  N   ASN A 346       4.288  43.300  38.977  1.00  0.97           N  
ATOM   2020  CA  ASN A 346       3.975  43.841  40.288  1.00  0.97           C  
ATOM   2021  C   ASN A 346       2.504  44.210  40.464  1.00  0.97           C  
ATOM   2022  O   ASN A 346       2.063  44.480  41.581  1.00  0.97           O  
ATOM   2023  CB  ASN A 346       4.764  45.149  40.528  1.00  0.97           C  
ATOM   2024  CG  ASN A 346       6.262  44.894  40.536  1.00  0.97           C  
ATOM   2025  OD1 ASN A 346       6.761  43.834  40.923  1.00  0.97           O  
ATOM   2026  ND2 ASN A 346       7.036  45.931  40.142  1.00  0.97           N  
ATOM   2027  N   LEU A 347       1.707  44.225  39.375  1.00  0.96           N  
ATOM   2028  CA  LEU A 347       0.301  44.600  39.365  1.00  0.96           C  
ATOM   2029  C   LEU A 347      -0.543  43.838  40.358  1.00  0.96           C  
ATOM   2030  O   LEU A 347      -0.655  42.620  40.284  1.00  0.96           O  
ATOM   2031  CB  LEU A 347      -0.289  44.381  37.956  1.00  0.96           C  
ATOM   2032  CG  LEU A 347      -0.535  45.641  37.103  1.00  0.96           C  
ATOM   2033  CD1 LEU A 347       0.448  46.806  37.276  1.00  0.96           C  
ATOM   2034  CD2 LEU A 347      -0.644  45.223  35.637  1.00  0.96           C  
ATOM   2035  N   GLY A 348      -1.134  44.548  41.344  1.00  0.98           N  
ATOM   2036  CA  GLY A 348      -2.032  43.946  42.315  1.00  0.98           C  
ATOM   2037  C   GLY A 348      -1.380  43.032  43.317  1.00  0.98           C  
ATOM   2038  O   GLY A 348      -2.022  42.279  44.027  1.00  0.98           O  
ATOM   2039  N   ALA A 349      -0.050  43.067  43.422  1.00  0.99           N  
ATOM   2040  CA  ALA A 349       0.643  42.301  44.416  1.00  0.99           C  
ATOM   2041  C   ALA A 349       0.702  43.030  45.745  1.00  0.99           C  
ATOM   2042  O   ALA A 349       0.705  44.254  45.844  1.00  0.99           O  
ATOM   2043  CB  ALA A 349       2.053  41.913  43.938  1.00  0.99           C  
ATOM   2044  N   LYS A 350       0.769  42.239  46.822  1.00  0.91           N  
ATOM   2045  CA  LYS A 350       1.051  42.711  48.151  1.00  0.91           C  
ATOM   2046  C   LYS A 350       2.392  42.094  48.442  1.00  0.91           C  
ATOM   2047  O   LYS A 350       2.552  40.890  48.309  1.00  0.91           O  
ATOM   2048  CB  LYS A 350      -0.006  42.203  49.156  1.00  0.91           C  
ATOM   2049  CG  LYS A 350       0.200  42.652  50.607  1.00  0.91           C  
ATOM   2050  CD  LYS A 350      -1.002  42.300  51.504  1.00  0.91           C  
ATOM   2051  CE  LYS A 350      -1.170  40.796  51.743  1.00  0.91           C  
ATOM   2052  NZ  LYS A 350      -2.258  40.547  52.717  1.00  0.91           N  
ATOM   2053  N   PHE A 351       3.400  42.916  48.774  1.00  0.88           N  
ATOM   2054  CA  PHE A 351       4.734  42.426  49.021  1.00  0.88           C  
ATOM   2055  C   PHE A 351       4.965  42.313  50.521  1.00  0.88           C  
ATOM   2056  O   PHE A 351       4.359  43.025  51.313  1.00  0.88           O  
ATOM   2057  CB  PHE A 351       5.813  43.340  48.385  1.00  0.88           C  
ATOM   2058  CG  PHE A 351       5.829  43.240  46.886  1.00  0.88           C  
ATOM   2059  CD1 PHE A 351       4.969  44.007  46.081  1.00  0.88           C  
ATOM   2060  CD2 PHE A 351       6.740  42.374  46.266  1.00  0.88           C  
ATOM   2061  CE1 PHE A 351       5.011  43.894  44.685  1.00  0.88           C  
ATOM   2062  CE2 PHE A 351       6.797  42.269  44.873  1.00  0.88           C  
ATOM   2063  CZ  PHE A 351       5.923  43.020  44.083  1.00  0.88           C  
ATOM   2064  N   ASP A 352       5.852  41.385  50.916  1.00  0.86           N  
ATOM   2065  CA  ASP A 352       6.390  41.253  52.248  1.00  0.86           C  
ATOM   2066  C   ASP A 352       7.928  41.332  52.124  1.00  0.86           C  
ATOM   2067  O   ASP A 352       8.511  40.538  51.382  1.00  0.86           O  
ATOM   2068  CB  ASP A 352       5.843  39.949  52.877  1.00  0.86           C  
ATOM   2069  CG  ASP A 352       6.108  39.857  54.370  1.00  0.86           C  
ATOM   2070  OD1 ASP A 352       6.826  40.739  54.909  1.00  0.86           O  
ATOM   2071  OD2 ASP A 352       5.546  38.920  54.992  1.00  0.86           O  
ATOM   2072  N   PRO A 353       8.638  42.293  52.754  1.00  0.87           N  
ATOM   2073  CA  PRO A 353       8.115  43.570  53.253  1.00  0.87           C  
ATOM   2074  C   PRO A 353       7.403  44.373  52.159  1.00  0.87           C  
ATOM   2075  O   PRO A 353       7.548  44.058  50.982  1.00  0.87           O  
ATOM   2076  CB  PRO A 353       9.376  44.304  53.739  1.00  0.87           C  
ATOM   2077  CG  PRO A 353      10.449  43.832  52.763  1.00  0.87           C  
ATOM   2078  CD  PRO A 353      10.098  42.354  52.595  1.00  0.87           C  
ATOM   2079  N   GLN A 354       6.649  45.437  52.501  1.00  0.78           N  
ATOM   2080  CA  GLN A 354       5.814  46.226  51.593  1.00  0.78           C  
ATOM   2081  C   GLN A 354       6.452  46.675  50.270  1.00  0.78           C  
ATOM   2082  O   GLN A 354       5.812  46.699  49.218  1.00  0.78           O  
ATOM   2083  CB  GLN A 354       5.331  47.481  52.362  1.00  0.78           C  
ATOM   2084  CG  GLN A 354       4.406  48.449  51.585  1.00  0.78           C  
ATOM   2085  CD  GLN A 354       3.066  47.802  51.239  1.00  0.78           C  
ATOM   2086  OE1 GLN A 354       2.366  47.248  52.089  1.00  0.78           O  
ATOM   2087  NE2 GLN A 354       2.664  47.886  49.950  1.00  0.78           N  
ATOM   2088  N   GLU A 355       7.739  47.044  50.280  1.00  0.82           N  
ATOM   2089  CA  GLU A 355       8.500  47.418  49.112  1.00  0.82           C  
ATOM   2090  C   GLU A 355       9.006  46.249  48.257  1.00  0.82           C  
ATOM   2091  O   GLU A 355       9.359  46.436  47.089  1.00  0.82           O  
ATOM   2092  CB  GLU A 355       9.636  48.377  49.534  1.00  0.82           C  
ATOM   2093  CG  GLU A 355       9.078  49.695  50.142  1.00  0.82           C  
ATOM   2094  CD  GLU A 355       9.005  49.719  51.674  1.00  0.82           C  
ATOM   2095  OE1 GLU A 355       8.608  48.684  52.275  1.00  0.82           O  
ATOM   2096  OE2 GLU A 355       9.320  50.791  52.245  1.00  0.82           O  
ATOM   2097  N   GLY A 356       8.972  45.008  48.792  1.00  0.94           N  
ATOM   2098  CA  GLY A 356       9.609  43.811  48.248  1.00  0.94           C  
ATOM   2099  C   GLY A 356      11.106  43.813  48.392  1.00  0.94           C  
ATOM   2100  O   GLY A 356      11.701  44.704  48.990  1.00  0.94           O  
ATOM   2101  N   ILE A 357      11.766  42.774  47.856  1.00  0.91           N  
ATOM   2102  CA  ILE A 357      13.206  42.644  47.916  1.00  0.91           C  
ATOM   2103  C   ILE A 357      13.732  42.219  46.560  1.00  0.91           C  
ATOM   2104  O   ILE A 357      13.020  41.663  45.727  1.00  0.91           O  
ATOM   2105  CB  ILE A 357      13.674  41.667  48.984  1.00  0.91           C  
ATOM   2106  CG1 ILE A 357      13.026  40.277  48.822  1.00  0.91           C  
ATOM   2107  CG2 ILE A 357      13.388  42.295  50.364  1.00  0.91           C  
ATOM   2108  CD1 ILE A 357      13.621  39.277  49.805  1.00  0.91           C  
ATOM   2109  N   VAL A 358      15.018  42.501  46.293  1.00  0.91           N  
ATOM   2110  CA  VAL A 358      15.681  42.191  45.042  1.00  0.91           C  
ATOM   2111  C   VAL A 358      16.582  40.985  45.249  1.00  0.91           C  
ATOM   2112  O   VAL A 358      16.990  40.684  46.368  1.00  0.91           O  
ATOM   2113  CB  VAL A 358      16.495  43.373  44.518  1.00  0.91           C  
ATOM   2114  CG1 VAL A 358      15.537  44.530  44.174  1.00  0.91           C  
ATOM   2115  CG2 VAL A 358      17.553  43.827  45.543  1.00  0.91           C  
ATOM   2116  N   LEU A 359      16.903  40.236  44.168  1.00  0.88           N  
ATOM   2117  CA  LEU A 359      17.797  39.090  44.279  1.00  0.88           C  
ATOM   2118  C   LEU A 359      19.244  39.390  43.887  1.00  0.88           C  
ATOM   2119  O   LEU A 359      20.160  38.695  44.337  1.00  0.88           O  
ATOM   2120  CB  LEU A 359      17.328  37.922  43.378  1.00  0.88           C  
ATOM   2121  CG  LEU A 359      15.946  37.334  43.720  1.00  0.88           C  
ATOM   2122  CD1 LEU A 359      15.620  36.176  42.765  1.00  0.88           C  
ATOM   2123  CD2 LEU A 359      15.818  36.876  45.182  1.00  0.88           C  
ATOM   2124  N   ASP A 360      19.475  40.418  43.049  1.00  0.87           N  
ATOM   2125  CA  ASP A 360      20.765  40.766  42.494  1.00  0.87           C  
ATOM   2126  C   ASP A 360      21.034  42.277  42.487  1.00  0.87           C  
ATOM   2127  O   ASP A 360      21.924  42.743  41.776  1.00  0.87           O  
ATOM   2128  CB  ASP A 360      20.883  40.179  41.054  1.00  0.87           C  
ATOM   2129  CG  ASP A 360      19.816  40.642  40.061  1.00  0.87           C  
ATOM   2130  OD1 ASP A 360      18.755  41.164  40.490  1.00  0.87           O  
ATOM   2131  OD2 ASP A 360      20.035  40.357  38.851  1.00  0.87           O  
ATOM   2132  N   GLY A 361      20.281  43.065  43.285  1.00  0.82           N  
ATOM   2133  CA  GLY A 361      20.518  44.501  43.413  1.00  0.82           C  
ATOM   2134  C   GLY A 361      21.651  44.883  44.384  1.00  0.82           C  
ATOM   2135  O   GLY A 361      22.240  43.981  45.038  1.00  0.82           O  
ATOM   2136  OXT GLY A 361      21.904  46.115  44.502  1.00  0.82           O  
TER    2137      GLY A 361                                                      
END   
