# Supplementary material for: Identification and Characterization of the APX Gene Family and Its Expression Pattern under Phytohormone Treatment and Abiotic Stress in Populus trichocarpa
Source: Genes (Basel). 2021 Feb 25;12(3):334. doi: 10.3390/genes12030334 (PMC7996185; doi:10.3390/genes12030334)
Supplement: Supplementary file 1 [file genes-12-00334-s001.zip › Supplementary file 2/Supplementary file 2/APX1/model/01/report.json]

{"modelling":{"id":"7101724f43e3f09d2ba519ca090ed5a7a28db047","trg_seq":"MAQYPSSLTLSPPKSQPMASLRGSAATVRLLHSASRVRLSLSSASSSLSISSSSSYSPSSLKCLQFSPLAPHIFKDQNRSSMSTVAAASDPAQLKSAREDIKELLKSKSCHPILVRLGWHDSGTYNKNIEEWPRMGGANGSLRFDIELKHAANAGLVNALKLIKPIKDKYSGVTYADLFQLASATAIEEAGGPKIPMKYGRVDVSAPEECPEEGRLPAAGPPKPADHLREVFYRMGLNDKEIVALSGAHTLGRSRPERSGWGKPETKYTKNGPGAPGGQSWTAEWLKFDNSYFKDIKQRKDDDLLVLPTDAALFEDPSFKVYAEKYAEDQEAFFKDYAEAHAKLSNLGAKFDPQEGIVLDGV----AGEKFMAAKYSSGKD","tpl_seq":"---------------------------------------------------------------------------------------ASDSAQLKSAREDIKELLKTKFCHPIMVRLGWHDAGTYNKNIEEWPQRGGANGSLRFDVELKHGANAGLVNALNLLKPIKDKYSGVTYADLFQLASATAIEEAGGPKIPMKYGRVDVTEPEQCPEEGRLPDAGPPSPAQHLRDVFYRMGLNDKEIVALSGAHTLGRSRPDRSGWGKPETKYTKDGPGAPGGQSWTAQWLKFDNSYFKDIKERRDEDLLVLPTDAALFEDPSFKVYAEKYAADPEAFFKDYAEAHAKLSNLGAKFGPAEGFSLEGSPAGAAPEKFVAAKYSTGKD","pdb_id":"1iyn","chain":"A","method":"X-RAY DIFFRACTION","short_method":"X-ray","coverage":0.769230783,"resolution":1.6000000238,"description":"Chloroplastic ascorbate peroxidase","seq_sim":0.5836788416,"assembly_id":1,"score":1.6237603426,"pred_lddt":0.7350171208,"seq_id":87.9310379028,"found_by":"HHblits","oligo_state":"monomer","comment":"e_value=2.5e-64, p_value=2e-68, score=485.3, ss_score=28.3, prob=100, gmqe_dist_const=0.9793247580528259, gmqe_reduced=0.08264065533876419, gmqe_cb_packing=-0.1103040874004364, gmqe_torsion=-0.3909417390823364, gmqe_ss_agreement=0.5176010131835938, gmqe_coverage=0.7267904281616211, gmqe_seq_id=88.6861343383789, gmqe_seq_sim=0.5878345370292664, gmqe_n_insertions=0, gmqe_n_deletions=1, gmqe_seqres_length=377, gmqe_seqres_coverage=0.7692307692307693, gmqe_profile_aln_score=485.3, gmqe_avg_entropy=1.9192156791687012","offset":1,"starttime":"03-11-20 (03:19:24)","QMean":{"global_scores":{"qmean4_norm_score":0.8007397578,"qmean4_z_score":0.6623614156,"qmean6_norm_score":0.8216613931,"qmean6_z_score":1.0011034082,"interaction_norm_score":-0.0219932763,"interaction_z_score":-0.3589667098,"cbeta_norm_score":-0.0157784495,"cbeta_z_score":0.6629797847,"packing_norm_score":-0.3730205654,"packing_z_score":0.0451224756,"torsion_norm_score":-0.3864277508,"torsion_z_score":0.5797762626,"ss_agreement_norm_score":0.512299731,"ss_agreement_z_score":-1.0809419291,"acc_agreement_norm_score":0.897810219,"acc_agreement_z_score":1.977549394,"avg_local_score":0.9271604995,"avg_local_score_error":0.05},"local_scores":{"A":[null,null,null,null,null,null,null,null,null,null,null,null,null,null,null,null,null,null,null,null,null,null,null,null,null,null,null,null,null,null,null,null,null,null,null,null,null,null,null,null,null,null,null,null,null,null,null,null,null,null,null,null,null,null,null,null,null,null,null,null,null,null,null,null,null,null,null,null,null,null,null,null,null,null,null,null,null,null,null,null,null,null,null,null,null,null,null,0.8841918504,0.868065228,0.9107566154,0.9499362062,0.8996895932,0.8839003972,0.9520284656,0.885659395,0.8947441434,0.9642305986,0.8885911861,0.8541663129,0.9092223762,0.9434615127,0.8962446672,0.8448475717,0.9229572355,0.9530978546,0.8852054946,0.8906982483,0.9061220442,0.9633303134,0.9663664537,0.9686269987,0.9932574356,0.9729780351,0.979971384,0.9829717013,0.9041885167,0.9684161038,0.9936550526,0.9290996976,0.9500672796,0.9612750232,0.986876765,0.9972898286,0.9658933963,0.933994962,0.9445030431,0.9269166993,0.8865233939,0.8881444688,0.815111606,0.8296530056,0.8185849502,0.9411920277,0.8522146468,0.9057805053,0.9895590023,0.995184555,0.9957717758,0.9605821689,0.9924388325,0.9793062504,0.9479912505,0.9143664476,0.9134881672,0.9099753259,0.8874652709,0.9052669737,0.9237495437,0.8753882297,0.8745310691,0.9173061235,0.9491247266,0.9239561097,0.9428761637,0.9720958161,0.951273432,0.9329477788,0.9298558572,0.9604829126,0.9313670322,0.8471824479,0.9057550014,0.9198419916,0.8723633743,0.8994926877,0.8984269287,0.8910921973,0.8834056232,0.8522662237,0.9062704913,0.882905698,0.9503740126,0.965236538,0.9768605788,0.9609905819,1.0,0.985019551,0.9729339124,0.9649115443,0.952413036,0.97037625,0.9884593619,0.9816426551,0.9799180951,0.9545099068,0.9790082284,0.9556528882,0.9144912958,0.902785575,0.9682228937,0.9635032626,0.975954354,0.9549158142,0.892960605,0.9389258669,0.9586758493,0.9405212778,0.9316020817,0.9256290171,0.9736200225,0.8990436484,0.9661874327,0.9568393353,0.9500647016,0.9113549824,0.9204153775,0.9269000078,0.8740277399,0.8936724942,0.9322620705,0.9558117583,0.8799440204,0.8732898821,0.9471318465,0.895124491,0.94749506,0.9796292236,0.9423877094,0.9617546266,0.9439112749,0.9394644753,0.839183998,0.8583279774,0.9452422513,0.9510195638,0.914884898,0.8988866769,0.9359385069,0.8590359025,0.8746862141,0.9423433988,0.9445766348,0.9233901869,0.8623821796,0.9443718119,0.9749431985,0.9598024391,0.9374482904,0.9464328563,0.9315205486,0.9369099795,0.9577787221,0.9663541736,0.9767657015,0.9572629309,0.9689055446,0.983476346,0.9718930158,0.9355453985,0.956712665,0.9408024276,0.9743510285,0.8919903946,0.9490553721,0.8544076139,0.8988333309,0.8277733762,0.7983883477,0.8849513536,0.8968747721,0.8143569508,0.9493394482,0.8836975737,0.9078187548,0.8741988505,0.9088039642,0.8784022848,0.9001870711,0.9296104888,0.8922271758,0.9022437009,0.9394775711,0.9357680519,0.9474862778,0.9408484074,0.8957880603,0.939867382,0.957131581,0.925506331,0.9598858996,0.8961015309,0.9418955029,0.9572836226,0.9025866932,0.8889125261,0.9278133897,0.9260582969,0.9459941713,0.9649974585,0.9647692811,0.9858608272,0.933660854,0.9374678988,0.9393265512,0.9323565009,0.9389958507,0.9207344127,0.8867093049,0.8207845071,0.8148896053,0.8639367541,0.8948755987,0.9087119152,0.9235606385,0.9274799405,0.9596452377,0.936897935,0.9794348449,0.964641471,0.9576437119,0.986391394,0.9896884338,0.9600939692,0.9245044179,0.9276112451,0.9550524352,0.9403924757,0.9116993027,0.9431834519,0.9166057085,0.8973742772,0.9370419443,0.9749101395,0.9160098869,0.89755242,0.9399237281,0.9695994167,0.8859028501,0.9135196321,0.9090909467,0.8695024537,0.9300227961,0.9526135161,0.9511443301,0.8982030991,0.9535427501,0.9643496752,0.9744299732,0.9216067275,0.982978546,0.9615453659,0.986421568,0.9457652154,0.9708046054,0.9816781427,0.966291522,0.9599094319,0.9826170654,0.9923730654,0.9143691484,0.8830974337,0.862226248,0.8678973422,0.781740845,0.8240898699,0.939583401,0.9095760382,0.9114668579,0.8849090954,0.8745978925,0.8194711046,null,null,null,null,null,null,null,null,null,null,null,null,null,null,null,null]},"qmean_version":"4.1.0"},"title":"Modelling","endtime":"03-11-20 (03:19:29)","mod_engine":["ProMod3"],"ProMod3":{"version":"3.1.1"},"ProMod":null,"MODELLER":null,"SPDBV":null}}
