# Supplementary material for: Identification and Characterization of the APX Gene Family and Its Expression Pattern under Phytohormone Treatment and Abiotic Stress in Populus trichocarpa
Source: Genes (Basel). 2021 Feb 25;12(3):334. doi: 10.3390/genes12030334 (PMC7996185; doi:10.3390/genes12030334)
Supplement: Supplementary file 1 [file genes-12-00334-s001.zip › Supplementary file 2/Supplementary file 2/APX1/model/02/model.pdb]

TITLE     SWISS-MODEL SERVER (https://swissmodel.expasy.org)
TITLE    2 Untitled Project
EXPDTA    THEORETICAL MODEL (SWISS-MODEL SERVER)
AUTHOR    SWISS-MODEL SERVER (SEE REFERENCE IN JRNL Records)
REVDAT   1   03-NOV-20 1MOD    1       03:19
JRNL        AUTH   A.WATERHOUSE,M.BERTONI,S.BIENERT,G.STUDER,G.TAURIELLO,
JRNL        AUTH 2 R.GUMIENNY,F.T.HEER,T.A.P.DE BEER,C.REMPFER,L.BORDOLI,
JRNL        AUTH 3 R.LEPORE,T.SCHWEDE
JRNL        TITL   SWISS-MODEL: HOMOLOGY MODELLING OF PROTEIN STRUCTURES AND
JRNL        TITL 2 COMPLEXES
JRNL        REF    NUCLEIC.ACIDS.RES..           V.  46 W296  2018
JRNL        PMID   29788355
JRNL        DOI    10.1093/nar/gky427
REMARK   1
REMARK   1 REFERENCE 1
REMARK   1  AUTH   S.BIENERT,A.WATERHOUSE,T.A.P.DE BEER,G.TAURIELLO,G.STUDER,
REMARK   1  AUTH 2 L.BORDOLI,T.SCHWEDE
REMARK   1  TITL   THE SWISS-MODEL REPOSITORY - NEW FEATURES AND FUNCTIONALITY
REMARK   1  REF    NUCLEIC.ACIDS.RES..           V.  22       2017
REMARK   1  REFN                   ISSN 0305-1048
REMARK   1  PMID   27899672
REMARK   1  DOI    10.1093/nar/gkw1132
REMARK   1
REMARK   1 REFERENCE 2
REMARK   1  AUTH   N.GUEX,M.C.PEITSCH,T.SCHWEDE
REMARK   1  TITL   AUTOMATED COMPARATIVE PROTEIN STRUCTURE MODELING WITH
REMARK   1  TITL 2 SWISS-MODEL AND SWISS-PDBVIEWER: A HISTORICAL PERSPECTIVE
REMARK   1  REF    ELECTROPHORESIS               V.  30       2009
REMARK   1  REFN                   ISSN 0173-0835
REMARK   1  PMID   19517507
REMARK   1  DOI    10.1002/elps.200900140
REMARK   1
REMARK   1 REFERENCE 3
REMARK   1  AUTH   P.BENKERT,M.BIASINI,T.SCHWEDE
REMARK   1  TITL   TOWARD THE ESTIMATION OF THE ABSOLUTE QUALITY OF INDIVIDUAL
REMARK   1  TITL 2 PROTEIN STRUCTURE MODELS
REMARK   1  REF    BIOINFORMATICS                V.  27       2011
REMARK   1  REFN                   ISSN 1367-4803
REMARK   1  PMID   21134891
REMARK   1  DOI    10.1093/bioinformatics/btq662
REMARK   1
REMARK   1 REFERENCE 4
REMARK   1  AUTH   M.BERTONI,F.KIEFER,M.BIASINI,L.BORDOLI,T.SCHWEDE
REMARK   1  TITL   MODELING PROTEIN QUATERNARY STRUCTURE OF HOMO- AND
REMARK   1  TITL 2 HETERO-OLIGOMERS BEYOND BINARY INTERACTIONS BY HOMOLOGY
REMARK   1  REF    SCI.REP.                      V.   7       2017
REMARK   1  REFN                   ISSN
REMARK   1  PMID   28874689
REMARK   1  DOI    10.1038/s41598-017-09654-8
REMARK   1
REMARK   1 DISCLAIMER
REMARK   1 The SWISS-MODEL SERVER produces theoretical models for proteins.
REMARK   1 The results of any theoretical modelling procedure is
REMARK   1 NON-EXPERIMENTAL and MUST be considered with care. These models may
REMARK   1 contain significant errors. This is especially true for automated
REMARK   1 modeling since there is no human intervention during model
REMARK   1 building. Please read the header section and the logfile carefully
REMARK   1 to know what templates and alignments were used during the model
REMARK   1 building process. All information by the SWISS-MODEL SERVER is
REMARK   1 provided "AS-IS", without any warranty, expressed or implied.
REMARK   2
REMARK   2 COPYRIGHT NOTICE
REMARK   2 This SWISS-MODEL protein model is copyright. It is produced by the
REMARK   2 SWISS-MODEL server, developed by the Computational Structural
REMARK   2 Biology Group at the SIB Swiss Institute of Bioinformatics at the
REMARK   2 Biozentrum, University of Basel (https://swissmodel.expasy.org). This
REMARK   2 model is licensed under the CC BY-SA 4.0 Creative Commons
REMARK   2 Attribution-ShareAlike 4.0 International License
REMARK   2 (https://creativecommons.org/licenses/by-sa/4.0/legalcode), i.e. you
REMARK   2 can copy and redistribute the model in any medium or format,
REMARK   2 transform and build upon the model for any purpose, even
REMARK   2 commercially, under the following terms:
REMARK   2 Attribution - You must give appropriate credit, provide a link to
REMARK   2 the license, and indicate if changes were made. You may do so in any
REMARK   2 reasonable manner, but not in any way that suggests the licensor
REMARK   2 endorses you or your use. When you publish, patent or distribute
REMARK   2 results that were fully or partially based on the model, please cite
REMARK   2 the corresponding papers mentioned under JRNL.
REMARK   2 ShareAlike - If you remix, transform, or build upon the material,
REMARK   2 you must distribute your contributions under the same license as the
REMARK   2 original.
REMARK   2 No additional restrictions - you may not apply legal terms or
REMARK   2 technological measures that legally restrict others from doing
REMARK   2 anything the license permits.
REMARK   2 Find a human-readable summary of (and not a substitute for) the
REMARK   2 CC BY-SA 4.0 license at this link:
REMARK   2 https://creativecommons.org/licenses/by-sa/4.0/
REMARK   3 
REMARK   3 MODEL INFORMATION
REMARK   3  ENGIN   PROMOD3
REMARK   3  VERSN   3.1.1
REMARK   3  OSTAT   monomer
REMARK   3  OSRSN   PREDICTION
REMARK   3  QSPRD   0.000
REMARK   3  GMQE    0.44
REMARK   3  QMNV    4.1.0
REMARK   3  QMN4    -5.28
REMARK   3  MODT    FALSE
REMARK   3 
REMARK   3 TEMPLATE 1
REMARK   3  PDBID   5ksn
REMARK   3  CHAIN   A
REMARK   3  MMCIF   A
REMARK   3  PDBV    2020-10-24
REMARK   3  SMTLE   5ksn.1.A
REMARK   3  SMTLV   2020-11-02
REMARK   3  MTHD    X-RAY DIFFRACTION 1.87 A
REMARK   3  FOUND   HHblits
REMARK   3  GMQE    0.44
REMARK   3  SIM     0.30
REMARK   3  SID     21.05
REMARK   3  OSTAT   monomer
REMARK   3  LIGND   HEM
REMARK   3  LIGND 2 HEM
REMARK   3  LIGND 3 OXY
REMARK   3  LIGND 4 OXY
REMARK   3  LIGND 5 OXY
REMARK   3  LIGND 6 OXY
REMARK   3  LIGND 7 NIZ
REMARK   3  LIGND 8 NIZ
REMARK   3  ALN A TRG MAQYPSSLTLSPPKSQPMASLRGSAATVRLLHSASRVRLSLSSASSSLSISSSSSYSP
REMARK   3  ALN A TRG S---------SLKCLQFS-PLAPHIFKDQNRSSMSTVAAASDPAQLKSAREDIKELLK
REMARK   3  ALN A TRG SKSCHPILVRLGWHDSGTYNKNIEEWPRMGGANGS-LRFDIELKHAANAG--LVNALK
REMARK   3  ALN A TRG LIKPIKDKYS-------GVTYADLFQLASATAIEEAG-----GPKIPMKYGRVDVSAP
REMARK   3  ALN A TRG EECPE--EGRLPAAGP----------PKPADHLREVFYRMGLNDKEIVALSGAHTLGR
REMARK   3  ALN A TRG SRPERSGWGKPETKYTKNGPGAPGGQSWTAEWLKFDNSYFKDIKQRK-----------
REMARK   3  ALN A TRG --------DDD--LLVLPTDAALFEDPSFKVYAEKYA--EDQEAFFKDYAEAHAKLSN
REMARK   3  ALN A TRG LGAKFDPQEGIVLDGVAGEKFMAAKYSSGKD
REMARK   3  ALN A TPL ------------------HRPTMLTTDLSLRFDPAYEKISRRFHENPEQFADAFARAW
REMARK   3  ALN A TPL FKLTHRDMGPRARYLGPEVPAEVLLWQDPIPAVDHPLIDAADAAELKA------KVLA
REMARK   3  ALN A TPL SGLTVSQLVSTAWAAASTFRGSD----KRGGANGARIRLAPQKDWEANQPEQLAAVLE
REMARK   3  ALN A TPL TLEAIRTAFNGAQRGGKQVSLADLIVLAGCAGVEQAAKNAGHAVTVPFAPGRADASQE
REMARK   3  ALN A TPL QTDVESMAVLEPVADGFRNYLKGKYRVPAEVLLVDKAQLLTLSAPEMTVLLGGLRVLG
REMARK   3  ALN A TPL ANVGQSR-----------------HGVFTAREQALTNDFFVNLLDMGTEWKPTAADAD
REMARK   3  ALN A TPL VFEGRDRATGELKWTGTRVDLVFGSHSQLRALAEVYGSADAQEKFVRDFVAVWNKVMN
REMARK   3  ALN A TPL LDR----------------------------
REMARK   3  ALN A OFF 360
ATOM      1  N   ALA A  19      -2.353 -63.453 -55.206  1.00  0.31           N  
ATOM      2  CA  ALA A  19      -1.730 -64.388 -54.208  1.00  0.31           C  
ATOM      3  C   ALA A  19      -2.397 -65.748 -54.300  1.00  0.31           C  
ATOM      4  O   ALA A  19      -3.495 -65.833 -54.841  1.00  0.31           O  
ATOM      5  CB  ALA A  19      -1.894 -63.810 -52.776  1.00  0.31           C  
ATOM      6  N   SER A  20      -1.747 -66.828 -53.803  1.00  0.35           N  
ATOM      7  CA  SER A  20      -2.383 -68.123 -53.574  1.00  0.35           C  
ATOM      8  C   SER A  20      -3.390 -68.018 -52.452  1.00  0.35           C  
ATOM      9  O   SER A  20      -3.235 -67.188 -51.554  1.00  0.35           O  
ATOM     10  CB  SER A  20      -1.368 -69.259 -53.251  1.00  0.35           C  
ATOM     11  OG  SER A  20      -1.987 -70.546 -53.282  1.00  0.35           O  
ATOM     12  N   LEU A  21      -4.442 -68.855 -52.514  1.00  0.45           N  
ATOM     13  CA  LEU A  21      -5.428 -69.076 -51.475  1.00  0.45           C  
ATOM     14  C   LEU A  21      -4.762 -69.505 -50.178  1.00  0.45           C  
ATOM     15  O   LEU A  21      -3.796 -70.266 -50.175  1.00  0.45           O  
ATOM     16  CB  LEU A  21      -6.427 -70.174 -51.920  1.00  0.45           C  
ATOM     17  CG  LEU A  21      -7.304 -69.791 -53.129  1.00  0.45           C  
ATOM     18  CD1 LEU A  21      -8.018 -71.047 -53.656  1.00  0.45           C  
ATOM     19  CD2 LEU A  21      -8.316 -68.684 -52.778  1.00  0.45           C  
ATOM     20  N   ARG A  22      -5.243 -68.996 -49.031  1.00  0.31           N  
ATOM     21  CA  ARG A  22      -4.649 -69.307 -47.750  1.00  0.31           C  
ATOM     22  C   ARG A  22      -5.772 -69.556 -46.781  1.00  0.31           C  
ATOM     23  O   ARG A  22      -6.912 -69.158 -47.011  1.00  0.31           O  
ATOM     24  CB  ARG A  22      -3.757 -68.155 -47.209  1.00  0.31           C  
ATOM     25  CG  ARG A  22      -2.514 -67.883 -48.079  1.00  0.31           C  
ATOM     26  CD  ARG A  22      -1.600 -66.810 -47.483  1.00  0.31           C  
ATOM     27  NE  ARG A  22      -0.455 -66.639 -48.441  1.00  0.31           N  
ATOM     28  CZ  ARG A  22       0.577 -65.808 -48.238  1.00  0.31           C  
ATOM     29  NH1 ARG A  22       1.550 -65.713 -49.144  1.00  0.31           N  
ATOM     30  NH2 ARG A  22       0.671 -65.072 -47.135  1.00  0.31           N  
ATOM     31  N   GLY A  23      -5.483 -70.242 -45.662  1.00  0.49           N  
ATOM     32  CA  GLY A  23      -6.501 -70.563 -44.687  1.00  0.49           C  
ATOM     33  C   GLY A  23      -5.874 -70.561 -43.332  1.00  0.49           C  
ATOM     34  O   GLY A  23      -4.686 -70.837 -43.190  1.00  0.49           O  
ATOM     35  N   SER A  24      -6.656 -70.272 -42.274  1.00  0.46           N  
ATOM     36  CA  SER A  24      -6.204 -70.503 -40.912  1.00  0.46           C  
ATOM     37  C   SER A  24      -6.324 -71.990 -40.583  1.00  0.46           C  
ATOM     38  O   SER A  24      -7.050 -72.731 -41.246  1.00  0.46           O  
ATOM     39  CB  SER A  24      -6.965 -69.653 -39.837  1.00  0.46           C  
ATOM     40  OG  SER A  24      -8.307 -70.097 -39.627  1.00  0.46           O  
ATOM     41  N   ALA A  25      -5.651 -72.469 -39.515  1.00  0.51           N  
ATOM     42  CA  ALA A  25      -5.847 -73.798 -38.954  1.00  0.51           C  
ATOM     43  C   ALA A  25      -7.284 -74.051 -38.500  1.00  0.51           C  
ATOM     44  O   ALA A  25      -7.846 -75.137 -38.639  1.00  0.51           O  
ATOM     45  CB  ALA A  25      -4.917 -73.945 -37.728  1.00  0.51           C  
ATOM     46  N   ALA A  26      -7.918 -73.009 -37.933  1.00  0.55           N  
ATOM     47  CA  ALA A  26      -9.291 -73.037 -37.499  1.00  0.55           C  
ATOM     48  C   ALA A  26     -10.329 -73.039 -38.626  1.00  0.55           C  
ATOM     49  O   ALA A  26     -11.422 -73.568 -38.435  1.00  0.55           O  
ATOM     50  CB  ALA A  26      -9.545 -71.906 -36.488  1.00  0.55           C  
ATOM     51  N   THR A  27      -9.995 -72.503 -39.823  1.00  0.50           N  
ATOM     52  CA  THR A  27     -10.748 -72.680 -41.072  1.00  0.50           C  
ATOM     53  C   THR A  27     -10.730 -74.126 -41.539  1.00  0.50           C  
ATOM     54  O   THR A  27     -11.764 -74.709 -41.860  1.00  0.50           O  
ATOM     55  CB  THR A  27     -10.245 -71.778 -42.196  1.00  0.50           C  
ATOM     56  OG1 THR A  27     -10.459 -70.416 -41.853  1.00  0.50           O  
ATOM     57  CG2 THR A  27     -10.982 -72.009 -43.526  1.00  0.50           C  
ATOM     58  N   VAL A  28      -9.546 -74.780 -41.511  1.00  0.52           N  
ATOM     59  CA  VAL A  28      -9.346 -76.183 -41.875  1.00  0.52           C  
ATOM     60  C   VAL A  28     -10.156 -77.128 -40.993  1.00  0.52           C  
ATOM     61  O   VAL A  28     -10.690 -78.139 -41.449  1.00  0.52           O  
ATOM     62  CB  VAL A  28      -7.869 -76.573 -41.909  1.00  0.52           C  
ATOM     63  CG1 VAL A  28      -7.714 -78.069 -42.232  1.00  0.52           C  
ATOM     64  CG2 VAL A  28      -7.149 -75.756 -43.001  1.00  0.52           C  
ATOM     65  N   ARG A  29     -10.355 -76.772 -39.705  1.00  0.48           N  
ATOM     66  CA  ARG A  29     -11.213 -77.494 -38.772  1.00  0.48           C  
ATOM     67  C   ARG A  29     -12.634 -77.730 -39.269  1.00  0.48           C  
ATOM     68  O   ARG A  29     -13.288 -78.685 -38.854  1.00  0.48           O  
ATOM     69  CB  ARG A  29     -11.418 -76.746 -37.435  1.00  0.48           C  
ATOM     70  CG  ARG A  29     -10.190 -76.654 -36.522  1.00  0.48           C  
ATOM     71  CD  ARG A  29     -10.471 -75.799 -35.281  1.00  0.48           C  
ATOM     72  NE  ARG A  29      -9.205 -75.780 -34.485  1.00  0.48           N  
ATOM     73  CZ  ARG A  29      -8.988 -75.026 -33.399  1.00  0.48           C  
ATOM     74  NH1 ARG A  29      -7.836 -75.133 -32.741  1.00  0.48           N  
ATOM     75  NH2 ARG A  29      -9.892 -74.161 -32.946  1.00  0.48           N  
ATOM     76  N   LEU A  30     -13.156 -76.841 -40.138  1.00  0.53           N  
ATOM     77  CA  LEU A  30     -14.455 -76.976 -40.763  1.00  0.53           C  
ATOM     78  C   LEU A  30     -14.509 -78.085 -41.809  1.00  0.53           C  
ATOM     79  O   LEU A  30     -15.591 -78.571 -42.128  1.00  0.53           O  
ATOM     80  CB  LEU A  30     -14.912 -75.655 -41.428  1.00  0.53           C  
ATOM     81  CG  LEU A  30     -14.902 -74.388 -40.544  1.00  0.53           C  
ATOM     82  CD1 LEU A  30     -15.596 -73.239 -41.295  1.00  0.53           C  
ATOM     83  CD2 LEU A  30     -15.571 -74.591 -39.176  1.00  0.53           C  
ATOM     84  N   LEU A  31     -13.346 -78.521 -42.343  1.00  0.52           N  
ATOM     85  CA  LEU A  31     -13.240 -79.627 -43.269  1.00  0.52           C  
ATOM     86  C   LEU A  31     -12.701 -80.893 -42.619  1.00  0.52           C  
ATOM     87  O   LEU A  31     -13.053 -81.995 -43.023  1.00  0.52           O  
ATOM     88  CB  LEU A  31     -12.239 -79.292 -44.399  1.00  0.52           C  
ATOM     89  CG  LEU A  31     -12.638 -78.119 -45.311  1.00  0.52           C  
ATOM     90  CD1 LEU A  31     -11.474 -77.817 -46.270  1.00  0.52           C  
ATOM     91  CD2 LEU A  31     -13.932 -78.407 -46.097  1.00  0.52           C  
ATOM     92  N   HIS A  32     -11.825 -80.803 -41.595  1.00  0.45           N  
ATOM     93  CA  HIS A  32     -11.174 -82.001 -41.070  1.00  0.45           C  
ATOM     94  C   HIS A  32     -11.743 -82.530 -39.766  1.00  0.45           C  
ATOM     95  O   HIS A  32     -11.393 -83.620 -39.322  1.00  0.45           O  
ATOM     96  CB  HIS A  32      -9.663 -81.787 -40.932  1.00  0.45           C  
ATOM     97  CG  HIS A  32      -8.986 -81.647 -42.258  1.00  0.45           C  
ATOM     98  ND1 HIS A  32      -7.666 -81.264 -42.244  1.00  0.45           N  
ATOM     99  CD2 HIS A  32      -9.413 -81.824 -43.540  1.00  0.45           C  
ATOM    100  CE1 HIS A  32      -7.310 -81.201 -43.508  1.00  0.45           C  
ATOM    101  NE2 HIS A  32      -8.328 -81.532 -44.338  1.00  0.45           N  
ATOM    102  N   SER A  33     -12.697 -81.810 -39.148  1.00  0.51           N  
ATOM    103  CA  SER A  33     -13.541 -82.354 -38.087  1.00  0.51           C  
ATOM    104  C   SER A  33     -14.758 -82.996 -38.739  1.00  0.51           C  
ATOM    105  O   SER A  33     -15.470 -82.343 -39.499  1.00  0.51           O  
ATOM    106  CB  SER A  33     -14.033 -81.276 -37.073  1.00  0.51           C  
ATOM    107  OG  SER A  33     -14.953 -81.803 -36.106  1.00  0.51           O  
ATOM    108  N   ALA A  34     -15.034 -84.289 -38.449  1.00  0.58           N  
ATOM    109  CA  ALA A  34     -16.021 -85.106 -39.149  1.00  0.58           C  
ATOM    110  C   ALA A  34     -17.493 -84.738 -38.961  1.00  0.58           C  
ATOM    111  O   ALA A  34     -18.342 -85.110 -39.769  1.00  0.58           O  
ATOM    112  CB  ALA A  34     -15.900 -86.587 -38.746  1.00  0.58           C  
ATOM    113  N   SER A  35     -17.858 -84.018 -37.886  1.00  0.51           N  
ATOM    114  CA  SER A  35     -19.181 -83.420 -37.741  1.00  0.51           C  
ATOM    115  C   SER A  35     -19.327 -82.131 -38.519  1.00  0.51           C  
ATOM    116  O   SER A  35     -20.339 -81.904 -39.179  1.00  0.51           O  
ATOM    117  CB  SER A  35     -19.621 -83.234 -36.271  1.00  0.51           C  
ATOM    118  OG  SER A  35     -19.686 -84.533 -35.679  1.00  0.51           O  
ATOM    119  N   ARG A  36     -18.292 -81.261 -38.494  1.00  0.50           N  
ATOM    120  CA  ARG A  36     -18.244 -80.030 -39.263  1.00  0.50           C  
ATOM    121  C   ARG A  36     -18.177 -80.270 -40.755  1.00  0.50           C  
ATOM    122  O   ARG A  36     -18.844 -79.566 -41.508  1.00  0.50           O  
ATOM    123  CB  ARG A  36     -17.079 -79.115 -38.845  1.00  0.50           C  
ATOM    124  CG  ARG A  36     -17.247 -78.540 -37.430  1.00  0.50           C  
ATOM    125  CD  ARG A  36     -16.067 -77.648 -37.062  1.00  0.50           C  
ATOM    126  NE  ARG A  36     -16.339 -77.075 -35.704  1.00  0.50           N  
ATOM    127  CZ  ARG A  36     -15.461 -76.340 -35.009  1.00  0.50           C  
ATOM    128  NH1 ARG A  36     -15.812 -75.824 -33.833  1.00  0.50           N  
ATOM    129  NH2 ARG A  36     -14.254 -76.062 -35.492  1.00  0.50           N  
ATOM    130  N   VAL A  37     -17.415 -81.297 -41.211  1.00  0.58           N  
ATOM    131  CA  VAL A  37     -17.249 -81.621 -42.626  1.00  0.58           C  
ATOM    132  C   VAL A  37     -18.586 -81.843 -43.320  1.00  0.58           C  
ATOM    133  O   VAL A  37     -18.818 -81.313 -44.399  1.00  0.58           O  
ATOM    134  CB  VAL A  37     -16.269 -82.785 -42.900  1.00  0.58           C  
ATOM    135  CG1 VAL A  37     -16.899 -84.175 -42.701  1.00  0.58           C  
ATOM    136  CG2 VAL A  37     -15.696 -82.721 -44.335  1.00  0.58           C  
ATOM    137  N   ARG A  38     -19.545 -82.560 -42.681  1.00  0.50           N  
ATOM    138  CA  ARG A  38     -20.870 -82.813 -43.224  1.00  0.50           C  
ATOM    139  C   ARG A  38     -21.655 -81.532 -43.433  1.00  0.50           C  
ATOM    140  O   ARG A  38     -22.242 -81.305 -44.488  1.00  0.50           O  
ATOM    141  CB  ARG A  38     -21.674 -83.763 -42.295  1.00  0.50           C  
ATOM    142  CG  ARG A  38     -21.123 -85.200 -42.231  1.00  0.50           C  
ATOM    143  CD  ARG A  38     -21.959 -86.061 -41.282  1.00  0.50           C  
ATOM    144  NE  ARG A  38     -21.387 -87.446 -41.321  1.00  0.50           N  
ATOM    145  CZ  ARG A  38     -21.769 -88.436 -40.502  1.00  0.50           C  
ATOM    146  NH1 ARG A  38     -21.189 -89.631 -40.593  1.00  0.50           N  
ATOM    147  NH2 ARG A  38     -22.719 -88.258 -39.589  1.00  0.50           N  
ATOM    148  N   LEU A  39     -21.630 -80.632 -42.434  1.00  0.54           N  
ATOM    149  CA  LEU A  39     -22.282 -79.344 -42.506  1.00  0.54           C  
ATOM    150  C   LEU A  39     -21.655 -78.433 -43.560  1.00  0.54           C  
ATOM    151  O   LEU A  39     -22.362 -77.814 -44.354  1.00  0.54           O  
ATOM    152  CB  LEU A  39     -22.247 -78.663 -41.122  1.00  0.54           C  
ATOM    153  CG  LEU A  39     -22.943 -77.288 -41.070  1.00  0.54           C  
ATOM    154  CD1 LEU A  39     -24.426 -77.359 -41.479  1.00  0.54           C  
ATOM    155  CD2 LEU A  39     -22.795 -76.684 -39.667  1.00  0.54           C  
ATOM    156  N   SER A  40     -20.306 -78.378 -43.603  1.00  0.57           N  
ATOM    157  CA  SER A  40     -19.516 -77.651 -44.593  1.00  0.57           C  
ATOM    158  C   SER A  40     -19.671 -78.137 -46.027  1.00  0.57           C  
ATOM    159  O   SER A  40     -19.652 -77.352 -46.971  1.00  0.57           O  
ATOM    160  CB  SER A  40     -17.998 -77.652 -44.312  1.00  0.57           C  
ATOM    161  OG  SER A  40     -17.671 -76.988 -43.094  1.00  0.57           O  
ATOM    162  N   LEU A  41     -19.799 -79.460 -46.260  1.00  0.54           N  
ATOM    163  CA  LEU A  41     -20.161 -80.004 -47.558  1.00  0.54           C  
ATOM    164  C   LEU A  41     -21.558 -79.612 -48.002  1.00  0.54           C  
ATOM    165  O   LEU A  41     -21.761 -79.214 -49.145  1.00  0.54           O  
ATOM    166  CB  LEU A  41     -20.103 -81.545 -47.572  1.00  0.54           C  
ATOM    167  CG  LEU A  41     -18.697 -82.163 -47.495  1.00  0.54           C  
ATOM    168  CD1 LEU A  41     -18.860 -83.685 -47.359  1.00  0.54           C  
ATOM    169  CD2 LEU A  41     -17.836 -81.786 -48.713  1.00  0.54           C  
ATOM    170  N   SER A  42     -22.550 -79.698 -47.092  1.00  0.55           N  
ATOM    171  CA  SER A  42     -23.935 -79.312 -47.355  1.00  0.55           C  
ATOM    172  C   SER A  42     -24.097 -77.844 -47.665  1.00  0.55           C  
ATOM    173  O   SER A  42     -24.892 -77.441 -48.508  1.00  0.55           O  
ATOM    174  CB  SER A  42     -24.890 -79.634 -46.181  1.00  0.55           C  
ATOM    175  OG  SER A  42     -25.015 -81.045 -46.006  1.00  0.55           O  
ATOM    176  N   SER A  43     -23.346 -76.984 -46.961  1.00  0.50           N  
ATOM    177  CA  SER A  43     -23.245 -75.571 -47.259  1.00  0.50           C  
ATOM    178  C   SER A  43     -22.551 -75.249 -48.569  1.00  0.50           C  
ATOM    179  O   SER A  43     -22.988 -74.359 -49.296  1.00  0.50           O  
ATOM    180  CB  SER A  43     -22.561 -74.775 -46.124  1.00  0.50           C  
ATOM    181  OG  SER A  43     -21.264 -75.231 -45.798  1.00  0.50           O  
ATOM    182  N   ALA A  44     -21.460 -75.969 -48.902  1.00  0.57           N  
ATOM    183  CA  ALA A  44     -20.760 -75.881 -50.169  1.00  0.57           C  
ATOM    184  C   ALA A  44     -21.596 -76.281 -51.382  1.00  0.57           C  
ATOM    185  O   ALA A  44     -21.575 -75.616 -52.416  1.00  0.57           O  
ATOM    186  CB  ALA A  44     -19.523 -76.805 -50.120  1.00  0.57           C  
ATOM    187  N   SER A  45     -22.357 -77.389 -51.278  1.00  0.49           N  
ATOM    188  CA  SER A  45     -23.258 -77.867 -52.318  1.00  0.49           C  
ATOM    189  C   SER A  45     -24.521 -77.032 -52.470  1.00  0.49           C  
ATOM    190  O   SER A  45     -25.067 -76.899 -53.564  1.00  0.49           O  
ATOM    191  CB  SER A  45     -23.655 -79.357 -52.108  1.00  0.49           C  
ATOM    192  OG  SER A  45     -24.403 -79.560 -50.906  1.00  0.49           O  
ATOM    193  N   SER A  46     -24.999 -76.428 -51.365  1.00  0.48           N  
ATOM    194  CA  SER A  46     -26.244 -75.687 -51.323  1.00  0.48           C  
ATOM    195  C   SER A  46     -25.991 -74.321 -50.744  1.00  0.48           C  
ATOM    196  O   SER A  46     -26.229 -74.033 -49.568  1.00  0.48           O  
ATOM    197  CB  SER A  46     -27.331 -76.382 -50.473  1.00  0.48           C  
ATOM    198  OG  SER A  46     -27.726 -77.612 -51.080  1.00  0.48           O  
ATOM    199  N   SER A  47     -25.543 -73.394 -51.610  1.00  0.47           N  
ATOM    200  CA  SER A  47     -25.155 -72.051 -51.207  1.00  0.47           C  
ATOM    201  C   SER A  47     -26.274 -71.108 -50.778  1.00  0.47           C  
ATOM    202  O   SER A  47     -26.025 -70.048 -50.216  1.00  0.47           O  
ATOM    203  CB  SER A  47     -24.196 -71.285 -52.152  1.00  0.47           C  
ATOM    204  OG  SER A  47     -24.819 -70.893 -53.378  1.00  0.47           O  
ATOM    205  N   LEU A  48     -27.552 -71.453 -50.983  1.00  0.43           N  
ATOM    206  CA  LEU A  48     -28.660 -70.783 -50.340  1.00  0.43           C  
ATOM    207  C   LEU A  48     -28.873 -71.192 -48.883  1.00  0.43           C  
ATOM    208  O   LEU A  48     -29.263 -70.366 -48.062  1.00  0.43           O  
ATOM    209  CB  LEU A  48     -29.915 -70.970 -51.209  1.00  0.43           C  
ATOM    210  CG  LEU A  48     -29.773 -70.244 -52.564  1.00  0.43           C  
ATOM    211  CD1 LEU A  48     -30.943 -70.649 -53.463  1.00  0.43           C  
ATOM    212  CD2 LEU A  48     -29.701 -68.709 -52.419  1.00  0.43           C  
ATOM    213  N   SER A  49     -28.595 -72.467 -48.515  1.00  0.46           N  
ATOM    214  CA  SER A  49     -28.689 -72.993 -47.153  1.00  0.46           C  
ATOM    215  C   SER A  49     -27.650 -72.415 -46.215  1.00  0.46           C  
ATOM    216  O   SER A  49     -27.916 -72.182 -45.040  1.00  0.46           O  
ATOM    217  CB  SER A  49     -28.534 -74.533 -47.068  1.00  0.46           C  
ATOM    218  OG  SER A  49     -29.573 -75.211 -47.776  1.00  0.46           O  
ATOM    219  N   ILE A  50     -26.412 -72.193 -46.716  1.00  0.45           N  
ATOM    220  CA  ILE A  50     -25.367 -71.445 -46.021  1.00  0.45           C  
ATOM    221  C   ILE A  50     -25.723 -70.010 -45.778  1.00  0.45           C  
ATOM    222  O   ILE A  50     -25.494 -69.546 -44.675  1.00  0.45           O  
ATOM    223  CB  ILE A  50     -24.002 -71.502 -46.712  1.00  0.45           C  
ATOM    224  CG1 ILE A  50     -22.799 -70.757 -46.082  1.00  0.45           C  
ATOM    225  CG2 ILE A  50     -24.086 -70.981 -48.132  1.00  0.45           C  
ATOM    226  CD1 ILE A  50     -22.279 -71.327 -44.766  1.00  0.45           C  
ATOM    227  N   SER A  51     -26.313 -69.293 -46.765  1.00  0.44           N  
ATOM    228  CA  SER A  51     -26.738 -67.906 -46.622  1.00  0.44           C  
ATOM    229  C   SER A  51     -27.862 -67.714 -45.636  1.00  0.44           C  
ATOM    230  O   SER A  51     -27.923 -66.731 -44.911  1.00  0.44           O  
ATOM    231  CB  SER A  51     -27.179 -67.249 -47.946  1.00  0.44           C  
ATOM    232  OG  SER A  51     -26.071 -67.168 -48.842  1.00  0.44           O  
ATOM    233  N   SER A  52     -28.840 -68.634 -45.601  1.00  0.40           N  
ATOM    234  CA  SER A  52     -29.917 -68.588 -44.623  1.00  0.40           C  
ATOM    235  C   SER A  52     -29.462 -68.906 -43.205  1.00  0.40           C  
ATOM    236  O   SER A  52     -29.799 -68.178 -42.271  1.00  0.40           O  
ATOM    237  CB  SER A  52     -31.103 -69.522 -44.980  1.00  0.40           C  
ATOM    238  OG  SER A  52     -30.720 -70.899 -44.977  1.00  0.40           O  
ATOM    239  N   SER A  53     -28.628 -69.965 -43.018  1.00  0.40           N  
ATOM    240  CA  SER A  53     -28.032 -70.332 -41.738  1.00  0.40           C  
ATOM    241  C   SER A  53     -27.117 -69.199 -41.247  1.00  0.40           C  
ATOM    242  O   SER A  53     -27.124 -68.884 -40.054  1.00  0.40           O  
ATOM    243  CB  SER A  53     -27.294 -71.725 -41.718  1.00  0.40           C  
ATOM    244  OG  SER A  53     -26.146 -71.735 -42.566  1.00  0.40           O  
ATOM    245  N   SER A  54     -26.364 -68.615 -42.159  1.00  0.41           N  
ATOM    246  CA  SER A  54     -25.432 -67.498 -41.908  1.00  0.41           C  
ATOM    247  C   SER A  54     -26.107 -66.124 -41.939  1.00  0.41           C  
ATOM    248  O   SER A  54     -25.393 -65.299 -42.287  1.00  0.41           O  
ATOM    249  CB  SER A  54     -24.190 -67.350 -42.941  1.00  0.41           C  
ATOM    250  OG  SER A  54     -24.593 -66.965 -44.276  1.00  0.41           O  
ATOM    251  N   SER A  55     -27.379 -66.024 -42.061  1.00  0.42           N  
ATOM    252  CA  SER A  55     -28.140 -64.816 -41.778  1.00  0.42           C  
ATOM    253  C   SER A  55     -28.833 -64.945 -40.437  1.00  0.42           C  
ATOM    254  O   SER A  55     -28.942 -63.970 -39.697  1.00  0.42           O  
ATOM    255  CB  SER A  55     -29.239 -64.411 -42.770  1.00  0.42           C  
ATOM    256  OG  SER A  55     -28.638 -63.876 -43.944  1.00  0.42           O  
ATOM    257  N   TYR A  56     -29.334 -66.146 -40.066  1.00  0.38           N  
ATOM    258  CA  TYR A  56     -29.917 -66.423 -38.760  1.00  0.38           C  
ATOM    259  C   TYR A  56     -28.936 -66.468 -37.594  1.00  0.38           C  
ATOM    260  O   TYR A  56     -29.250 -65.987 -36.507  1.00  0.38           O  
ATOM    261  CB  TYR A  56     -30.709 -67.753 -38.794  1.00  0.38           C  
ATOM    262  CG  TYR A  56     -31.931 -67.704 -39.670  1.00  0.38           C  
ATOM    263  CD1 TYR A  56     -32.801 -66.599 -39.696  1.00  0.38           C  
ATOM    264  CD2 TYR A  56     -32.250 -68.828 -40.450  1.00  0.38           C  
ATOM    265  CE1 TYR A  56     -33.933 -66.606 -40.521  1.00  0.38           C  
ATOM    266  CE2 TYR A  56     -33.393 -68.841 -41.262  1.00  0.38           C  
ATOM    267  CZ  TYR A  56     -34.229 -67.722 -41.301  1.00  0.38           C  
ATOM    268  OH  TYR A  56     -35.381 -67.704 -42.109  1.00  0.38           O  
ATOM    269  N   SER A  57     -27.734 -67.058 -37.770  1.00  0.40           N  
ATOM    270  CA  SER A  57     -26.676 -67.036 -36.758  1.00  0.40           C  
ATOM    271  C   SER A  57     -26.051 -65.665 -36.411  1.00  0.40           C  
ATOM    272  O   SER A  57     -25.785 -65.470 -35.231  1.00  0.40           O  
ATOM    273  CB  SER A  57     -25.621 -68.168 -36.939  1.00  0.40           C  
ATOM    274  OG  SER A  57     -24.919 -68.069 -38.174  1.00  0.40           O  
ATOM    275  N   PRO A  58     -25.791 -64.651 -37.255  1.00  0.43           N  
ATOM    276  CA  PRO A  58     -25.411 -63.283 -36.852  1.00  0.43           C  
ATOM    277  C   PRO A  58     -26.474 -62.471 -36.175  1.00  0.43           C  
ATOM    278  O   PRO A  58     -26.175 -61.372 -35.707  1.00  0.43           O  
ATOM    279  CB  PRO A  58     -25.205 -62.540 -38.177  1.00  0.43           C  
ATOM    280  CG  PRO A  58     -24.838 -63.575 -39.162  1.00  0.43           C  
ATOM    281  CD  PRO A  58     -25.559 -64.846 -38.662  1.00  0.43           C  
ATOM    282  N   SER A  59     -27.731 -62.930 -36.232  1.00  0.49           N  
ATOM    283  CA  SER A  59     -28.860 -62.224 -35.670  1.00  0.49           C  
ATOM    284  C   SER A  59     -28.701 -61.973 -34.205  1.00  0.49           C  
ATOM    285  O   SER A  59     -28.506 -62.865 -33.385  1.00  0.49           O  
ATOM    286  CB  SER A  59     -30.240 -62.884 -35.851  1.00  0.49           C  
ATOM    287  OG  SER A  59     -30.628 -62.790 -37.217  1.00  0.49           O  
ATOM    288  N   SER A  60     -28.822 -60.695 -33.851  1.00  0.34           N  
ATOM    289  CA  SER A  60     -28.832 -60.279 -32.478  1.00  0.34           C  
ATOM    290  C   SER A  60     -29.943 -59.279 -32.438  1.00  0.34           C  
ATOM    291  O   SER A  60     -29.898 -58.252 -33.115  1.00  0.34           O  
ATOM    292  CB  SER A  60     -27.491 -59.646 -32.038  1.00  0.34           C  
ATOM    293  OG  SER A  60     -27.540 -59.195 -30.681  1.00  0.34           O  
ATOM    294  N   LEU A  61     -31.025 -59.604 -31.709  1.00  0.33           N  
ATOM    295  CA  LEU A  61     -32.218 -58.790 -31.686  1.00  0.33           C  
ATOM    296  C   LEU A  61     -32.013 -57.429 -31.036  1.00  0.33           C  
ATOM    297  O   LEU A  61     -31.583 -57.310 -29.892  1.00  0.33           O  
ATOM    298  CB  LEU A  61     -33.373 -59.561 -31.004  1.00  0.33           C  
ATOM    299  CG  LEU A  61     -34.753 -58.868 -31.030  1.00  0.33           C  
ATOM    300  CD1 LEU A  61     -35.325 -58.632 -32.445  1.00  0.33           C  
ATOM    301  CD2 LEU A  61     -35.734 -59.597 -30.097  1.00  0.33           C  
ATOM    302  N   LYS A  62     -32.367 -56.358 -31.770  1.00  0.34           N  
ATOM    303  CA  LYS A  62     -32.486 -55.030 -31.232  1.00  0.34           C  
ATOM    304  C   LYS A  62     -33.918 -54.689 -31.564  1.00  0.34           C  
ATOM    305  O   LYS A  62     -34.224 -54.307 -32.685  1.00  0.34           O  
ATOM    306  CB  LYS A  62     -31.474 -54.063 -31.907  1.00  0.34           C  
ATOM    307  CG  LYS A  62     -30.012 -54.468 -31.652  1.00  0.34           C  
ATOM    308  CD  LYS A  62     -29.024 -53.517 -32.347  1.00  0.34           C  
ATOM    309  CE  LYS A  62     -27.563 -53.927 -32.141  1.00  0.34           C  
ATOM    310  NZ  LYS A  62     -26.671 -52.991 -32.863  1.00  0.34           N  
ATOM    311  N   CYS A  63     -34.818 -54.906 -30.576  1.00  0.52           N  
ATOM    312  CA  CYS A  63     -36.275 -54.931 -30.681  1.00  0.52           C  
ATOM    313  C   CYS A  63     -36.956 -53.689 -31.217  1.00  0.52           C  
ATOM    314  O   CYS A  63     -37.995 -53.763 -31.867  1.00  0.52           O  
ATOM    315  CB  CYS A  63     -36.905 -55.157 -29.278  1.00  0.52           C  
ATOM    316  SG  CYS A  63     -36.532 -56.766 -28.507  1.00  0.52           S  
ATOM    317  N   LEU A  64     -36.413 -52.507 -30.891  1.00  0.49           N  
ATOM    318  CA  LEU A  64     -36.872 -51.240 -31.399  1.00  0.49           C  
ATOM    319  C   LEU A  64     -36.491 -51.164 -32.857  1.00  0.49           C  
ATOM    320  O   LEU A  64     -35.505 -51.781 -33.242  1.00  0.49           O  
ATOM    321  CB  LEU A  64     -36.217 -50.054 -30.653  1.00  0.49           C  
ATOM    322  CG  LEU A  64     -36.454 -50.039 -29.131  1.00  0.49           C  
ATOM    323  CD1 LEU A  64     -35.633 -48.906 -28.493  1.00  0.49           C  
ATOM    324  CD2 LEU A  64     -37.951 -49.908 -28.798  1.00  0.49           C  
ATOM    325  N   GLN A  65     -37.261 -50.412 -33.659  1.00  0.43           N  
ATOM    326  CA  GLN A  65     -36.941 -50.017 -35.025  1.00  0.43           C  
ATOM    327  C   GLN A  65     -37.847 -50.701 -36.036  1.00  0.43           C  
ATOM    328  O   GLN A  65     -38.749 -51.465 -35.711  1.00  0.43           O  
ATOM    329  CB  GLN A  65     -35.399 -50.035 -35.395  1.00  0.43           C  
ATOM    330  CG  GLN A  65     -34.761 -49.149 -36.497  1.00  0.43           C  
ATOM    331  CD  GLN A  65     -34.811 -47.676 -36.114  1.00  0.43           C  
ATOM    332  OE1 GLN A  65     -34.440 -47.291 -35.007  1.00  0.43           O  
ATOM    333  NE2 GLN A  65     -35.274 -46.813 -37.043  1.00  0.43           N  
ATOM    334  N   PHE A  66     -37.627 -50.350 -37.311  1.00  0.40           N  
ATOM    335  CA  PHE A  66     -38.365 -50.746 -38.498  1.00  0.40           C  
ATOM    336  C   PHE A  66     -37.755 -51.943 -39.211  1.00  0.40           C  
ATOM    337  O   PHE A  66     -38.231 -52.341 -40.271  1.00  0.40           O  
ATOM    338  CB  PHE A  66     -38.315 -49.602 -39.537  1.00  0.40           C  
ATOM    339  CG  PHE A  66     -39.059 -48.413 -39.040  1.00  0.40           C  
ATOM    340  CD1 PHE A  66     -40.459 -48.371 -39.089  1.00  0.40           C  
ATOM    341  CD2 PHE A  66     -38.362 -47.320 -38.516  1.00  0.40           C  
ATOM    342  CE1 PHE A  66     -41.152 -47.256 -38.607  1.00  0.40           C  
ATOM    343  CE2 PHE A  66     -39.048 -46.226 -37.985  1.00  0.40           C  
ATOM    344  CZ  PHE A  66     -40.445 -46.191 -38.041  1.00  0.40           C  
ATOM    345  N   SER A  67     -36.700 -52.559 -38.638  1.00  0.50           N  
ATOM    346  CA  SER A  67     -36.068 -53.755 -39.197  1.00  0.50           C  
ATOM    347  C   SER A  67     -36.213 -54.987 -38.293  1.00  0.50           C  
ATOM    348  O   SER A  67     -35.192 -55.504 -37.832  1.00  0.50           O  
ATOM    349  CB  SER A  67     -34.560 -53.530 -39.506  1.00  0.50           C  
ATOM    350  OG  SER A  67     -34.402 -52.415 -40.391  1.00  0.50           O  
ATOM    351  N   PRO A  68     -37.404 -55.513 -37.972  1.00  0.39           N  
ATOM    352  CA  PRO A  68     -37.550 -56.690 -37.138  1.00  0.39           C  
ATOM    353  C   PRO A  68     -37.393 -57.969 -37.935  1.00  0.39           C  
ATOM    354  O   PRO A  68     -37.679 -58.021 -39.130  1.00  0.39           O  
ATOM    355  CB  PRO A  68     -38.971 -56.547 -36.569  1.00  0.39           C  
ATOM    356  CG  PRO A  68     -39.762 -55.858 -37.685  1.00  0.39           C  
ATOM    357  CD  PRO A  68     -38.707 -55.028 -38.425  1.00  0.39           C  
ATOM    358  N   LEU A  69     -36.909 -59.025 -37.261  1.00  0.41           N  
ATOM    359  CA  LEU A  69     -36.719 -60.338 -37.828  1.00  0.41           C  
ATOM    360  C   LEU A  69     -37.775 -61.276 -37.302  1.00  0.41           C  
ATOM    361  O   LEU A  69     -38.476 -60.969 -36.336  1.00  0.41           O  
ATOM    362  CB  LEU A  69     -35.338 -60.909 -37.447  1.00  0.41           C  
ATOM    363  CG  LEU A  69     -34.166 -60.019 -37.892  1.00  0.41           C  
ATOM    364  CD1 LEU A  69     -32.868 -60.616 -37.348  1.00  0.41           C  
ATOM    365  CD2 LEU A  69     -34.097 -59.870 -39.422  1.00  0.41           C  
ATOM    366  N   ALA A  70     -37.889 -62.473 -37.923  1.00  0.48           N  
ATOM    367  CA  ALA A  70     -38.743 -63.557 -37.483  1.00  0.48           C  
ATOM    368  C   ALA A  70     -38.512 -63.896 -35.982  1.00  0.48           C  
ATOM    369  O   ALA A  70     -37.444 -63.608 -35.415  1.00  0.48           O  
ATOM    370  CB  ALA A  70     -38.563 -64.759 -38.458  1.00  0.48           C  
ATOM    371  N   PRO A  71     -39.479 -64.411 -35.235  1.00  0.47           N  
ATOM    372  CA  PRO A  71     -39.250 -64.890 -33.883  1.00  0.47           C  
ATOM    373  C   PRO A  71     -38.437 -66.149 -33.872  1.00  0.47           C  
ATOM    374  O   PRO A  71     -38.184 -66.734 -34.920  1.00  0.47           O  
ATOM    375  CB  PRO A  71     -40.655 -65.126 -33.335  1.00  0.47           C  
ATOM    376  CG  PRO A  71     -41.481 -65.504 -34.568  1.00  0.47           C  
ATOM    377  CD  PRO A  71     -40.806 -64.767 -35.727  1.00  0.47           C  
ATOM    378  N   HIS A  72     -37.970 -66.576 -32.691  1.00  0.46           N  
ATOM    379  CA  HIS A  72     -37.106 -67.709 -32.671  1.00  0.46           C  
ATOM    380  C   HIS A  72     -37.265 -68.330 -31.314  1.00  0.46           C  
ATOM    381  O   HIS A  72     -37.678 -67.650 -30.375  1.00  0.46           O  
ATOM    382  CB  HIS A  72     -35.648 -67.306 -32.970  1.00  0.46           C  
ATOM    383  CG  HIS A  72     -34.840 -68.428 -33.499  1.00  0.46           C  
ATOM    384  ND1 HIS A  72     -34.207 -69.296 -32.635  1.00  0.46           N  
ATOM    385  CD2 HIS A  72     -34.585 -68.757 -34.789  1.00  0.46           C  
ATOM    386  CE1 HIS A  72     -33.563 -70.137 -33.424  1.00  0.46           C  
ATOM    387  NE2 HIS A  72     -33.760 -69.856 -34.736  1.00  0.46           N  
ATOM    388  N   ILE A  73     -36.949 -69.632 -31.210  1.00  0.49           N  
ATOM    389  CA  ILE A  73     -36.894 -70.424 -29.994  1.00  0.49           C  
ATOM    390  C   ILE A  73     -35.888 -69.868 -28.990  1.00  0.49           C  
ATOM    391  O   ILE A  73     -36.189 -69.775 -27.805  1.00  0.49           O  
ATOM    392  CB  ILE A  73     -36.583 -71.873 -30.361  1.00  0.49           C  
ATOM    393  CG1 ILE A  73     -37.782 -72.526 -31.094  1.00  0.49           C  
ATOM    394  CG2 ILE A  73     -36.209 -72.678 -29.102  1.00  0.49           C  
ATOM    395  CD1 ILE A  73     -37.443 -73.907 -31.675  1.00  0.49           C  
ATOM    396  N   PHE A  74     -34.690 -69.417 -29.439  1.00  0.44           N  
ATOM    397  CA  PHE A  74     -33.632 -68.937 -28.552  1.00  0.44           C  
ATOM    398  C   PHE A  74     -34.008 -67.656 -27.804  1.00  0.44           C  
ATOM    399  O   PHE A  74     -33.434 -67.298 -26.785  1.00  0.44           O  
ATOM    400  CB  PHE A  74     -32.320 -68.720 -29.360  1.00  0.44           C  
ATOM    401  CG  PHE A  74     -31.141 -68.492 -28.440  1.00  0.44           C  
ATOM    402  CD1 PHE A  74     -30.611 -67.204 -28.251  1.00  0.44           C  
ATOM    403  CD2 PHE A  74     -30.628 -69.548 -27.670  1.00  0.44           C  
ATOM    404  CE1 PHE A  74     -29.589 -66.979 -27.318  1.00  0.44           C  
ATOM    405  CE2 PHE A  74     -29.608 -69.328 -26.738  1.00  0.44           C  
ATOM    406  CZ  PHE A  74     -29.080 -68.045 -26.567  1.00  0.44           C  
ATOM    407  N   LYS A  75     -35.031 -66.930 -28.282  1.00  0.49           N  
ATOM    408  CA  LYS A  75     -35.517 -65.751 -27.603  1.00  0.49           C  
ATOM    409  C   LYS A  75     -36.326 -66.007 -26.328  1.00  0.49           C  
ATOM    410  O   LYS A  75     -36.771 -65.030 -25.729  1.00  0.49           O  
ATOM    411  CB  LYS A  75     -36.386 -64.905 -28.564  1.00  0.49           C  
ATOM    412  CG  LYS A  75     -35.566 -64.242 -29.680  1.00  0.49           C  
ATOM    413  CD  LYS A  75     -36.463 -63.445 -30.643  1.00  0.49           C  
ATOM    414  CE  LYS A  75     -35.679 -62.826 -31.808  1.00  0.49           C  
ATOM    415  NZ  LYS A  75     -36.550 -61.973 -32.655  1.00  0.49           N  
ATOM    416  N   ASP A  76     -36.587 -67.278 -25.916  1.00  0.49           N  
ATOM    417  CA  ASP A  76     -37.424 -67.623 -24.765  1.00  0.49           C  
ATOM    418  C   ASP A  76     -38.802 -66.951 -24.841  1.00  0.49           C  
ATOM    419  O   ASP A  76     -39.234 -66.220 -23.949  1.00  0.49           O  
ATOM    420  CB  ASP A  76     -36.732 -67.347 -23.396  1.00  0.49           C  
ATOM    421  CG  ASP A  76     -35.559 -68.261 -23.057  1.00  0.49           C  
ATOM    422  OD1 ASP A  76     -35.286 -69.218 -23.820  1.00  0.49           O  
ATOM    423  OD2 ASP A  76     -34.957 -68.027 -21.963  1.00  0.49           O  
ATOM    424  N   GLN A  77     -39.486 -67.139 -25.992  1.00  0.46           N  
ATOM    425  CA  GLN A  77     -40.618 -66.331 -26.424  1.00  0.46           C  
ATOM    426  C   GLN A  77     -41.820 -66.326 -25.489  1.00  0.46           C  
ATOM    427  O   GLN A  77     -42.246 -67.360 -24.996  1.00  0.46           O  
ATOM    428  CB  GLN A  77     -41.088 -66.729 -27.854  1.00  0.46           C  
ATOM    429  CG  GLN A  77     -42.161 -65.802 -28.479  1.00  0.46           C  
ATOM    430  CD  GLN A  77     -41.602 -64.404 -28.708  1.00  0.46           C  
ATOM    431  OE1 GLN A  77     -41.584 -63.536 -27.836  1.00  0.46           O  
ATOM    432  NE2 GLN A  77     -41.109 -64.173 -29.947  1.00  0.46           N  
ATOM    433  N   ASN A  78     -42.431 -65.140 -25.281  1.00  0.52           N  
ATOM    434  CA  ASN A  78     -43.600 -64.957 -24.452  1.00  0.52           C  
ATOM    435  C   ASN A  78     -44.750 -64.702 -25.403  1.00  0.52           C  
ATOM    436  O   ASN A  78     -44.665 -63.815 -26.249  1.00  0.52           O  
ATOM    437  CB  ASN A  78     -43.461 -63.726 -23.513  1.00  0.52           C  
ATOM    438  CG  ASN A  78     -42.323 -63.896 -22.516  1.00  0.52           C  
ATOM    439  OD1 ASN A  78     -42.463 -64.577 -21.502  1.00  0.52           O  
ATOM    440  ND2 ASN A  78     -41.192 -63.195 -22.761  1.00  0.52           N  
ATOM    441  N   ARG A  79     -45.850 -65.478 -25.315  1.00  0.46           N  
ATOM    442  CA  ARG A  79     -47.037 -65.262 -26.134  1.00  0.46           C  
ATOM    443  C   ARG A  79     -47.640 -63.861 -26.011  1.00  0.46           C  
ATOM    444  O   ARG A  79     -47.533 -63.188 -24.994  1.00  0.46           O  
ATOM    445  CB  ARG A  79     -48.134 -66.324 -25.866  1.00  0.46           C  
ATOM    446  CG  ARG A  79     -47.706 -67.711 -26.381  1.00  0.46           C  
ATOM    447  CD  ARG A  79     -48.665 -68.850 -26.041  1.00  0.46           C  
ATOM    448  NE  ARG A  79     -49.941 -68.553 -26.791  1.00  0.46           N  
ATOM    449  CZ  ARG A  79     -51.083 -69.240 -26.666  1.00  0.46           C  
ATOM    450  NH1 ARG A  79     -52.153 -68.896 -27.384  1.00  0.46           N  
ATOM    451  NH2 ARG A  79     -51.171 -70.268 -25.829  1.00  0.46           N  
ATOM    452  N   SER A  80     -48.297 -63.325 -27.051  1.00  0.46           N  
ATOM    453  CA  SER A  80     -49.067 -62.101 -26.875  1.00  0.46           C  
ATOM    454  C   SER A  80     -50.253 -62.229 -25.904  1.00  0.46           C  
ATOM    455  O   SER A  80     -50.893 -63.274 -25.788  1.00  0.46           O  
ATOM    456  CB  SER A  80     -49.533 -61.512 -28.228  1.00  0.46           C  
ATOM    457  OG  SER A  80     -50.402 -62.416 -28.916  1.00  0.46           O  
ATOM    458  N   SER A  81     -50.572 -61.145 -25.158  1.00  0.46           N  
ATOM    459  CA  SER A  81     -51.766 -61.094 -24.315  1.00  0.46           C  
ATOM    460  C   SER A  81     -52.900 -60.553 -25.167  1.00  0.46           C  
ATOM    461  O   SER A  81     -52.785 -59.498 -25.786  1.00  0.46           O  
ATOM    462  CB  SER A  81     -51.598 -60.279 -22.996  1.00  0.46           C  
ATOM    463  OG  SER A  81     -52.774 -60.383 -22.186  1.00  0.46           O  
ATOM    464  N   MET A  82     -54.006 -61.314 -25.268  1.00  0.36           N  
ATOM    465  CA  MET A  82     -55.115 -61.016 -26.155  1.00  0.36           C  
ATOM    466  C   MET A  82     -56.405 -60.820 -25.381  1.00  0.36           C  
ATOM    467  O   MET A  82     -57.503 -60.935 -25.921  1.00  0.36           O  
ATOM    468  CB  MET A  82     -55.316 -62.155 -27.184  1.00  0.36           C  
ATOM    469  CG  MET A  82     -54.134 -62.346 -28.154  1.00  0.36           C  
ATOM    470  SD  MET A  82     -54.397 -63.691 -29.358  1.00  0.36           S  
ATOM    471  CE  MET A  82     -55.750 -62.923 -30.304  1.00  0.36           C  
ATOM    472  N   SER A  83     -56.321 -60.527 -24.077  1.00  0.36           N  
ATOM    473  CA  SER A  83     -57.501 -60.442 -23.252  1.00  0.36           C  
ATOM    474  C   SER A  83     -57.339 -59.295 -22.290  1.00  0.36           C  
ATOM    475  O   SER A  83     -56.265 -58.714 -22.146  1.00  0.36           O  
ATOM    476  CB  SER A  83     -57.831 -61.773 -22.514  1.00  0.36           C  
ATOM    477  OG  SER A  83     -56.737 -62.241 -21.721  1.00  0.36           O  
ATOM    478  N   THR A  84     -58.454 -58.886 -21.655  1.00  0.36           N  
ATOM    479  CA  THR A  84     -58.485 -57.926 -20.560  1.00  0.36           C  
ATOM    480  C   THR A  84     -57.692 -58.429 -19.368  1.00  0.36           C  
ATOM    481  O   THR A  84     -57.755 -59.598 -19.002  1.00  0.36           O  
ATOM    482  CB  THR A  84     -59.908 -57.585 -20.100  1.00  0.36           C  
ATOM    483  OG1 THR A  84     -60.705 -58.737 -19.859  1.00  0.36           O  
ATOM    484  CG2 THR A  84     -60.645 -56.832 -21.213  1.00  0.36           C  
ATOM    485  N   VAL A  85     -56.905 -57.549 -18.724  1.00  0.44           N  
ATOM    486  CA  VAL A  85     -56.114 -57.903 -17.556  1.00  0.44           C  
ATOM    487  C   VAL A  85     -56.968 -57.720 -16.311  1.00  0.44           C  
ATOM    488  O   VAL A  85     -57.932 -56.958 -16.332  1.00  0.44           O  
ATOM    489  CB  VAL A  85     -54.843 -57.063 -17.429  1.00  0.44           C  
ATOM    490  CG1 VAL A  85     -53.954 -57.368 -18.650  1.00  0.44           C  
ATOM    491  CG2 VAL A  85     -55.158 -55.553 -17.315  1.00  0.44           C  
ATOM    492  N   ALA A  86     -56.640 -58.404 -15.191  1.00  0.48           N  
ATOM    493  CA  ALA A  86     -57.232 -58.145 -13.886  1.00  0.48           C  
ATOM    494  C   ALA A  86     -56.943 -56.698 -13.421  1.00  0.48           C  
ATOM    495  O   ALA A  86     -55.839 -56.198 -13.642  1.00  0.48           O  
ATOM    496  CB  ALA A  86     -56.682 -59.209 -12.903  1.00  0.48           C  
ATOM    497  N   ALA A  87     -57.932 -55.982 -12.815  1.00  0.45           N  
ATOM    498  CA  ALA A  87     -57.810 -54.582 -12.395  1.00  0.45           C  
ATOM    499  C   ALA A  87     -57.053 -54.486 -11.002  1.00  0.45           C  
ATOM    500  O   ALA A  87     -56.055 -55.168 -10.749  1.00  0.45           O  
ATOM    501  CB  ALA A  87     -59.209 -53.885 -12.495  1.00  0.45           C  
ATOM    502  N   ALA A  88     -57.474 -53.633 -10.021  1.00  0.41           N  
ATOM    503  CA  ALA A  88     -57.000 -53.745  -8.632  1.00  0.41           C  
ATOM    504  C   ALA A  88     -57.854 -54.573  -7.656  1.00  0.41           C  
ATOM    505  O   ALA A  88     -57.324 -55.205  -6.739  1.00  0.41           O  
ATOM    506  CB  ALA A  88     -56.853 -52.358  -7.975  1.00  0.41           C  
ATOM    507  N   SER A  89     -59.193 -54.579  -7.833  1.00  0.40           N  
ATOM    508  CA  SER A  89     -60.172 -55.361  -7.073  1.00  0.40           C  
ATOM    509  C   SER A  89     -60.021 -56.857  -7.245  1.00  0.40           C  
ATOM    510  O   SER A  89     -60.066 -57.605  -6.274  1.00  0.40           O  
ATOM    511  CB  SER A  89     -61.614 -54.940  -7.430  1.00  0.40           C  
ATOM    512  OG  SER A  89     -61.778 -53.564  -7.075  1.00  0.40           O  
ATOM    513  N   ASP A  90     -59.785 -57.325  -8.479  1.00  0.42           N  
ATOM    514  CA  ASP A  90     -59.477 -58.701  -8.814  1.00  0.42           C  
ATOM    515  C   ASP A  90     -58.216 -59.285  -8.110  1.00  0.42           C  
ATOM    516  O   ASP A  90     -58.308 -60.383  -7.573  1.00  0.42           O  
ATOM    517  CB  ASP A  90     -59.349 -58.795 -10.364  1.00  0.42           C  
ATOM    518  CG  ASP A  90     -60.517 -58.216 -11.157  1.00  0.42           C  
ATOM    519  OD1 ASP A  90     -61.659 -58.196 -10.649  1.00  0.42           O  
ATOM    520  OD2 ASP A  90     -60.211 -57.694 -12.265  1.00  0.42           O  
ATOM    521  N   PRO A  91     -57.043 -58.624  -8.018  1.00  0.42           N  
ATOM    522  CA  PRO A  91     -55.844 -59.042  -7.283  1.00  0.42           C  
ATOM    523  C   PRO A  91     -56.138 -59.117  -5.873  1.00  0.42           C  
ATOM    524  O   PRO A  91     -55.753 -60.097  -5.261  1.00  0.42           O  
ATOM    525  CB  PRO A  91     -54.806 -57.935  -7.465  1.00  0.42           C  
ATOM    526  CG  PRO A  91     -55.273 -57.203  -8.707  1.00  0.42           C  
ATOM    527  CD  PRO A  91     -56.712 -57.603  -8.972  1.00  0.42           C  
ATOM    528  N   ALA A  92     -56.859 -58.108  -5.351  1.00  0.48           N  
ATOM    529  CA  ALA A  92     -57.367 -58.189  -4.010  1.00  0.48           C  
ATOM    530  C   ALA A  92     -58.191 -59.472  -3.898  1.00  0.48           C  
ATOM    531  O   ALA A  92     -57.823 -60.338  -3.142  1.00  0.48           O  
ATOM    532  CB  ALA A  92     -58.098 -56.925  -3.505  1.00  0.48           C  
ATOM    533  N   GLN A  93     -59.181 -59.764  -4.749  1.00  0.42           N  
ATOM    534  CA  GLN A  93     -59.872 -61.051  -4.693  1.00  0.42           C  
ATOM    535  C   GLN A  93     -59.082 -62.329  -4.924  1.00  0.42           C  
ATOM    536  O   GLN A  93     -59.456 -63.375  -4.422  1.00  0.42           O  
ATOM    537  CB  GLN A  93     -61.027 -61.114  -5.693  1.00  0.42           C  
ATOM    538  CG  GLN A  93     -62.131 -60.090  -5.430  1.00  0.42           C  
ATOM    539  CD  GLN A  93     -63.120 -60.226  -6.575  1.00  0.42           C  
ATOM    540  OE1 GLN A  93     -62.862 -60.813  -7.626  1.00  0.42           O  
ATOM    541  NE2 GLN A  93     -64.346 -59.707  -6.361  1.00  0.42           N  
ATOM    542  N   LEU A  94     -58.017 -62.327  -5.721  1.00  0.45           N  
ATOM    543  CA  LEU A  94     -57.115 -63.445  -5.856  1.00  0.45           C  
ATOM    544  C   LEU A  94     -56.207 -63.639  -4.653  1.00  0.45           C  
ATOM    545  O   LEU A  94     -55.863 -64.758  -4.275  1.00  0.45           O  
ATOM    546  CB  LEU A  94     -56.230 -63.224  -7.091  1.00  0.45           C  
ATOM    547  CG  LEU A  94     -56.995 -63.332  -8.413  1.00  0.45           C  
ATOM    548  CD1 LEU A  94     -56.133 -62.830  -9.578  1.00  0.45           C  
ATOM    549  CD2 LEU A  94     -57.468 -64.770  -8.636  1.00  0.45           C  
ATOM    550  N   LYS A  95     -55.766 -62.525  -4.037  1.00  0.41           N  
ATOM    551  CA  LYS A  95     -54.751 -62.494  -3.001  1.00  0.41           C  
ATOM    552  C   LYS A  95     -55.238 -62.162  -1.607  1.00  0.41           C  
ATOM    553  O   LYS A  95     -54.439 -62.087  -0.681  1.00  0.41           O  
ATOM    554  CB  LYS A  95     -53.686 -61.409  -3.306  1.00  0.41           C  
ATOM    555  CG  LYS A  95     -53.939 -59.952  -2.869  1.00  0.41           C  
ATOM    556  CD  LYS A  95     -52.723 -59.119  -3.253  1.00  0.41           C  
ATOM    557  CE  LYS A  95     -52.915 -57.650  -2.933  1.00  0.41           C  
ATOM    558  NZ  LYS A  95     -51.667 -56.938  -3.221  1.00  0.41           N  
ATOM    559  N   SER A  96     -56.539 -61.897  -1.433  1.00  0.37           N  
ATOM    560  CA  SER A  96     -57.149 -61.314  -0.248  1.00  0.37           C  
ATOM    561  C   SER A  96     -56.960 -62.209   0.935  1.00  0.37           C  
ATOM    562  O   SER A  96     -56.699 -63.402   0.810  1.00  0.37           O  
ATOM    563  CB  SER A  96     -58.669 -60.951  -0.484  1.00  0.37           C  
ATOM    564  OG  SER A  96     -59.552 -60.980   0.658  1.00  0.37           O  
ATOM    565  N   ALA A  97     -57.025 -61.608   2.132  1.00  0.27           N  
ATOM    566  CA  ALA A  97     -56.844 -62.325   3.362  1.00  0.27           C  
ATOM    567  C   ALA A  97     -58.159 -62.782   3.960  1.00  0.27           C  
ATOM    568  O   ALA A  97     -58.214 -63.361   5.043  1.00  0.27           O  
ATOM    569  CB  ALA A  97     -56.120 -61.398   4.358  1.00  0.27           C  
ATOM    570  N   ARG A  98     -59.265 -62.509   3.254  1.00  0.28           N  
ATOM    571  CA  ARG A  98     -60.600 -62.867   3.669  1.00  0.28           C  
ATOM    572  C   ARG A  98     -60.853 -64.364   3.686  1.00  0.28           C  
ATOM    573  O   ARG A  98     -60.089 -65.211   3.229  1.00  0.28           O  
ATOM    574  CB  ARG A  98     -61.690 -62.105   2.862  1.00  0.28           C  
ATOM    575  CG  ARG A  98     -61.653 -60.577   3.099  1.00  0.28           C  
ATOM    576  CD  ARG A  98     -62.697 -59.801   2.292  1.00  0.28           C  
ATOM    577  NE  ARG A  98     -62.272 -59.907   0.860  1.00  0.28           N  
ATOM    578  CZ  ARG A  98     -63.005 -59.551  -0.200  1.00  0.28           C  
ATOM    579  NH1 ARG A  98     -62.526 -59.792  -1.416  1.00  0.28           N  
ATOM    580  NH2 ARG A  98     -64.201 -58.983  -0.060  1.00  0.28           N  
ATOM    581  N   GLU A  99     -61.964 -64.765   4.309  1.00  0.20           N  
ATOM    582  CA  GLU A  99     -62.382 -66.140   4.237  1.00  0.20           C  
ATOM    583  C   GLU A  99     -63.139 -66.516   2.959  1.00  0.20           C  
ATOM    584  O   GLU A  99     -64.298 -66.921   3.018  1.00  0.20           O  
ATOM    585  CB  GLU A  99     -63.144 -66.520   5.509  1.00  0.20           C  
ATOM    586  CG  GLU A  99     -62.266 -66.399   6.778  1.00  0.20           C  
ATOM    587  CD  GLU A  99     -63.034 -66.870   8.008  1.00  0.20           C  
ATOM    588  OE1 GLU A  99     -64.260 -67.117   7.882  1.00  0.20           O  
ATOM    589  OE2 GLU A  99     -62.381 -67.027   9.068  1.00  0.20           O  
ATOM    590  N   ASP A 100     -62.497 -66.442   1.769  1.00  0.27           N  
ATOM    591  CA  ASP A 100     -63.155 -66.722   0.503  1.00  0.27           C  
ATOM    592  C   ASP A 100     -62.395 -67.779  -0.298  1.00  0.27           C  
ATOM    593  O   ASP A 100     -61.172 -67.872  -0.299  1.00  0.27           O  
ATOM    594  CB  ASP A 100     -63.320 -65.395  -0.280  1.00  0.27           C  
ATOM    595  CG  ASP A 100     -64.207 -65.489  -1.510  1.00  0.27           C  
ATOM    596  OD1 ASP A 100     -63.811 -66.223  -2.457  1.00  0.27           O  
ATOM    597  OD2 ASP A 100     -65.277 -64.830  -1.542  1.00  0.27           O  
ATOM    598  N   ILE A 101     -63.123 -68.649  -1.018  1.00  0.25           N  
ATOM    599  CA  ILE A 101     -62.571 -69.773  -1.757  1.00  0.25           C  
ATOM    600  C   ILE A 101     -61.768 -69.391  -3.000  1.00  0.25           C  
ATOM    601  O   ILE A 101     -61.062 -70.233  -3.559  1.00  0.25           O  
ATOM    602  CB  ILE A 101     -63.670 -70.738  -2.191  1.00  0.25           C  
ATOM    603  CG1 ILE A 101     -64.684 -70.049  -3.140  1.00  0.25           C  
ATOM    604  CG2 ILE A 101     -64.328 -71.328  -0.922  1.00  0.25           C  
ATOM    605  CD1 ILE A 101     -65.686 -71.021  -3.768  1.00  0.25           C  
ATOM    606  N   LYS A 102     -61.872 -68.128  -3.474  1.00  0.27           N  
ATOM    607  CA  LYS A 102     -61.160 -67.630  -4.639  1.00  0.27           C  
ATOM    608  C   LYS A 102     -59.724 -67.257  -4.314  1.00  0.27           C  
ATOM    609  O   LYS A 102     -58.907 -67.045  -5.209  1.00  0.27           O  
ATOM    610  CB  LYS A 102     -61.848 -66.365  -5.209  1.00  0.27           C  
ATOM    611  CG  LYS A 102     -63.231 -66.643  -5.811  1.00  0.27           C  
ATOM    612  CD  LYS A 102     -63.864 -65.354  -6.355  1.00  0.27           C  
ATOM    613  CE  LYS A 102     -65.241 -65.592  -6.971  1.00  0.27           C  
ATOM    614  NZ  LYS A 102     -65.802 -64.309  -7.450  1.00  0.27           N  
ATOM    615  N   GLU A 103     -59.404 -67.154  -3.011  1.00  0.42           N  
ATOM    616  CA  GLU A 103     -58.205 -66.526  -2.512  1.00  0.42           C  
ATOM    617  C   GLU A 103     -57.075 -67.485  -2.173  1.00  0.42           C  
ATOM    618  O   GLU A 103     -57.234 -68.558  -1.590  1.00  0.42           O  
ATOM    619  CB  GLU A 103     -58.533 -65.668  -1.262  1.00  0.42           C  
ATOM    620  CG  GLU A 103     -59.549 -64.535  -1.603  1.00  0.42           C  
ATOM    621  CD  GLU A 103     -60.241 -63.787  -0.462  1.00  0.42           C  
ATOM    622  OE1 GLU A 103     -59.931 -64.030   0.721  1.00  0.42           O  
ATOM    623  OE2 GLU A 103     -61.040 -62.845  -0.755  1.00  0.42           O  
ATOM    624  N   LEU A 104     -55.839 -67.086  -2.515  1.00  0.45           N  
ATOM    625  CA  LEU A 104     -54.639 -67.823  -2.174  1.00  0.45           C  
ATOM    626  C   LEU A 104     -54.329 -67.969  -0.700  1.00  0.45           C  
ATOM    627  O   LEU A 104     -53.840 -69.008  -0.270  1.00  0.45           O  
ATOM    628  CB  LEU A 104     -53.437 -67.160  -2.823  1.00  0.45           C  
ATOM    629  CG  LEU A 104     -53.474 -67.252  -4.345  1.00  0.45           C  
ATOM    630  CD1 LEU A 104     -52.657 -66.076  -4.824  1.00  0.45           C  
ATOM    631  CD2 LEU A 104     -52.814 -68.545  -4.820  1.00  0.45           C  
ATOM    632  N   LEU A 105     -54.585 -66.934   0.126  1.00  0.50           N  
ATOM    633  CA  LEU A 105     -54.418 -67.050   1.568  1.00  0.50           C  
ATOM    634  C   LEU A 105     -55.384 -68.053   2.198  1.00  0.50           C  
ATOM    635  O   LEU A 105     -55.034 -68.856   3.062  1.00  0.50           O  
ATOM    636  CB  LEU A 105     -54.514 -65.679   2.279  1.00  0.50           C  
ATOM    637  CG  LEU A 105     -54.200 -65.752   3.794  1.00  0.50           C  
ATOM    638  CD1 LEU A 105     -52.879 -66.456   4.138  1.00  0.50           C  
ATOM    639  CD2 LEU A 105     -54.120 -64.380   4.456  1.00  0.50           C  
ATOM    640  N   LYS A 106     -56.642 -68.084   1.719  1.00  0.38           N  
ATOM    641  CA  LYS A 106     -57.648 -68.982   2.233  1.00  0.38           C  
ATOM    642  C   LYS A 106     -57.426 -70.437   1.804  1.00  0.38           C  
ATOM    643  O   LYS A 106     -57.992 -71.364   2.392  1.00  0.38           O  
ATOM    644  CB  LYS A 106     -59.039 -68.521   1.752  1.00  0.38           C  
ATOM    645  CG  LYS A 106     -60.226 -69.322   2.317  1.00  0.38           C  
ATOM    646  CD  LYS A 106     -60.286 -69.264   3.849  1.00  0.38           C  
ATOM    647  CE  LYS A 106     -61.603 -69.768   4.422  1.00  0.38           C  
ATOM    648  NZ  LYS A 106     -61.638 -71.223   4.205  1.00  0.38           N  
ATOM    649  N   SER A 107     -56.574 -70.681   0.777  1.00  0.40           N  
ATOM    650  CA  SER A 107     -56.305 -72.017   0.225  1.00  0.40           C  
ATOM    651  C   SER A 107     -55.609 -72.971   1.180  1.00  0.40           C  
ATOM    652  O   SER A 107     -55.720 -74.189   1.044  1.00  0.40           O  
ATOM    653  CB  SER A 107     -55.518 -72.034  -1.128  1.00  0.40           C  
ATOM    654  OG  SER A 107     -54.114 -71.778  -1.013  1.00  0.40           O  
ATOM    655  N   LYS A 108     -54.877 -72.379   2.146  1.00  0.47           N  
ATOM    656  CA  LYS A 108     -54.022 -72.965   3.166  1.00  0.47           C  
ATOM    657  C   LYS A 108     -52.578 -72.964   2.746  1.00  0.47           C  
ATOM    658  O   LYS A 108     -51.707 -73.446   3.470  1.00  0.47           O  
ATOM    659  CB  LYS A 108     -54.396 -74.360   3.701  1.00  0.47           C  
ATOM    660  CG  LYS A 108     -55.768 -74.385   4.362  1.00  0.47           C  
ATOM    661  CD  LYS A 108     -56.172 -75.837   4.614  1.00  0.47           C  
ATOM    662  CE  LYS A 108     -57.506 -75.954   5.338  1.00  0.47           C  
ATOM    663  NZ  LYS A 108     -57.798 -77.379   5.590  1.00  0.47           N  
ATOM    664  N   SER A 109     -52.268 -72.365   1.579  1.00  0.46           N  
ATOM    665  CA  SER A 109     -50.892 -72.131   1.200  1.00  0.46           C  
ATOM    666  C   SER A 109     -50.246 -71.156   2.154  1.00  0.46           C  
ATOM    667  O   SER A 109     -50.745 -70.070   2.440  1.00  0.46           O  
ATOM    668  CB  SER A 109     -50.715 -71.617  -0.243  1.00  0.46           C  
ATOM    669  OG  SER A 109     -49.344 -71.672  -0.652  1.00  0.46           O  
ATOM    670  N   CYS A 110     -49.101 -71.546   2.712  1.00  0.58           N  
ATOM    671  CA  CYS A 110     -48.520 -70.801   3.796  1.00  0.58           C  
ATOM    672  C   CYS A 110     -47.726 -69.629   3.171  1.00  0.58           C  
ATOM    673  O   CYS A 110     -47.231 -69.789   2.052  1.00  0.58           O  
ATOM    674  CB  CYS A 110     -47.634 -71.770   4.643  1.00  0.58           C  
ATOM    675  SG  CYS A 110     -48.428 -73.274   5.271  1.00  0.58           S  
ATOM    676  N   HIS A 111     -47.517 -68.453   3.865  1.00  0.58           N  
ATOM    677  CA  HIS A 111     -46.467 -67.440   3.551  1.00  0.58           C  
ATOM    678  C   HIS A 111     -45.232 -67.999   2.784  1.00  0.58           C  
ATOM    679  O   HIS A 111     -44.918 -67.534   1.697  1.00  0.58           O  
ATOM    680  CB  HIS A 111     -46.010 -66.668   4.853  1.00  0.58           C  
ATOM    681  CG  HIS A 111     -44.715 -65.906   4.793  1.00  0.58           C  
ATOM    682  ND1 HIS A 111     -44.120 -65.493   5.952  1.00  0.58           N  
ATOM    683  CD2 HIS A 111     -44.020 -65.438   3.741  1.00  0.58           C  
ATOM    684  CE1 HIS A 111     -43.083 -64.771   5.587  1.00  0.58           C  
ATOM    685  NE2 HIS A 111     -42.971 -64.722   4.247  1.00  0.58           N  
ATOM    686  N   PRO A 112     -44.559 -69.035   3.233  1.00  0.58           N  
ATOM    687  CA  PRO A 112     -43.306 -69.550   2.692  1.00  0.58           C  
ATOM    688  C   PRO A 112     -43.354 -70.259   1.424  1.00  0.58           C  
ATOM    689  O   PRO A 112     -42.424 -70.177   0.644  1.00  0.58           O  
ATOM    690  CB  PRO A 112     -42.989 -70.676   3.665  1.00  0.58           C  
ATOM    691  CG  PRO A 112     -44.255 -70.991   4.440  1.00  0.58           C  
ATOM    692  CD  PRO A 112     -44.802 -69.612   4.539  1.00  0.58           C  
ATOM    693  N   ILE A 113     -44.402 -71.057   1.256  1.00  0.66           N  
ATOM    694  CA  ILE A 113     -44.683 -71.777   0.046  1.00  0.66           C  
ATOM    695  C   ILE A 113     -44.808 -70.734  -1.025  1.00  0.66           C  
ATOM    696  O   ILE A 113     -44.135 -70.773  -2.048  1.00  0.66           O  
ATOM    697  CB  ILE A 113     -45.960 -72.589   0.203  1.00  0.66           C  
ATOM    698  CG1 ILE A 113     -45.705 -73.859   1.054  1.00  0.66           C  
ATOM    699  CG2 ILE A 113     -46.464 -72.932  -1.212  1.00  0.66           C  
ATOM    700  CD1 ILE A 113     -46.988 -74.660   1.317  1.00  0.66           C  
ATOM    701  N   LEU A 114     -45.595 -69.705  -0.711  1.00  0.68           N  
ATOM    702  CA  LEU A 114     -45.849 -68.631  -1.601  1.00  0.68           C  
ATOM    703  C   LEU A 114     -44.646 -67.727  -1.902  1.00  0.68           C  
ATOM    704  O   LEU A 114     -44.373 -67.420  -3.061  1.00  0.68           O  
ATOM    705  CB  LEU A 114     -46.957 -67.808  -0.934  1.00  0.68           C  
ATOM    706  CG  LEU A 114     -48.349 -68.427  -0.671  1.00  0.68           C  
ATOM    707  CD1 LEU A 114     -49.212 -67.503   0.227  1.00  0.68           C  
ATOM    708  CD2 LEU A 114     -49.049 -68.666  -2.006  1.00  0.68           C  
ATOM    709  N   VAL A 115     -43.871 -67.298  -0.880  1.00  0.71           N  
ATOM    710  CA  VAL A 115     -42.641 -66.531  -1.073  1.00  0.71           C  
ATOM    711  C   VAL A 115     -41.565 -67.311  -1.769  1.00  0.71           C  
ATOM    712  O   VAL A 115     -40.928 -66.804  -2.691  1.00  0.71           O  
ATOM    713  CB  VAL A 115     -42.083 -65.996   0.230  1.00  0.71           C  
ATOM    714  CG1 VAL A 115     -40.720 -65.283   0.100  1.00  0.71           C  
ATOM    715  CG2 VAL A 115     -43.081 -64.934   0.633  1.00  0.71           C  
ATOM    716  N   ARG A 116     -41.360 -68.590  -1.374  1.00  0.61           N  
ATOM    717  CA  ARG A 116     -40.408 -69.465  -2.027  1.00  0.61           C  
ATOM    718  C   ARG A 116     -40.734 -69.656  -3.471  1.00  0.61           C  
ATOM    719  O   ARG A 116     -39.871 -69.459  -4.318  1.00  0.61           O  
ATOM    720  CB  ARG A 116     -40.308 -70.883  -1.399  1.00  0.61           C  
ATOM    721  CG  ARG A 116     -39.499 -70.845  -0.094  1.00  0.61           C  
ATOM    722  CD  ARG A 116     -39.094 -72.183   0.537  1.00  0.61           C  
ATOM    723  NE  ARG A 116     -40.322 -72.796   1.152  1.00  0.61           N  
ATOM    724  CZ  ARG A 116     -41.039 -73.783   0.603  1.00  0.61           C  
ATOM    725  NH1 ARG A 116     -42.174 -74.186   1.173  1.00  0.61           N  
ATOM    726  NH2 ARG A 116     -40.703 -74.305  -0.567  1.00  0.61           N  
ATOM    727  N   LEU A 117     -42.005 -69.970  -3.783  1.00  0.73           N  
ATOM    728  CA  LEU A 117     -42.416 -70.202  -5.144  1.00  0.73           C  
ATOM    729  C   LEU A 117     -42.235 -68.968  -6.004  1.00  0.73           C  
ATOM    730  O   LEU A 117     -41.596 -69.011  -7.047  1.00  0.73           O  
ATOM    731  CB  LEU A 117     -43.883 -70.671  -5.163  1.00  0.73           C  
ATOM    732  CG  LEU A 117     -44.443 -70.973  -6.561  1.00  0.73           C  
ATOM    733  CD1 LEU A 117     -43.659 -72.063  -7.272  1.00  0.73           C  
ATOM    734  CD2 LEU A 117     -45.877 -71.461  -6.442  1.00  0.73           C  
ATOM    735  N   GLY A 118     -42.690 -67.785  -5.538  1.00  0.76           N  
ATOM    736  CA  GLY A 118     -42.508 -66.583  -6.340  1.00  0.76           C  
ATOM    737  C   GLY A 118     -41.099 -66.073  -6.471  1.00  0.76           C  
ATOM    738  O   GLY A 118     -40.765 -65.433  -7.466  1.00  0.76           O  
ATOM    739  N   TRP A 119     -40.243 -66.323  -5.459  1.00  0.65           N  
ATOM    740  CA  TRP A 119     -38.809 -66.104  -5.522  1.00  0.65           C  
ATOM    741  C   TRP A 119     -38.122 -67.005  -6.525  1.00  0.65           C  
ATOM    742  O   TRP A 119     -37.294 -66.546  -7.312  1.00  0.65           O  
ATOM    743  CB  TRP A 119     -38.146 -66.380  -4.139  1.00  0.65           C  
ATOM    744  CG  TRP A 119     -36.623 -66.339  -4.159  1.00  0.65           C  
ATOM    745  CD1 TRP A 119     -35.682 -67.331  -4.224  1.00  0.65           C  
ATOM    746  CD2 TRP A 119     -35.930 -65.120  -4.357  1.00  0.65           C  
ATOM    747  NE1 TRP A 119     -34.438 -66.794  -4.469  1.00  0.65           N  
ATOM    748  CE2 TRP A 119     -34.569 -65.433  -4.527  1.00  0.65           C  
ATOM    749  CE3 TRP A 119     -36.381 -63.823  -4.376  1.00  0.65           C  
ATOM    750  CZ2 TRP A 119     -33.634 -64.431  -4.708  1.00  0.65           C  
ATOM    751  CZ3 TRP A 119     -35.410 -62.828  -4.386  1.00  0.65           C  
ATOM    752  CH2 TRP A 119     -34.062 -63.107  -4.616  1.00  0.65           C  
ATOM    753  N   HIS A 120     -38.468 -68.311  -6.511  1.00  0.69           N  
ATOM    754  CA  HIS A 120     -37.990 -69.288  -7.473  1.00  0.69           C  
ATOM    755  C   HIS A 120     -38.374 -68.846  -8.879  1.00  0.69           C  
ATOM    756  O   HIS A 120     -37.533 -68.793  -9.776  1.00  0.69           O  
ATOM    757  CB  HIS A 120     -38.549 -70.696  -7.155  1.00  0.69           C  
ATOM    758  CG  HIS A 120     -38.068 -71.278  -5.852  1.00  0.69           C  
ATOM    759  ND1 HIS A 120     -38.670 -72.426  -5.384  1.00  0.69           N  
ATOM    760  CD2 HIS A 120     -37.039 -70.937  -5.033  1.00  0.69           C  
ATOM    761  CE1 HIS A 120     -38.008 -72.761  -4.303  1.00  0.69           C  
ATOM    762  NE2 HIS A 120     -37.007 -71.892  -4.039  1.00  0.69           N  
ATOM    763  N   ASP A 121     -39.629 -68.374  -9.046  1.00  0.73           N  
ATOM    764  CA  ASP A 121     -40.107 -67.810 -10.291  1.00  0.73           C  
ATOM    765  C   ASP A 121     -39.406 -66.546 -10.793  1.00  0.73           C  
ATOM    766  O   ASP A 121     -39.110 -66.421 -11.978  1.00  0.73           O  
ATOM    767  CB  ASP A 121     -41.640 -67.616 -10.373  1.00  0.73           C  
ATOM    768  CG  ASP A 121     -42.397 -68.909 -10.117  1.00  0.73           C  
ATOM    769  OD1 ASP A 121     -41.799 -70.008 -10.111  1.00  0.73           O  
ATOM    770  OD2 ASP A 121     -43.639 -68.786 -10.031  1.00  0.73           O  
ATOM    771  N   SER A 122     -39.110 -65.537  -9.950  1.00  0.77           N  
ATOM    772  CA  SER A 122     -38.616 -64.269 -10.465  1.00  0.77           C  
ATOM    773  C   SER A 122     -37.106 -64.175 -10.531  1.00  0.77           C  
ATOM    774  O   SER A 122     -36.541 -63.445 -11.344  1.00  0.77           O  
ATOM    775  CB  SER A 122     -39.157 -63.131  -9.572  1.00  0.77           C  
ATOM    776  OG  SER A 122     -38.690 -63.242  -8.225  1.00  0.77           O  
ATOM    777  N   GLY A 123     -36.413 -64.958  -9.690  1.00  0.76           N  
ATOM    778  CA  GLY A 123     -34.986 -64.836  -9.431  1.00  0.76           C  
ATOM    779  C   GLY A 123     -34.074 -65.514 -10.413  1.00  0.76           C  
ATOM    780  O   GLY A 123     -32.857 -65.477 -10.261  1.00  0.76           O  
ATOM    781  N   THR A 124     -34.641 -66.142 -11.460  1.00  0.66           N  
ATOM    782  CA  THR A 124     -33.905 -66.670 -12.605  1.00  0.66           C  
ATOM    783  C   THR A 124     -33.447 -65.572 -13.545  1.00  0.66           C  
ATOM    784  O   THR A 124     -32.637 -65.809 -14.443  1.00  0.66           O  
ATOM    785  CB  THR A 124     -34.695 -67.653 -13.466  1.00  0.66           C  
ATOM    786  OG1 THR A 124     -35.908 -67.094 -13.956  1.00  0.66           O  
ATOM    787  CG2 THR A 124     -35.072 -68.876 -12.631  1.00  0.66           C  
ATOM    788  N   TYR A 125     -33.993 -64.342 -13.389  1.00  0.67           N  
ATOM    789  CA  TYR A 125     -33.580 -63.180 -14.150  1.00  0.67           C  
ATOM    790  C   TYR A 125     -32.126 -62.813 -13.909  1.00  0.67           C  
ATOM    791  O   TYR A 125     -31.683 -62.653 -12.775  1.00  0.67           O  
ATOM    792  CB  TYR A 125     -34.469 -61.936 -13.883  1.00  0.67           C  
ATOM    793  CG  TYR A 125     -34.063 -60.780 -14.757  1.00  0.67           C  
ATOM    794  CD1 TYR A 125     -33.173 -59.804 -14.269  1.00  0.67           C  
ATOM    795  CD2 TYR A 125     -34.479 -60.704 -16.093  1.00  0.67           C  
ATOM    796  CE1 TYR A 125     -32.826 -58.698 -15.049  1.00  0.67           C  
ATOM    797  CE2 TYR A 125     -34.056 -59.650 -16.904  1.00  0.67           C  
ATOM    798  CZ  TYR A 125     -33.246 -58.651 -16.372  1.00  0.67           C  
ATOM    799  OH  TYR A 125     -32.857 -57.645 -17.251  1.00  0.67           O  
ATOM    800  N   ASN A 126     -31.386 -62.584 -15.007  1.00  0.63           N  
ATOM    801  CA  ASN A 126     -30.054 -62.045 -14.934  1.00  0.63           C  
ATOM    802  C   ASN A 126     -30.018 -60.863 -15.888  1.00  0.63           C  
ATOM    803  O   ASN A 126     -30.452 -60.949 -17.039  1.00  0.63           O  
ATOM    804  CB  ASN A 126     -28.950 -63.083 -15.275  1.00  0.63           C  
ATOM    805  CG  ASN A 126     -29.009 -64.263 -14.305  1.00  0.63           C  
ATOM    806  OD1 ASN A 126     -28.905 -64.125 -13.090  1.00  0.63           O  
ATOM    807  ND2 ASN A 126     -29.101 -65.505 -14.830  1.00  0.63           N  
ATOM    808  N   LYS A 127     -29.532 -59.710 -15.394  1.00  0.65           N  
ATOM    809  CA  LYS A 127     -29.364 -58.481 -16.139  1.00  0.65           C  
ATOM    810  C   LYS A 127     -28.260 -58.517 -17.190  1.00  0.65           C  
ATOM    811  O   LYS A 127     -27.423 -59.415 -17.225  1.00  0.65           O  
ATOM    812  CB  LYS A 127     -29.120 -57.272 -15.190  1.00  0.65           C  
ATOM    813  CG  LYS A 127     -27.734 -57.249 -14.516  1.00  0.65           C  
ATOM    814  CD  LYS A 127     -27.432 -55.930 -13.786  1.00  0.65           C  
ATOM    815  CE  LYS A 127     -27.157 -54.761 -14.733  1.00  0.65           C  
ATOM    816  NZ  LYS A 127     -26.799 -53.558 -13.950  1.00  0.65           N  
ATOM    817  N   ASN A 128     -28.225 -57.481 -18.067  1.00  0.54           N  
ATOM    818  CA  ASN A 128     -27.188 -57.280 -19.068  1.00  0.54           C  
ATOM    819  C   ASN A 128     -25.845 -57.031 -18.380  1.00  0.54           C  
ATOM    820  O   ASN A 128     -25.677 -56.049 -17.651  1.00  0.54           O  
ATOM    821  CB  ASN A 128     -27.603 -56.124 -20.041  1.00  0.54           C  
ATOM    822  CG  ASN A 128     -26.727 -56.014 -21.291  1.00  0.54           C  
ATOM    823  OD1 ASN A 128     -25.563 -56.390 -21.311  1.00  0.54           O  
ATOM    824  ND2 ASN A 128     -27.288 -55.442 -22.385  1.00  0.54           N  
ATOM    825  N   ILE A 129     -24.907 -57.973 -18.593  1.00  0.24           N  
ATOM    826  CA  ILE A 129     -23.501 -57.900 -18.251  1.00  0.24           C  
ATOM    827  C   ILE A 129     -22.795 -57.910 -19.600  1.00  0.24           C  
ATOM    828  O   ILE A 129     -23.335 -58.421 -20.573  1.00  0.24           O  
ATOM    829  CB  ILE A 129     -23.059 -59.096 -17.384  1.00  0.24           C  
ATOM    830  CG1 ILE A 129     -23.848 -59.100 -16.052  1.00  0.24           C  
ATOM    831  CG2 ILE A 129     -21.533 -59.087 -17.108  1.00  0.24           C  
ATOM    832  CD1 ILE A 129     -23.609 -60.357 -15.203  1.00  0.24           C  
ATOM    833  N   GLU A 130     -21.557 -57.379 -19.712  1.00  0.26           N  
ATOM    834  CA  GLU A 130     -20.741 -57.397 -20.922  1.00  0.26           C  
ATOM    835  C   GLU A 130     -20.553 -58.787 -21.548  1.00  0.26           C  
ATOM    836  O   GLU A 130     -20.491 -58.936 -22.767  1.00  0.26           O  
ATOM    837  CB  GLU A 130     -19.372 -56.746 -20.601  1.00  0.26           C  
ATOM    838  CG  GLU A 130     -19.482 -55.237 -20.248  1.00  0.26           C  
ATOM    839  CD  GLU A 130     -18.137 -54.576 -19.928  1.00  0.26           C  
ATOM    840  OE1 GLU A 130     -17.116 -55.293 -19.811  1.00  0.26           O  
ATOM    841  OE2 GLU A 130     -18.146 -53.327 -19.772  1.00  0.26           O  
ATOM    842  N   GLU A 131     -20.531 -59.832 -20.691  1.00  0.44           N  
ATOM    843  CA  GLU A 131     -20.283 -61.213 -21.037  1.00  0.44           C  
ATOM    844  C   GLU A 131     -21.535 -62.080 -20.953  1.00  0.44           C  
ATOM    845  O   GLU A 131     -21.460 -63.302 -21.066  1.00  0.44           O  
ATOM    846  CB  GLU A 131     -19.242 -61.817 -20.054  1.00  0.44           C  
ATOM    847  CG  GLU A 131     -17.887 -61.068 -20.050  1.00  0.44           C  
ATOM    848  CD  GLU A 131     -17.177 -61.168 -21.401  1.00  0.44           C  
ATOM    849  OE1 GLU A 131     -17.394 -62.183 -22.112  1.00  0.44           O  
ATOM    850  OE2 GLU A 131     -16.388 -60.242 -21.712  1.00  0.44           O  
ATOM    851  N   TRP A 132     -22.743 -61.514 -20.718  1.00  0.23           N  
ATOM    852  CA  TRP A 132     -23.923 -62.351 -20.607  1.00  0.23           C  
ATOM    853  C   TRP A 132     -25.121 -61.552 -21.118  1.00  0.23           C  
ATOM    854  O   TRP A 132     -25.276 -60.401 -20.708  1.00  0.23           O  
ATOM    855  CB  TRP A 132     -24.132 -62.829 -19.136  1.00  0.23           C  
ATOM    856  CG  TRP A 132     -25.081 -64.003 -18.949  1.00  0.23           C  
ATOM    857  CD1 TRP A 132     -26.377 -64.020 -18.511  1.00  0.23           C  
ATOM    858  CD2 TRP A 132     -24.746 -65.363 -19.269  1.00  0.23           C  
ATOM    859  NE1 TRP A 132     -26.868 -65.310 -18.521  1.00  0.23           N  
ATOM    860  CE2 TRP A 132     -25.883 -66.146 -18.990  1.00  0.23           C  
ATOM    861  CE3 TRP A 132     -23.588 -65.938 -19.784  1.00  0.23           C  
ATOM    862  CZ2 TRP A 132     -25.879 -67.514 -19.221  1.00  0.23           C  
ATOM    863  CZ3 TRP A 132     -23.579 -67.322 -20.001  1.00  0.23           C  
ATOM    864  CH2 TRP A 132     -24.708 -68.101 -19.722  1.00  0.23           C  
ATOM    865  N   PRO A 133     -25.998 -62.049 -21.994  1.00  0.26           N  
ATOM    866  CA  PRO A 133     -27.206 -61.333 -22.368  1.00  0.26           C  
ATOM    867  C   PRO A 133     -28.230 -61.324 -21.242  1.00  0.26           C  
ATOM    868  O   PRO A 133     -27.947 -61.730 -20.120  1.00  0.26           O  
ATOM    869  CB  PRO A 133     -27.693 -62.124 -23.596  1.00  0.26           C  
ATOM    870  CG  PRO A 133     -27.289 -63.570 -23.307  1.00  0.26           C  
ATOM    871  CD  PRO A 133     -26.066 -63.454 -22.392  1.00  0.26           C  
ATOM    872  N   ARG A 134     -29.458 -60.864 -21.527  1.00  0.39           N  
ATOM    873  CA  ARG A 134     -30.526 -60.803 -20.558  1.00  0.39           C  
ATOM    874  C   ARG A 134     -31.405 -62.003 -20.765  1.00  0.39           C  
ATOM    875  O   ARG A 134     -31.666 -62.375 -21.906  1.00  0.39           O  
ATOM    876  CB  ARG A 134     -31.401 -59.556 -20.800  1.00  0.39           C  
ATOM    877  CG  ARG A 134     -30.592 -58.264 -20.629  1.00  0.39           C  
ATOM    878  CD  ARG A 134     -31.366 -56.997 -20.988  1.00  0.39           C  
ATOM    879  NE  ARG A 134     -32.451 -56.887 -19.954  1.00  0.39           N  
ATOM    880  CZ  ARG A 134     -33.496 -56.045 -20.016  1.00  0.39           C  
ATOM    881  NH1 ARG A 134     -34.460 -55.999 -19.093  1.00  0.39           N  
ATOM    882  NH2 ARG A 134     -33.604 -55.185 -21.021  1.00  0.39           N  
ATOM    883  N   MET A 135     -31.885 -62.624 -19.678  1.00  0.48           N  
ATOM    884  CA  MET A 135     -32.783 -63.750 -19.784  1.00  0.48           C  
ATOM    885  C   MET A 135     -33.432 -63.960 -18.440  1.00  0.48           C  
ATOM    886  O   MET A 135     -33.058 -63.307 -17.466  1.00  0.48           O  
ATOM    887  CB  MET A 135     -32.073 -65.062 -20.217  1.00  0.48           C  
ATOM    888  CG  MET A 135     -30.954 -65.508 -19.249  1.00  0.48           C  
ATOM    889  SD  MET A 135     -29.896 -66.852 -19.864  1.00  0.48           S  
ATOM    890  CE  MET A 135     -29.075 -65.837 -21.119  1.00  0.48           C  
ATOM    891  N   GLY A 136     -34.397 -64.903 -18.362  1.00  0.64           N  
ATOM    892  CA  GLY A 136     -35.031 -65.319 -17.114  1.00  0.64           C  
ATOM    893  C   GLY A 136     -36.082 -64.375 -16.591  1.00  0.64           C  
ATOM    894  O   GLY A 136     -36.473 -63.405 -17.236  1.00  0.64           O  
ATOM    895  N   GLY A 137     -36.594 -64.665 -15.382  1.00  0.76           N  
ATOM    896  CA  GLY A 137     -37.652 -63.901 -14.753  1.00  0.76           C  
ATOM    897  C   GLY A 137     -38.934 -64.672 -14.772  1.00  0.76           C  
ATOM    898  O   GLY A 137     -39.042 -65.744 -15.355  1.00  0.76           O  
ATOM    899  N   ALA A 138     -39.963 -64.126 -14.100  1.00  0.76           N  
ATOM    900  CA  ALA A 138     -41.199 -64.839 -13.867  1.00  0.76           C  
ATOM    901  C   ALA A 138     -42.208 -64.797 -14.999  1.00  0.76           C  
ATOM    902  O   ALA A 138     -43.201 -65.522 -14.983  1.00  0.76           O  
ATOM    903  CB  ALA A 138     -41.894 -64.222 -12.649  1.00  0.76           C  
ATOM    904  N   ASN A 139     -42.011 -63.922 -16.011  1.00  0.61           N  
ATOM    905  CA  ASN A 139     -42.819 -63.932 -17.217  1.00  0.61           C  
ATOM    906  C   ASN A 139     -42.624 -65.270 -17.929  1.00  0.61           C  
ATOM    907  O   ASN A 139     -41.511 -65.781 -17.997  1.00  0.61           O  
ATOM    908  CB  ASN A 139     -42.474 -62.716 -18.132  1.00  0.61           C  
ATOM    909  CG  ASN A 139     -43.632 -62.376 -19.066  1.00  0.61           C  
ATOM    910  OD1 ASN A 139     -44.662 -63.052 -19.078  1.00  0.61           O  
ATOM    911  ND2 ASN A 139     -43.515 -61.267 -19.836  1.00  0.61           N  
ATOM    912  N   GLY A 140     -43.713 -65.893 -18.403  1.00  0.50           N  
ATOM    913  CA  GLY A 140     -43.669 -67.191 -19.043  1.00  0.50           C  
ATOM    914  C   GLY A 140     -44.074 -68.371 -18.180  1.00  0.50           C  
ATOM    915  O   GLY A 140     -44.818 -69.234 -18.631  1.00  0.50           O  
ATOM    916  N   SER A 141     -43.631 -68.425 -16.918  1.00  0.52           N  
ATOM    917  CA  SER A 141     -44.018 -69.428 -15.916  1.00  0.52           C  
ATOM    918  C   SER A 141     -43.201 -70.713 -15.803  1.00  0.52           C  
ATOM    919  O   SER A 141     -42.914 -71.428 -16.760  1.00  0.52           O  
ATOM    920  CB  SER A 141     -45.533 -69.622 -15.537  1.00  0.52           C  
ATOM    921  OG  SER A 141     -46.362 -70.453 -16.358  1.00  0.52           O  
ATOM    922  N   LEU A 142     -42.784 -71.054 -14.557  1.00  0.68           N  
ATOM    923  CA  LEU A 142     -41.757 -72.046 -14.265  1.00  0.68           C  
ATOM    924  C   LEU A 142     -42.282 -73.430 -13.966  1.00  0.68           C  
ATOM    925  O   LEU A 142     -41.747 -74.223 -13.195  1.00  0.68           O  
ATOM    926  CB  LEU A 142     -40.925 -71.607 -13.072  1.00  0.68           C  
ATOM    927  CG  LEU A 142     -40.112 -70.315 -13.268  1.00  0.68           C  
ATOM    928  CD1 LEU A 142     -38.983 -70.462 -12.254  1.00  0.68           C  
ATOM    929  CD2 LEU A 142     -39.414 -70.089 -14.622  1.00  0.68           C  
ATOM    930  N   ARG A 143     -43.370 -73.783 -14.629  1.00  0.60           N  
ATOM    931  CA  ARG A 143     -44.046 -75.032 -14.392  1.00  0.60           C  
ATOM    932  C   ARG A 143     -43.611 -76.105 -15.373  1.00  0.60           C  
ATOM    933  O   ARG A 143     -44.149 -77.209 -15.410  1.00  0.60           O  
ATOM    934  CB  ARG A 143     -45.542 -74.735 -14.568  1.00  0.60           C  
ATOM    935  CG  ARG A 143     -45.881 -74.354 -16.018  1.00  0.60           C  
ATOM    936  CD  ARG A 143     -47.298 -73.843 -16.176  1.00  0.60           C  
ATOM    937  NE  ARG A 143     -47.451 -73.657 -17.651  1.00  0.60           N  
ATOM    938  CZ  ARG A 143     -48.608 -73.484 -18.288  1.00  0.60           C  
ATOM    939  NH1 ARG A 143     -48.640 -73.168 -19.579  1.00  0.60           N  
ATOM    940  NH2 ARG A 143     -49.740 -73.481 -17.601  1.00  0.60           N  
ATOM    941  N   PHE A 144     -42.617 -75.765 -16.204  1.00  0.53           N  
ATOM    942  CA  PHE A 144     -42.133 -76.555 -17.306  1.00  0.53           C  
ATOM    943  C   PHE A 144     -40.811 -77.166 -16.986  1.00  0.53           C  
ATOM    944  O   PHE A 144     -40.102 -76.765 -16.062  1.00  0.53           O  
ATOM    945  CB  PHE A 144     -41.946 -75.689 -18.570  1.00  0.53           C  
ATOM    946  CG  PHE A 144     -43.301 -75.402 -19.106  1.00  0.53           C  
ATOM    947  CD1 PHE A 144     -44.124 -76.439 -19.565  1.00  0.53           C  
ATOM    948  CD2 PHE A 144     -43.774 -74.090 -19.141  1.00  0.53           C  
ATOM    949  CE1 PHE A 144     -45.386 -76.162 -20.094  1.00  0.53           C  
ATOM    950  CE2 PHE A 144     -45.046 -73.816 -19.652  1.00  0.53           C  
ATOM    951  CZ  PHE A 144     -45.850 -74.851 -20.143  1.00  0.53           C  
ATOM    952  N   ASP A 145     -40.447 -78.189 -17.776  1.00  0.48           N  
ATOM    953  CA  ASP A 145     -39.093 -78.672 -17.837  1.00  0.48           C  
ATOM    954  C   ASP A 145     -38.177 -77.577 -18.405  1.00  0.48           C  
ATOM    955  O   ASP A 145     -38.533 -76.888 -19.354  1.00  0.48           O  
ATOM    956  CB  ASP A 145     -39.021 -79.947 -18.719  1.00  0.48           C  
ATOM    957  CG  ASP A 145     -39.702 -81.139 -18.075  1.00  0.48           C  
ATOM    958  OD1 ASP A 145     -39.832 -81.141 -16.822  1.00  0.48           O  
ATOM    959  OD2 ASP A 145     -40.077 -82.091 -18.797  1.00  0.48           O  
ATOM    960  N   ILE A 146     -36.980 -77.326 -17.851  1.00  0.51           N  
ATOM    961  CA  ILE A 146     -36.323 -78.055 -16.776  1.00  0.51           C  
ATOM    962  C   ILE A 146     -36.565 -77.466 -15.384  1.00  0.51           C  
ATOM    963  O   ILE A 146     -36.285 -78.120 -14.379  1.00  0.51           O  
ATOM    964  CB  ILE A 146     -34.826 -78.074 -16.994  1.00  0.51           C  
ATOM    965  CG1 ILE A 146     -34.272 -76.638 -17.029  1.00  0.51           C  
ATOM    966  CG2 ILE A 146     -34.534 -78.876 -18.283  1.00  0.51           C  
ATOM    967  CD1 ILE A 146     -32.761 -76.640 -17.108  1.00  0.51           C  
ATOM    968  N   GLU A 147     -37.119 -76.229 -15.279  1.00  0.61           N  
ATOM    969  CA  GLU A 147     -37.182 -75.434 -14.055  1.00  0.61           C  
ATOM    970  C   GLU A 147     -37.911 -76.136 -12.935  1.00  0.61           C  
ATOM    971  O   GLU A 147     -37.452 -76.159 -11.794  1.00  0.61           O  
ATOM    972  CB  GLU A 147     -37.808 -74.033 -14.294  1.00  0.61           C  
ATOM    973  CG  GLU A 147     -36.890 -73.075 -15.098  1.00  0.61           C  
ATOM    974  CD  GLU A 147     -35.636 -72.705 -14.308  1.00  0.61           C  
ATOM    975  OE1 GLU A 147     -35.756 -72.509 -13.070  1.00  0.61           O  
ATOM    976  OE2 GLU A 147     -34.547 -72.644 -14.932  1.00  0.61           O  
ATOM    977  N   LEU A 148     -39.023 -76.826 -13.258  1.00  0.63           N  
ATOM    978  CA  LEU A 148     -39.828 -77.543 -12.294  1.00  0.63           C  
ATOM    979  C   LEU A 148     -39.084 -78.657 -11.545  1.00  0.63           C  
ATOM    980  O   LEU A 148     -39.468 -79.059 -10.449  1.00  0.63           O  
ATOM    981  CB  LEU A 148     -41.112 -78.102 -12.964  1.00  0.63           C  
ATOM    982  CG  LEU A 148     -42.166 -78.625 -11.960  1.00  0.63           C  
ATOM    983  CD1 LEU A 148     -42.600 -77.524 -10.980  1.00  0.63           C  
ATOM    984  CD2 LEU A 148     -43.388 -79.222 -12.672  1.00  0.63           C  
ATOM    985  N   LYS A 149     -37.984 -79.181 -12.125  1.00  0.63           N  
ATOM    986  CA  LYS A 149     -37.215 -80.274 -11.566  1.00  0.63           C  
ATOM    987  C   LYS A 149     -35.855 -79.835 -11.077  1.00  0.63           C  
ATOM    988  O   LYS A 149     -35.046 -80.660 -10.658  1.00  0.63           O  
ATOM    989  CB  LYS A 149     -37.005 -81.355 -12.638  1.00  0.63           C  
ATOM    990  CG  LYS A 149     -38.334 -82.021 -13.001  1.00  0.63           C  
ATOM    991  CD  LYS A 149     -38.175 -82.922 -14.229  1.00  0.63           C  
ATOM    992  CE  LYS A 149     -39.432 -83.721 -14.591  1.00  0.63           C  
ATOM    993  NZ  LYS A 149     -40.518 -82.818 -15.014  1.00  0.63           N  
ATOM    994  N   HIS A 150     -35.537 -78.528 -11.105  1.00  0.56           N  
ATOM    995  CA  HIS A 150     -34.306 -78.073 -10.489  1.00  0.56           C  
ATOM    996  C   HIS A 150     -34.318 -78.224  -8.964  1.00  0.56           C  
ATOM    997  O   HIS A 150     -35.292 -77.862  -8.315  1.00  0.56           O  
ATOM    998  CB  HIS A 150     -34.017 -76.599 -10.780  1.00  0.56           C  
ATOM    999  CG  HIS A 150     -32.689 -76.166 -10.282  1.00  0.56           C  
ATOM   1000  ND1 HIS A 150     -31.550 -76.908 -10.526  1.00  0.56           N  
ATOM   1001  CD2 HIS A 150     -32.384 -75.021  -9.640  1.00  0.56           C  
ATOM   1002  CE1 HIS A 150     -30.565 -76.182 -10.043  1.00  0.56           C  
ATOM   1003  NE2 HIS A 150     -31.017 -75.032  -9.489  1.00  0.56           N  
ATOM   1004  N   ALA A 151     -33.210 -78.686  -8.344  1.00  0.62           N  
ATOM   1005  CA  ALA A 151     -33.110 -78.957  -6.913  1.00  0.62           C  
ATOM   1006  C   ALA A 151     -33.344 -77.762  -5.978  1.00  0.62           C  
ATOM   1007  O   ALA A 151     -33.972 -77.880  -4.927  1.00  0.62           O  
ATOM   1008  CB  ALA A 151     -31.721 -79.548  -6.603  1.00  0.62           C  
ATOM   1009  N   ALA A 152     -32.848 -76.558  -6.356  1.00  0.62           N  
ATOM   1010  CA  ALA A 152     -33.010 -75.318  -5.607  1.00  0.62           C  
ATOM   1011  C   ALA A 152     -34.463 -74.915  -5.523  1.00  0.62           C  
ATOM   1012  O   ALA A 152     -34.910 -74.271  -4.572  1.00  0.62           O  
ATOM   1013  CB  ALA A 152     -32.280 -74.145  -6.299  1.00  0.62           C  
ATOM   1014  N   ASN A 153     -35.222 -75.321  -6.555  1.00  0.56           N  
ATOM   1015  CA  ASN A 153     -36.634 -75.058  -6.700  1.00  0.56           C  
ATOM   1016  C   ASN A 153     -37.424 -76.111  -5.909  1.00  0.56           C  
ATOM   1017  O   ASN A 153     -38.120 -76.971  -6.442  1.00  0.56           O  
ATOM   1018  CB  ASN A 153     -37.063 -75.006  -8.194  1.00  0.56           C  
ATOM   1019  CG  ASN A 153     -36.355 -73.901  -8.982  1.00  0.56           C  
ATOM   1020  OD1 ASN A 153     -35.819 -72.945  -8.414  1.00  0.56           O  
ATOM   1021  ND2 ASN A 153     -36.354 -74.036 -10.336  1.00  0.56           N  
ATOM   1022  N   ALA A 154     -37.284 -76.095  -4.568  1.00  0.49           N  
ATOM   1023  CA  ALA A 154     -37.928 -77.025  -3.663  1.00  0.49           C  
ATOM   1024  C   ALA A 154     -39.420 -76.791  -3.384  1.00  0.49           C  
ATOM   1025  O   ALA A 154     -39.859 -75.695  -3.030  1.00  0.49           O  
ATOM   1026  CB  ALA A 154     -37.181 -77.021  -2.313  1.00  0.49           C  
ATOM   1027  N   GLY A 155     -40.238 -77.876  -3.448  1.00  0.61           N  
ATOM   1028  CA  GLY A 155     -41.666 -77.841  -3.114  1.00  0.61           C  
ATOM   1029  C   GLY A 155     -42.560 -77.055  -4.041  1.00  0.61           C  
ATOM   1030  O   GLY A 155     -43.335 -76.216  -3.585  1.00  0.61           O  
ATOM   1031  N   LEU A 156     -42.477 -77.326  -5.356  1.00  0.74           N  
ATOM   1032  CA  LEU A 156     -43.208 -76.584  -6.360  1.00  0.74           C  
ATOM   1033  C   LEU A 156     -44.481 -77.231  -6.811  1.00  0.74           C  
ATOM   1034  O   LEU A 156     -45.508 -76.573  -6.954  1.00  0.74           O  
ATOM   1035  CB  LEU A 156     -42.346 -76.431  -7.605  1.00  0.74           C  
ATOM   1036  CG  LEU A 156     -41.075 -75.616  -7.359  1.00  0.74           C  
ATOM   1037  CD1 LEU A 156     -40.525 -75.263  -8.727  1.00  0.74           C  
ATOM   1038  CD2 LEU A 156     -41.269 -74.295  -6.631  1.00  0.74           C  
ATOM   1039  N   VAL A 157     -44.454 -78.561  -7.022  1.00  0.66           N  
ATOM   1040  CA  VAL A 157     -45.543 -79.298  -7.625  1.00  0.66           C  
ATOM   1041  C   VAL A 157     -46.859 -79.091  -6.894  1.00  0.66           C  
ATOM   1042  O   VAL A 157     -47.856 -78.712  -7.499  1.00  0.66           O  
ATOM   1043  CB  VAL A 157     -45.181 -80.778  -7.685  1.00  0.66           C  
ATOM   1044  CG1 VAL A 157     -46.383 -81.625  -8.136  1.00  0.66           C  
ATOM   1045  CG2 VAL A 157     -44.025 -80.979  -8.687  1.00  0.66           C  
ATOM   1046  N   ASN A 158     -46.863 -79.249  -5.556  1.00  0.65           N  
ATOM   1047  CA  ASN A 158     -48.036 -79.047  -4.720  1.00  0.65           C  
ATOM   1048  C   ASN A 158     -48.579 -77.627  -4.739  1.00  0.65           C  
ATOM   1049  O   ASN A 158     -49.785 -77.416  -4.822  1.00  0.65           O  
ATOM   1050  CB  ASN A 158     -47.731 -79.430  -3.253  1.00  0.65           C  
ATOM   1051  CG  ASN A 158     -47.582 -80.941  -3.138  1.00  0.65           C  
ATOM   1052  OD1 ASN A 158     -47.980 -81.712  -4.014  1.00  0.65           O  
ATOM   1053  ND2 ASN A 158     -46.993 -81.386  -2.004  1.00  0.65           N  
ATOM   1054  N   ALA A 159     -47.695 -76.613  -4.671  1.00  0.75           N  
ATOM   1055  CA  ALA A 159     -48.085 -75.223  -4.713  1.00  0.75           C  
ATOM   1056  C   ALA A 159     -48.665 -74.785  -6.053  1.00  0.75           C  
ATOM   1057  O   ALA A 159     -49.715 -74.149  -6.103  1.00  0.75           O  
ATOM   1058  CB  ALA A 159     -46.868 -74.350  -4.386  1.00  0.75           C  
ATOM   1059  N   LEU A 160     -48.035 -75.180  -7.184  1.00  0.74           N  
ATOM   1060  CA  LEU A 160     -48.558 -74.960  -8.525  1.00  0.74           C  
ATOM   1061  C   LEU A 160     -49.894 -75.658  -8.738  1.00  0.74           C  
ATOM   1062  O   LEU A 160     -50.801 -75.131  -9.380  1.00  0.74           O  
ATOM   1063  CB  LEU A 160     -47.562 -75.432  -9.616  1.00  0.74           C  
ATOM   1064  CG  LEU A 160     -46.209 -74.695  -9.628  1.00  0.74           C  
ATOM   1065  CD1 LEU A 160     -45.315 -75.281 -10.729  1.00  0.74           C  
ATOM   1066  CD2 LEU A 160     -46.397 -73.199  -9.870  1.00  0.74           C  
ATOM   1067  N   LYS A 161     -50.048 -76.870  -8.176  1.00  0.70           N  
ATOM   1068  CA  LYS A 161     -51.299 -77.611  -8.210  1.00  0.70           C  
ATOM   1069  C   LYS A 161     -52.401 -77.069  -7.293  1.00  0.70           C  
ATOM   1070  O   LYS A 161     -53.527 -77.538  -7.352  1.00  0.70           O  
ATOM   1071  CB  LYS A 161     -51.194 -79.074  -7.763  1.00  0.70           C  
ATOM   1072  CG  LYS A 161     -50.479 -80.004  -8.716  1.00  0.70           C  
ATOM   1073  CD  LYS A 161     -50.506 -81.389  -8.068  1.00  0.70           C  
ATOM   1074  CE  LYS A 161     -49.761 -82.390  -8.926  1.00  0.70           C  
ATOM   1075  NZ  LYS A 161     -49.609 -83.666  -8.204  1.00  0.70           N  
ATOM   1076  N   LEU A 162     -52.133 -76.127  -6.382  1.00  0.64           N  
ATOM   1077  CA  LEU A 162     -53.168 -75.358  -5.707  1.00  0.64           C  
ATOM   1078  C   LEU A 162     -53.413 -74.015  -6.347  1.00  0.64           C  
ATOM   1079  O   LEU A 162     -54.540 -73.526  -6.351  1.00  0.64           O  
ATOM   1080  CB  LEU A 162     -52.774 -75.029  -4.257  1.00  0.64           C  
ATOM   1081  CG  LEU A 162     -52.865 -76.219  -3.301  1.00  0.64           C  
ATOM   1082  CD1 LEU A 162     -52.212 -75.804  -1.978  1.00  0.64           C  
ATOM   1083  CD2 LEU A 162     -54.324 -76.663  -3.083  1.00  0.64           C  
ATOM   1084  N   ILE A 163     -52.373 -73.382  -6.916  1.00  0.67           N  
ATOM   1085  CA  ILE A 163     -52.506 -72.159  -7.680  1.00  0.67           C  
ATOM   1086  C   ILE A 163     -53.308 -72.325  -8.976  1.00  0.67           C  
ATOM   1087  O   ILE A 163     -54.162 -71.503  -9.311  1.00  0.67           O  
ATOM   1088  CB  ILE A 163     -51.137 -71.579  -7.931  1.00  0.67           C  
ATOM   1089  CG1 ILE A 163     -50.517 -71.049  -6.622  1.00  0.67           C  
ATOM   1090  CG2 ILE A 163     -51.319 -70.381  -8.856  1.00  0.67           C  
ATOM   1091  CD1 ILE A 163     -49.076 -70.569  -6.805  1.00  0.67           C  
ATOM   1092  N   LYS A 164     -53.067 -73.402  -9.745  1.00  0.62           N  
ATOM   1093  CA  LYS A 164     -53.826 -73.701 -10.952  1.00  0.62           C  
ATOM   1094  C   LYS A 164     -55.359 -73.880 -10.783  1.00  0.62           C  
ATOM   1095  O   LYS A 164     -56.087 -73.190 -11.490  1.00  0.62           O  
ATOM   1096  CB  LYS A 164     -53.138 -74.873 -11.714  1.00  0.62           C  
ATOM   1097  CG  LYS A 164     -53.805 -75.245 -13.047  1.00  0.62           C  
ATOM   1098  CD  LYS A 164     -53.081 -76.363 -13.813  1.00  0.62           C  
ATOM   1099  CE  LYS A 164     -53.814 -76.778 -15.096  1.00  0.62           C  
ATOM   1100  NZ  LYS A 164     -53.418 -75.903 -16.213  1.00  0.62           N  
ATOM   1101  N   PRO A 165     -55.929 -74.647  -9.859  1.00  0.69           N  
ATOM   1102  CA  PRO A 165     -57.351 -74.630  -9.486  1.00  0.69           C  
ATOM   1103  C   PRO A 165     -57.931 -73.305  -9.050  1.00  0.69           C  
ATOM   1104  O   PRO A 165     -59.103 -73.062  -9.305  1.00  0.69           O  
ATOM   1105  CB  PRO A 165     -57.454 -75.592  -8.294  1.00  0.69           C  
ATOM   1106  CG  PRO A 165     -56.189 -76.436  -8.309  1.00  0.69           C  
ATOM   1107  CD  PRO A 165     -55.180 -75.633  -9.107  1.00  0.69           C  
ATOM   1108  N   ILE A 166     -57.184 -72.454  -8.330  1.00  0.60           N  
ATOM   1109  CA  ILE A 166     -57.611 -71.089  -8.020  1.00  0.60           C  
ATOM   1110  C   ILE A 166     -57.766 -70.289  -9.294  1.00  0.60           C  
ATOM   1111  O   ILE A 166     -58.782 -69.634  -9.526  1.00  0.60           O  
ATOM   1112  CB  ILE A 166     -56.628 -70.383  -7.095  1.00  0.60           C  
ATOM   1113  CG1 ILE A 166     -56.728 -71.039  -5.703  1.00  0.60           C  
ATOM   1114  CG2 ILE A 166     -56.911 -68.857  -7.029  1.00  0.60           C  
ATOM   1115  CD1 ILE A 166     -55.635 -70.544  -4.762  1.00  0.60           C  
ATOM   1116  N   LYS A 167     -56.766 -70.392 -10.191  1.00  0.67           N  
ATOM   1117  CA  LYS A 167     -56.782 -69.752 -11.485  1.00  0.67           C  
ATOM   1118  C   LYS A 167     -57.932 -70.222 -12.358  1.00  0.67           C  
ATOM   1119  O   LYS A 167     -58.623 -69.401 -12.960  1.00  0.67           O  
ATOM   1120  CB  LYS A 167     -55.452 -70.038 -12.220  1.00  0.67           C  
ATOM   1121  CG  LYS A 167     -55.255 -69.286 -13.548  1.00  0.67           C  
ATOM   1122  CD  LYS A 167     -55.922 -69.979 -14.752  1.00  0.67           C  
ATOM   1123  CE  LYS A 167     -55.311 -69.577 -16.085  1.00  0.67           C  
ATOM   1124  NZ  LYS A 167     -56.009 -70.292 -17.171  1.00  0.67           N  
ATOM   1125  N   ASP A 168     -58.146 -71.553 -12.446  1.00  0.77           N  
ATOM   1126  CA  ASP A 168     -59.192 -72.196 -13.214  1.00  0.77           C  
ATOM   1127  C   ASP A 168     -60.595 -71.826 -12.737  1.00  0.77           C  
ATOM   1128  O   ASP A 168     -61.500 -71.628 -13.543  1.00  0.77           O  
ATOM   1129  CB  ASP A 168     -59.005 -73.740 -13.202  1.00  0.77           C  
ATOM   1130  CG  ASP A 168     -57.804 -74.190 -14.036  1.00  0.77           C  
ATOM   1131  OD1 ASP A 168     -57.335 -73.410 -14.917  1.00  0.77           O  
ATOM   1132  OD2 ASP A 168     -57.342 -75.342 -13.822  1.00  0.77           O  
ATOM   1133  N   LYS A 169     -60.791 -71.716 -11.404  1.00  0.54           N  
ATOM   1134  CA  LYS A 169     -61.992 -71.177 -10.777  1.00  0.54           C  
ATOM   1135  C   LYS A 169     -62.240 -69.677 -10.987  1.00  0.54           C  
ATOM   1136  O   LYS A 169     -63.392 -69.248 -11.035  1.00  0.54           O  
ATOM   1137  CB  LYS A 169     -62.044 -71.506  -9.263  1.00  0.54           C  
ATOM   1138  CG  LYS A 169     -62.193 -73.012  -8.982  1.00  0.54           C  
ATOM   1139  CD  LYS A 169     -62.242 -73.299  -7.472  1.00  0.54           C  
ATOM   1140  CE  LYS A 169     -62.356 -74.790  -7.143  1.00  0.54           C  
ATOM   1141  NZ  LYS A 169     -62.376 -74.987  -5.674  1.00  0.54           N  
ATOM   1142  N   TYR A 170     -61.175 -68.843 -11.066  1.00  0.44           N  
ATOM   1143  CA  TYR A 170     -61.260 -67.423 -11.395  1.00  0.44           C  
ATOM   1144  C   TYR A 170     -61.475 -67.151 -12.918  1.00  0.44           C  
ATOM   1145  O   TYR A 170     -62.596 -67.269 -13.404  1.00  0.44           O  
ATOM   1146  CB  TYR A 170     -60.061 -66.680 -10.717  1.00  0.44           C  
ATOM   1147  CG  TYR A 170     -60.138 -65.197 -10.933  1.00  0.44           C  
ATOM   1148  CD1 TYR A 170     -61.222 -64.429 -10.482  1.00  0.44           C  
ATOM   1149  CD2 TYR A 170     -59.140 -64.577 -11.694  1.00  0.44           C  
ATOM   1150  CE1 TYR A 170     -61.343 -63.086 -10.865  1.00  0.44           C  
ATOM   1151  CE2 TYR A 170     -59.239 -63.232 -12.052  1.00  0.44           C  
ATOM   1152  CZ  TYR A 170     -60.374 -62.509 -11.690  1.00  0.44           C  
ATOM   1153  OH  TYR A 170     -60.633 -61.243 -12.238  1.00  0.44           O  
ATOM   1154  N   SER A 171     -60.433 -66.778 -13.706  1.00  0.56           N  
ATOM   1155  CA  SER A 171     -60.509 -66.763 -15.169  1.00  0.56           C  
ATOM   1156  C   SER A 171     -60.173 -65.433 -15.832  1.00  0.56           C  
ATOM   1157  O   SER A 171     -60.966 -64.500 -15.901  1.00  0.56           O  
ATOM   1158  CB  SER A 171     -59.597 -67.874 -15.733  1.00  0.56           C  
ATOM   1159  OG  SER A 171     -60.302 -69.114 -15.732  1.00  0.56           O  
ATOM   1160  N   GLY A 172     -58.955 -65.322 -16.402  1.00  0.52           N  
ATOM   1161  CA  GLY A 172     -58.532 -64.115 -17.110  1.00  0.52           C  
ATOM   1162  C   GLY A 172     -57.180 -63.638 -16.698  1.00  0.52           C  
ATOM   1163  O   GLY A 172     -56.637 -62.697 -17.257  1.00  0.52           O  
ATOM   1164  N   VAL A 173     -56.579 -64.330 -15.728  1.00  0.61           N  
ATOM   1165  CA  VAL A 173     -55.262 -64.097 -15.215  1.00  0.61           C  
ATOM   1166  C   VAL A 173     -54.405 -65.275 -15.635  1.00  0.61           C  
ATOM   1167  O   VAL A 173     -54.866 -66.414 -15.619  1.00  0.61           O  
ATOM   1168  CB  VAL A 173     -55.349 -64.016 -13.694  1.00  0.61           C  
ATOM   1169  CG1 VAL A 173     -55.828 -65.334 -13.028  1.00  0.61           C  
ATOM   1170  CG2 VAL A 173     -53.990 -63.578 -13.145  1.00  0.61           C  
ATOM   1171  N   THR A 174     -53.158 -65.052 -16.076  1.00  0.65           N  
ATOM   1172  CA  THR A 174     -52.171 -66.078 -16.389  1.00  0.65           C  
ATOM   1173  C   THR A 174     -51.697 -66.751 -15.133  1.00  0.65           C  
ATOM   1174  O   THR A 174     -51.863 -66.249 -14.020  1.00  0.65           O  
ATOM   1175  CB  THR A 174     -50.991 -65.523 -17.171  1.00  0.65           C  
ATOM   1176  OG1 THR A 174     -50.323 -64.483 -16.467  1.00  0.65           O  
ATOM   1177  CG2 THR A 174     -51.626 -64.922 -18.431  1.00  0.65           C  
ATOM   1178  N   TYR A 175     -51.114 -67.950 -15.260  1.00  0.69           N  
ATOM   1179  CA  TYR A 175     -50.455 -68.581 -14.134  1.00  0.69           C  
ATOM   1180  C   TYR A 175     -49.222 -67.790 -13.703  1.00  0.69           C  
ATOM   1181  O   TYR A 175     -49.002 -67.597 -12.512  1.00  0.69           O  
ATOM   1182  CB  TYR A 175     -50.080 -70.050 -14.402  1.00  0.69           C  
ATOM   1183  CG  TYR A 175     -51.265 -70.865 -14.793  1.00  0.69           C  
ATOM   1184  CD1 TYR A 175     -52.252 -71.223 -13.866  1.00  0.69           C  
ATOM   1185  CD2 TYR A 175     -51.379 -71.306 -16.111  1.00  0.69           C  
ATOM   1186  CE1 TYR A 175     -53.320 -72.035 -14.262  1.00  0.69           C  
ATOM   1187  CE2 TYR A 175     -52.460 -72.089 -16.517  1.00  0.69           C  
ATOM   1188  CZ  TYR A 175     -53.407 -72.485 -15.583  1.00  0.69           C  
ATOM   1189  OH  TYR A 175     -54.403 -73.376 -16.005  1.00  0.69           O  
ATOM   1190  N   ALA A 176     -48.438 -67.247 -14.667  1.00  0.74           N  
ATOM   1191  CA  ALA A 176     -47.280 -66.399 -14.420  1.00  0.74           C  
ATOM   1192  C   ALA A 176     -47.557 -65.162 -13.554  1.00  0.74           C  
ATOM   1193  O   ALA A 176     -46.798 -64.861 -12.630  1.00  0.74           O  
ATOM   1194  CB  ALA A 176     -46.676 -65.937 -15.770  1.00  0.74           C  
ATOM   1195  N   ASP A 177     -48.666 -64.424 -13.809  1.00  0.75           N  
ATOM   1196  CA  ASP A 177     -49.141 -63.349 -12.946  1.00  0.75           C  
ATOM   1197  C   ASP A 177     -49.589 -63.837 -11.589  1.00  0.75           C  
ATOM   1198  O   ASP A 177     -49.250 -63.258 -10.557  1.00  0.75           O  
ATOM   1199  CB  ASP A 177     -50.314 -62.577 -13.602  1.00  0.75           C  
ATOM   1200  CG  ASP A 177     -49.796 -61.463 -14.486  1.00  0.75           C  
ATOM   1201  OD1 ASP A 177     -48.601 -61.070 -14.379  1.00  0.75           O  
ATOM   1202  OD2 ASP A 177     -50.619 -60.929 -15.267  1.00  0.75           O  
ATOM   1203  N   LEU A 178     -50.347 -64.946 -11.558  1.00  0.73           N  
ATOM   1204  CA  LEU A 178     -50.854 -65.521 -10.333  1.00  0.73           C  
ATOM   1205  C   LEU A 178     -49.756 -65.995  -9.384  1.00  0.73           C  
ATOM   1206  O   LEU A 178     -49.861 -65.791  -8.179  1.00  0.73           O  
ATOM   1207  CB  LEU A 178     -51.917 -66.611 -10.583  1.00  0.73           C  
ATOM   1208  CG  LEU A 178     -52.654 -67.086  -9.305  1.00  0.73           C  
ATOM   1209  CD1 LEU A 178     -53.334 -65.967  -8.492  1.00  0.73           C  
ATOM   1210  CD2 LEU A 178     -53.708 -68.131  -9.672  1.00  0.73           C  
ATOM   1211  N   PHE A 179     -48.651 -66.590  -9.887  1.00  0.77           N  
ATOM   1212  CA  PHE A 179     -47.495 -66.988  -9.091  1.00  0.77           C  
ATOM   1213  C   PHE A 179     -46.815 -65.809  -8.398  1.00  0.77           C  
ATOM   1214  O   PHE A 179     -46.497 -65.830  -7.207  1.00  0.77           O  
ATOM   1215  CB  PHE A 179     -46.457 -67.751  -9.972  1.00  0.77           C  
ATOM   1216  CG  PHE A 179     -46.933 -69.008 -10.683  1.00  0.77           C  
ATOM   1217  CD1 PHE A 179     -48.119 -69.651 -10.321  1.00  0.77           C  
ATOM   1218  CD2 PHE A 179     -46.162 -69.599 -11.706  1.00  0.77           C  
ATOM   1219  CE1 PHE A 179     -48.599 -70.764 -11.016  1.00  0.77           C  
ATOM   1220  CE2 PHE A 179     -46.603 -70.759 -12.365  1.00  0.77           C  
ATOM   1221  CZ  PHE A 179     -47.852 -71.297 -12.065  1.00  0.77           C  
ATOM   1222  N   GLN A 180     -46.628 -64.698  -9.129  1.00  0.75           N  
ATOM   1223  CA  GLN A 180     -46.140 -63.456  -8.568  1.00  0.75           C  
ATOM   1224  C   GLN A 180     -47.092 -62.788  -7.605  1.00  0.75           C  
ATOM   1225  O   GLN A 180     -46.700 -62.319  -6.538  1.00  0.75           O  
ATOM   1226  CB  GLN A 180     -45.771 -62.478  -9.695  1.00  0.75           C  
ATOM   1227  CG  GLN A 180     -44.535 -62.943 -10.492  1.00  0.75           C  
ATOM   1228  CD  GLN A 180     -43.346 -63.157  -9.555  1.00  0.75           C  
ATOM   1229  OE1 GLN A 180     -42.974 -62.280  -8.778  1.00  0.75           O  
ATOM   1230  NE2 GLN A 180     -42.726 -64.354  -9.598  1.00  0.75           N  
ATOM   1231  N   LEU A 181     -48.389 -62.773  -7.938  1.00  0.74           N  
ATOM   1232  CA  LEU A 181     -49.428 -62.297  -7.055  1.00  0.74           C  
ATOM   1233  C   LEU A 181     -49.526 -63.074  -5.755  1.00  0.74           C  
ATOM   1234  O   LEU A 181     -49.660 -62.492  -4.682  1.00  0.74           O  
ATOM   1235  CB  LEU A 181     -50.766 -62.299  -7.777  1.00  0.74           C  
ATOM   1236  CG  LEU A 181     -51.913 -61.691  -6.964  1.00  0.74           C  
ATOM   1237  CD1 LEU A 181     -51.766 -60.196  -6.658  1.00  0.74           C  
ATOM   1238  CD2 LEU A 181     -53.140 -61.821  -7.824  1.00  0.74           C  
ATOM   1239  N   ALA A 182     -49.401 -64.410  -5.822  1.00  0.73           N  
ATOM   1240  CA  ALA A 182     -49.346 -65.293  -4.684  1.00  0.73           C  
ATOM   1241  C   ALA A 182     -48.196 -65.052  -3.732  1.00  0.73           C  
ATOM   1242  O   ALA A 182     -48.338 -65.067  -2.510  1.00  0.73           O  
ATOM   1243  CB  ALA A 182     -49.295 -66.731  -5.229  1.00  0.73           C  
ATOM   1244  N   SER A 183     -47.014 -64.765  -4.290  1.00  0.76           N  
ATOM   1245  CA  SER A 183     -45.883 -64.257  -3.535  1.00  0.76           C  
ATOM   1246  C   SER A 183     -46.180 -62.931  -2.870  1.00  0.76           C  
ATOM   1247  O   SER A 183     -45.930 -62.771  -1.683  1.00  0.76           O  
ATOM   1248  CB  SER A 183     -44.653 -64.147  -4.451  1.00  0.76           C  
ATOM   1249  OG  SER A 183     -43.467 -63.696  -3.784  1.00  0.76           O  
ATOM   1250  N   ALA A 184     -46.813 -61.966  -3.568  1.00  0.75           N  
ATOM   1251  CA  ALA A 184     -47.200 -60.702  -2.975  1.00  0.75           C  
ATOM   1252  C   ALA A 184     -48.172 -60.855  -1.802  1.00  0.75           C  
ATOM   1253  O   ALA A 184     -47.991 -60.205  -0.776  1.00  0.75           O  
ATOM   1254  CB  ALA A 184     -47.799 -59.782  -4.053  1.00  0.75           C  
ATOM   1255  N   THR A 185     -49.162 -61.783  -1.916  1.00  0.64           N  
ATOM   1256  CA  THR A 185     -50.080 -62.228  -0.849  1.00  0.64           C  
ATOM   1257  C   THR A 185     -49.381 -62.619   0.419  1.00  0.64           C  
ATOM   1258  O   THR A 185     -49.727 -62.223   1.525  1.00  0.64           O  
ATOM   1259  CB  THR A 185     -50.814 -63.556  -1.136  1.00  0.64           C  
ATOM   1260  OG1 THR A 185     -51.392 -63.642  -2.416  1.00  0.64           O  
ATOM   1261  CG2 THR A 185     -51.964 -63.769  -0.166  1.00  0.64           C  
ATOM   1262  N   ALA A 186     -48.356 -63.459   0.256  1.00  0.71           N  
ATOM   1263  CA  ALA A 186     -47.528 -63.963   1.301  1.00  0.71           C  
ATOM   1264  C   ALA A 186     -46.673 -62.906   1.913  1.00  0.71           C  
ATOM   1265  O   ALA A 186     -46.482 -62.864   3.127  1.00  0.71           O  
ATOM   1266  CB  ALA A 186     -46.625 -64.963   0.641  1.00  0.71           C  
ATOM   1267  N   ILE A 187     -46.164 -61.989   1.063  1.00  0.62           N  
ATOM   1268  CA  ILE A 187     -45.473 -60.832   1.576  1.00  0.62           C  
ATOM   1269  C   ILE A 187     -46.370 -59.989   2.486  1.00  0.62           C  
ATOM   1270  O   ILE A 187     -45.978 -59.623   3.594  1.00  0.62           O  
ATOM   1271  CB  ILE A 187     -44.681 -60.002   0.582  1.00  0.62           C  
ATOM   1272  CG1 ILE A 187     -43.681 -60.819  -0.266  1.00  0.62           C  
ATOM   1273  CG2 ILE A 187     -43.956 -58.893   1.376  1.00  0.62           C  
ATOM   1274  CD1 ILE A 187     -42.694 -61.698   0.483  1.00  0.62           C  
ATOM   1275  N   GLU A 188     -47.627 -59.744   2.065  1.00  0.65           N  
ATOM   1276  CA  GLU A 188     -48.642 -59.054   2.845  1.00  0.65           C  
ATOM   1277  C   GLU A 188     -49.034 -59.730   4.156  1.00  0.65           C  
ATOM   1278  O   GLU A 188     -49.055 -59.069   5.191  1.00  0.65           O  
ATOM   1279  CB  GLU A 188     -49.917 -58.834   1.987  1.00  0.65           C  
ATOM   1280  CG  GLU A 188     -49.665 -57.823   0.852  1.00  0.65           C  
ATOM   1281  CD  GLU A 188     -50.793 -57.507  -0.104  1.00  0.65           C  
ATOM   1282  OE1 GLU A 188     -51.912 -58.059  -0.063  1.00  0.65           O  
ATOM   1283  OE2 GLU A 188     -50.476 -56.669  -0.998  1.00  0.65           O  
ATOM   1284  N   GLU A 189     -49.293 -61.059   4.136  1.00  0.58           N  
ATOM   1285  CA  GLU A 189     -49.719 -61.871   5.275  1.00  0.58           C  
ATOM   1286  C   GLU A 189     -48.739 -61.907   6.428  1.00  0.58           C  
ATOM   1287  O   GLU A 189     -49.064 -61.762   7.603  1.00  0.58           O  
ATOM   1288  CB  GLU A 189     -50.029 -63.325   4.806  1.00  0.58           C  
ATOM   1289  CG  GLU A 189     -50.278 -64.346   5.951  1.00  0.58           C  
ATOM   1290  CD  GLU A 189     -51.436 -63.952   6.875  1.00  0.58           C  
ATOM   1291  OE1 GLU A 189     -51.583 -64.652   7.910  1.00  0.58           O  
ATOM   1292  OE2 GLU A 189     -52.190 -63.000   6.548  1.00  0.58           O  
ATOM   1293  N   ALA A 190     -47.457 -62.070   6.114  1.00  0.64           N  
ATOM   1294  CA  ALA A 190     -46.425 -62.030   7.094  1.00  0.64           C  
ATOM   1295  C   ALA A 190     -46.130 -60.683   7.737  1.00  0.64           C  
ATOM   1296  O   ALA A 190     -45.583 -60.606   8.836  1.00  0.64           O  
ATOM   1297  CB  ALA A 190     -45.242 -62.422   6.256  1.00  0.64           C  
ATOM   1298  N   GLY A 191     -46.426 -59.585   7.019  1.00  0.63           N  
ATOM   1299  CA  GLY A 191     -46.397 -58.231   7.565  1.00  0.63           C  
ATOM   1300  C   GLY A 191     -47.759 -57.651   7.935  1.00  0.63           C  
ATOM   1301  O   GLY A 191     -48.497 -58.166   8.767  1.00  0.63           O  
ATOM   1302  N   GLY A 192     -48.041 -56.476   7.309  1.00  0.41           N  
ATOM   1303  CA  GLY A 192     -49.246 -55.610   7.268  1.00  0.41           C  
ATOM   1304  C   GLY A 192     -49.145 -54.368   6.345  1.00  0.41           C  
ATOM   1305  O   GLY A 192     -49.484 -53.288   6.829  1.00  0.41           O  
ATOM   1306  N   PRO A 193     -48.670 -54.414   5.040  1.00  0.47           N  
ATOM   1307  CA  PRO A 193     -48.894 -53.343   4.026  1.00  0.47           C  
ATOM   1308  C   PRO A 193     -49.678 -53.722   2.747  1.00  0.47           C  
ATOM   1309  O   PRO A 193     -50.298 -54.777   2.703  1.00  0.47           O  
ATOM   1310  CB  PRO A 193     -47.459 -53.159   3.516  1.00  0.47           C  
ATOM   1311  CG  PRO A 193     -46.962 -54.619   3.369  1.00  0.47           C  
ATOM   1312  CD  PRO A 193     -47.692 -55.392   4.512  1.00  0.47           C  
ATOM   1313  N   LYS A 194     -49.595 -52.912   1.642  1.00  0.56           N  
ATOM   1314  CA  LYS A 194     -49.985 -53.351   0.309  1.00  0.56           C  
ATOM   1315  C   LYS A 194     -48.726 -53.561  -0.521  1.00  0.56           C  
ATOM   1316  O   LYS A 194     -47.912 -52.652  -0.683  1.00  0.56           O  
ATOM   1317  CB  LYS A 194     -50.879 -52.294  -0.389  1.00  0.56           C  
ATOM   1318  CG  LYS A 194     -51.384 -52.694  -1.785  1.00  0.56           C  
ATOM   1319  CD  LYS A 194     -52.263 -51.578  -2.371  1.00  0.56           C  
ATOM   1320  CE  LYS A 194     -52.787 -51.899  -3.771  1.00  0.56           C  
ATOM   1321  NZ  LYS A 194     -53.607 -50.778  -4.285  1.00  0.56           N  
ATOM   1322  N   ILE A 195     -48.535 -54.770  -1.082  1.00  0.64           N  
ATOM   1323  CA  ILE A 195     -47.424 -55.066  -1.976  1.00  0.64           C  
ATOM   1324  C   ILE A 195     -47.851 -54.685  -3.391  1.00  0.64           C  
ATOM   1325  O   ILE A 195     -48.922 -55.128  -3.830  1.00  0.64           O  
ATOM   1326  CB  ILE A 195     -46.970 -56.515  -1.889  1.00  0.64           C  
ATOM   1327  CG1 ILE A 195     -46.570 -56.843  -0.432  1.00  0.64           C  
ATOM   1328  CG2 ILE A 195     -45.821 -56.845  -2.870  1.00  0.64           C  
ATOM   1329  CD1 ILE A 195     -45.412 -56.046   0.180  1.00  0.64           C  
ATOM   1330  N   PRO A 196     -47.137 -53.833  -4.143  1.00  0.65           N  
ATOM   1331  CA  PRO A 196     -47.443 -53.567  -5.542  1.00  0.65           C  
ATOM   1332  C   PRO A 196     -47.475 -54.797  -6.424  1.00  0.65           C  
ATOM   1333  O   PRO A 196     -46.690 -55.724  -6.232  1.00  0.65           O  
ATOM   1334  CB  PRO A 196     -46.387 -52.552  -6.025  1.00  0.65           C  
ATOM   1335  CG  PRO A 196     -45.629 -52.098  -4.770  1.00  0.65           C  
ATOM   1336  CD  PRO A 196     -45.881 -53.200  -3.739  1.00  0.65           C  
ATOM   1337  N   MET A 197     -48.369 -54.815  -7.422  1.00  0.58           N  
ATOM   1338  CA  MET A 197     -48.396 -55.896  -8.364  1.00  0.58           C  
ATOM   1339  C   MET A 197     -48.777 -55.320  -9.700  1.00  0.58           C  
ATOM   1340  O   MET A 197     -49.676 -54.487  -9.800  1.00  0.58           O  
ATOM   1341  CB  MET A 197     -49.382 -57.015  -7.946  1.00  0.58           C  
ATOM   1342  CG  MET A 197     -49.329 -58.269  -8.846  1.00  0.58           C  
ATOM   1343  SD  MET A 197     -47.665 -58.904  -9.240  1.00  0.58           S  
ATOM   1344  CE  MET A 197     -47.166 -59.183  -7.522  1.00  0.58           C  
ATOM   1345  N   LYS A 198     -48.073 -55.747 -10.759  1.00  0.62           N  
ATOM   1346  CA  LYS A 198     -48.363 -55.367 -12.108  1.00  0.62           C  
ATOM   1347  C   LYS A 198     -48.631 -56.653 -12.849  1.00  0.62           C  
ATOM   1348  O   LYS A 198     -47.809 -57.572 -12.843  1.00  0.62           O  
ATOM   1349  CB  LYS A 198     -47.188 -54.589 -12.743  1.00  0.62           C  
ATOM   1350  CG  LYS A 198     -47.504 -54.061 -14.150  1.00  0.62           C  
ATOM   1351  CD  LYS A 198     -46.323 -53.266 -14.732  1.00  0.62           C  
ATOM   1352  CE  LYS A 198     -46.583 -52.751 -16.153  1.00  0.62           C  
ATOM   1353  NZ  LYS A 198     -45.394 -52.036 -16.680  1.00  0.62           N  
ATOM   1354  N   TYR A 199     -49.832 -56.725 -13.446  1.00  0.56           N  
ATOM   1355  CA  TYR A 199     -50.314 -57.790 -14.297  1.00  0.56           C  
ATOM   1356  C   TYR A 199     -49.830 -57.610 -15.712  1.00  0.56           C  
ATOM   1357  O   TYR A 199     -49.429 -56.520 -16.125  1.00  0.56           O  
ATOM   1358  CB  TYR A 199     -51.858 -57.846 -14.350  1.00  0.56           C  
ATOM   1359  CG  TYR A 199     -52.325 -58.483 -13.103  1.00  0.56           C  
ATOM   1360  CD1 TYR A 199     -52.228 -57.823 -11.871  1.00  0.56           C  
ATOM   1361  CD2 TYR A 199     -52.890 -59.761 -13.162  1.00  0.56           C  
ATOM   1362  CE1 TYR A 199     -52.725 -58.420 -10.716  1.00  0.56           C  
ATOM   1363  CE2 TYR A 199     -53.484 -60.305 -12.026  1.00  0.56           C  
ATOM   1364  CZ  TYR A 199     -53.451 -59.603 -10.833  1.00  0.56           C  
ATOM   1365  OH  TYR A 199     -54.330 -59.996  -9.833  1.00  0.56           O  
ATOM   1366  N   GLY A 200     -49.877 -58.697 -16.498  1.00  0.64           N  
ATOM   1367  CA  GLY A 200     -49.609 -58.644 -17.919  1.00  0.64           C  
ATOM   1368  C   GLY A 200     -48.636 -59.684 -18.382  1.00  0.64           C  
ATOM   1369  O   GLY A 200     -48.312 -59.749 -19.565  1.00  0.64           O  
ATOM   1370  N   ARG A 201     -48.112 -60.517 -17.462  1.00  0.61           N  
ATOM   1371  CA  ARG A 201     -47.300 -61.669 -17.806  1.00  0.61           C  
ATOM   1372  C   ARG A 201     -48.132 -62.708 -18.527  1.00  0.61           C  
ATOM   1373  O   ARG A 201     -49.334 -62.820 -18.313  1.00  0.61           O  
ATOM   1374  CB  ARG A 201     -46.669 -62.372 -16.585  1.00  0.61           C  
ATOM   1375  CG  ARG A 201     -45.711 -61.488 -15.776  1.00  0.61           C  
ATOM   1376  CD  ARG A 201     -45.335 -62.155 -14.450  1.00  0.61           C  
ATOM   1377  NE  ARG A 201     -44.622 -61.135 -13.606  1.00  0.61           N  
ATOM   1378  CZ  ARG A 201     -45.258 -60.177 -12.911  1.00  0.61           C  
ATOM   1379  NH1 ARG A 201     -46.582 -60.078 -12.864  1.00  0.61           N  
ATOM   1380  NH2 ARG A 201     -44.520 -59.267 -12.271  1.00  0.61           N  
ATOM   1381  N   VAL A 202     -47.507 -63.515 -19.386  1.00  0.60           N  
ATOM   1382  CA  VAL A 202     -48.193 -64.530 -20.155  1.00  0.60           C  
ATOM   1383  C   VAL A 202     -47.589 -65.860 -19.797  1.00  0.60           C  
ATOM   1384  O   VAL A 202     -46.537 -65.923 -19.165  1.00  0.60           O  
ATOM   1385  CB  VAL A 202     -48.157 -64.280 -21.654  1.00  0.60           C  
ATOM   1386  CG1 VAL A 202     -48.938 -62.970 -21.923  1.00  0.60           C  
ATOM   1387  CG2 VAL A 202     -46.679 -64.267 -22.076  1.00  0.60           C  
ATOM   1388  N   ASP A 203     -48.259 -66.960 -20.183  1.00  0.62           N  
ATOM   1389  CA  ASP A 203     -47.765 -68.299 -19.969  1.00  0.62           C  
ATOM   1390  C   ASP A 203     -47.228 -68.830 -21.298  1.00  0.62           C  
ATOM   1391  O   ASP A 203     -47.947 -68.896 -22.300  1.00  0.62           O  
ATOM   1392  CB  ASP A 203     -48.877 -69.251 -19.439  1.00  0.62           C  
ATOM   1393  CG  ASP A 203     -49.458 -68.818 -18.104  1.00  0.62           C  
ATOM   1394  OD1 ASP A 203     -48.670 -68.496 -17.178  1.00  0.62           O  
ATOM   1395  OD2 ASP A 203     -50.711 -68.900 -17.951  1.00  0.62           O  
ATOM   1396  N   VAL A 204     -45.931 -69.215 -21.321  1.00  0.61           N  
ATOM   1397  CA  VAL A 204     -45.259 -69.841 -22.453  1.00  0.61           C  
ATOM   1398  C   VAL A 204     -45.760 -71.268 -22.577  1.00  0.61           C  
ATOM   1399  O   VAL A 204     -46.476 -71.771 -21.704  1.00  0.61           O  
ATOM   1400  CB  VAL A 204     -43.724 -69.706 -22.429  1.00  0.61           C  
ATOM   1401  CG1 VAL A 204     -43.447 -68.197 -22.459  1.00  0.61           C  
ATOM   1402  CG2 VAL A 204     -43.001 -70.397 -21.253  1.00  0.61           C  
ATOM   1403  N   SER A 205     -45.442 -71.981 -23.663  1.00  0.58           N  
ATOM   1404  CA  SER A 205     -45.577 -73.430 -23.707  1.00  0.58           C  
ATOM   1405  C   SER A 205     -44.254 -74.158 -23.481  1.00  0.58           C  
ATOM   1406  O   SER A 205     -43.183 -73.565 -23.522  1.00  0.58           O  
ATOM   1407  CB  SER A 205     -46.327 -73.954 -24.958  1.00  0.58           C  
ATOM   1408  OG  SER A 205     -45.524 -74.064 -26.132  1.00  0.58           O  
ATOM   1409  N   ALA A 206     -44.298 -75.491 -23.226  1.00  0.60           N  
ATOM   1410  CA  ALA A 206     -43.137 -76.376 -23.361  1.00  0.60           C  
ATOM   1411  C   ALA A 206     -42.536 -76.423 -24.777  1.00  0.60           C  
ATOM   1412  O   ALA A 206     -41.318 -76.319 -24.888  1.00  0.60           O  
ATOM   1413  CB  ALA A 206     -43.431 -77.801 -22.806  1.00  0.60           C  
ATOM   1414  N   PRO A 207     -43.261 -76.511 -25.889  1.00  0.43           N  
ATOM   1415  CA  PRO A 207     -42.684 -76.283 -27.217  1.00  0.43           C  
ATOM   1416  C   PRO A 207     -42.007 -74.923 -27.461  1.00  0.43           C  
ATOM   1417  O   PRO A 207     -41.166 -74.843 -28.353  1.00  0.43           O  
ATOM   1418  CB  PRO A 207     -43.850 -76.517 -28.190  1.00  0.43           C  
ATOM   1419  CG  PRO A 207     -44.901 -77.342 -27.432  1.00  0.43           C  
ATOM   1420  CD  PRO A 207     -44.573 -77.162 -25.950  1.00  0.43           C  
ATOM   1421  N   GLU A 208     -42.359 -73.852 -26.714  1.00  0.43           N  
ATOM   1422  CA  GLU A 208     -41.744 -72.531 -26.823  1.00  0.43           C  
ATOM   1423  C   GLU A 208     -40.546 -72.384 -25.881  1.00  0.43           C  
ATOM   1424  O   GLU A 208     -39.945 -71.314 -25.798  1.00  0.43           O  
ATOM   1425  CB  GLU A 208     -42.755 -71.394 -26.493  1.00  0.43           C  
ATOM   1426  CG  GLU A 208     -43.914 -71.253 -27.508  1.00  0.43           C  
ATOM   1427  CD  GLU A 208     -44.924 -70.196 -27.062  1.00  0.43           C  
ATOM   1428  OE1 GLU A 208     -45.115 -69.192 -27.794  1.00  0.43           O  
ATOM   1429  OE2 GLU A 208     -45.567 -70.415 -25.996  1.00  0.43           O  
ATOM   1430  N   GLU A 209     -40.135 -73.467 -25.187  1.00  0.48           N  
ATOM   1431  CA  GLU A 209     -39.034 -73.444 -24.242  1.00  0.48           C  
ATOM   1432  C   GLU A 209     -37.985 -74.436 -24.700  1.00  0.48           C  
ATOM   1433  O   GLU A 209     -38.214 -75.642 -24.801  1.00  0.48           O  
ATOM   1434  CB  GLU A 209     -39.531 -73.800 -22.814  1.00  0.48           C  
ATOM   1435  CG  GLU A 209     -38.456 -73.996 -21.695  1.00  0.48           C  
ATOM   1436  CD  GLU A 209     -37.659 -72.758 -21.253  1.00  0.48           C  
ATOM   1437  OE1 GLU A 209     -36.397 -72.808 -21.209  1.00  0.48           O  
ATOM   1438  OE2 GLU A 209     -38.313 -71.766 -20.850  1.00  0.48           O  
ATOM   1439  N   CYS A 210     -36.767 -73.950 -25.014  1.00  0.41           N  
ATOM   1440  CA  CYS A 210     -35.650 -74.820 -25.319  1.00  0.41           C  
ATOM   1441  C   CYS A 210     -35.102 -75.319 -23.973  1.00  0.41           C  
ATOM   1442  O   CYS A 210     -34.724 -74.483 -23.155  1.00  0.41           O  
ATOM   1443  CB  CYS A 210     -34.558 -74.067 -26.133  1.00  0.41           C  
ATOM   1444  SG  CYS A 210     -33.217 -75.085 -26.838  1.00  0.41           S  
ATOM   1445  N   PRO A 211     -35.038 -76.601 -23.631  1.00  0.44           N  
ATOM   1446  CA  PRO A 211     -34.653 -77.060 -22.301  1.00  0.44           C  
ATOM   1447  C   PRO A 211     -33.141 -77.024 -22.126  1.00  0.44           C  
ATOM   1448  O   PRO A 211     -32.482 -78.061 -22.097  1.00  0.44           O  
ATOM   1449  CB  PRO A 211     -35.262 -78.474 -22.235  1.00  0.44           C  
ATOM   1450  CG  PRO A 211     -35.233 -78.968 -23.684  1.00  0.44           C  
ATOM   1451  CD  PRO A 211     -35.371 -77.697 -24.522  1.00  0.44           C  
ATOM   1452  N   GLU A 212     -32.598 -75.803 -21.979  1.00  0.35           N  
ATOM   1453  CA  GLU A 212     -31.220 -75.503 -21.676  1.00  0.35           C  
ATOM   1454  C   GLU A 212     -31.054 -75.214 -20.202  1.00  0.35           C  
ATOM   1455  O   GLU A 212     -31.974 -74.758 -19.521  1.00  0.35           O  
ATOM   1456  CB  GLU A 212     -30.753 -74.239 -22.418  1.00  0.35           C  
ATOM   1457  CG  GLU A 212     -30.854 -74.345 -23.953  1.00  0.35           C  
ATOM   1458  CD  GLU A 212     -30.327 -73.077 -24.621  1.00  0.35           C  
ATOM   1459  OE1 GLU A 212     -29.886 -72.158 -23.882  1.00  0.35           O  
ATOM   1460  OE2 GLU A 212     -30.337 -73.044 -25.879  1.00  0.35           O  
ATOM   1461  N   GLU A 213     -29.828 -75.434 -19.689  1.00  0.34           N  
ATOM   1462  CA  GLU A 213     -29.569 -75.545 -18.270  1.00  0.34           C  
ATOM   1463  C   GLU A 213     -28.765 -74.382 -17.700  1.00  0.34           C  
ATOM   1464  O   GLU A 213     -28.369 -74.378 -16.538  1.00  0.34           O  
ATOM   1465  CB  GLU A 213     -28.876 -76.896 -17.988  1.00  0.34           C  
ATOM   1466  CG  GLU A 213     -29.742 -78.127 -18.372  1.00  0.34           C  
ATOM   1467  CD  GLU A 213     -29.055 -79.452 -18.045  1.00  0.34           C  
ATOM   1468  OE1 GLU A 213     -27.890 -79.420 -17.576  1.00  0.34           O  
ATOM   1469  OE2 GLU A 213     -29.710 -80.504 -18.259  1.00  0.34           O  
ATOM   1470  N   GLY A 214     -28.524 -73.296 -18.474  1.00  0.45           N  
ATOM   1471  CA  GLY A 214     -27.607 -72.251 -18.010  1.00  0.45           C  
ATOM   1472  C   GLY A 214     -28.149 -71.283 -16.980  1.00  0.45           C  
ATOM   1473  O   GLY A 214     -27.389 -70.547 -16.360  1.00  0.45           O  
ATOM   1474  N   ARG A 215     -29.482 -71.270 -16.762  1.00  0.41           N  
ATOM   1475  CA  ARG A 215     -30.132 -70.401 -15.792  1.00  0.41           C  
ATOM   1476  C   ARG A 215     -30.387 -71.098 -14.481  1.00  0.41           C  
ATOM   1477  O   ARG A 215     -30.878 -70.460 -13.555  1.00  0.41           O  
ATOM   1478  CB  ARG A 215     -31.517 -69.903 -16.291  1.00  0.41           C  
ATOM   1479  CG  ARG A 215     -31.443 -68.973 -17.512  1.00  0.41           C  
ATOM   1480  CD  ARG A 215     -32.739 -68.938 -18.346  1.00  0.41           C  
ATOM   1481  NE  ARG A 215     -32.888 -70.287 -19.013  1.00  0.41           N  
ATOM   1482  CZ  ARG A 215     -33.990 -70.718 -19.658  1.00  0.41           C  
ATOM   1483  NH1 ARG A 215     -34.040 -71.919 -20.237  1.00  0.41           N  
ATOM   1484  NH2 ARG A 215     -35.063 -69.957 -19.814  1.00  0.41           N  
ATOM   1485  N   LEU A 216     -30.048 -72.400 -14.350  1.00  0.39           N  
ATOM   1486  CA  LEU A 216     -30.235 -73.123 -13.111  1.00  0.39           C  
ATOM   1487  C   LEU A 216     -29.406 -72.503 -11.985  1.00  0.39           C  
ATOM   1488  O   LEU A 216     -28.203 -72.316 -12.174  1.00  0.39           O  
ATOM   1489  CB  LEU A 216     -29.810 -74.611 -13.238  1.00  0.39           C  
ATOM   1490  CG  LEU A 216     -30.614 -75.479 -14.226  1.00  0.39           C  
ATOM   1491  CD1 LEU A 216     -30.001 -76.891 -14.266  1.00  0.39           C  
ATOM   1492  CD2 LEU A 216     -32.098 -75.537 -13.839  1.00  0.39           C  
ATOM   1493  N   PRO A 217     -29.913 -72.205 -10.793  1.00  0.42           N  
ATOM   1494  CA  PRO A 217     -29.059 -71.585  -9.799  1.00  0.42           C  
ATOM   1495  C   PRO A 217     -28.363 -72.673  -9.012  1.00  0.42           C  
ATOM   1496  O   PRO A 217     -29.008 -73.381  -8.238  1.00  0.42           O  
ATOM   1497  CB  PRO A 217     -29.985 -70.775  -8.863  1.00  0.42           C  
ATOM   1498  CG  PRO A 217     -31.424 -71.011  -9.338  1.00  0.42           C  
ATOM   1499  CD  PRO A 217     -31.313 -71.831 -10.624  1.00  0.42           C  
ATOM   1500  N   ALA A 218     -27.037 -72.827  -9.194  1.00  0.42           N  
ATOM   1501  CA  ALA A 218     -26.223 -73.721  -8.406  1.00  0.42           C  
ATOM   1502  C   ALA A 218     -25.807 -72.992  -7.137  1.00  0.42           C  
ATOM   1503  O   ALA A 218     -25.876 -71.763  -7.050  1.00  0.42           O  
ATOM   1504  CB  ALA A 218     -25.002 -74.225  -9.217  1.00  0.42           C  
ATOM   1505  N   ALA A 219     -25.388 -73.736  -6.102  1.00  0.46           N  
ATOM   1506  CA  ALA A 219     -25.090 -73.141  -4.828  1.00  0.46           C  
ATOM   1507  C   ALA A 219     -23.978 -73.905  -4.159  1.00  0.46           C  
ATOM   1508  O   ALA A 219     -23.561 -74.966  -4.613  1.00  0.46           O  
ATOM   1509  CB  ALA A 219     -26.338 -73.114  -3.918  1.00  0.46           C  
ATOM   1510  N   GLY A 220     -23.455 -73.324  -3.065  1.00  0.39           N  
ATOM   1511  CA  GLY A 220     -22.307 -73.849  -2.324  1.00  0.39           C  
ATOM   1512  C   GLY A 220     -20.967 -73.826  -3.025  1.00  0.39           C  
ATOM   1513  O   GLY A 220     -20.320 -74.869  -3.096  1.00  0.39           O  
ATOM   1514  N   PRO A 221     -20.496 -72.712  -3.567  1.00  0.49           N  
ATOM   1515  CA  PRO A 221     -19.151 -72.636  -4.105  1.00  0.49           C  
ATOM   1516  C   PRO A 221     -18.066 -72.685  -3.016  1.00  0.49           C  
ATOM   1517  O   PRO A 221     -18.397 -72.849  -1.842  1.00  0.49           O  
ATOM   1518  CB  PRO A 221     -19.198 -71.299  -4.853  1.00  0.49           C  
ATOM   1519  CG  PRO A 221     -20.156 -70.424  -4.059  1.00  0.49           C  
ATOM   1520  CD  PRO A 221     -21.005 -71.387  -3.243  1.00  0.49           C  
ATOM   1521  N   PRO A 222     -16.787 -72.523  -3.328  1.00  0.67           N  
ATOM   1522  CA  PRO A 222     -15.732 -72.395  -2.317  1.00  0.67           C  
ATOM   1523  C   PRO A 222     -15.755 -71.093  -1.531  1.00  0.67           C  
ATOM   1524  O   PRO A 222     -15.193 -71.035  -0.441  1.00  0.67           O  
ATOM   1525  CB  PRO A 222     -14.429 -72.487  -3.127  1.00  0.67           C  
ATOM   1526  CG  PRO A 222     -14.792 -73.260  -4.397  1.00  0.67           C  
ATOM   1527  CD  PRO A 222     -16.267 -72.953  -4.627  1.00  0.67           C  
ATOM   1528  N   LYS A 223     -16.345 -70.023  -2.098  1.00  0.55           N  
ATOM   1529  CA  LYS A 223     -16.477 -68.719  -1.478  1.00  0.55           C  
ATOM   1530  C   LYS A 223     -17.961 -68.282  -1.540  1.00  0.55           C  
ATOM   1531  O   LYS A 223     -18.324 -67.498  -2.418  1.00  0.55           O  
ATOM   1532  CB  LYS A 223     -15.568 -67.701  -2.216  1.00  0.55           C  
ATOM   1533  CG  LYS A 223     -14.074 -68.078  -2.181  1.00  0.55           C  
ATOM   1534  CD  LYS A 223     -13.210 -67.013  -2.872  1.00  0.55           C  
ATOM   1535  CE  LYS A 223     -11.714 -67.310  -2.845  1.00  0.55           C  
ATOM   1536  NZ  LYS A 223     -11.005 -66.212  -3.535  1.00  0.55           N  
ATOM   1537  N   PRO A 224     -18.893 -68.748  -0.688  1.00  0.52           N  
ATOM   1538  CA  PRO A 224     -20.323 -68.460  -0.783  1.00  0.52           C  
ATOM   1539  C   PRO A 224     -20.736 -67.017  -0.876  1.00  0.52           C  
ATOM   1540  O   PRO A 224     -21.636 -66.695  -1.646  1.00  0.52           O  
ATOM   1541  CB  PRO A 224     -20.938 -69.125   0.450  1.00  0.52           C  
ATOM   1542  CG  PRO A 224     -20.041 -70.329   0.718  1.00  0.52           C  
ATOM   1543  CD  PRO A 224     -18.677 -69.919   0.155  1.00  0.52           C  
ATOM   1544  N   ALA A 225     -20.099 -66.149  -0.081  1.00  0.54           N  
ATOM   1545  CA  ALA A 225     -20.350 -64.734  -0.040  1.00  0.54           C  
ATOM   1546  C   ALA A 225     -19.953 -64.007  -1.340  1.00  0.54           C  
ATOM   1547  O   ALA A 225     -20.612 -63.046  -1.738  1.00  0.54           O  
ATOM   1548  CB  ALA A 225     -19.682 -64.155   1.222  1.00  0.54           C  
ATOM   1549  N   ASP A 226     -18.902 -64.468  -2.066  1.00  0.57           N  
ATOM   1550  CA  ASP A 226     -18.542 -63.957  -3.384  1.00  0.57           C  
ATOM   1551  C   ASP A 226     -19.615 -64.277  -4.415  1.00  0.57           C  
ATOM   1552  O   ASP A 226     -20.065 -63.409  -5.163  1.00  0.57           O  
ATOM   1553  CB  ASP A 226     -17.170 -64.516  -3.860  1.00  0.57           C  
ATOM   1554  CG  ASP A 226     -16.011 -63.921  -3.071  1.00  0.57           C  
ATOM   1555  OD1 ASP A 226     -16.251 -62.989  -2.266  1.00  0.57           O  
ATOM   1556  OD2 ASP A 226     -14.863 -64.402  -3.273  1.00  0.57           O  
ATOM   1557  N   HIS A 227     -20.113 -65.534  -4.401  1.00  0.56           N  
ATOM   1558  CA  HIS A 227     -21.211 -65.995  -5.240  1.00  0.56           C  
ATOM   1559  C   HIS A 227     -22.490 -65.271  -4.930  1.00  0.56           C  
ATOM   1560  O   HIS A 227     -23.239 -64.883  -5.816  1.00  0.56           O  
ATOM   1561  CB  HIS A 227     -21.458 -67.502  -5.068  1.00  0.56           C  
ATOM   1562  CG  HIS A 227     -22.527 -68.133  -5.922  1.00  0.56           C  
ATOM   1563  ND1 HIS A 227     -22.317 -68.126  -7.276  1.00  0.56           N  
ATOM   1564  CD2 HIS A 227     -23.656 -68.842  -5.629  1.00  0.56           C  
ATOM   1565  CE1 HIS A 227     -23.308 -68.814  -7.794  1.00  0.56           C  
ATOM   1566  NE2 HIS A 227     -24.152 -69.280  -6.842  1.00  0.56           N  
ATOM   1567  N   LEU A 228     -22.763 -65.014  -3.636  1.00  0.61           N  
ATOM   1568  CA  LEU A 228     -23.878 -64.206  -3.212  1.00  0.61           C  
ATOM   1569  C   LEU A 228     -23.839 -62.822  -3.872  1.00  0.61           C  
ATOM   1570  O   LEU A 228     -24.789 -62.427  -4.540  1.00  0.61           O  
ATOM   1571  CB  LEU A 228     -23.821 -64.123  -1.659  1.00  0.61           C  
ATOM   1572  CG  LEU A 228     -24.882 -63.217  -1.023  1.00  0.61           C  
ATOM   1573  CD1 LEU A 228     -26.248 -63.893  -1.164  1.00  0.61           C  
ATOM   1574  CD2 LEU A 228     -24.573 -62.645   0.382  1.00  0.61           C  
ATOM   1575  N   ARG A 229     -22.690 -62.109  -3.814  1.00  0.67           N  
ATOM   1576  CA  ARG A 229     -22.491 -60.836  -4.496  1.00  0.67           C  
ATOM   1577  C   ARG A 229     -22.611 -60.923  -6.012  1.00  0.67           C  
ATOM   1578  O   ARG A 229     -23.186 -60.041  -6.645  1.00  0.67           O  
ATOM   1579  CB  ARG A 229     -21.154 -60.172  -4.085  1.00  0.67           C  
ATOM   1580  CG  ARG A 229     -21.154 -59.696  -2.614  1.00  0.67           C  
ATOM   1581  CD  ARG A 229     -19.829 -59.072  -2.130  1.00  0.67           C  
ATOM   1582  NE  ARG A 229     -19.559 -57.793  -2.890  1.00  0.67           N  
ATOM   1583  CZ  ARG A 229     -19.997 -56.568  -2.556  1.00  0.67           C  
ATOM   1584  NH1 ARG A 229     -19.785 -55.505  -3.329  1.00  0.67           N  
ATOM   1585  NH2 ARG A 229     -20.756 -56.309  -1.504  1.00  0.67           N  
ATOM   1586  N   GLU A 230     -22.110 -62.011  -6.627  1.00  0.71           N  
ATOM   1587  CA  GLU A 230     -22.289 -62.313  -8.033  1.00  0.71           C  
ATOM   1588  C   GLU A 230     -23.755 -62.463  -8.455  1.00  0.71           C  
ATOM   1589  O   GLU A 230     -24.191 -61.859  -9.434  1.00  0.71           O  
ATOM   1590  CB  GLU A 230     -21.525 -63.611  -8.399  1.00  0.71           C  
ATOM   1591  CG  GLU A 230     -21.621 -63.920  -9.916  1.00  0.71           C  
ATOM   1592  CD  GLU A 230     -20.907 -65.165 -10.445  1.00  0.71           C  
ATOM   1593  OE1 GLU A 230     -20.112 -65.798  -9.717  1.00  0.71           O  
ATOM   1594  OE2 GLU A 230     -21.193 -65.453 -11.650  1.00  0.71           O  
ATOM   1595  N   VAL A 231     -24.573 -63.219  -7.683  1.00  0.74           N  
ATOM   1596  CA  VAL A 231     -26.011 -63.423  -7.889  1.00  0.74           C  
ATOM   1597  C   VAL A 231     -26.750 -62.113  -7.869  1.00  0.74           C  
ATOM   1598  O   VAL A 231     -27.607 -61.802  -8.692  1.00  0.74           O  
ATOM   1599  CB  VAL A 231     -26.595 -64.327  -6.796  1.00  0.74           C  
ATOM   1600  CG1 VAL A 231     -28.139 -64.341  -6.772  1.00  0.74           C  
ATOM   1601  CG2 VAL A 231     -26.092 -65.748  -7.076  1.00  0.74           C  
ATOM   1602  N   PHE A 232     -26.392 -61.290  -6.896  1.00  0.69           N  
ATOM   1603  CA  PHE A 232     -26.955 -59.989  -6.676  1.00  0.69           C  
ATOM   1604  C   PHE A 232     -26.669 -58.947  -7.726  1.00  0.69           C  
ATOM   1605  O   PHE A 232     -27.553 -58.179  -8.107  1.00  0.69           O  
ATOM   1606  CB  PHE A 232     -26.458 -59.525  -5.327  1.00  0.69           C  
ATOM   1607  CG  PHE A 232     -26.970 -60.420  -4.243  1.00  0.69           C  
ATOM   1608  CD1 PHE A 232     -28.243 -60.992  -4.240  1.00  0.69           C  
ATOM   1609  CD2 PHE A 232     -26.224 -60.493  -3.075  1.00  0.69           C  
ATOM   1610  CE1 PHE A 232     -28.822 -61.425  -3.053  1.00  0.69           C  
ATOM   1611  CE2 PHE A 232     -26.808 -60.869  -1.868  1.00  0.69           C  
ATOM   1612  CZ  PHE A 232     -28.121 -61.315  -1.859  1.00  0.69           C  
ATOM   1613  N   TYR A 233     -25.438 -58.933  -8.269  1.00  0.67           N  
ATOM   1614  CA  TYR A 233     -25.112 -58.181  -9.465  1.00  0.67           C  
ATOM   1615  C   TYR A 233     -25.920 -58.606 -10.669  1.00  0.67           C  
ATOM   1616  O   TYR A 233     -26.394 -57.768 -11.432  1.00  0.67           O  
ATOM   1617  CB  TYR A 233     -23.616 -58.324  -9.809  1.00  0.67           C  
ATOM   1618  CG  TYR A 233     -22.751 -57.606  -8.820  1.00  0.67           C  
ATOM   1619  CD1 TYR A 233     -23.090 -56.355  -8.267  1.00  0.67           C  
ATOM   1620  CD2 TYR A 233     -21.523 -58.184  -8.476  1.00  0.67           C  
ATOM   1621  CE1 TYR A 233     -22.223 -55.714  -7.369  1.00  0.67           C  
ATOM   1622  CE2 TYR A 233     -20.653 -57.537  -7.599  1.00  0.67           C  
ATOM   1623  CZ  TYR A 233     -20.998 -56.309  -7.043  1.00  0.67           C  
ATOM   1624  OH  TYR A 233     -20.021 -55.714  -6.221  1.00  0.67           O  
ATOM   1625  N   ARG A 234     -26.140 -59.920 -10.842  1.00  0.64           N  
ATOM   1626  CA  ARG A 234     -27.038 -60.449 -11.846  1.00  0.64           C  
ATOM   1627  C   ARG A 234     -28.499 -60.017 -11.693  1.00  0.64           C  
ATOM   1628  O   ARG A 234     -29.155 -59.681 -12.674  1.00  0.64           O  
ATOM   1629  CB  ARG A 234     -26.952 -61.981 -11.921  1.00  0.64           C  
ATOM   1630  CG  ARG A 234     -25.575 -62.534 -12.333  1.00  0.64           C  
ATOM   1631  CD  ARG A 234     -25.538 -64.068 -12.384  1.00  0.64           C  
ATOM   1632  NE  ARG A 234     -24.126 -64.491 -12.700  1.00  0.64           N  
ATOM   1633  CZ  ARG A 234     -23.569 -64.537 -13.917  1.00  0.64           C  
ATOM   1634  NH1 ARG A 234     -22.296 -64.913 -14.008  1.00  0.64           N  
ATOM   1635  NH2 ARG A 234     -24.267 -64.228 -15.008  1.00  0.64           N  
ATOM   1636  N   MET A 235     -29.031 -59.933 -10.461  1.00  0.66           N  
ATOM   1637  CA  MET A 235     -30.375 -59.464 -10.188  1.00  0.66           C  
ATOM   1638  C   MET A 235     -30.456 -57.939 -10.201  1.00  0.66           C  
ATOM   1639  O   MET A 235     -31.521 -57.348 -10.034  1.00  0.66           O  
ATOM   1640  CB  MET A 235     -30.802 -59.960  -8.791  1.00  0.66           C  
ATOM   1641  CG  MET A 235     -31.083 -61.472  -8.711  1.00  0.66           C  
ATOM   1642  SD  MET A 235     -31.226 -62.067  -6.997  1.00  0.66           S  
ATOM   1643  CE  MET A 235     -31.427 -63.805  -7.481  1.00  0.66           C  
ATOM   1644  N   GLY A 236     -29.319 -57.235 -10.409  1.00  0.83           N  
ATOM   1645  CA  GLY A 236     -29.302 -55.783 -10.500  1.00  0.83           C  
ATOM   1646  C   GLY A 236     -29.509 -55.063  -9.205  1.00  0.83           C  
ATOM   1647  O   GLY A 236     -30.003 -53.934  -9.189  1.00  0.83           O  
ATOM   1648  N   LEU A 237     -29.141 -55.723  -8.100  1.00  0.78           N  
ATOM   1649  CA  LEU A 237     -29.314 -55.235  -6.758  1.00  0.78           C  
ATOM   1650  C   LEU A 237     -28.100 -54.458  -6.282  1.00  0.78           C  
ATOM   1651  O   LEU A 237     -26.952 -54.839  -6.504  1.00  0.78           O  
ATOM   1652  CB  LEU A 237     -29.593 -56.383  -5.757  1.00  0.78           C  
ATOM   1653  CG  LEU A 237     -30.794 -57.285  -6.111  1.00  0.78           C  
ATOM   1654  CD1 LEU A 237     -30.927 -58.418  -5.079  1.00  0.78           C  
ATOM   1655  CD2 LEU A 237     -32.117 -56.507  -6.250  1.00  0.78           C  
ATOM   1656  N   ASN A 238     -28.346 -53.337  -5.583  1.00  0.74           N  
ATOM   1657  CA  ASN A 238     -27.324 -52.627  -4.825  1.00  0.74           C  
ATOM   1658  C   ASN A 238     -27.106 -53.313  -3.488  1.00  0.74           C  
ATOM   1659  O   ASN A 238     -28.027 -53.958  -2.993  1.00  0.74           O  
ATOM   1660  CB  ASN A 238     -27.783 -51.222  -4.389  1.00  0.74           C  
ATOM   1661  CG  ASN A 238     -27.912 -50.348  -5.614  1.00  0.74           C  
ATOM   1662  OD1 ASN A 238     -27.016 -50.298  -6.454  1.00  0.74           O  
ATOM   1663  ND2 ASN A 238     -29.027 -49.591  -5.702  1.00  0.74           N  
ATOM   1664  N   ASP A 239     -25.954 -53.086  -2.799  1.00  0.74           N  
ATOM   1665  CA  ASP A 239     -25.645 -53.658  -1.483  1.00  0.74           C  
ATOM   1666  C   ASP A 239     -26.726 -53.440  -0.417  1.00  0.74           C  
ATOM   1667  O   ASP A 239     -27.095 -54.320   0.350  1.00  0.74           O  
ATOM   1668  CB  ASP A 239     -24.208 -53.262  -1.019  1.00  0.74           C  
ATOM   1669  CG  ASP A 239     -23.083 -54.087  -1.661  1.00  0.74           C  
ATOM   1670  OD1 ASP A 239     -23.353 -55.148  -2.266  1.00  0.74           O  
ATOM   1671  OD2 ASP A 239     -21.888 -53.724  -1.505  1.00  0.74           O  
ATOM   1672  N   LYS A 240     -27.353 -52.274  -0.357  1.00  0.72           N  
ATOM   1673  CA  LYS A 240     -28.513 -52.117   0.506  1.00  0.72           C  
ATOM   1674  C   LYS A 240     -29.750 -52.980   0.200  1.00  0.72           C  
ATOM   1675  O   LYS A 240     -30.387 -53.502   1.116  1.00  0.72           O  
ATOM   1676  CB  LYS A 240     -28.963 -50.656   0.470  1.00  0.72           C  
ATOM   1677  CG  LYS A 240     -27.949 -49.714   1.121  1.00  0.72           C  
ATOM   1678  CD  LYS A 240     -28.370 -48.246   0.948  1.00  0.72           C  
ATOM   1679  CE  LYS A 240     -27.356 -47.273   1.559  1.00  0.72           C  
ATOM   1680  NZ  LYS A 240     -27.725 -45.860   1.303  1.00  0.72           N  
ATOM   1681  N   GLU A 241     -30.116 -53.122  -1.098  1.00  0.76           N  
ATOM   1682  CA  GLU A 241     -31.247 -53.897  -1.601  1.00  0.76           C  
ATOM   1683  C   GLU A 241     -31.052 -55.358  -1.340  1.00  0.76           C  
ATOM   1684  O   GLU A 241     -31.951 -56.073  -0.904  1.00  0.76           O  
ATOM   1685  CB  GLU A 241     -31.400 -53.728  -3.135  1.00  0.76           C  
ATOM   1686  CG  GLU A 241     -31.928 -52.338  -3.561  1.00  0.76           C  
ATOM   1687  CD  GLU A 241     -32.001 -52.176  -5.076  1.00  0.76           C  
ATOM   1688  OE1 GLU A 241     -31.129 -52.739  -5.790  1.00  0.76           O  
ATOM   1689  OE2 GLU A 241     -32.905 -51.481  -5.596  1.00  0.76           O  
ATOM   1690  N   ILE A 242     -29.810 -55.796  -1.576  1.00  0.73           N  
ATOM   1691  CA  ILE A 242     -29.268 -57.083  -1.216  1.00  0.73           C  
ATOM   1692  C   ILE A 242     -29.526 -57.447   0.223  1.00  0.73           C  
ATOM   1693  O   ILE A 242     -30.167 -58.459   0.506  1.00  0.73           O  
ATOM   1694  CB  ILE A 242     -27.775 -57.005  -1.448  1.00  0.73           C  
ATOM   1695  CG1 ILE A 242     -27.478 -57.063  -2.930  1.00  0.73           C  
ATOM   1696  CG2 ILE A 242     -26.977 -58.013  -0.603  1.00  0.73           C  
ATOM   1697  CD1 ILE A 242     -26.036 -56.756  -3.325  1.00  0.73           C  
ATOM   1698  N   VAL A 243     -29.048 -56.585   1.148  1.00  0.78           N  
ATOM   1699  CA  VAL A 243     -29.029 -56.817   2.576  1.00  0.78           C  
ATOM   1700  C   VAL A 243     -30.428 -56.978   3.122  1.00  0.78           C  
ATOM   1701  O   VAL A 243     -30.728 -57.946   3.815  1.00  0.78           O  
ATOM   1702  CB  VAL A 243     -28.279 -55.675   3.260  1.00  0.78           C  
ATOM   1703  CG1 VAL A 243     -28.412 -55.706   4.788  1.00  0.78           C  
ATOM   1704  CG2 VAL A 243     -26.780 -55.797   2.952  1.00  0.78           C  
ATOM   1705  N   ALA A 244     -31.337 -56.060   2.729  1.00  0.80           N  
ATOM   1706  CA  ALA A 244     -32.729 -56.044   3.124  1.00  0.80           C  
ATOM   1707  C   ALA A 244     -33.466 -57.288   2.673  1.00  0.80           C  
ATOM   1708  O   ALA A 244     -34.183 -57.941   3.431  1.00  0.80           O  
ATOM   1709  CB  ALA A 244     -33.419 -54.813   2.488  1.00  0.80           C  
ATOM   1710  N   LEU A 245     -33.256 -57.660   1.402  1.00  0.76           N  
ATOM   1711  CA  LEU A 245     -33.879 -58.791   0.782  1.00  0.76           C  
ATOM   1712  C   LEU A 245     -33.495 -60.128   1.387  1.00  0.76           C  
ATOM   1713  O   LEU A 245     -34.352 -60.976   1.649  1.00  0.76           O  
ATOM   1714  CB  LEU A 245     -33.457 -58.773  -0.686  1.00  0.76           C  
ATOM   1715  CG  LEU A 245     -33.997 -59.933  -1.512  1.00  0.76           C  
ATOM   1716  CD1 LEU A 245     -35.528 -59.873  -1.638  1.00  0.76           C  
ATOM   1717  CD2 LEU A 245     -33.292 -59.884  -2.854  1.00  0.76           C  
ATOM   1718  N   SER A 246     -32.184 -60.343   1.632  1.00  0.71           N  
ATOM   1719  CA  SER A 246     -31.687 -61.560   2.255  1.00  0.71           C  
ATOM   1720  C   SER A 246     -32.183 -61.715   3.677  1.00  0.71           C  
ATOM   1721  O   SER A 246     -32.709 -62.765   4.031  1.00  0.71           O  
ATOM   1722  CB  SER A 246     -30.136 -61.689   2.215  1.00  0.71           C  
ATOM   1723  OG  SER A 246     -29.476 -60.688   2.991  1.00  0.71           O  
ATOM   1724  N   GLY A 247     -32.114 -60.648   4.508  1.00  0.73           N  
ATOM   1725  CA  GLY A 247     -32.541 -60.697   5.902  1.00  0.73           C  
ATOM   1726  C   GLY A 247     -33.996 -60.982   6.112  1.00  0.73           C  
ATOM   1727  O   GLY A 247     -34.376 -61.640   7.067  1.00  0.73           O  
ATOM   1728  N   ALA A 248     -34.861 -60.513   5.212  1.00  0.54           N  
ATOM   1729  CA  ALA A 248     -36.266 -60.811   5.197  1.00  0.54           C  
ATOM   1730  C   ALA A 248     -36.688 -62.170   4.658  1.00  0.54           C  
ATOM   1731  O   ALA A 248     -37.566 -62.824   5.220  1.00  0.54           O  
ATOM   1732  CB  ALA A 248     -36.869 -59.773   4.266  1.00  0.54           C  
ATOM   1733  N   HIS A 249     -36.064 -62.633   3.547  1.00  0.42           N  
ATOM   1734  CA  HIS A 249     -36.304 -63.943   2.934  1.00  0.42           C  
ATOM   1735  C   HIS A 249     -36.054 -65.058   3.888  1.00  0.42           C  
ATOM   1736  O   HIS A 249     -36.741 -66.072   3.933  1.00  0.42           O  
ATOM   1737  CB  HIS A 249     -35.383 -64.221   1.738  1.00  0.42           C  
ATOM   1738  CG  HIS A 249     -36.046 -63.871   0.477  1.00  0.42           C  
ATOM   1739  ND1 HIS A 249     -37.210 -64.502   0.098  1.00  0.42           N  
ATOM   1740  CD2 HIS A 249     -35.642 -63.015  -0.471  1.00  0.42           C  
ATOM   1741  CE1 HIS A 249     -37.491 -64.020  -1.088  1.00  0.42           C  
ATOM   1742  NE2 HIS A 249     -36.572 -63.109  -1.474  1.00  0.42           N  
ATOM   1743  N   THR A 250     -35.043 -64.852   4.712  1.00  0.39           N  
ATOM   1744  CA  THR A 250     -34.724 -65.700   5.824  1.00  0.39           C  
ATOM   1745  C   THR A 250     -35.834 -65.949   6.793  1.00  0.39           C  
ATOM   1746  O   THR A 250     -36.143 -67.085   7.149  1.00  0.39           O  
ATOM   1747  CB  THR A 250     -33.643 -65.023   6.588  1.00  0.39           C  
ATOM   1748  OG1 THR A 250     -32.525 -64.995   5.725  1.00  0.39           O  
ATOM   1749  CG2 THR A 250     -33.286 -65.868   7.799  1.00  0.39           C  
ATOM   1750  N   LEU A 251     -36.482 -64.874   7.253  1.00  0.44           N  
ATOM   1751  CA  LEU A 251     -37.456 -64.990   8.302  1.00  0.44           C  
ATOM   1752  C   LEU A 251     -38.777 -65.371   7.724  1.00  0.44           C  
ATOM   1753  O   LEU A 251     -39.680 -65.813   8.426  1.00  0.44           O  
ATOM   1754  CB  LEU A 251     -37.580 -63.668   9.056  1.00  0.44           C  
ATOM   1755  CG  LEU A 251     -36.465 -63.481  10.096  1.00  0.44           C  
ATOM   1756  CD1 LEU A 251     -35.020 -63.511   9.639  1.00  0.44           C  
ATOM   1757  CD2 LEU A 251     -36.648 -62.163  10.813  1.00  0.44           C  
ATOM   1758  N   GLY A 252     -38.889 -65.244   6.396  1.00  0.45           N  
ATOM   1759  CA  GLY A 252     -40.068 -65.622   5.659  1.00  0.45           C  
ATOM   1760  C   GLY A 252     -40.135 -67.090   5.277  1.00  0.45           C  
ATOM   1761  O   GLY A 252     -41.103 -67.543   4.669  1.00  0.45           O  
ATOM   1762  N   ARG A 253     -39.079 -67.854   5.641  1.00  0.37           N  
ATOM   1763  CA  ARG A 253     -38.849 -69.273   5.360  1.00  0.37           C  
ATOM   1764  C   ARG A 253     -38.458 -69.500   3.908  1.00  0.37           C  
ATOM   1765  O   ARG A 253     -38.863 -70.456   3.252  1.00  0.37           O  
ATOM   1766  CB  ARG A 253     -40.014 -70.220   5.811  1.00  0.37           C  
ATOM   1767  CG  ARG A 253     -40.033 -71.747   5.476  1.00  0.37           C  
ATOM   1768  CD  ARG A 253     -41.373 -72.373   5.905  1.00  0.37           C  
ATOM   1769  NE  ARG A 253     -41.709 -73.719   5.239  1.00  0.37           N  
ATOM   1770  CZ  ARG A 253     -42.856 -74.423   5.308  1.00  0.37           C  
ATOM   1771  NH1 ARG A 253     -42.970 -75.613   4.696  1.00  0.37           N  
ATOM   1772  NH2 ARG A 253     -43.950 -73.976   5.902  1.00  0.37           N  
ATOM   1773  N   SER A 254     -37.593 -68.661   3.325  1.00  0.46           N  
ATOM   1774  CA  SER A 254     -37.299 -68.864   1.916  1.00  0.46           C  
ATOM   1775  C   SER A 254     -36.191 -69.837   1.620  1.00  0.46           C  
ATOM   1776  O   SER A 254     -35.938 -70.161   0.461  1.00  0.46           O  
ATOM   1777  CB  SER A 254     -37.013 -67.589   1.138  1.00  0.46           C  
ATOM   1778  OG  SER A 254     -38.210 -66.823   1.145  1.00  0.46           O  
ATOM   1779  N   ARG A 255     -35.518 -70.369   2.659  1.00  0.41           N  
ATOM   1780  CA  ARG A 255     -34.439 -71.321   2.516  1.00  0.41           C  
ATOM   1781  C   ARG A 255     -34.909 -72.592   1.799  1.00  0.41           C  
ATOM   1782  O   ARG A 255     -35.941 -73.158   2.185  1.00  0.41           O  
ATOM   1783  CB  ARG A 255     -33.852 -71.712   3.901  1.00  0.41           C  
ATOM   1784  CG  ARG A 255     -33.149 -70.542   4.635  1.00  0.41           C  
ATOM   1785  CD  ARG A 255     -31.675 -70.326   4.275  1.00  0.41           C  
ATOM   1786  NE  ARG A 255     -30.986 -71.565   4.733  1.00  0.41           N  
ATOM   1787  CZ  ARG A 255     -29.711 -71.845   4.460  1.00  0.41           C  
ATOM   1788  NH1 ARG A 255     -29.130 -72.890   5.042  1.00  0.41           N  
ATOM   1789  NH2 ARG A 255     -28.952 -71.029   3.740  1.00  0.41           N  
ATOM   1790  N   PRO A 256     -34.218 -73.113   0.785  1.00  0.45           N  
ATOM   1791  CA  PRO A 256     -34.316 -74.508   0.387  1.00  0.45           C  
ATOM   1792  C   PRO A 256     -34.282 -75.474   1.550  1.00  0.45           C  
ATOM   1793  O   PRO A 256     -33.552 -75.260   2.522  1.00  0.45           O  
ATOM   1794  CB  PRO A 256     -33.167 -74.752  -0.592  1.00  0.45           C  
ATOM   1795  CG  PRO A 256     -32.740 -73.362  -1.082  1.00  0.45           C  
ATOM   1796  CD  PRO A 256     -33.262 -72.370  -0.036  1.00  0.45           C  
ATOM   1797  N   GLU A 257     -35.159 -76.490   1.482  1.00  0.43           N  
ATOM   1798  CA  GLU A 257     -35.176 -77.632   2.364  1.00  0.43           C  
ATOM   1799  C   GLU A 257     -35.609 -77.341   3.744  1.00  0.43           C  
ATOM   1800  O   GLU A 257     -35.531 -78.221   4.597  1.00  0.43           O  
ATOM   1801  CB  GLU A 257     -33.847 -78.377   2.414  1.00  0.43           C  
ATOM   1802  CG  GLU A 257     -33.436 -78.857   1.018  1.00  0.43           C  
ATOM   1803  CD  GLU A 257     -32.091 -79.566   1.082  1.00  0.43           C  
ATOM   1804  OE1 GLU A 257     -31.458 -79.555   2.170  1.00  0.43           O  
ATOM   1805  OE2 GLU A 257     -31.696 -80.121   0.028  1.00  0.43           O  
ATOM   1806  N   ARG A 258     -36.111 -76.112   3.998  1.00  0.39           N  
ATOM   1807  CA  ARG A 258     -36.538 -75.727   5.311  1.00  0.39           C  
ATOM   1808  C   ARG A 258     -35.368 -75.744   6.283  1.00  0.39           C  
ATOM   1809  O   ARG A 258     -35.504 -76.104   7.449  1.00  0.39           O  
ATOM   1810  CB  ARG A 258     -37.697 -76.646   5.749  1.00  0.39           C  
ATOM   1811  CG  ARG A 258     -38.973 -76.491   4.915  1.00  0.39           C  
ATOM   1812  CD  ARG A 258     -39.903 -77.685   5.128  1.00  0.39           C  
ATOM   1813  NE  ARG A 258     -39.167 -78.926   4.734  1.00  0.39           N  
ATOM   1814  CZ  ARG A 258     -38.983 -79.340   3.475  1.00  0.39           C  
ATOM   1815  NH1 ARG A 258     -38.221 -80.400   3.230  1.00  0.39           N  
ATOM   1816  NH2 ARG A 258     -39.548 -78.695   2.459  1.00  0.39           N  
ATOM   1817  N   SER A 259     -34.183 -75.320   5.810  1.00  0.41           N  
ATOM   1818  CA  SER A 259     -33.011 -75.102   6.638  1.00  0.41           C  
ATOM   1819  C   SER A 259     -33.197 -73.895   7.531  1.00  0.41           C  
ATOM   1820  O   SER A 259     -32.924 -72.765   7.148  1.00  0.41           O  
ATOM   1821  CB  SER A 259     -31.740 -74.928   5.767  1.00  0.41           C  
ATOM   1822  OG  SER A 259     -30.537 -74.750   6.527  1.00  0.41           O  
ATOM   1823  N   GLY A 260     -33.701 -74.137   8.754  1.00  0.44           N  
ATOM   1824  CA  GLY A 260     -34.088 -73.126   9.727  1.00  0.44           C  
ATOM   1825  C   GLY A 260     -35.488 -72.788   9.619  1.00  0.44           C  
ATOM   1826  O   GLY A 260     -35.893 -71.656   9.794  1.00  0.44           O  
ATOM   1827  N   TRP A 261     -36.297 -73.774   9.297  1.00  0.28           N  
ATOM   1828  CA  TRP A 261     -37.684 -73.516   9.232  1.00  0.28           C  
ATOM   1829  C   TRP A 261     -38.502 -73.761  10.504  1.00  0.28           C  
ATOM   1830  O   TRP A 261     -39.310 -72.924  10.872  1.00  0.28           O  
ATOM   1831  CB  TRP A 261     -38.122 -74.423   8.121  1.00  0.28           C  
ATOM   1832  CG  TRP A 261     -39.585 -74.576   8.114  1.00  0.28           C  
ATOM   1833  CD1 TRP A 261     -40.436 -73.584   8.462  1.00  0.28           C  
ATOM   1834  CD2 TRP A 261     -40.293 -75.778   8.352  1.00  0.28           C  
ATOM   1835  NE1 TRP A 261     -41.697 -74.061   8.547  1.00  0.28           N  
ATOM   1836  CE2 TRP A 261     -41.633 -75.403   8.361  1.00  0.28           C  
ATOM   1837  CE3 TRP A 261     -39.899 -77.091   8.545  1.00  0.28           C  
ATOM   1838  CZ2 TRP A 261     -42.606 -76.334   8.196  1.00  0.28           C  
ATOM   1839  CZ3 TRP A 261     -40.924 -78.041   8.621  1.00  0.28           C  
ATOM   1840  CH2 TRP A 261     -42.253 -77.677   8.353  1.00  0.28           C  
ATOM   1841  N   GLY A 262     -38.441 -74.972  11.064  1.00  0.32           N  
ATOM   1842  CA  GLY A 262     -39.171 -75.403  12.242  1.00  0.32           C  
ATOM   1843  C   GLY A 262     -40.433 -74.737  12.664  1.00  0.32           C  
ATOM   1844  O   GLY A 262     -40.401 -74.015  13.636  1.00  0.32           O  
ATOM   1845  N   LYS A 263     -41.544 -74.982  11.943  1.00  0.29           N  
ATOM   1846  CA  LYS A 263     -42.838 -74.306  12.019  1.00  0.29           C  
ATOM   1847  C   LYS A 263     -43.182 -73.402  13.233  1.00  0.29           C  
ATOM   1848  O   LYS A 263     -43.375 -72.206  12.992  1.00  0.29           O  
ATOM   1849  CB  LYS A 263     -43.943 -75.378  11.951  1.00  0.29           C  
ATOM   1850  CG  LYS A 263     -44.218 -76.245  10.747  1.00  0.29           C  
ATOM   1851  CD  LYS A 263     -45.333 -77.222  11.148  1.00  0.29           C  
ATOM   1852  CE  LYS A 263     -45.702 -78.159  10.007  1.00  0.29           C  
ATOM   1853  NZ  LYS A 263     -46.793 -79.076  10.398  1.00  0.29           N  
ATOM   1854  N   PRO A 264     -43.275 -73.848  14.512  1.00  0.30           N  
ATOM   1855  CA  PRO A 264     -43.111 -72.966  15.634  1.00  0.30           C  
ATOM   1856  C   PRO A 264     -41.670 -72.990  16.036  1.00  0.30           C  
ATOM   1857  O   PRO A 264     -41.157 -73.996  16.527  1.00  0.30           O  
ATOM   1858  CB  PRO A 264     -43.971 -73.576  16.753  1.00  0.30           C  
ATOM   1859  CG  PRO A 264     -43.959 -75.084  16.487  1.00  0.30           C  
ATOM   1860  CD  PRO A 264     -43.686 -75.175  14.985  1.00  0.30           C  
ATOM   1861  N   GLU A 265     -40.993 -71.856  15.859  1.00  0.26           N  
ATOM   1862  CA  GLU A 265     -39.694 -71.664  16.435  1.00  0.26           C  
ATOM   1863  C   GLU A 265     -39.706 -71.760  17.940  1.00  0.26           C  
ATOM   1864  O   GLU A 265     -40.572 -71.198  18.616  1.00  0.26           O  
ATOM   1865  CB  GLU A 265     -39.202 -70.281  16.026  1.00  0.26           C  
ATOM   1866  CG  GLU A 265     -37.661 -70.117  15.985  1.00  0.26           C  
ATOM   1867  CD  GLU A 265     -36.859 -69.915  17.276  1.00  0.26           C  
ATOM   1868  OE1 GLU A 265     -37.431 -69.470  18.299  1.00  0.26           O  
ATOM   1869  OE2 GLU A 265     -35.641 -70.226  17.216  1.00  0.26           O  
ATOM   1870  N   THR A 266     -38.777 -72.560  18.479  1.00  0.23           N  
ATOM   1871  CA  THR A 266     -38.663 -72.739  19.911  1.00  0.23           C  
ATOM   1872  C   THR A 266     -37.228 -72.639  20.383  1.00  0.23           C  
ATOM   1873  O   THR A 266     -36.690 -71.579  20.687  1.00  0.23           O  
ATOM   1874  CB  THR A 266     -39.307 -74.065  20.403  1.00  0.23           C  
ATOM   1875  OG1 THR A 266     -38.811 -75.258  19.793  1.00  0.23           O  
ATOM   1876  CG2 THR A 266     -40.816 -74.052  20.125  1.00  0.23           C  
ATOM   1877  N   LYS A 267     -36.593 -73.804  20.534  1.00  0.36           N  
ATOM   1878  CA  LYS A 267     -35.200 -73.968  20.830  1.00  0.36           C  
ATOM   1879  C   LYS A 267     -34.522 -74.408  19.551  1.00  0.36           C  
ATOM   1880  O   LYS A 267     -35.133 -74.527  18.493  1.00  0.36           O  
ATOM   1881  CB  LYS A 267     -34.991 -75.041  21.933  1.00  0.36           C  
ATOM   1882  CG  LYS A 267     -35.657 -74.698  23.276  1.00  0.36           C  
ATOM   1883  CD  LYS A 267     -35.391 -75.796  24.325  1.00  0.36           C  
ATOM   1884  CE  LYS A 267     -35.996 -75.478  25.699  1.00  0.36           C  
ATOM   1885  NZ  LYS A 267     -35.717 -76.565  26.672  1.00  0.36           N  
ATOM   1886  N   TYR A 268     -33.221 -74.724  19.650  1.00  0.31           N  
ATOM   1887  CA  TYR A 268     -32.418 -75.190  18.539  1.00  0.31           C  
ATOM   1888  C   TYR A 268     -32.094 -76.664  18.710  1.00  0.31           C  
ATOM   1889  O   TYR A 268     -31.306 -77.262  17.980  1.00  0.31           O  
ATOM   1890  CB  TYR A 268     -31.126 -74.327  18.459  1.00  0.31           C  
ATOM   1891  CG  TYR A 268     -30.183 -74.605  19.611  1.00  0.31           C  
ATOM   1892  CD1 TYR A 268     -30.444 -74.171  20.924  1.00  0.31           C  
ATOM   1893  CD2 TYR A 268     -29.034 -75.375  19.377  1.00  0.31           C  
ATOM   1894  CE1 TYR A 268     -29.569 -74.494  21.970  1.00  0.31           C  
ATOM   1895  CE2 TYR A 268     -28.165 -75.701  20.425  1.00  0.31           C  
ATOM   1896  CZ  TYR A 268     -28.442 -75.276  21.725  1.00  0.31           C  
ATOM   1897  OH  TYR A 268     -27.579 -75.646  22.774  1.00  0.31           O  
ATOM   1898  N   THR A 269     -32.713 -77.289  19.725  1.00  0.32           N  
ATOM   1899  CA  THR A 269     -32.564 -78.690  20.054  1.00  0.32           C  
ATOM   1900  C   THR A 269     -33.094 -79.564  18.933  1.00  0.32           C  
ATOM   1901  O   THR A 269     -33.921 -79.147  18.126  1.00  0.32           O  
ATOM   1902  CB  THR A 269     -33.274 -79.079  21.358  1.00  0.32           C  
ATOM   1903  OG1 THR A 269     -34.664 -78.774  21.325  1.00  0.32           O  
ATOM   1904  CG2 THR A 269     -32.705 -78.309  22.556  1.00  0.32           C  
ATOM   1905  N   LYS A 270     -32.677 -80.843  18.847  1.00  0.27           N  
ATOM   1906  CA  LYS A 270     -33.217 -81.756  17.842  1.00  0.27           C  
ATOM   1907  C   LYS A 270     -34.621 -82.279  18.170  1.00  0.27           C  
ATOM   1908  O   LYS A 270     -35.003 -83.368  17.758  1.00  0.27           O  
ATOM   1909  CB  LYS A 270     -32.260 -82.951  17.627  1.00  0.27           C  
ATOM   1910  CG  LYS A 270     -30.867 -82.544  17.128  1.00  0.27           C  
ATOM   1911  CD  LYS A 270     -29.970 -83.782  16.963  1.00  0.27           C  
ATOM   1912  CE  LYS A 270     -28.564 -83.442  16.462  1.00  0.27           C  
ATOM   1913  NZ  LYS A 270     -27.742 -84.671  16.352  1.00  0.27           N  
ATOM   1914  N   ASN A 271     -35.416 -81.459  18.891  1.00  0.34           N  
ATOM   1915  CA  ASN A 271     -36.789 -81.685  19.301  1.00  0.34           C  
ATOM   1916  C   ASN A 271     -37.708 -80.800  18.464  1.00  0.34           C  
ATOM   1917  O   ASN A 271     -38.891 -80.651  18.754  1.00  0.34           O  
ATOM   1918  CB  ASN A 271     -36.987 -81.304  20.795  1.00  0.34           C  
ATOM   1919  CG  ASN A 271     -36.137 -82.184  21.701  1.00  0.34           C  
ATOM   1920  OD1 ASN A 271     -36.296 -83.398  21.768  1.00  0.34           O  
ATOM   1921  ND2 ASN A 271     -35.199 -81.574  22.464  1.00  0.34           N  
ATOM   1922  N   GLY A 272     -37.143 -80.165  17.411  1.00  0.33           N  
ATOM   1923  CA  GLY A 272     -37.859 -79.363  16.427  1.00  0.33           C  
ATOM   1924  C   GLY A 272     -38.114 -80.191  15.181  1.00  0.33           C  
ATOM   1925  O   GLY A 272     -38.656 -81.284  15.301  1.00  0.33           O  
ATOM   1926  N   PRO A 273     -37.755 -79.781  13.968  1.00  0.34           N  
ATOM   1927  CA  PRO A 273     -37.949 -80.615  12.785  1.00  0.34           C  
ATOM   1928  C   PRO A 273     -36.632 -81.169  12.313  1.00  0.34           C  
ATOM   1929  O   PRO A 273     -36.557 -81.709  11.213  1.00  0.34           O  
ATOM   1930  CB  PRO A 273     -38.435 -79.610  11.762  1.00  0.34           C  
ATOM   1931  CG  PRO A 273     -37.564 -78.400  12.069  1.00  0.34           C  
ATOM   1932  CD  PRO A 273     -37.487 -78.389  13.606  1.00  0.34           C  
ATOM   1933  N   GLY A 274     -35.561 -80.965  13.099  1.00  0.38           N  
ATOM   1934  CA  GLY A 274     -34.221 -81.376  12.714  1.00  0.38           C  
ATOM   1935  C   GLY A 274     -33.580 -80.496  11.682  1.00  0.38           C  
ATOM   1936  O   GLY A 274     -32.543 -80.833  11.125  1.00  0.38           O  
ATOM   1937  N   ALA A 275     -34.202 -79.345  11.385  1.00  0.43           N  
ATOM   1938  CA  ALA A 275     -33.761 -78.426  10.363  1.00  0.43           C  
ATOM   1939  C   ALA A 275     -32.362 -77.825  10.665  1.00  0.43           C  
ATOM   1940  O   ALA A 275     -32.152 -77.402  11.798  1.00  0.43           O  
ATOM   1941  CB  ALA A 275     -34.794 -77.288  10.194  1.00  0.43           C  
ATOM   1942  N   PRO A 276     -31.408 -77.691   9.743  1.00  0.36           N  
ATOM   1943  CA  PRO A 276     -30.027 -77.219  10.018  1.00  0.36           C  
ATOM   1944  C   PRO A 276     -29.808 -75.773  10.510  1.00  0.36           C  
ATOM   1945  O   PRO A 276     -28.669 -75.322  10.586  1.00  0.36           O  
ATOM   1946  CB  PRO A 276     -29.337 -77.374   8.657  1.00  0.36           C  
ATOM   1947  CG  PRO A 276     -30.048 -78.536   7.966  1.00  0.36           C  
ATOM   1948  CD  PRO A 276     -31.472 -78.479   8.505  1.00  0.36           C  
ATOM   1949  N   GLY A 277     -30.910 -75.030  10.671  1.00  0.39           N  
ATOM   1950  CA  GLY A 277     -31.146 -73.635  11.004  1.00  0.39           C  
ATOM   1951  C   GLY A 277     -30.264 -72.549  10.642  1.00  0.39           C  
ATOM   1952  O   GLY A 277     -30.075 -71.667  11.466  1.00  0.39           O  
ATOM   1953  N   GLY A 278     -29.934 -72.514   9.333  1.00  0.41           N  
ATOM   1954  CA  GLY A 278     -29.030 -71.599   8.675  1.00  0.41           C  
ATOM   1955  C   GLY A 278     -29.803 -70.361   8.458  1.00  0.41           C  
ATOM   1956  O   GLY A 278     -30.714 -70.334   7.630  1.00  0.41           O  
ATOM   1957  N   GLN A 279     -29.474 -69.370   9.294  1.00  0.39           N  
ATOM   1958  CA  GLN A 279     -29.697 -67.960   9.122  1.00  0.39           C  
ATOM   1959  C   GLN A 279     -30.950 -67.486   9.765  1.00  0.39           C  
ATOM   1960  O   GLN A 279     -31.116 -66.303  10.041  1.00  0.39           O  
ATOM   1961  CB  GLN A 279     -29.535 -67.584   7.632  1.00  0.39           C  
ATOM   1962  CG  GLN A 279     -29.904 -66.175   7.181  1.00  0.39           C  
ATOM   1963  CD  GLN A 279     -29.623 -65.835   5.710  1.00  0.39           C  
ATOM   1964  OE1 GLN A 279     -29.834 -66.640   4.803  1.00  0.39           O  
ATOM   1965  NE2 GLN A 279     -29.318 -64.538   5.441  1.00  0.39           N  
ATOM   1966  N   SER A 280     -31.852 -68.419  10.051  1.00  0.42           N  
ATOM   1967  CA  SER A 280     -33.209 -68.205  10.447  1.00  0.42           C  
ATOM   1968  C   SER A 280     -33.353 -67.734  11.884  1.00  0.42           C  
ATOM   1969  O   SER A 280     -33.881 -68.393  12.766  1.00  0.42           O  
ATOM   1970  CB  SER A 280     -34.036 -69.451  10.115  1.00  0.42           C  
ATOM   1971  OG  SER A 280     -33.882 -69.882   8.764  1.00  0.42           O  
ATOM   1972  N   TRP A 281     -32.865 -66.515  12.125  1.00  0.43           N  
ATOM   1973  CA  TRP A 281     -32.655 -65.883  13.397  1.00  0.43           C  
ATOM   1974  C   TRP A 281     -33.848 -65.041  13.737  1.00  0.43           C  
ATOM   1975  O   TRP A 281     -33.911 -63.840  13.469  1.00  0.43           O  
ATOM   1976  CB  TRP A 281     -31.447 -64.948  13.295  1.00  0.43           C  
ATOM   1977  CG  TRP A 281     -30.159 -65.596  12.909  1.00  0.43           C  
ATOM   1978  CD1 TRP A 281     -29.633 -66.787  13.282  1.00  0.43           C  
ATOM   1979  CD2 TRP A 281     -29.143 -64.926  12.191  1.00  0.43           C  
ATOM   1980  NE1 TRP A 281     -28.312 -66.854  12.919  1.00  0.43           N  
ATOM   1981  CE2 TRP A 281     -27.973 -65.667  12.361  1.00  0.43           C  
ATOM   1982  CE3 TRP A 281     -29.153 -63.762  11.478  1.00  0.43           C  
ATOM   1983  CZ2 TRP A 281     -26.762 -65.177  11.930  1.00  0.43           C  
ATOM   1984  CZ3 TRP A 281     -27.997 -63.503  10.752  1.00  0.43           C  
ATOM   1985  CH2 TRP A 281     -26.799 -64.173  10.970  1.00  0.43           C  
ATOM   1986  N   THR A 282     -34.881 -65.717  14.234  1.00  0.49           N  
ATOM   1987  CA  THR A 282     -36.048 -65.092  14.778  1.00  0.49           C  
ATOM   1988  C   THR A 282     -36.725 -66.204  15.474  1.00  0.49           C  
ATOM   1989  O   THR A 282     -36.451 -67.336  15.111  1.00  0.49           O  
ATOM   1990  CB  THR A 282     -36.984 -64.551  13.702  1.00  0.49           C  
ATOM   1991  OG1 THR A 282     -38.157 -63.912  14.192  1.00  0.49           O  
ATOM   1992  CG2 THR A 282     -37.437 -65.621  12.721  1.00  0.49           C  
ATOM   1993  N   ALA A 283     -37.643 -65.890  16.402  1.00  0.45           N  
ATOM   1994  CA  ALA A 283     -38.554 -66.828  17.038  1.00  0.45           C  
ATOM   1995  C   ALA A 283     -39.953 -66.772  16.466  1.00  0.45           C  
ATOM   1996  O   ALA A 283     -40.905 -67.403  16.925  1.00  0.45           O  
ATOM   1997  CB  ALA A 283     -38.583 -66.661  18.567  1.00  0.45           C  
ATOM   1998  N   GLU A 284     -40.101 -66.020  15.378  1.00  0.48           N  
ATOM   1999  CA  GLU A 284     -41.370 -65.822  14.736  1.00  0.48           C  
ATOM   2000  C   GLU A 284     -41.096 -65.871  13.263  1.00  0.48           C  
ATOM   2001  O   GLU A 284     -41.165 -64.882  12.532  1.00  0.48           O  
ATOM   2002  CB  GLU A 284     -42.038 -64.489  15.124  1.00  0.48           C  
ATOM   2003  CG  GLU A 284     -42.443 -64.409  16.613  1.00  0.48           C  
ATOM   2004  CD  GLU A 284     -42.943 -63.025  17.001  1.00  0.48           C  
ATOM   2005  OE1 GLU A 284     -44.154 -62.792  16.828  1.00  0.48           O  
ATOM   2006  OE2 GLU A 284     -42.166 -62.187  17.497  1.00  0.48           O  
ATOM   2007  N   TRP A 285     -40.727 -67.073  12.777  1.00  0.46           N  
ATOM   2008  CA  TRP A 285     -40.690 -67.366  11.372  1.00  0.46           C  
ATOM   2009  C   TRP A 285     -42.053 -67.159  10.784  1.00  0.46           C  
ATOM   2010  O   TRP A 285     -43.072 -67.494  11.383  1.00  0.46           O  
ATOM   2011  CB  TRP A 285     -40.213 -68.810  11.088  1.00  0.46           C  
ATOM   2012  CG  TRP A 285     -38.783 -69.020  11.514  1.00  0.46           C  
ATOM   2013  CD1 TRP A 285     -37.740 -68.242  11.124  1.00  0.46           C  
ATOM   2014  CD2 TRP A 285     -38.207 -70.094  12.274  1.00  0.46           C  
ATOM   2015  NE1 TRP A 285     -36.613 -68.604  11.799  1.00  0.46           N  
ATOM   2016  CE2 TRP A 285     -36.837 -69.811  12.377  1.00  0.46           C  
ATOM   2017  CE3 TRP A 285     -38.732 -71.221  12.888  1.00  0.46           C  
ATOM   2018  CZ2 TRP A 285     -35.964 -70.698  12.954  1.00  0.46           C  
ATOM   2019  CZ3 TRP A 285     -37.822 -72.141  13.445  1.00  0.46           C  
ATOM   2020  CH2 TRP A 285     -36.439 -71.921  13.411  1.00  0.46           C  
ATOM   2021  N   LEU A 286     -42.051 -66.525   9.616  1.00  0.55           N  
ATOM   2022  CA  LEU A 286     -43.204 -66.254   8.813  1.00  0.55           C  
ATOM   2023  C   LEU A 286     -43.894 -64.972   9.226  1.00  0.55           C  
ATOM   2024  O   LEU A 286     -45.023 -64.676   8.850  1.00  0.55           O  
ATOM   2025  CB  LEU A 286     -44.228 -67.390   8.644  1.00  0.55           C  
ATOM   2026  CG  LEU A 286     -43.747 -68.669   7.929  1.00  0.55           C  
ATOM   2027  CD1 LEU A 286     -42.521 -69.423   8.463  1.00  0.55           C  
ATOM   2028  CD2 LEU A 286     -44.942 -69.612   7.981  1.00  0.55           C  
ATOM   2029  N   LYS A 287     -43.172 -64.135   9.977  1.00  0.58           N  
ATOM   2030  CA  LYS A 287     -43.531 -62.770  10.213  1.00  0.58           C  
ATOM   2031  C   LYS A 287     -42.416 -61.983   9.571  1.00  0.58           C  
ATOM   2032  O   LYS A 287     -41.239 -62.325   9.711  1.00  0.58           O  
ATOM   2033  CB  LYS A 287     -43.668 -62.476  11.723  1.00  0.58           C  
ATOM   2034  CG  LYS A 287     -44.859 -63.234  12.326  1.00  0.58           C  
ATOM   2035  CD  LYS A 287     -45.112 -62.792  13.766  1.00  0.58           C  
ATOM   2036  CE  LYS A 287     -46.131 -63.647  14.518  1.00  0.58           C  
ATOM   2037  NZ  LYS A 287     -46.388 -63.007  15.811  1.00  0.58           N  
ATOM   2038  N   PHE A 288     -42.744 -60.921   8.805  1.00  0.58           N  
ATOM   2039  CA  PHE A 288     -41.715 -60.050   8.267  1.00  0.58           C  
ATOM   2040  C   PHE A 288     -41.300 -59.122   9.364  1.00  0.58           C  
ATOM   2041  O   PHE A 288     -42.021 -58.186   9.681  1.00  0.58           O  
ATOM   2042  CB  PHE A 288     -42.144 -59.164   7.058  1.00  0.58           C  
ATOM   2043  CG  PHE A 288     -41.931 -59.910   5.772  1.00  0.58           C  
ATOM   2044  CD1 PHE A 288     -40.716 -60.520   5.411  1.00  0.58           C  
ATOM   2045  CD2 PHE A 288     -43.058 -60.187   5.005  1.00  0.58           C  
ATOM   2046  CE1 PHE A 288     -40.669 -61.472   4.386  1.00  0.58           C  
ATOM   2047  CE2 PHE A 288     -43.052 -61.269   4.130  1.00  0.58           C  
ATOM   2048  CZ  PHE A 288     -41.856 -61.879   3.785  1.00  0.58           C  
ATOM   2049  N   ASP A 289     -40.122 -59.379   9.948  1.00  0.68           N  
ATOM   2050  CA  ASP A 289     -39.531 -58.516  10.927  1.00  0.68           C  
ATOM   2051  C   ASP A 289     -38.062 -58.369  10.589  1.00  0.68           C  
ATOM   2052  O   ASP A 289     -37.512 -59.074   9.741  1.00  0.68           O  
ATOM   2053  CB  ASP A 289     -39.701 -59.038  12.381  1.00  0.68           C  
ATOM   2054  CG  ASP A 289     -39.592 -57.887  13.377  1.00  0.68           C  
ATOM   2055  OD1 ASP A 289     -39.603 -58.143  14.600  1.00  0.68           O  
ATOM   2056  OD2 ASP A 289     -39.485 -56.714  12.920  1.00  0.68           O  
ATOM   2057  N   ASN A 290     -37.375 -57.450  11.280  1.00  0.73           N  
ATOM   2058  CA  ASN A 290     -35.969 -57.194  11.118  1.00  0.73           C  
ATOM   2059  C   ASN A 290     -35.136 -58.105  12.030  1.00  0.73           C  
ATOM   2060  O   ASN A 290     -33.948 -57.842  12.224  1.00  0.73           O  
ATOM   2061  CB  ASN A 290     -35.610 -55.692  11.342  1.00  0.73           C  
ATOM   2062  CG  ASN A 290     -35.834 -55.207  12.770  1.00  0.73           C  
ATOM   2063  OD1 ASN A 290     -36.480 -55.821  13.611  1.00  0.73           O  
ATOM   2064  ND2 ASN A 290     -35.215 -54.050  13.093  1.00  0.73           N  
ATOM   2065  N   SER A 291     -35.721 -59.208  12.583  1.00  0.69           N  
ATOM   2066  CA  SER A 291     -35.092 -60.078  13.592  1.00  0.69           C  
ATOM   2067  C   SER A 291     -33.765 -60.648  13.161  1.00  0.69           C  
ATOM   2068  O   SER A 291     -32.868 -60.744  13.986  1.00  0.69           O  
ATOM   2069  CB  SER A 291     -35.934 -61.229  14.207  1.00  0.69           C  
ATOM   2070  OG  SER A 291     -37.173 -60.774  14.750  1.00  0.69           O  
ATOM   2071  N   TYR A 292     -33.558 -60.931  11.838  1.00  0.65           N  
ATOM   2072  CA  TYR A 292     -32.264 -61.348  11.292  1.00  0.65           C  
ATOM   2073  C   TYR A 292     -31.199 -60.364  11.730  1.00  0.65           C  
ATOM   2074  O   TYR A 292     -30.189 -60.741  12.311  1.00  0.65           O  
ATOM   2075  CB  TYR A 292     -32.261 -61.491   9.711  1.00  0.65           C  
ATOM   2076  CG  TYR A 292     -30.922 -61.636   9.009  1.00  0.65           C  
ATOM   2077  CD1 TYR A 292     -30.143 -60.497   8.773  1.00  0.65           C  
ATOM   2078  CD2 TYR A 292     -30.407 -62.878   8.601  1.00  0.65           C  
ATOM   2079  CE1 TYR A 292     -28.846 -60.589   8.260  1.00  0.65           C  
ATOM   2080  CE2 TYR A 292     -29.139 -62.952   8.015  1.00  0.65           C  
ATOM   2081  CZ  TYR A 292     -28.363 -61.825   7.850  1.00  0.65           C  
ATOM   2082  OH  TYR A 292     -27.029 -62.010   7.486  1.00  0.65           O  
ATOM   2083  N   PHE A 293     -31.451 -59.062  11.504  1.00  0.68           N  
ATOM   2084  CA  PHE A 293     -30.477 -58.028  11.744  1.00  0.68           C  
ATOM   2085  C   PHE A 293     -30.245 -57.716  13.200  1.00  0.68           C  
ATOM   2086  O   PHE A 293     -29.134 -57.387  13.596  1.00  0.68           O  
ATOM   2087  CB  PHE A 293     -30.781 -56.703  11.038  1.00  0.68           C  
ATOM   2088  CG  PHE A 293     -30.972 -56.929   9.599  1.00  0.68           C  
ATOM   2089  CD1 PHE A 293     -29.866 -57.097   8.759  1.00  0.68           C  
ATOM   2090  CD2 PHE A 293     -32.264 -57.000   9.074  1.00  0.68           C  
ATOM   2091  CE1 PHE A 293     -30.056 -57.298   7.392  1.00  0.68           C  
ATOM   2092  CE2 PHE A 293     -32.446 -57.178   7.709  1.00  0.68           C  
ATOM   2093  CZ  PHE A 293     -31.349 -57.311   6.866  1.00  0.68           C  
ATOM   2094  N   LYS A 294     -31.284 -57.773  14.040  1.00  0.63           N  
ATOM   2095  CA  LYS A 294     -31.128 -57.624  15.469  1.00  0.63           C  
ATOM   2096  C   LYS A 294     -30.358 -58.767  16.132  1.00  0.63           C  
ATOM   2097  O   LYS A 294     -29.423 -58.514  16.890  1.00  0.63           O  
ATOM   2098  CB  LYS A 294     -32.523 -57.458  16.103  1.00  0.63           C  
ATOM   2099  CG  LYS A 294     -32.455 -57.164  17.605  1.00  0.63           C  
ATOM   2100  CD  LYS A 294     -33.853 -56.955  18.196  1.00  0.63           C  
ATOM   2101  CE  LYS A 294     -33.815 -56.722  19.704  1.00  0.63           C  
ATOM   2102  NZ  LYS A 294     -35.193 -56.546  20.208  1.00  0.63           N  
ATOM   2103  N   ASP A 295     -30.705 -60.034  15.820  1.00  0.57           N  
ATOM   2104  CA  ASP A 295     -30.092 -61.226  16.383  1.00  0.57           C  
ATOM   2105  C   ASP A 295     -28.654 -61.459  15.877  1.00  0.57           C  
ATOM   2106  O   ASP A 295     -27.742 -61.760  16.644  1.00  0.57           O  
ATOM   2107  CB  ASP A 295     -31.060 -62.423  16.175  1.00  0.57           C  
ATOM   2108  CG  ASP A 295     -32.374 -62.236  16.951  1.00  0.57           C  
ATOM   2109  OD1 ASP A 295     -32.474 -61.299  17.793  1.00  0.57           O  
ATOM   2110  OD2 ASP A 295     -33.340 -62.985  16.641  1.00  0.57           O  
ATOM   2111  N   ILE A 296     -28.367 -61.217  14.570  1.00  0.52           N  
ATOM   2112  CA  ILE A 296     -27.015 -61.299  14.002  1.00  0.52           C  
ATOM   2113  C   ILE A 296     -26.004 -60.365  14.643  1.00  0.52           C  
ATOM   2114  O   ILE A 296     -24.826 -60.682  14.785  1.00  0.52           O  
ATOM   2115  CB  ILE A 296     -26.969 -61.028  12.492  1.00  0.52           C  
ATOM   2116  CG1 ILE A 296     -25.598 -61.338  11.860  1.00  0.52           C  
ATOM   2117  CG2 ILE A 296     -27.326 -59.592  12.123  1.00  0.52           C  
ATOM   2118  CD1 ILE A 296     -25.449 -61.013  10.368  1.00  0.52           C  
ATOM   2119  N   LYS A 297     -26.438 -59.150  15.026  1.00  0.51           N  
ATOM   2120  CA  LYS A 297     -25.564 -58.120  15.526  1.00  0.51           C  
ATOM   2121  C   LYS A 297     -25.504 -58.150  17.035  1.00  0.51           C  
ATOM   2122  O   LYS A 297     -24.807 -57.337  17.648  1.00  0.51           O  
ATOM   2123  CB  LYS A 297     -26.080 -56.713  15.102  1.00  0.51           C  
ATOM   2124  CG  LYS A 297     -26.071 -56.393  13.595  1.00  0.51           C  
ATOM   2125  CD  LYS A 297     -24.696 -56.574  12.949  1.00  0.51           C  
ATOM   2126  CE  LYS A 297     -23.789 -55.437  13.412  1.00  0.51           C  
ATOM   2127  NZ  LYS A 297     -22.474 -55.436  12.766  1.00  0.51           N  
ATOM   2128  N   GLN A 298     -26.206 -59.103  17.679  1.00  0.52           N  
ATOM   2129  CA  GLN A 298     -26.205 -59.249  19.111  1.00  0.52           C  
ATOM   2130  C   GLN A 298     -24.844 -59.760  19.587  1.00  0.52           C  
ATOM   2131  O   GLN A 298     -24.442 -60.875  19.293  1.00  0.52           O  
ATOM   2132  CB  GLN A 298     -27.351 -60.198  19.564  1.00  0.52           C  
ATOM   2133  CG  GLN A 298     -27.542 -60.359  21.092  1.00  0.52           C  
ATOM   2134  CD  GLN A 298     -27.921 -59.053  21.781  1.00  0.52           C  
ATOM   2135  OE1 GLN A 298     -28.890 -58.365  21.463  1.00  0.52           O  
ATOM   2136  NE2 GLN A 298     -27.130 -58.660  22.811  1.00  0.52           N  
ATOM   2137  N   ARG A 299     -24.093 -58.964  20.387  1.00  0.35           N  
ATOM   2138  CA  ARG A 299     -22.751 -59.328  20.863  1.00  0.35           C  
ATOM   2139  C   ARG A 299     -22.757 -60.299  22.037  1.00  0.35           C  
ATOM   2140  O   ARG A 299     -21.750 -60.528  22.704  1.00  0.35           O  
ATOM   2141  CB  ARG A 299     -22.000 -58.066  21.351  1.00  0.35           C  
ATOM   2142  CG  ARG A 299     -21.661 -57.066  20.238  1.00  0.35           C  
ATOM   2143  CD  ARG A 299     -20.914 -55.862  20.811  1.00  0.35           C  
ATOM   2144  NE  ARG A 299     -20.622 -54.953  19.658  1.00  0.35           N  
ATOM   2145  CZ  ARG A 299     -19.995 -53.773  19.773  1.00  0.35           C  
ATOM   2146  NH1 ARG A 299     -19.782 -53.029  18.690  1.00  0.35           N  
ATOM   2147  NH2 ARG A 299     -19.590 -53.311  20.952  1.00  0.35           N  
ATOM   2148  N   LYS A 300     -23.934 -60.873  22.298  1.00  0.42           N  
ATOM   2149  CA  LYS A 300     -24.190 -61.962  23.194  1.00  0.42           C  
ATOM   2150  C   LYS A 300     -24.837 -63.015  22.330  1.00  0.42           C  
ATOM   2151  O   LYS A 300     -26.062 -63.108  22.363  1.00  0.42           O  
ATOM   2152  CB  LYS A 300     -25.195 -61.587  24.320  1.00  0.42           C  
ATOM   2153  CG  LYS A 300     -24.718 -60.450  25.217  1.00  0.42           C  
ATOM   2154  CD  LYS A 300     -25.772 -60.129  26.284  1.00  0.42           C  
ATOM   2155  CE  LYS A 300     -25.315 -58.991  27.192  1.00  0.42           C  
ATOM   2156  NZ  LYS A 300     -26.330 -58.729  28.232  1.00  0.42           N  
ATOM   2157  N   ASP A 301     -24.053 -63.749  21.502  1.00  0.36           N  
ATOM   2158  CA  ASP A 301     -24.482 -64.864  20.666  1.00  0.36           C  
ATOM   2159  C   ASP A 301     -25.633 -65.683  21.238  1.00  0.36           C  
ATOM   2160  O   ASP A 301     -25.520 -66.277  22.313  1.00  0.36           O  
ATOM   2161  CB  ASP A 301     -23.299 -65.841  20.374  1.00  0.36           C  
ATOM   2162  CG  ASP A 301     -22.175 -65.246  19.540  1.00  0.36           C  
ATOM   2163  OD1 ASP A 301     -22.313 -64.096  19.061  1.00  0.36           O  
ATOM   2164  OD2 ASP A 301     -21.146 -65.956  19.388  1.00  0.36           O  
ATOM   2165  N   ASP A 302     -26.776 -65.720  20.523  1.00  0.42           N  
ATOM   2166  CA  ASP A 302     -27.910 -66.512  20.919  1.00  0.42           C  
ATOM   2167  C   ASP A 302     -27.735 -67.892  20.301  1.00  0.42           C  
ATOM   2168  O   ASP A 302     -26.674 -68.241  19.778  1.00  0.42           O  
ATOM   2169  CB  ASP A 302     -29.270 -65.773  20.685  1.00  0.42           C  
ATOM   2170  CG  ASP A 302     -29.660 -65.518  19.238  1.00  0.42           C  
ATOM   2171  OD1 ASP A 302     -30.551 -64.658  19.050  1.00  0.42           O  
ATOM   2172  OD2 ASP A 302     -29.102 -66.175  18.334  1.00  0.42           O  
ATOM   2173  N   ASP A 303     -28.751 -68.749  20.429  1.00  0.42           N  
ATOM   2174  CA  ASP A 303     -28.689 -70.090  19.907  1.00  0.42           C  
ATOM   2175  C   ASP A 303     -29.159 -70.149  18.455  1.00  0.42           C  
ATOM   2176  O   ASP A 303     -30.322 -69.915  18.132  1.00  0.42           O  
ATOM   2177  CB  ASP A 303     -29.558 -71.024  20.760  1.00  0.42           C  
ATOM   2178  CG  ASP A 303     -29.003 -71.212  22.163  1.00  0.42           C  
ATOM   2179  OD1 ASP A 303     -27.757 -71.269  22.309  1.00  0.42           O  
ATOM   2180  OD2 ASP A 303     -29.836 -71.375  23.094  1.00  0.42           O  
ATOM   2181  N   LEU A 304     -28.244 -70.505  17.532  1.00  0.37           N  
ATOM   2182  CA  LEU A 304     -28.499 -70.431  16.114  1.00  0.37           C  
ATOM   2183  C   LEU A 304     -27.546 -71.340  15.367  1.00  0.37           C  
ATOM   2184  O   LEU A 304     -26.599 -71.859  15.954  1.00  0.37           O  
ATOM   2185  CB  LEU A 304     -28.364 -68.958  15.606  1.00  0.37           C  
ATOM   2186  CG  LEU A 304     -27.005 -68.220  15.845  1.00  0.37           C  
ATOM   2187  CD1 LEU A 304     -25.873 -68.581  14.869  1.00  0.37           C  
ATOM   2188  CD2 LEU A 304     -27.103 -66.679  15.849  1.00  0.37           C  
ATOM   2189  N   LEU A 305     -27.745 -71.540  14.040  1.00  0.30           N  
ATOM   2190  CA  LEU A 305     -26.671 -71.980  13.159  1.00  0.30           C  
ATOM   2191  C   LEU A 305     -26.680 -71.134  11.912  1.00  0.30           C  
ATOM   2192  O   LEU A 305     -27.678 -70.502  11.581  1.00  0.30           O  
ATOM   2193  CB  LEU A 305     -26.758 -73.449  12.680  1.00  0.30           C  
ATOM   2194  CG  LEU A 305     -26.574 -74.495  13.781  1.00  0.30           C  
ATOM   2195  CD1 LEU A 305     -26.882 -75.874  13.187  1.00  0.30           C  
ATOM   2196  CD2 LEU A 305     -25.159 -74.447  14.384  1.00  0.30           C  
ATOM   2197  N   VAL A 306     -25.543 -71.087  11.194  1.00  0.35           N  
ATOM   2198  CA  VAL A 306     -25.405 -70.266  10.009  1.00  0.35           C  
ATOM   2199  C   VAL A 306     -24.291 -70.714   9.089  1.00  0.35           C  
ATOM   2200  O   VAL A 306     -23.360 -71.402   9.494  1.00  0.35           O  
ATOM   2201  CB  VAL A 306     -25.090 -68.810  10.318  1.00  0.35           C  
ATOM   2202  CG1 VAL A 306     -26.418 -68.138  10.592  1.00  0.35           C  
ATOM   2203  CG2 VAL A 306     -24.092 -68.570  11.466  1.00  0.35           C  
ATOM   2204  N   LEU A 307     -24.381 -70.280   7.817  1.00  0.44           N  
ATOM   2205  CA  LEU A 307     -23.447 -70.381   6.727  1.00  0.44           C  
ATOM   2206  C   LEU A 307     -22.593 -69.100   6.633  1.00  0.44           C  
ATOM   2207  O   LEU A 307     -22.882 -68.079   7.265  1.00  0.44           O  
ATOM   2208  CB  LEU A 307     -24.220 -70.546   5.376  1.00  0.44           C  
ATOM   2209  CG  LEU A 307     -25.209 -71.726   5.296  1.00  0.44           C  
ATOM   2210  CD1 LEU A 307     -25.781 -71.753   3.870  1.00  0.44           C  
ATOM   2211  CD2 LEU A 307     -24.544 -73.069   5.635  1.00  0.44           C  
ATOM   2212  N   PRO A 308     -21.544 -69.090   5.812  1.00  0.56           N  
ATOM   2213  CA  PRO A 308     -20.812 -67.877   5.440  1.00  0.56           C  
ATOM   2214  C   PRO A 308     -21.651 -66.767   4.828  1.00  0.56           C  
ATOM   2215  O   PRO A 308     -21.345 -65.597   5.029  1.00  0.56           O  
ATOM   2216  CB  PRO A 308     -19.781 -68.369   4.416  1.00  0.56           C  
ATOM   2217  CG  PRO A 308     -19.544 -69.850   4.739  1.00  0.56           C  
ATOM   2218  CD  PRO A 308     -20.813 -70.311   5.459  1.00  0.56           C  
ATOM   2219  N   THR A 309     -22.697 -67.115   4.050  1.00  0.58           N  
ATOM   2220  CA  THR A 309     -23.633 -66.182   3.408  1.00  0.58           C  
ATOM   2221  C   THR A 309     -24.317 -65.279   4.401  1.00  0.58           C  
ATOM   2222  O   THR A 309     -24.503 -64.079   4.213  1.00  0.58           O  
ATOM   2223  CB  THR A 309     -24.651 -66.935   2.557  1.00  0.58           C  
ATOM   2224  OG1 THR A 309     -23.956 -67.570   1.491  1.00  0.58           O  
ATOM   2225  CG2 THR A 309     -25.685 -66.005   1.911  1.00  0.58           C  
ATOM   2226  N   ASP A 310     -24.656 -65.876   5.523  1.00  0.55           N  
ATOM   2227  CA  ASP A 310     -25.358 -65.333   6.624  1.00  0.55           C  
ATOM   2228  C   ASP A 310     -24.443 -64.521   7.524  1.00  0.55           C  
ATOM   2229  O   ASP A 310     -24.722 -63.387   7.902  1.00  0.55           O  
ATOM   2230  CB  ASP A 310     -25.812 -66.586   7.403  1.00  0.55           C  
ATOM   2231  CG  ASP A 310     -26.348 -67.752   6.569  1.00  0.55           C  
ATOM   2232  OD1 ASP A 310     -26.670 -67.587   5.368  1.00  0.55           O  
ATOM   2233  OD2 ASP A 310     -26.462 -68.854   7.170  1.00  0.55           O  
ATOM   2234  N   ALA A 311     -23.284 -65.101   7.889  1.00  0.63           N  
ATOM   2235  CA  ALA A 311     -22.389 -64.463   8.810  1.00  0.63           C  
ATOM   2236  C   ALA A 311     -21.626 -63.307   8.176  1.00  0.63           C  
ATOM   2237  O   ALA A 311     -21.282 -62.359   8.871  1.00  0.63           O  
ATOM   2238  CB  ALA A 311     -21.467 -65.498   9.473  1.00  0.63           C  
ATOM   2239  N   ALA A 312     -21.458 -63.270   6.829  1.00  0.71           N  
ATOM   2240  CA  ALA A 312     -20.764 -62.203   6.124  1.00  0.71           C  
ATOM   2241  C   ALA A 312     -21.333 -60.805   6.382  1.00  0.71           C  
ATOM   2242  O   ALA A 312     -20.599 -59.818   6.424  1.00  0.71           O  
ATOM   2243  CB  ALA A 312     -20.704 -62.478   4.603  1.00  0.71           C  
ATOM   2244  N   LEU A 313     -22.656 -60.701   6.647  1.00  0.68           N  
ATOM   2245  CA  LEU A 313     -23.316 -59.473   7.059  1.00  0.68           C  
ATOM   2246  C   LEU A 313     -22.929 -59.014   8.474  1.00  0.68           C  
ATOM   2247  O   LEU A 313     -23.203 -57.882   8.865  1.00  0.68           O  
ATOM   2248  CB  LEU A 313     -24.868 -59.590   6.945  1.00  0.68           C  
ATOM   2249  CG  LEU A 313     -25.466 -59.742   5.513  1.00  0.68           C  
ATOM   2250  CD1 LEU A 313     -26.995 -59.562   5.453  1.00  0.68           C  
ATOM   2251  CD2 LEU A 313     -24.926 -58.696   4.546  1.00  0.68           C  
ATOM   2252  N   PHE A 314     -22.262 -59.856   9.289  1.00  0.57           N  
ATOM   2253  CA  PHE A 314     -21.711 -59.462  10.567  1.00  0.57           C  
ATOM   2254  C   PHE A 314     -20.207 -59.207  10.476  1.00  0.57           C  
ATOM   2255  O   PHE A 314     -19.627 -58.563  11.356  1.00  0.57           O  
ATOM   2256  CB  PHE A 314     -22.073 -60.547  11.617  1.00  0.57           C  
ATOM   2257  CG  PHE A 314     -21.572 -60.279  13.004  1.00  0.57           C  
ATOM   2258  CD1 PHE A 314     -20.785 -61.219  13.683  1.00  0.57           C  
ATOM   2259  CD2 PHE A 314     -21.867 -59.065  13.634  1.00  0.57           C  
ATOM   2260  CE1 PHE A 314     -20.266 -60.929  14.950  1.00  0.57           C  
ATOM   2261  CE2 PHE A 314     -21.385 -58.783  14.915  1.00  0.57           C  
ATOM   2262  CZ  PHE A 314     -20.573 -59.714  15.569  1.00  0.57           C  
ATOM   2263  N   GLU A 315     -19.560 -59.620   9.369  1.00  0.66           N  
ATOM   2264  CA  GLU A 315     -18.120 -59.657   9.269  1.00  0.66           C  
ATOM   2265  C   GLU A 315     -17.588 -58.541   8.394  1.00  0.66           C  
ATOM   2266  O   GLU A 315     -16.798 -57.703   8.841  1.00  0.66           O  
ATOM   2267  CB  GLU A 315     -17.672 -61.047   8.772  1.00  0.66           C  
ATOM   2268  CG  GLU A 315     -18.016 -62.184   9.770  1.00  0.66           C  
ATOM   2269  CD  GLU A 315     -17.610 -63.554   9.228  1.00  0.66           C  
ATOM   2270  OE1 GLU A 315     -17.909 -64.560   9.921  1.00  0.66           O  
ATOM   2271  OE2 GLU A 315     -17.013 -63.610   8.122  1.00  0.66           O  
ATOM   2272  N   ASP A 316     -18.040 -58.484   7.123  1.00  0.63           N  
ATOM   2273  CA  ASP A 316     -17.588 -57.539   6.130  1.00  0.63           C  
ATOM   2274  C   ASP A 316     -17.893 -56.098   6.579  1.00  0.63           C  
ATOM   2275  O   ASP A 316     -19.010 -55.859   7.053  1.00  0.63           O  
ATOM   2276  CB  ASP A 316     -18.304 -57.862   4.798  1.00  0.63           C  
ATOM   2277  CG  ASP A 316     -17.882 -56.856   3.746  1.00  0.63           C  
ATOM   2278  OD1 ASP A 316     -18.556 -55.791   3.665  1.00  0.63           O  
ATOM   2279  OD2 ASP A 316     -16.833 -57.090   3.102  1.00  0.63           O  
ATOM   2280  N   PRO A 317     -17.012 -55.097   6.488  1.00  0.71           N  
ATOM   2281  CA  PRO A 317     -17.233 -53.873   7.219  1.00  0.71           C  
ATOM   2282  C   PRO A 317     -18.267 -53.003   6.568  1.00  0.71           C  
ATOM   2283  O   PRO A 317     -18.929 -52.253   7.278  1.00  0.71           O  
ATOM   2284  CB  PRO A 317     -15.867 -53.205   7.378  1.00  0.71           C  
ATOM   2285  CG  PRO A 317     -14.976 -53.864   6.323  1.00  0.71           C  
ATOM   2286  CD  PRO A 317     -15.640 -55.212   6.000  1.00  0.71           C  
ATOM   2287  N   SER A 318     -18.438 -53.087   5.249  1.00  0.66           N  
ATOM   2288  CA  SER A 318     -19.461 -52.331   4.562  1.00  0.66           C  
ATOM   2289  C   SER A 318     -20.820 -52.972   4.703  1.00  0.66           C  
ATOM   2290  O   SER A 318     -21.819 -52.300   4.959  1.00  0.66           O  
ATOM   2291  CB  SER A 318     -19.105 -52.145   3.085  1.00  0.66           C  
ATOM   2292  OG  SER A 318     -17.966 -51.283   2.993  1.00  0.66           O  
ATOM   2293  N   PHE A 319     -20.911 -54.311   4.590  1.00  0.65           N  
ATOM   2294  CA  PHE A 319     -22.164 -55.000   4.844  1.00  0.65           C  
ATOM   2295  C   PHE A 319     -22.670 -54.928   6.271  1.00  0.65           C  
ATOM   2296  O   PHE A 319     -23.871 -54.785   6.502  1.00  0.65           O  
ATOM   2297  CB  PHE A 319     -22.134 -56.485   4.423  1.00  0.65           C  
ATOM   2298  CG  PHE A 319     -22.440 -56.706   2.970  1.00  0.65           C  
ATOM   2299  CD1 PHE A 319     -23.487 -56.025   2.331  1.00  0.65           C  
ATOM   2300  CD2 PHE A 319     -21.762 -57.706   2.258  1.00  0.65           C  
ATOM   2301  CE1 PHE A 319     -23.806 -56.284   0.996  1.00  0.65           C  
ATOM   2302  CE2 PHE A 319     -22.097 -57.994   0.929  1.00  0.65           C  
ATOM   2303  CZ  PHE A 319     -23.109 -57.266   0.291  1.00  0.65           C  
ATOM   2304  N   LYS A 320     -21.779 -55.013   7.273  1.00  0.68           N  
ATOM   2305  CA  LYS A 320     -22.168 -54.867   8.663  1.00  0.68           C  
ATOM   2306  C   LYS A 320     -22.764 -53.509   9.017  1.00  0.68           C  
ATOM   2307  O   LYS A 320     -23.688 -53.473   9.825  1.00  0.68           O  
ATOM   2308  CB  LYS A 320     -21.026 -55.252   9.635  1.00  0.68           C  
ATOM   2309  CG  LYS A 320     -19.918 -54.201   9.772  1.00  0.68           C  
ATOM   2310  CD  LYS A 320     -18.770 -54.644  10.698  1.00  0.68           C  
ATOM   2311  CE  LYS A 320     -17.672 -53.582  10.881  1.00  0.68           C  
ATOM   2312  NZ  LYS A 320     -16.532 -54.137  11.654  1.00  0.68           N  
ATOM   2313  N   VAL A 321     -22.273 -52.403   8.392  1.00  0.70           N  
ATOM   2314  CA  VAL A 321     -22.803 -51.035   8.449  1.00  0.70           C  
ATOM   2315  C   VAL A 321     -24.236 -50.999   7.930  1.00  0.70           C  
ATOM   2316  O   VAL A 321     -25.137 -50.402   8.519  1.00  0.70           O  
ATOM   2317  CB  VAL A 321     -21.905 -50.067   7.649  1.00  0.70           C  
ATOM   2318  CG1 VAL A 321     -22.596 -48.720   7.332  1.00  0.70           C  
ATOM   2319  CG2 VAL A 321     -20.622 -49.794   8.462  1.00  0.70           C  
ATOM   2320  N   TYR A 322     -24.516 -51.688   6.803  1.00  0.67           N  
ATOM   2321  CA  TYR A 322     -25.872 -51.822   6.293  1.00  0.67           C  
ATOM   2322  C   TYR A 322     -26.800 -52.625   7.179  1.00  0.67           C  
ATOM   2323  O   TYR A 322     -27.947 -52.237   7.394  1.00  0.67           O  
ATOM   2324  CB  TYR A 322     -25.915 -52.434   4.875  1.00  0.67           C  
ATOM   2325  CG  TYR A 322     -25.283 -51.535   3.857  1.00  0.67           C  
ATOM   2326  CD1 TYR A 322     -25.534 -50.152   3.836  1.00  0.67           C  
ATOM   2327  CD2 TYR A 322     -24.430 -52.081   2.887  1.00  0.67           C  
ATOM   2328  CE1 TYR A 322     -24.926 -49.337   2.876  1.00  0.67           C  
ATOM   2329  CE2 TYR A 322     -23.859 -51.269   1.900  1.00  0.67           C  
ATOM   2330  CZ  TYR A 322     -24.143 -49.903   1.873  1.00  0.67           C  
ATOM   2331  OH  TYR A 322     -23.681 -49.092   0.824  1.00  0.67           O  
ATOM   2332  N   ALA A 323     -26.313 -53.749   7.739  1.00  0.76           N  
ATOM   2333  CA  ALA A 323     -27.030 -54.550   8.707  1.00  0.76           C  
ATOM   2334  C   ALA A 323     -27.377 -53.785   9.986  1.00  0.76           C  
ATOM   2335  O   ALA A 323     -28.455 -53.982  10.535  1.00  0.76           O  
ATOM   2336  CB  ALA A 323     -26.231 -55.820   9.060  1.00  0.76           C  
ATOM   2337  N   GLU A 324     -26.488 -52.881  10.471  1.00  0.69           N  
ATOM   2338  CA  GLU A 324     -26.717 -51.989  11.607  1.00  0.69           C  
ATOM   2339  C   GLU A 324     -27.908 -51.088  11.434  1.00  0.69           C  
ATOM   2340  O   GLU A 324     -28.725 -51.000  12.342  1.00  0.69           O  
ATOM   2341  CB  GLU A 324     -25.466 -51.120  11.936  1.00  0.69           C  
ATOM   2342  CG  GLU A 324     -24.391 -51.990  12.629  1.00  0.69           C  
ATOM   2343  CD  GLU A 324     -22.947 -51.495  12.744  1.00  0.69           C  
ATOM   2344  OE1 GLU A 324     -22.590 -50.416  12.219  1.00  0.69           O  
ATOM   2345  OE2 GLU A 324     -22.161 -52.329  13.305  1.00  0.69           O  
ATOM   2346  N   LYS A 325     -28.086 -50.477  10.242  1.00  0.68           N  
ATOM   2347  CA  LYS A 325     -29.261 -49.676   9.947  1.00  0.68           C  
ATOM   2348  C   LYS A 325     -30.535 -50.495  10.100  1.00  0.68           C  
ATOM   2349  O   LYS A 325     -31.431 -50.191  10.875  1.00  0.68           O  
ATOM   2350  CB  LYS A 325     -29.152 -49.132   8.494  1.00  0.68           C  
ATOM   2351  CG  LYS A 325     -30.275 -48.157   8.100  1.00  0.68           C  
ATOM   2352  CD  LYS A 325     -30.151 -47.634   6.657  1.00  0.68           C  
ATOM   2353  CE  LYS A 325     -31.326 -46.714   6.292  1.00  0.68           C  
ATOM   2354  NZ  LYS A 325     -31.211 -46.242   4.894  1.00  0.68           N  
ATOM   2355  N   TYR A 326     -30.611 -51.671   9.457  1.00  0.72           N  
ATOM   2356  CA  TYR A 326     -31.824 -52.459   9.500  1.00  0.72           C  
ATOM   2357  C   TYR A 326     -32.060 -53.149  10.836  1.00  0.72           C  
ATOM   2358  O   TYR A 326     -33.184 -53.539  11.148  1.00  0.72           O  
ATOM   2359  CB  TYR A 326     -31.850 -53.478   8.348  1.00  0.72           C  
ATOM   2360  CG  TYR A 326     -32.008 -52.736   7.061  1.00  0.72           C  
ATOM   2361  CD1 TYR A 326     -33.222 -52.113   6.729  1.00  0.72           C  
ATOM   2362  CD2 TYR A 326     -30.936 -52.646   6.172  1.00  0.72           C  
ATOM   2363  CE1 TYR A 326     -33.357 -51.408   5.523  1.00  0.72           C  
ATOM   2364  CE2 TYR A 326     -31.071 -51.972   4.959  1.00  0.72           C  
ATOM   2365  CZ  TYR A 326     -32.269 -51.337   4.644  1.00  0.72           C  
ATOM   2366  OH  TYR A 326     -32.292 -50.620   3.441  1.00  0.72           O  
ATOM   2367  N   ALA A 327     -31.024 -53.243  11.696  1.00  0.75           N  
ATOM   2368  CA  ALA A 327     -31.091 -53.784  13.038  1.00  0.75           C  
ATOM   2369  C   ALA A 327     -31.651 -52.790  14.068  1.00  0.75           C  
ATOM   2370  O   ALA A 327     -31.470 -52.988  15.269  1.00  0.75           O  
ATOM   2371  CB  ALA A 327     -29.687 -54.286  13.487  1.00  0.75           C  
ATOM   2372  N   GLU A 328     -32.397 -51.748  13.612  1.00  0.71           N  
ATOM   2373  CA  GLU A 328     -33.077 -50.770  14.461  1.00  0.71           C  
ATOM   2374  C   GLU A 328     -34.248 -50.040  13.781  1.00  0.71           C  
ATOM   2375  O   GLU A 328     -34.691 -48.982  14.221  1.00  0.71           O  
ATOM   2376  CB  GLU A 328     -32.086 -49.741  15.065  1.00  0.71           C  
ATOM   2377  CG  GLU A 328     -31.281 -48.868  14.067  1.00  0.71           C  
ATOM   2378  CD  GLU A 328     -30.381 -47.862  14.795  1.00  0.71           C  
ATOM   2379  OE1 GLU A 328     -30.405 -47.840  16.056  1.00  0.71           O  
ATOM   2380  OE2 GLU A 328     -29.647 -47.108  14.103  1.00  0.71           O  
ATOM   2381  N   ASP A 329     -34.828 -50.619  12.706  1.00  0.71           N  
ATOM   2382  CA  ASP A 329     -35.665 -49.892  11.774  1.00  0.71           C  
ATOM   2383  C   ASP A 329     -36.830 -50.782  11.302  1.00  0.71           C  
ATOM   2384  O   ASP A 329     -36.786 -51.333  10.205  1.00  0.71           O  
ATOM   2385  CB  ASP A 329     -34.788 -49.501  10.535  1.00  0.71           C  
ATOM   2386  CG  ASP A 329     -34.326 -48.039  10.519  1.00  0.71           C  
ATOM   2387  OD1 ASP A 329     -35.202 -47.178  10.793  1.00  0.71           O  
ATOM   2388  OD2 ASP A 329     -33.176 -47.772  10.079  1.00  0.71           O  
ATOM   2389  N   GLN A 330     -37.928 -50.993  12.081  1.00  0.63           N  
ATOM   2390  CA  GLN A 330     -39.003 -51.870  11.613  1.00  0.63           C  
ATOM   2391  C   GLN A 330     -39.750 -51.363  10.382  1.00  0.63           C  
ATOM   2392  O   GLN A 330     -39.785 -52.031   9.353  1.00  0.63           O  
ATOM   2393  CB  GLN A 330     -39.998 -52.248  12.737  1.00  0.63           C  
ATOM   2394  CG  GLN A 330     -39.384 -53.250  13.745  1.00  0.63           C  
ATOM   2395  CD  GLN A 330     -40.424 -53.681  14.783  1.00  0.63           C  
ATOM   2396  OE1 GLN A 330     -40.992 -52.849  15.494  1.00  0.63           O  
ATOM   2397  NE2 GLN A 330     -40.675 -55.003  14.893  1.00  0.63           N  
ATOM   2398  N   GLU A 331     -40.288 -50.130  10.398  1.00  0.65           N  
ATOM   2399  CA  GLU A 331     -41.027 -49.601   9.262  1.00  0.65           C  
ATOM   2400  C   GLU A 331     -40.206 -49.372   8.000  1.00  0.65           C  
ATOM   2401  O   GLU A 331     -40.656 -49.682   6.896  1.00  0.65           O  
ATOM   2402  CB  GLU A 331     -41.795 -48.340   9.684  1.00  0.65           C  
ATOM   2403  CG  GLU A 331     -43.013 -48.706  10.567  1.00  0.65           C  
ATOM   2404  CD  GLU A 331     -43.225 -47.695  11.685  1.00  0.65           C  
ATOM   2405  OE1 GLU A 331     -44.327 -47.098  11.756  1.00  0.65           O  
ATOM   2406  OE2 GLU A 331     -42.269 -47.544  12.489  1.00  0.65           O  
ATOM   2407  N   ALA A 332     -38.956 -48.869   8.129  1.00  0.72           N  
ATOM   2408  CA  ALA A 332     -38.019 -48.783   7.026  1.00  0.72           C  
ATOM   2409  C   ALA A 332     -37.645 -50.155   6.468  1.00  0.72           C  
ATOM   2410  O   ALA A 332     -37.695 -50.355   5.263  1.00  0.72           O  
ATOM   2411  CB  ALA A 332     -36.743 -48.011   7.416  1.00  0.72           C  
ATOM   2412  N   PHE A 333     -37.362 -51.179   7.317  1.00  0.67           N  
ATOM   2413  CA  PHE A 333     -37.091 -52.533   6.851  1.00  0.67           C  
ATOM   2414  C   PHE A 333     -38.283 -53.090   6.050  1.00  0.67           C  
ATOM   2415  O   PHE A 333     -38.097 -53.722   5.014  1.00  0.67           O  
ATOM   2416  CB  PHE A 333     -36.694 -53.454   8.058  1.00  0.67           C  
ATOM   2417  CG  PHE A 333     -36.534 -54.901   7.704  1.00  0.67           C  
ATOM   2418  CD1 PHE A 333     -35.576 -55.429   6.815  1.00  0.67           C  
ATOM   2419  CD2 PHE A 333     -37.529 -55.754   8.186  1.00  0.67           C  
ATOM   2420  CE1 PHE A 333     -35.679 -56.763   6.392  1.00  0.67           C  
ATOM   2421  CE2 PHE A 333     -37.733 -56.995   7.618  1.00  0.67           C  
ATOM   2422  CZ  PHE A 333     -36.775 -57.516   6.785  1.00  0.67           C  
ATOM   2423  N   PHE A 334     -39.544 -52.850   6.489  1.00  0.66           N  
ATOM   2424  CA  PHE A 334     -40.732 -53.423   5.850  1.00  0.66           C  
ATOM   2425  C   PHE A 334     -41.023 -52.757   4.513  1.00  0.66           C  
ATOM   2426  O   PHE A 334     -41.380 -53.419   3.537  1.00  0.66           O  
ATOM   2427  CB  PHE A 334     -42.036 -53.361   6.734  1.00  0.66           C  
ATOM   2428  CG  PHE A 334     -42.054 -54.166   8.040  1.00  0.66           C  
ATOM   2429  CD1 PHE A 334     -40.885 -54.715   8.583  1.00  0.66           C  
ATOM   2430  CD2 PHE A 334     -43.242 -54.366   8.788  1.00  0.66           C  
ATOM   2431  CE1 PHE A 334     -40.833 -55.245   9.871  1.00  0.66           C  
ATOM   2432  CE2 PHE A 334     -43.226 -55.028  10.029  1.00  0.66           C  
ATOM   2433  CZ  PHE A 334     -42.008 -55.406  10.594  1.00  0.66           C  
ATOM   2434  N   LYS A 335     -40.868 -51.417   4.453  1.00  0.69           N  
ATOM   2435  CA  LYS A 335     -40.957 -50.634   3.236  1.00  0.69           C  
ATOM   2436  C   LYS A 335     -39.882 -51.014   2.211  1.00  0.69           C  
ATOM   2437  O   LYS A 335     -40.213 -51.402   1.091  1.00  0.69           O  
ATOM   2438  CB  LYS A 335     -40.874 -49.127   3.588  1.00  0.69           C  
ATOM   2439  CG  LYS A 335     -41.065 -48.229   2.362  1.00  0.69           C  
ATOM   2440  CD  LYS A 335     -41.047 -46.741   2.719  1.00  0.69           C  
ATOM   2441  CE  LYS A 335     -41.170 -45.879   1.463  1.00  0.69           C  
ATOM   2442  NZ  LYS A 335     -41.144 -44.455   1.847  1.00  0.69           N  
ATOM   2443  N   ASP A 336     -38.587 -51.014   2.611  1.00  0.73           N  
ATOM   2444  CA  ASP A 336     -37.440 -51.315   1.769  1.00  0.73           C  
ATOM   2445  C   ASP A 336     -37.479 -52.762   1.262  1.00  0.73           C  
ATOM   2446  O   ASP A 336     -37.186 -53.058   0.100  1.00  0.73           O  
ATOM   2447  CB  ASP A 336     -36.105 -50.971   2.515  1.00  0.73           C  
ATOM   2448  CG  ASP A 336     -35.943 -49.471   2.808  1.00  0.73           C  
ATOM   2449  OD1 ASP A 336     -36.843 -48.667   2.461  1.00  0.73           O  
ATOM   2450  OD2 ASP A 336     -34.895 -49.105   3.410  1.00  0.73           O  
ATOM   2451  N   TYR A 337     -37.912 -53.723   2.115  1.00  0.72           N  
ATOM   2452  CA  TYR A 337     -38.150 -55.090   1.691  1.00  0.72           C  
ATOM   2453  C   TYR A 337     -39.224 -55.204   0.604  1.00  0.72           C  
ATOM   2454  O   TYR A 337     -39.021 -55.877  -0.408  1.00  0.72           O  
ATOM   2455  CB  TYR A 337     -38.542 -56.003   2.885  1.00  0.72           C  
ATOM   2456  CG  TYR A 337     -38.762 -57.388   2.376  1.00  0.72           C  
ATOM   2457  CD1 TYR A 337     -40.068 -57.861   2.231  1.00  0.72           C  
ATOM   2458  CD2 TYR A 337     -37.710 -58.123   1.815  1.00  0.72           C  
ATOM   2459  CE1 TYR A 337     -40.293 -59.121   1.677  1.00  0.72           C  
ATOM   2460  CE2 TYR A 337     -37.945 -59.403   1.301  1.00  0.72           C  
ATOM   2461  CZ  TYR A 337     -39.230 -59.934   1.300  1.00  0.72           C  
ATOM   2462  OH  TYR A 337     -39.431 -61.291   1.000  1.00  0.72           O  
ATOM   2463  N   ALA A 338     -40.387 -54.550   0.789  1.00  0.74           N  
ATOM   2464  CA  ALA A 338     -41.473 -54.587  -0.168  1.00  0.74           C  
ATOM   2465  C   ALA A 338     -41.083 -53.988  -1.520  1.00  0.74           C  
ATOM   2466  O   ALA A 338     -41.414 -54.528  -2.576  1.00  0.74           O  
ATOM   2467  CB  ALA A 338     -42.703 -53.859   0.411  1.00  0.74           C  
ATOM   2468  N   GLU A 339     -40.318 -52.874  -1.499  1.00  0.77           N  
ATOM   2469  CA  GLU A 339     -39.735 -52.252  -2.677  1.00  0.77           C  
ATOM   2470  C   GLU A 339     -38.762 -53.163  -3.429  1.00  0.77           C  
ATOM   2471  O   GLU A 339     -38.892 -53.351  -4.639  1.00  0.77           O  
ATOM   2472  CB  GLU A 339     -39.047 -50.911  -2.308  1.00  0.77           C  
ATOM   2473  CG  GLU A 339     -40.061 -49.812  -1.876  1.00  0.77           C  
ATOM   2474  CD  GLU A 339     -39.437 -48.453  -1.532  1.00  0.77           C  
ATOM   2475  OE1 GLU A 339     -38.205 -48.290  -1.700  1.00  0.77           O  
ATOM   2476  OE2 GLU A 339     -40.225 -47.545  -1.134  1.00  0.77           O  
ATOM   2477  N   ALA A 340     -37.794 -53.817  -2.744  1.00  0.83           N  
ATOM   2478  CA  ALA A 340     -36.873 -54.743  -3.389  1.00  0.83           C  
ATOM   2479  C   ALA A 340     -37.510 -56.058  -3.862  1.00  0.83           C  
ATOM   2480  O   ALA A 340     -37.129 -56.613  -4.893  1.00  0.83           O  
ATOM   2481  CB  ALA A 340     -35.640 -55.017  -2.504  1.00  0.83           C  
ATOM   2482  N   HIS A 341     -38.523 -56.577  -3.132  1.00  0.75           N  
ATOM   2483  CA  HIS A 341     -39.360 -57.701  -3.552  1.00  0.75           C  
ATOM   2484  C   HIS A 341     -40.117 -57.429  -4.856  1.00  0.75           C  
ATOM   2485  O   HIS A 341     -40.096 -58.246  -5.780  1.00  0.75           O  
ATOM   2486  CB  HIS A 341     -40.381 -58.054  -2.433  1.00  0.75           C  
ATOM   2487  CG  HIS A 341     -41.517 -58.958  -2.840  1.00  0.75           C  
ATOM   2488  ND1 HIS A 341     -42.748 -58.387  -3.087  1.00  0.75           N  
ATOM   2489  CD2 HIS A 341     -41.568 -60.296  -3.076  1.00  0.75           C  
ATOM   2490  CE1 HIS A 341     -43.522 -59.381  -3.466  1.00  0.75           C  
ATOM   2491  NE2 HIS A 341     -42.862 -60.563  -3.475  1.00  0.75           N  
ATOM   2492  N   ALA A 342     -40.759 -56.245  -4.964  1.00  0.81           N  
ATOM   2493  CA  ALA A 342     -41.439 -55.755  -6.149  1.00  0.81           C  
ATOM   2494  C   ALA A 342     -40.510 -55.418  -7.299  1.00  0.81           C  
ATOM   2495  O   ALA A 342     -40.854 -55.551  -8.471  1.00  0.81           O  
ATOM   2496  CB  ALA A 342     -42.269 -54.504  -5.804  1.00  0.81           C  
ATOM   2497  N   LYS A 343     -39.282 -54.957  -7.005  1.00  0.79           N  
ATOM   2498  CA  LYS A 343     -38.261 -54.814  -8.022  1.00  0.79           C  
ATOM   2499  C   LYS A 343     -37.883 -56.128  -8.693  1.00  0.79           C  
ATOM   2500  O   LYS A 343     -37.824 -56.213  -9.917  1.00  0.79           O  
ATOM   2501  CB  LYS A 343     -36.987 -54.174  -7.425  1.00  0.79           C  
ATOM   2502  CG  LYS A 343     -35.815 -54.084  -8.417  1.00  0.79           C  
ATOM   2503  CD  LYS A 343     -34.581 -53.420  -7.789  1.00  0.79           C  
ATOM   2504  CE  LYS A 343     -33.354 -53.463  -8.705  1.00  0.79           C  
ATOM   2505  NZ  LYS A 343     -32.270 -52.610  -8.183  1.00  0.79           N  
ATOM   2506  N   LEU A 344     -37.649 -57.197  -7.911  1.00  0.76           N  
ATOM   2507  CA  LEU A 344     -37.334 -58.516  -8.422  1.00  0.76           C  
ATOM   2508  C   LEU A 344     -38.455 -59.193  -9.189  1.00  0.76           C  
ATOM   2509  O   LEU A 344     -38.227 -59.855 -10.200  1.00  0.76           O  
ATOM   2510  CB  LEU A 344     -36.879 -59.395  -7.276  1.00  0.76           C  
ATOM   2511  CG  LEU A 344     -35.514 -58.949  -6.758  1.00  0.76           C  
ATOM   2512  CD1 LEU A 344     -35.333 -59.561  -5.410  1.00  0.76           C  
ATOM   2513  CD2 LEU A 344     -34.333 -59.529  -7.525  1.00  0.76           C  
ATOM   2514  N   SER A 345     -39.720 -59.017  -8.747  1.00  0.80           N  
ATOM   2515  CA  SER A 345     -40.910 -59.524  -9.433  1.00  0.80           C  
ATOM   2516  C   SER A 345     -41.099 -58.958 -10.840  1.00  0.80           C  
ATOM   2517  O   SER A 345     -41.677 -59.604 -11.723  1.00  0.80           O  
ATOM   2518  CB  SER A 345     -42.237 -59.332  -8.632  1.00  0.80           C  
ATOM   2519  OG  SER A 345     -42.666 -57.975  -8.548  1.00  0.80           O  
ATOM   2520  N   ASN A 346     -40.598 -57.723 -11.062  1.00  0.76           N  
ATOM   2521  CA  ASN A 346     -40.739 -56.955 -12.284  1.00  0.76           C  
ATOM   2522  C   ASN A 346     -39.467 -56.854 -13.127  1.00  0.76           C  
ATOM   2523  O   ASN A 346     -39.441 -56.106 -14.097  1.00  0.76           O  
ATOM   2524  CB  ASN A 346     -41.171 -55.509 -11.937  1.00  0.76           C  
ATOM   2525  CG  ASN A 346     -42.637 -55.476 -11.527  1.00  0.76           C  
ATOM   2526  OD1 ASN A 346     -43.444 -56.368 -11.803  1.00  0.76           O  
ATOM   2527  ND2 ASN A 346     -43.025 -54.352 -10.882  1.00  0.76           N  
ATOM   2528  N   LEU A 347     -38.383 -57.602 -12.841  1.00  0.63           N  
ATOM   2529  CA  LEU A 347     -37.123 -57.454 -13.575  1.00  0.63           C  
ATOM   2530  C   LEU A 347     -37.137 -57.704 -15.077  1.00  0.63           C  
ATOM   2531  O   LEU A 347     -36.372 -57.113 -15.840  1.00  0.63           O  
ATOM   2532  CB  LEU A 347     -36.048 -58.397 -13.027  1.00  0.63           C  
ATOM   2533  CG  LEU A 347     -35.506 -57.979 -11.666  1.00  0.63           C  
ATOM   2534  CD1 LEU A 347     -34.678 -59.118 -11.085  1.00  0.63           C  
ATOM   2535  CD2 LEU A 347     -34.624 -56.720 -11.723  1.00  0.63           C  
ATOM   2536  N   GLY A 348     -37.986 -58.648 -15.512  1.00  0.62           N  
ATOM   2537  CA  GLY A 348     -38.171 -59.001 -16.910  1.00  0.62           C  
ATOM   2538  C   GLY A 348     -39.356 -58.337 -17.567  1.00  0.62           C  
ATOM   2539  O   GLY A 348     -39.778 -58.800 -18.624  1.00  0.62           O  
ATOM   2540  N   ALA A 349     -39.960 -57.316 -16.926  1.00  0.43           N  
ATOM   2541  CA  ALA A 349     -41.155 -56.652 -17.409  1.00  0.43           C  
ATOM   2542  C   ALA A 349     -40.902 -55.375 -18.264  1.00  0.43           C  
ATOM   2543  O   ALA A 349     -39.721 -55.041 -18.548  1.00  0.43           O  
ATOM   2544  CB  ALA A 349     -42.026 -56.239 -16.203  1.00  0.43           C  
ATOM   2545  OXT ALA A 349     -41.921 -54.711 -18.622  1.00  0.43           O  
TER    2546      ALA A 349                                                      
END   
