# Supplementary material for: Identification and Characterization of the APX Gene Family and Its Expression Pattern under Phytohormone Treatment and Abiotic Stress in Populus trichocarpa
Source: Genes (Basel). 2021 Feb 25;12(3):334. doi: 10.3390/genes12030334 (PMC7996185; doi:10.3390/genes12030334)
Supplement: Supplementary file 1 [file genes-12-00334-s001.zip › Supplementary file 2/Supplementary file 2/APX1/model/02/report.json]

{"modelling":{"id":"cda95d9c45ab9f92a2311aaaf2f0978909451223","trg_seq":"MAQYPSSLTLSPPKSQPMASLRGSAATVRLLHSASRVRLSLSSASSSLSISSSSSYSPS---------SLKCLQFS-PLAPHIFKDQNRSSMSTVAAASDPAQLKSAREDIKELLKSKSCHPILVRLGWHDSGTYNKNIEEWPRMGGANGS-LRFDIELKHAANAG--LVNALKLIKPIKDKYS-------GVTYADLFQLASATAIEEAG-----GPKIPMKYGRVDVSAPEECPE--EGRLPAAGP----------PKPADHLREVFYRMGLNDKEIVALSGAHTLGRSRPERSGWGKPETKYTKNGPGAPGGQSWTAEWLKFDNSYFKDIKQRK-------------------DDD--LLVLPTDAALFEDPSFKVYAEKYA--EDQEAFFKDYAEAHAKLSNLGAKFDPQEGIVLDGVAGEKFMAAKYSSGKD","tpl_seq":"------------------HRPTMLTTDLSLRFDPAYEKISRRFHENPEQFADAFARAWFKLTHRDMGPRARYLGPEVPAEVLLWQDPIPAVDHPLIDAADAAELKA------KVLASGLTVSQLVSTAWAAASTFRGSD----KRGGANGARIRLAPQKDWEANQPEQLAAVLETLEAIRTAFNGAQRGGKQVSLADLIVLAGCAGVEQAAKNAGHAVTVPFAPGRADASQEQTDVESMAVLEPVADGFRNYLKGKYRVPAEVLLVDKAQLLTLSAPEMTVLLGGLRVLGANVGQSR-----------------HGVFTAREQALTNDFFVNLLDMGTEWKPTAADADVFEGRDRATGELKWTGTRVDLVFGSHSQLRALAEVYGSADAQEKFVRDFVAVWNKVMNLDR----------------------------","pdb_id":"5ksn","chain":"A","method":"X-RAY DIFFRACTION","short_method":"X-ray","coverage":0.8063660264,"resolution":1.8700000048,"description":"Catalase-peroxidase","seq_sim":0.301096499,"assembly_id":1,"score":1.1855252981,"pred_lddt":0.4967142642,"seq_id":21.0526313782,"found_by":"HHblits","oligo_state":"monomer","comment":"e_value=3.4e-55, p_value=2.5e-59, score=466.3, ss_score=19.6, prob=100, gmqe_dist_const=0.6921498775482178, gmqe_reduced=0.16177572309970856, gmqe_cb_packing=-0.03022489696741104, gmqe_torsion=-0.017928598448634148, gmqe_ss_agreement=0.3120253086090088, gmqe_coverage=0.8063660264015198, gmqe_seq_id=21.052631378173828, gmqe_seq_sim=0.30109649896621704, gmqe_n_insertions=3, gmqe_n_deletions=11, gmqe_seqres_length=377, gmqe_seqres_coverage=0.8063660477453581, gmqe_profile_aln_score=466.3, gmqe_avg_entropy=1.9192156791687012","offset":360,"starttime":"03-11-20 (03:19:32)","QMean":{"global_scores":{"qmean4_norm_score":0.5873038704,"qmean4_z_score":-5.2819649377,"qmean6_norm_score":0.5815165399,"qmean6_z_score":-4.7580347492,"interaction_norm_score":-0.0116613875,"interaction_z_score":-2.6473249356,"cbeta_norm_score":0.0025692951,"cbeta_z_score":-4.3654810605,"packing_norm_score":-0.2675550083,"packing_z_score":-1.8811754641,"torsion_norm_score":0.0613832207,"torsion_z_score":-3.8598023643,"ss_agreement_norm_score":0.3304166914,"ss_agreement_z_score":-2.7524724381,"acc_agreement_norm_score":0.7129909366,"acc_agreement_z_score":0.1749911577,"avg_local_score":0.5398678095,"avg_local_score_error":0.051},"local_scores":{"A":[null,null,null,null,null,null,null,null,null,null,null,null,null,null,null,null,null,null,0.3088037968,0.3508234537,0.4540244711,0.305169523,0.4940848999,0.4649929338,0.5135741049,0.554156105,0.5011164916,0.5176474443,0.4832079004,0.530793621,0.5179647331,0.4490174884,0.5083649997,0.5793307608,0.5055198165,0.49814508,0.5780608577,0.5035933277,0.5434202293,0.5682065001,0.537657205,0.5496004777,0.5035822466,0.5707969718,0.4935149711,0.4847904673,0.4667380962,0.4294698444,0.4558349883,0.4456788074,0.4387143758,0.3997792305,0.4041445246,0.4146170939,0.4156506199,0.3760144049,0.4042306873,0.425558735,0.4912105239,0.3359604726,0.3329139531,0.3383607099,0.5166734156,0.4902572765,0.4265135103,0.3964167535,0.5004060056,0.3892544931,0.4072946173,0.4752605741,0.472334399,0.4585745349,0.4851148559,0.4404436638,0.4863107076,0.4868505382,0.4589884634,0.5156170574,0.4603507279,0.4573936973,0.4634430468,0.360996547,0.3637239181,0.3562130097,0.4352792877,0.4774074706,0.4496119057,0.4056951447,0.4015039443,0.4155393911,0.4236866407,0.4840856787,0.4222344862,0.4519924722,0.4124725983,0.3657595992,0.268163049,0.282761591,0.1997042892,0.2670694245,0.2517425266,0.2662928462,0.423195228,0.4499482161,0.4958350788,0.3814977882,0.398719338,0.4656681173,0.4560021952,0.5819645104,0.583693858,0.5845352739,0.657295915,0.6750939798,0.7140397752,0.6054905636,0.7341381065,0.7575036747,0.6525121804,0.6929076847,0.732732467,0.7735110705,0.7637413024,0.6599987347,0.6707532529,0.6299885522,0.6524400346,0.5427413343,0.2423820787,0.2575325713,0.4390706231,0.2250973869,0.2631156094,0.3881050131,0.4814163089,0.6413467875,0.7556936799,0.7631943661,0.6107003231,0.5027152615,0.5246577199,0.6751246242,0.5997786104,0.5341465436,0.4793989107,0.5080630592,0.6061488082,0.6265923343,0.6271167093,0.5591374561,0.6155926083,0.6201111307,0.5596354963,0.4863257056,0.6128854269,0.7358098496,0.6618255376,0.6514652756,0.7496712849,0.7435796629,0.7048397985,0.6377482617,0.6705595156,0.6237798426,0.6886096718,0.597080232,0.670215128,0.768283671,0.5377703579,0.4433092578,0.5641172563,0.5224467535,0.6104452539,0.6465060998,0.6875663935,0.738286461,0.7531896528,0.7291363869,0.7697123633,0.7521547849,0.7363073046,0.7331486919,0.7567864159,0.7483095243,0.6358654654,0.707488134,0.6223999601,0.6484094115,0.5814149192,0.6379659158,0.627942577,0.4087619185,0.4743603102,0.5615884374,0.6355569727,0.6548265364,0.5804767032,0.6188449949,0.564533302,0.6420575077,0.6100103907,0.6021380028,0.6233937824,0.6062712993,0.5794398439,0.5983273697,0.4293505414,0.4317843413,0.4816193081,0.4129530117,0.43539142,0.3479156655,0.3409277422,0.4510997538,0.4063539382,0.3883491697,0.4158041974,0.4177565682,0.4591693622,0.3928009861,0.486344584,0.6675914777,0.5489545981,0.5202003576,0.5402202979,0.5687924388,0.5636767184,0.6069360419,0.6657725549,0.7130149931,0.7350522753,0.6904727192,0.6705119888,0.6436096817,0.6604147253,0.8338519771,0.7764834179,0.7394555221,0.7374695888,0.7167675164,0.764770059,0.7274161955,0.7798181559,0.8038820448,0.7616214675,0.7128357078,0.7265763123,0.5448116984,0.4181654796,0.3941036443,0.444713732,0.4500865271,0.3698915402,0.4575371287,0.4128569008,0.4499933721,0.4257156234,0.3876296904,0.4060877874,0.4399424474,0.2751497078,0.3194336529,0.2933129147,0.301537274,0.2625216058,0.2306864113,0.3617206618,0.3123303864,0.3182851213,0.2748359123,0.3377064861,0.3317125864,0.3364448674,0.378918496,0.4292747743,0.3604039741,0.3924089226,0.4083184463,0.3875109731,0.4191338202,0.4280521221,0.4889089236,0.4477665381,0.4775427079,0.4572682036,0.5454089015,0.5828072504,0.5756831128,0.6762527402,0.7316531636,0.6886782798,0.6492372013,0.6776917819,0.6276652702,0.568764348,0.5182981597,0.5141840299,0.5219431146,0.3514359971,0.4193609713,0.3598631884,0.4196358887,0.4190504068,0.3749596563,0.3042037409,0.3498440426,0.4424094103,0.5606864371,0.5798992946,0.5474539,0.6332843342,0.7140311451,0.6834194271,0.5666721967,0.6550071662,0.6258029231,0.7128502637,0.6576020223,0.6523787305,0.6784829907,0.7023119675,0.6656207849,0.7593782016,0.6865636072,0.6762892457,0.7188340639,0.7497474393,0.7068177297,0.7055847915,0.6277744844,0.6546958576,0.7215173406,0.6709688364,0.6552929172,0.6855983963,0.7263639314,0.7165293118,0.7371199447,0.7742410469,0.8292660505,0.7525752825,0.8098892076,0.7892923738,0.7552720564,0.7966582348,0.7578831463,0.6303288047,0.6193531831,0.4313248029,null,null,null,null,null,null,null,null,null,null,null,null,null,null,null,null,null,null,null,null,null,null,null,null,null,null,null,null]},"qmean_version":"4.1.0"},"title":"Modelling","endtime":"03-11-20 (03:19:51)","mod_engine":["ProMod3"],"ProMod3":{"version":"3.1.1"},"ProMod":null,"MODELLER":null,"SPDBV":null}}
