# Supplementary material for: Identification and Characterization of the APX Gene Family and Its Expression Pattern under Phytohormone Treatment and Abiotic Stress in Populus trichocarpa
Source: Genes (Basel). 2021 Feb 25;12(3):334. doi: 10.3390/genes12030334 (PMC7996185; doi:10.3390/genes12030334)
Supplement: Supplementary file 1 [file genes-12-00334-s001.zip › Supplementary file 2/Supplementary file 2/APX10/model/01/info.json]

{"chain_subprj_list":null,"creation_date":"2020-11-03","ligands":[{"description":"PROTOPORPHYRIN IX CONTAINING FE","name":["HEM"],"number":"1","included":false,"model_binding_residues":[],"reason":{"bound":true,"relevant":true,"conserved_residues":false,"sterically_valid":false}},{"description":"SODIUM ION","name":["NA"],"number":"2","included":false,"model_binding_residues":[],"reason":{"bound":true,"relevant":false,"conserved_residues":false,"sterically_valid":false}},{"description":"ASCORBIC ACID","name":["ASC"],"number":"3","included":false,"model_binding_residues":[],"reason":{"bound":true,"relevant":true,"conserved_residues":false,"sterically_valid":false}}],"major_issues":null,"mdlchain_butpl_map":{"A":"1oaf.1.A"},"mdl_smtl_map":{"A":"A"},"mod_engine":"PROMOD3","modified_template":false,"oligo":{"based_on":"prediction","state":"monomer","state_bu":"monomer","state_tpl":"monomer","qs_prediction":"0.000","qs_conserved":"not conserved","chains_to_mdl":1,"res_to_mdl":246},"plip":{},"pred_lddt":0.7353405276,"qmean_values":{"global_scores":{"qmean4_norm_score":0.7980476073,"qmean4_z_score":0.4903023185,"qmean6_norm_score":0.7823034784,"qmean6_z_score":0.0578220205,"interaction_norm_score":-0.0220831796,"interaction_z_score":-0.3851293468,"cbeta_norm_score":-0.0149015746,"cbeta_z_score":0.3453219494,"packing_norm_score":-0.3610998105,"packing_z_score":-0.2187889461,"torsion_norm_score":-0.3914262439,"torsion_z_score":0.5501574319,"ss_agreement_norm_score":0.5457581405,"ss_agreement_z_score":-0.8649631956,"acc_agreement_norm_score":0.6666666667,"acc_agreement_z_score":-0.1458677496,"avg_local_score":0.8637520907,"avg_local_score_error":0.052},"local_scores":{"A":[null,0.6904645599,0.7302034235,0.7873540454,0.8165908782,0.8051053194,0.7908803389,0.7876452875,0.7835289812,0.8151805962,0.8246485934,0.7847756136,0.8187648497,0.8713702855,0.8693637707,0.8152252732,0.9268963087,0.8336494007,0.7887432317,0.8637233396,0.8846310775,0.8085426487,0.8646757688,0.8549217887,0.8728405011,0.8606212406,0.7760299477,0.7976990181,0.853940841,0.9008169425,0.9149645587,0.9268515722,0.9147400082,0.9080137931,0.922832772,0.8738343939,0.9212311789,0.9485212768,0.9101169949,0.9182356219,0.9272488931,0.9559006973,0.9392929478,0.922941284,0.9114898184,0.8562148898,0.7947239667,0.7507036887,0.7503019733,0.771184081,0.8525295439,0.9170755509,0.9380674056,0.9486494487,0.8974585083,0.9090333727,0.8981685178,0.8842024866,0.8158712716,0.7727083822,0.7423374332,0.7489248112,0.8049009586,0.8338693466,0.8304347516,0.8179585975,0.8526873584,0.85723133,0.8599234437,0.8728917744,0.8709624246,0.8901587482,0.8427554381,0.8580433897,0.9125983119,0.8524078946,0.8525316227,0.85526243,0.8866566925,0.8195454455,0.8493547412,0.8632943555,0.8339848955,0.8725753573,0.8088334238,0.8211345019,0.8226402867,0.8068960314,0.8666849616,0.8814894114,0.9078375016,0.9373257221,0.9283711527,0.9232423,0.9455166265,0.9159400409,0.9281853918,0.9490967199,0.9431784141,0.9176190433,0.9094812943,0.929931934,0.9195416061,0.871557977,0.8845522328,0.8980539376,0.9109495654,0.9201792229,0.9042700512,0.8789145565,0.8788272371,0.8658766671,0.891772875,0.889848443,0.9117595113,0.8905225572,0.8543311999,0.8132997255,0.8594329355,0.8384420239,0.7712602484,0.7785201238,0.8629646467,0.8773651375,0.795928241,0.7908260477,0.8406741755,0.8162382307,0.8875959736,0.8661806142,0.7972049077,0.8482465586,0.7680058672,0.8130856826,0.877186188,0.8667914906,0.8621686342,0.8252378907,0.8708002303,0.8047687979,0.8533138396,0.8548518381,0.8688165387,0.6393450486,0.792034729,0.8698078211,0.8932846164,0.88250174,0.8943935812,0.8909337029,0.8785107358,0.8930202986,0.9040693662,0.9142743962,0.9253914405,0.9228159022,0.9353360629,0.9384247259,0.9328844378,0.9044201321,0.9193432919,0.9043998075,0.9148594114,0.8501512773,0.9094810728,0.8267574649,0.811101816,0.7847280935,0.7826771939,0.8333685111,0.8326773098,0.832440773,0.8318957237,0.896555428,0.9099376814,0.9014594793,0.8963180473,0.8349714427,0.8377247376,0.8950764212,0.8774670238,0.867440681,0.9062618869,0.9062099639,0.8916992884,0.9152590881,0.9252966611,0.9138280923,0.9219614819,0.8793114243,0.8793696576,0.8925445582,0.8454739362,0.8519933825,0.7767694267,0.77736483,0.792707916,0.8308495595,0.8709757389,0.8935998315,0.877182542,0.8893892869,0.891329867,0.8839537052,0.9167078799,0.9020206563,0.9107454584,0.8940221735,0.8833944398,0.8681322264,0.871091276,0.8712720954,0.8999890246,0.8639504311,0.8224069831,0.8805579971,0.8841324415,0.9118231041,0.8638877528,0.8840700893,0.8871547459,0.9177669764,0.8343637219,0.8769634965,0.8620703689,0.8558630873,0.923209388,0.8794812016,0.8884942512,0.8234534106,0.9021003303,0.9053030624,0.9183099827,0.9175755184,0.8913578622,0.8982153665,0.8649858279,0.8606933364,0.9153276987,0.9278356233,0.8729304873,0.8968146414,0.8710570257,0.8484976623,0.730755908,0.6147026545,0.6371097955,null,null,null,null,null,null,null,null,null,null,null,null,null,null,null,null,null,null,null,null,null,null,null,null,null,null,null,null,null,null,null,null,null,null,null,null,null,null,null]},"qmean_version":"4.1.0"},"residue_range":[{"chain_name":"A","residue_from":"2","residue_to":"247"}],"templates":["130e59c9e524ede5e8e4f98d01dd94364f24ea12"],"tpl_info":{"1oaf.1.A":{"origin":"reference database","label_asym_id":"A","label_smtl_id":"A","entity_type":"polymer","entity_id":"1"}}}
