# Supplementary material for: Identification and Characterization of the APX Gene Family and Its Expression Pattern under Phytohormone Treatment and Abiotic Stress in Populus trichocarpa
Source: Genes (Basel). 2021 Feb 25;12(3):334. doi: 10.3390/genes12030334 (PMC7996185; doi:10.3390/genes12030334)
Supplement: Supplementary file 1 [file genes-12-00334-s001.zip › Supplementary file 2/Supplementary file 2/APX10/model/01/model.pdb]

TITLE     SWISS-MODEL SERVER (https://swissmodel.expasy.org)
TITLE    2 APX10
EXPDTA    THEORETICAL MODEL (SWISS-MODEL SERVER)
AUTHOR    SWISS-MODEL SERVER (SEE REFERENCE IN JRNL Records)
REVDAT   1   03-NOV-20 1MOD    1       03:47
JRNL        AUTH   A.WATERHOUSE,M.BERTONI,S.BIENERT,G.STUDER,G.TAURIELLO,
JRNL        AUTH 2 R.GUMIENNY,F.T.HEER,T.A.P.DE BEER,C.REMPFER,L.BORDOLI,
JRNL        AUTH 3 R.LEPORE,T.SCHWEDE
JRNL        TITL   SWISS-MODEL: HOMOLOGY MODELLING OF PROTEIN STRUCTURES AND
JRNL        TITL 2 COMPLEXES
JRNL        REF    NUCLEIC.ACIDS.RES..           V.  46 W296  2018
JRNL        PMID   29788355
JRNL        DOI    10.1093/nar/gky427
REMARK   1
REMARK   1 REFERENCE 1
REMARK   1  AUTH   S.BIENERT,A.WATERHOUSE,T.A.P.DE BEER,G.TAURIELLO,G.STUDER,
REMARK   1  AUTH 2 L.BORDOLI,T.SCHWEDE
REMARK   1  TITL   THE SWISS-MODEL REPOSITORY - NEW FEATURES AND FUNCTIONALITY
REMARK   1  REF    NUCLEIC.ACIDS.RES..           V.  22       2017
REMARK   1  REFN                   ISSN 0305-1048
REMARK   1  PMID   27899672
REMARK   1  DOI    10.1093/nar/gkw1132
REMARK   1
REMARK   1 REFERENCE 2
REMARK   1  AUTH   N.GUEX,M.C.PEITSCH,T.SCHWEDE
REMARK   1  TITL   AUTOMATED COMPARATIVE PROTEIN STRUCTURE MODELING WITH
REMARK   1  TITL 2 SWISS-MODEL AND SWISS-PDBVIEWER: A HISTORICAL PERSPECTIVE
REMARK   1  REF    ELECTROPHORESIS               V.  30       2009
REMARK   1  REFN                   ISSN 0173-0835
REMARK   1  PMID   19517507
REMARK   1  DOI    10.1002/elps.200900140
REMARK   1
REMARK   1 REFERENCE 3
REMARK   1  AUTH   P.BENKERT,M.BIASINI,T.SCHWEDE
REMARK   1  TITL   TOWARD THE ESTIMATION OF THE ABSOLUTE QUALITY OF INDIVIDUAL
REMARK   1  TITL 2 PROTEIN STRUCTURE MODELS
REMARK   1  REF    BIOINFORMATICS                V.  27       2011
REMARK   1  REFN                   ISSN 1367-4803
REMARK   1  PMID   21134891
REMARK   1  DOI    10.1093/bioinformatics/btq662
REMARK   1
REMARK   1 REFERENCE 4
REMARK   1  AUTH   M.BERTONI,F.KIEFER,M.BIASINI,L.BORDOLI,T.SCHWEDE
REMARK   1  TITL   MODELING PROTEIN QUATERNARY STRUCTURE OF HOMO- AND
REMARK   1  TITL 2 HETERO-OLIGOMERS BEYOND BINARY INTERACTIONS BY HOMOLOGY
REMARK   1  REF    SCI.REP.                      V.   7       2017
REMARK   1  REFN                   ISSN
REMARK   1  PMID   28874689
REMARK   1  DOI    10.1038/s41598-017-09654-8
REMARK   1
REMARK   1 DISCLAIMER
REMARK   1 The SWISS-MODEL SERVER produces theoretical models for proteins.
REMARK   1 The results of any theoretical modelling procedure is
REMARK   1 NON-EXPERIMENTAL and MUST be considered with care. These models may
REMARK   1 contain significant errors. This is especially true for automated
REMARK   1 modeling since there is no human intervention during model
REMARK   1 building. Please read the header section and the logfile carefully
REMARK   1 to know what templates and alignments were used during the model
REMARK   1 building process. All information by the SWISS-MODEL SERVER is
REMARK   1 provided "AS-IS", without any warranty, expressed or implied.
REMARK   2
REMARK   2 COPYRIGHT NOTICE
REMARK   2 This SWISS-MODEL protein model is copyright. It is produced by the
REMARK   2 SWISS-MODEL server, developed by the Computational Structural
REMARK   2 Biology Group at the SIB Swiss Institute of Bioinformatics at the
REMARK   2 Biozentrum, University of Basel (https://swissmodel.expasy.org). This
REMARK   2 model is licensed under the CC BY-SA 4.0 Creative Commons
REMARK   2 Attribution-ShareAlike 4.0 International License
REMARK   2 (https://creativecommons.org/licenses/by-sa/4.0/legalcode), i.e. you
REMARK   2 can copy and redistribute the model in any medium or format,
REMARK   2 transform and build upon the model for any purpose, even
REMARK   2 commercially, under the following terms:
REMARK   2 Attribution - You must give appropriate credit, provide a link to
REMARK   2 the license, and indicate if changes were made. You may do so in any
REMARK   2 reasonable manner, but not in any way that suggests the licensor
REMARK   2 endorses you or your use. When you publish, patent or distribute
REMARK   2 results that were fully or partially based on the model, please cite
REMARK   2 the corresponding papers mentioned under JRNL.
REMARK   2 ShareAlike - If you remix, transform, or build upon the material,
REMARK   2 you must distribute your contributions under the same license as the
REMARK   2 original.
REMARK   2 No additional restrictions - you may not apply legal terms or
REMARK   2 technological measures that legally restrict others from doing
REMARK   2 anything the license permits.
REMARK   2 Find a human-readable summary of (and not a substitute for) the
REMARK   2 CC BY-SA 4.0 license at this link:
REMARK   2 https://creativecommons.org/licenses/by-sa/4.0/
REMARK   3 
REMARK   3 MODEL INFORMATION
REMARK   3  ENGIN   PROMOD3
REMARK   3  VERSN   3.1.1
REMARK   3  OSTAT   monomer
REMARK   3  OSRSN   PREDICTION
REMARK   3  QSPRD   0.000
REMARK   3  GMQE    0.74
REMARK   3  QMNV    4.1.0
REMARK   3  QMN4    0.49
REMARK   3  MODT    FALSE
REMARK   3 
REMARK   3 TEMPLATE 1
REMARK   3  PDBID   1oaf
REMARK   3  CHAIN   A
REMARK   3  MMCIF   A
REMARK   3  PDBV    2020-10-24
REMARK   3  SMTLE   1oaf.1.A
REMARK   3  SMTLV   2020-11-02
REMARK   3  MTHD    X-RAY DIFFRACTION 1.40 A
REMARK   3  FOUND   HHblits
REMARK   3  GMQE    0.74
REMARK   3  SIM     0.49
REMARK   3  SID     61.79
REMARK   3  OSTAT   monomer
REMARK   3  LIGND   HEM
REMARK   3  LIGND 2 ASC
REMARK   3  ALN A TRG MALPVVDTEYLKEIDKARRDLRALIAYKSCAPLMLRLAWHDAGTYDKNSKTGGANGSI
REMARK   3  ALN A TRG RNEEEYSHGSNSGLKIAIDFCEGVKAKHPKITYADLYQLAGVVAVEVTGGPTIDFVPG
REMARK   3  ALN A TRG RRDSNICPKEGRLPNAKLGSPHLRDIFY-RMGLSDKDIVALSGGHTLGRAHPDRSGFE
REMARK   3  ALN A TRG GPWTQEPLKFDNSYFVEMLKGETDGLLKLPTDTALLDDPAFRPYVELYAKDEEAFFRD
REMARK   3  ALN A TRG YAASHKKLSELGFTQGSSGFKVKDTTVLAQSAAGVAVAAAVVILSYFYEVRKKMK
REMARK   3  ALN A TPL -SYPTVSADYQKAVEKAKKKLRGFIAEKRCAPLMLRLAWHSAGTFDKGTKTGGPFGTI
REMARK   3  ALN A TPL KHPAELAHSANNGLDIAVRLLEPLKAEFPILSYADFYQLAGVVAVEVTGGPEVPFHPG
REMARK   3  ALN A TPL REDKPEPPPEGRLPDATKGSDHLRDVFGKAMGLTDQDIVALSGGHTIGAAHKERSGFE
REMARK   3  ALN A TPL GPWTSNPLIFDNSYFTELLSGEKEGLLQLPSDKALLSDPVFRPLVDKYAADEDAFFAD
REMARK   3  ALN A TPL YAEAHQKLSELGFADA---------------------------------------
REMARK   3  ALN A OFF 14
ATOM      1  N   ALA A   2      39.803  43.363  17.246  1.00  0.69           N  
ATOM      2  CA  ALA A   2      41.204  43.669  17.713  1.00  0.69           C  
ATOM      3  C   ALA A   2      41.365  45.130  18.075  1.00  0.69           C  
ATOM      4  O   ALA A   2      41.494  45.979  17.198  1.00  0.69           O  
ATOM      5  CB  ALA A   2      42.246  43.277  16.630  1.00  0.69           C  
ATOM      6  N   LEU A   3      41.271  45.486  19.369  1.00  0.73           N  
ATOM      7  CA  LEU A   3      41.220  46.864  19.790  1.00  0.73           C  
ATOM      8  C   LEU A   3      42.564  47.564  19.702  1.00  0.73           C  
ATOM      9  O   LEU A   3      43.576  46.913  19.950  1.00  0.73           O  
ATOM     10  CB  LEU A   3      40.696  46.911  21.224  1.00  0.73           C  
ATOM     11  CG  LEU A   3      39.430  46.069  21.433  1.00  0.73           C  
ATOM     12  CD1 LEU A   3      39.131  46.039  22.916  1.00  0.73           C  
ATOM     13  CD2 LEU A   3      38.236  46.643  20.687  1.00  0.73           C  
ATOM     14  N   PRO A   4      42.654  48.838  19.341  1.00  0.79           N  
ATOM     15  CA  PRO A   4      43.926  49.486  19.143  1.00  0.79           C  
ATOM     16  C   PRO A   4      44.493  49.892  20.469  1.00  0.79           C  
ATOM     17  O   PRO A   4      43.771  50.070  21.444  1.00  0.79           O  
ATOM     18  CB  PRO A   4      43.597  50.727  18.294  1.00  0.79           C  
ATOM     19  CG  PRO A   4      42.159  51.058  18.675  1.00  0.79           C  
ATOM     20  CD  PRO A   4      41.561  49.670  18.867  1.00  0.79           C  
ATOM     21  N   VAL A   5      45.820  50.034  20.500  1.00  0.82           N  
ATOM     22  CA  VAL A   5      46.550  50.646  21.580  1.00  0.82           C  
ATOM     23  C   VAL A   5      46.253  52.134  21.614  1.00  0.82           C  
ATOM     24  O   VAL A   5      46.341  52.814  20.592  1.00  0.82           O  
ATOM     25  CB  VAL A   5      48.042  50.423  21.376  1.00  0.82           C  
ATOM     26  CG1 VAL A   5      48.863  51.084  22.500  1.00  0.82           C  
ATOM     27  CG2 VAL A   5      48.313  48.905  21.316  1.00  0.82           C  
ATOM     28  N   VAL A   6      45.913  52.678  22.794  1.00  0.81           N  
ATOM     29  CA  VAL A   6      45.889  54.106  23.011  1.00  0.81           C  
ATOM     30  C   VAL A   6      46.817  54.355  24.177  1.00  0.81           C  
ATOM     31  O   VAL A   6      47.058  53.467  24.988  1.00  0.81           O  
ATOM     32  CB  VAL A   6      44.500  54.699  23.279  1.00  0.81           C  
ATOM     33  CG1 VAL A   6      43.564  54.397  22.093  1.00  0.81           C  
ATOM     34  CG2 VAL A   6      43.899  54.192  24.605  1.00  0.81           C  
ATOM     35  N   ASP A   7      47.384  55.574  24.256  1.00  0.79           N  
ATOM     36  CA  ASP A   7      48.266  56.004  25.317  1.00  0.79           C  
ATOM     37  C   ASP A   7      47.632  56.004  26.700  1.00  0.79           C  
ATOM     38  O   ASP A   7      46.422  56.123  26.878  1.00  0.79           O  
ATOM     39  CB  ASP A   7      48.829  57.423  25.040  1.00  0.79           C  
ATOM     40  CG  ASP A   7      49.730  57.437  23.818  1.00  0.79           C  
ATOM     41  OD1 ASP A   7      50.189  56.347  23.403  1.00  0.79           O  
ATOM     42  OD2 ASP A   7      49.958  58.558  23.304  1.00  0.79           O  
ATOM     43  N   THR A   8      48.490  55.932  27.741  1.00  0.79           N  
ATOM     44  CA  THR A   8      48.105  56.032  29.151  1.00  0.79           C  
ATOM     45  C   THR A   8      47.345  57.296  29.455  1.00  0.79           C  
ATOM     46  O   THR A   8      46.343  57.289  30.177  1.00  0.79           O  
ATOM     47  CB  THR A   8      49.307  55.979  30.076  1.00  0.79           C  
ATOM     48  OG1 THR A   8      49.927  54.713  29.937  1.00  0.79           O  
ATOM     49  CG2 THR A   8      48.922  56.131  31.557  1.00  0.79           C  
ATOM     50  N   GLU A   9      47.766  58.425  28.867  1.00  0.78           N  
ATOM     51  CA  GLU A   9      47.042  59.669  28.952  1.00  0.78           C  
ATOM     52  C   GLU A   9      45.654  59.615  28.344  1.00  0.78           C  
ATOM     53  O   GLU A   9      44.707  60.119  28.935  1.00  0.78           O  
ATOM     54  CB  GLU A   9      47.835  60.810  28.311  1.00  0.78           C  
ATOM     55  CG  GLU A   9      49.131  61.168  29.074  1.00  0.78           C  
ATOM     56  CD  GLU A   9      49.838  62.334  28.407  1.00  0.78           C  
ATOM     57  OE1 GLU A   9      49.337  62.762  27.334  1.00  0.78           O  
ATOM     58  OE2 GLU A   9      50.794  62.879  28.999  1.00  0.78           O  
ATOM     59  N   TYR A  10      45.474  58.957  27.179  1.00  0.82           N  
ATOM     60  CA  TYR A  10      44.168  58.766  26.575  1.00  0.82           C  
ATOM     61  C   TYR A  10      43.246  57.957  27.482  1.00  0.82           C  
ATOM     62  O   TYR A  10      42.098  58.343  27.717  1.00  0.82           O  
ATOM     63  CB  TYR A  10      44.343  58.041  25.214  1.00  0.82           C  
ATOM     64  CG  TYR A  10      43.143  58.178  24.318  1.00  0.82           C  
ATOM     65  CD1 TYR A  10      41.962  57.438  24.508  1.00  0.82           C  
ATOM     66  CD2 TYR A  10      43.202  59.074  23.246  1.00  0.82           C  
ATOM     67  CE1 TYR A  10      40.849  57.651  23.681  1.00  0.82           C  
ATOM     68  CE2 TYR A  10      42.094  59.288  22.429  1.00  0.82           C  
ATOM     69  CZ  TYR A  10      40.910  58.615  22.679  1.00  0.82           C  
ATOM     70  OH  TYR A  10      39.790  58.961  21.914  1.00  0.82           O  
ATOM     71  N   LEU A  11      43.744  56.849  28.067  1.00  0.82           N  
ATOM     72  CA  LEU A  11      43.011  56.023  29.017  1.00  0.82           C  
ATOM     73  C   LEU A  11      42.588  56.775  30.267  1.00  0.82           C  
ATOM     74  O   LEU A  11      41.445  56.658  30.720  1.00  0.82           O  
ATOM     75  CB  LEU A  11      43.841  54.785  29.438  1.00  0.82           C  
ATOM     76  CG  LEU A  11      44.079  53.759  28.314  1.00  0.82           C  
ATOM     77  CD1 LEU A  11      45.115  52.710  28.740  1.00  0.82           C  
ATOM     78  CD2 LEU A  11      42.780  53.068  27.868  1.00  0.82           C  
ATOM     79  N   LYS A  12      43.474  57.626  30.823  1.00  0.78           N  
ATOM     80  CA  LYS A  12      43.167  58.498  31.942  1.00  0.78           C  
ATOM     81  C   LYS A  12      41.993  59.426  31.627  1.00  0.78           C  
ATOM     82  O   LYS A  12      41.044  59.497  32.418  1.00  0.78           O  
ATOM     83  CB  LYS A  12      44.456  59.297  32.324  1.00  0.78           C  
ATOM     84  CG  LYS A  12      44.523  60.322  33.498  1.00  0.78           C  
ATOM     85  CD  LYS A  12      43.268  60.640  34.335  1.00  0.78           C  
ATOM     86  CE  LYS A  12      42.785  59.478  35.209  1.00  0.78           C  
ATOM     87  NZ  LYS A  12      41.315  59.352  35.138  1.00  0.78           N  
ATOM     88  N   GLU A  13      42.008  60.083  30.445  1.00  0.82           N  
ATOM     89  CA  GLU A  13      40.961  60.961  29.946  1.00  0.82           C  
ATOM     90  C   GLU A  13      39.623  60.245  29.791  1.00  0.82           C  
ATOM     91  O   GLU A  13      38.590  60.749  30.226  1.00  0.82           O  
ATOM     92  CB  GLU A  13      41.372  61.663  28.620  1.00  0.82           C  
ATOM     93  CG  GLU A  13      42.569  62.652  28.722  1.00  0.82           C  
ATOM     94  CD  GLU A  13      42.528  63.595  29.922  1.00  0.82           C  
ATOM     95  OE1 GLU A  13      41.487  64.254  30.130  1.00  0.82           O  
ATOM     96  OE2 GLU A  13      43.573  63.666  30.623  1.00  0.82           O  
ATOM     97  N   ILE A  14      39.606  58.996  29.262  1.00  0.87           N  
ATOM     98  CA  ILE A  14      38.401  58.162  29.183  1.00  0.87           C  
ATOM     99  C   ILE A  14      37.761  57.938  30.537  1.00  0.87           C  
ATOM    100  O   ILE A  14      36.550  58.118  30.721  1.00  0.87           O  
ATOM    101  CB  ILE A  14      38.692  56.788  28.563  1.00  0.87           C  
ATOM    102  CG1 ILE A  14      39.111  56.903  27.080  1.00  0.87           C  
ATOM    103  CG2 ILE A  14      37.511  55.795  28.714  1.00  0.87           C  
ATOM    104  CD1 ILE A  14      38.053  57.539  26.170  1.00  0.87           C  
ATOM    105  N   ASP A  15      38.566  57.583  31.549  1.00  0.87           N  
ATOM    106  CA  ASP A  15      38.090  57.393  32.899  1.00  0.87           C  
ATOM    107  C   ASP A  15      37.562  58.629  33.573  1.00  0.87           C  
ATOM    108  O   ASP A  15      36.582  58.592  34.330  1.00  0.87           O  
ATOM    109  CB  ASP A  15      39.207  56.827  33.788  1.00  0.87           C  
ATOM    110  CG  ASP A  15      39.405  55.359  33.500  1.00  0.87           C  
ATOM    111  OD1 ASP A  15      38.425  54.695  33.106  1.00  0.87           O  
ATOM    112  OD2 ASP A  15      40.512  54.877  33.836  1.00  0.87           O  
ATOM    113  N   LYS A  16      38.229  59.769  33.349  1.00  0.82           N  
ATOM    114  CA  LYS A  16      37.768  61.033  33.867  1.00  0.82           C  
ATOM    115  C   LYS A  16      36.498  61.528  33.194  1.00  0.82           C  
ATOM    116  O   LYS A  16      35.575  61.961  33.886  1.00  0.82           O  
ATOM    117  CB  LYS A  16      38.851  62.125  33.818  1.00  0.82           C  
ATOM    118  CG  LYS A  16      38.486  63.424  34.569  1.00  0.82           C  
ATOM    119  CD  LYS A  16      38.357  63.293  36.108  1.00  0.82           C  
ATOM    120  CE  LYS A  16      36.982  62.950  36.715  1.00  0.82           C  
ATOM    121  NZ  LYS A  16      35.929  63.770  36.144  1.00  0.82           N  
ATOM    122  N   ALA A  17      36.416  61.424  31.848  1.00  0.93           N  
ATOM    123  CA  ALA A  17      35.265  61.779  31.045  1.00  0.93           C  
ATOM    124  C   ALA A  17      34.032  60.981  31.404  1.00  0.93           C  
ATOM    125  O   ALA A  17      32.944  61.540  31.528  1.00  0.93           O  
ATOM    126  CB  ALA A  17      35.600  61.644  29.543  1.00  0.93           C  
ATOM    127  N   ARG A  18      34.174  59.668  31.674  1.00  0.83           N  
ATOM    128  CA  ARG A  18      33.083  58.832  32.139  1.00  0.83           C  
ATOM    129  C   ARG A  18      32.456  59.328  33.435  1.00  0.83           C  
ATOM    130  O   ARG A  18      31.231  59.397  33.570  1.00  0.83           O  
ATOM    131  CB  ARG A  18      33.604  57.394  32.360  1.00  0.83           C  
ATOM    132  CG  ARG A  18      32.509  56.382  32.746  1.00  0.83           C  
ATOM    133  CD  ARG A  18      32.987  54.930  32.862  1.00  0.83           C  
ATOM    134  NE  ARG A  18      33.988  54.869  33.990  1.00  0.83           N  
ATOM    135  CZ  ARG A  18      35.315  54.749  33.856  1.00  0.83           C  
ATOM    136  NH1 ARG A  18      36.126  54.796  34.914  1.00  0.83           N  
ATOM    137  NH2 ARG A  18      35.908  54.579  32.686  1.00  0.83           N  
ATOM    138  N   ARG A  19      33.274  59.741  34.418  1.00  0.79           N  
ATOM    139  CA  ARG A  19      32.786  60.363  35.638  1.00  0.79           C  
ATOM    140  C   ARG A  19      32.084  61.705  35.442  1.00  0.79           C  
ATOM    141  O   ARG A  19      31.028  61.928  36.041  1.00  0.79           O  
ATOM    142  CB  ARG A  19      33.929  60.568  36.657  1.00  0.79           C  
ATOM    143  CG  ARG A  19      34.488  59.268  37.263  1.00  0.79           C  
ATOM    144  CD  ARG A  19      35.662  59.516  38.219  1.00  0.79           C  
ATOM    145  NE  ARG A  19      36.115  58.186  38.746  1.00  0.79           N  
ATOM    146  CZ  ARG A  19      37.235  57.987  39.457  1.00  0.79           C  
ATOM    147  NH1 ARG A  19      37.527  56.767  39.905  1.00  0.79           N  
ATOM    148  NH2 ARG A  19      38.054  58.984  39.774  1.00  0.79           N  
ATOM    149  N   ASP A  20      32.633  62.616  34.607  1.00  0.86           N  
ATOM    150  CA  ASP A  20      32.034  63.905  34.284  1.00  0.86           C  
ATOM    151  C   ASP A  20      30.725  63.759  33.520  1.00  0.86           C  
ATOM    152  O   ASP A  20      29.738  64.433  33.815  1.00  0.86           O  
ATOM    153  CB  ASP A  20      33.027  64.784  33.472  1.00  0.86           C  
ATOM    154  CG  ASP A  20      34.104  65.372  34.348  1.00  0.86           C  
ATOM    155  OD1 ASP A  20      33.978  65.283  35.594  1.00  0.86           O  
ATOM    156  OD2 ASP A  20      35.116  65.872  33.793  1.00  0.86           O  
ATOM    157  N   LEU A  21      30.671  62.826  32.545  1.00  0.88           N  
ATOM    158  CA  LEU A  21      29.462  62.492  31.816  1.00  0.88           C  
ATOM    159  C   LEU A  21      28.347  61.976  32.697  1.00  0.88           C  
ATOM    160  O   LEU A  21      27.196  62.368  32.512  1.00  0.88           O  
ATOM    161  CB  LEU A  21      29.736  61.462  30.697  1.00  0.88           C  
ATOM    162  CG  LEU A  21      30.421  62.067  29.460  1.00  0.88           C  
ATOM    163  CD1 LEU A  21      31.055  60.955  28.610  1.00  0.88           C  
ATOM    164  CD2 LEU A  21      29.428  62.902  28.631  1.00  0.88           C  
ATOM    165  N   ARG A  22      28.637  61.121  33.700  1.00  0.81           N  
ATOM    166  CA  ARG A  22      27.614  60.630  34.614  1.00  0.81           C  
ATOM    167  C   ARG A  22      26.910  61.722  35.385  1.00  0.81           C  
ATOM    168  O   ARG A  22      25.676  61.750  35.452  1.00  0.81           O  
ATOM    169  CB  ARG A  22      28.226  59.725  35.703  1.00  0.81           C  
ATOM    170  CG  ARG A  22      28.644  58.320  35.258  1.00  0.81           C  
ATOM    171  CD  ARG A  22      29.477  57.683  36.366  1.00  0.81           C  
ATOM    172  NE  ARG A  22      29.902  56.341  35.915  1.00  0.81           N  
ATOM    173  CZ  ARG A  22      31.022  55.703  36.241  1.00  0.81           C  
ATOM    174  NH1 ARG A  22      31.938  56.316  36.976  1.00  0.81           N  
ATOM    175  NH2 ARG A  22      31.119  54.411  35.944  1.00  0.81           N  
ATOM    176  N   ALA A  23      27.685  62.660  35.961  1.00  0.86           N  
ATOM    177  CA  ALA A  23      27.173  63.789  36.704  1.00  0.86           C  
ATOM    178  C   ALA A  23      26.373  64.735  35.825  1.00  0.86           C  
ATOM    179  O   ALA A  23      25.258  65.134  36.174  1.00  0.86           O  
ATOM    180  CB  ALA A  23      28.338  64.563  37.362  1.00  0.86           C  
ATOM    181  N   LEU A  24      26.901  65.077  34.632  1.00  0.85           N  
ATOM    182  CA  LEU A  24      26.224  65.955  33.703  1.00  0.85           C  
ATOM    183  C   LEU A  24      24.921  65.401  33.161  1.00  0.85           C  
ATOM    184  O   LEU A  24      23.895  66.082  33.144  1.00  0.85           O  
ATOM    185  CB  LEU A  24      27.119  66.250  32.486  1.00  0.85           C  
ATOM    186  CG  LEU A  24      26.488  67.230  31.481  1.00  0.85           C  
ATOM    187  CD1 LEU A  24      26.443  68.652  32.046  1.00  0.85           C  
ATOM    188  CD2 LEU A  24      27.301  67.251  30.199  1.00  0.85           C  
ATOM    189  N   ILE A  25      24.933  64.134  32.704  1.00  0.87           N  
ATOM    190  CA  ILE A  25      23.770  63.483  32.128  1.00  0.87           C  
ATOM    191  C   ILE A  25      22.674  63.273  33.151  1.00  0.87           C  
ATOM    192  O   ILE A  25      21.496  63.512  32.855  1.00  0.87           O  
ATOM    193  CB  ILE A  25      24.150  62.185  31.420  1.00  0.87           C  
ATOM    194  CG1 ILE A  25      24.993  62.534  30.167  1.00  0.87           C  
ATOM    195  CG2 ILE A  25      22.896  61.370  31.029  1.00  0.87           C  
ATOM    196  CD1 ILE A  25      25.583  61.317  29.441  1.00  0.87           C  
ATOM    197  N   ALA A  26      23.031  62.860  34.388  1.00  0.86           N  
ATOM    198  CA  ALA A  26      22.095  62.717  35.484  1.00  0.86           C  
ATOM    199  C   ALA A  26      21.439  64.028  35.902  1.00  0.86           C  
ATOM    200  O   ALA A  26      20.219  64.078  36.078  1.00  0.86           O  
ATOM    201  CB  ALA A  26      22.807  62.102  36.708  1.00  0.86           C  
ATOM    202  N   TYR A  27      22.212  65.128  36.037  1.00  0.78           N  
ATOM    203  CA  TYR A  27      21.704  66.450  36.367  1.00  0.78           C  
ATOM    204  C   TYR A  27      20.822  67.054  35.279  1.00  0.78           C  
ATOM    205  O   TYR A  27      19.794  67.673  35.555  1.00  0.78           O  
ATOM    206  CB  TYR A  27      22.884  67.404  36.705  1.00  0.78           C  
ATOM    207  CG  TYR A  27      22.406  68.731  37.233  1.00  0.78           C  
ATOM    208  CD1 TYR A  27      22.393  69.864  36.405  1.00  0.78           C  
ATOM    209  CD2 TYR A  27      21.906  68.840  38.538  1.00  0.78           C  
ATOM    210  CE1 TYR A  27      21.901  71.086  36.881  1.00  0.78           C  
ATOM    211  CE2 TYR A  27      21.416  70.065  39.014  1.00  0.78           C  
ATOM    212  CZ  TYR A  27      21.423  71.189  38.186  1.00  0.78           C  
ATOM    213  OH  TYR A  27      20.952  72.429  38.655  1.00  0.78           O  
ATOM    214  N   LYS A  28      21.200  66.900  33.998  1.00  0.80           N  
ATOM    215  CA  LYS A  28      20.481  67.517  32.903  1.00  0.80           C  
ATOM    216  C   LYS A  28      19.246  66.732  32.466  1.00  0.80           C  
ATOM    217  O   LYS A  28      18.423  67.232  31.685  1.00  0.80           O  
ATOM    218  CB  LYS A  28      21.468  67.713  31.723  1.00  0.80           C  
ATOM    219  CG  LYS A  28      20.947  68.532  30.526  1.00  0.80           C  
ATOM    220  CD  LYS A  28      20.615  69.985  30.919  1.00  0.80           C  
ATOM    221  CE  LYS A  28      20.114  70.885  29.792  1.00  0.80           C  
ATOM    222  NZ  LYS A  28      18.957  70.236  29.153  1.00  0.80           N  
ATOM    223  N   SER A  29      19.100  65.480  32.944  1.00  0.85           N  
ATOM    224  CA  SER A  29      17.963  64.595  32.704  1.00  0.85           C  
ATOM    225  C   SER A  29      17.862  64.182  31.249  1.00  0.85           C  
ATOM    226  O   SER A  29      16.787  63.927  30.707  1.00  0.85           O  
ATOM    227  CB  SER A  29      16.604  65.161  33.184  1.00  0.85           C  
ATOM    228  OG  SER A  29      16.624  65.338  34.599  1.00  0.85           O  
ATOM    229  N   CYS A  30      19.023  64.091  30.569  1.00  0.90           N  
ATOM    230  CA  CYS A  30      19.110  63.991  29.125  1.00  0.90           C  
ATOM    231  C   CYS A  30      19.620  62.651  28.655  1.00  0.90           C  
ATOM    232  O   CYS A  30      19.906  62.489  27.464  1.00  0.90           O  
ATOM    233  CB  CYS A  30      20.005  65.109  28.517  1.00  0.90           C  
ATOM    234  SG  CYS A  30      21.726  65.101  29.120  1.00  0.90           S  
ATOM    235  N   ALA A  31      19.679  61.634  29.543  1.00  0.91           N  
ATOM    236  CA  ALA A  31      20.094  60.281  29.210  1.00  0.91           C  
ATOM    237  C   ALA A  31      19.391  59.693  27.976  1.00  0.91           C  
ATOM    238  O   ALA A  31      20.086  59.111  27.147  1.00  0.91           O  
ATOM    239  CB  ALA A  31      19.957  59.323  30.423  1.00  0.91           C  
ATOM    240  N   PRO A  32      18.084  59.840  27.721  1.00  0.93           N  
ATOM    241  CA  PRO A  32      17.485  59.327  26.500  1.00  0.93           C  
ATOM    242  C   PRO A  32      17.945  59.928  25.221  1.00  0.93           C  
ATOM    243  O   PRO A  32      18.108  59.232  24.222  1.00  0.93           O  
ATOM    244  CB  PRO A  32      15.974  59.547  26.689  1.00  0.93           C  
ATOM    245  CG  PRO A  32      15.772  59.703  28.200  1.00  0.93           C  
ATOM    246  CD  PRO A  32      17.071  60.350  28.647  1.00  0.93           C  
ATOM    247  N   LEU A  33      18.145  61.241  25.226  1.00  0.91           N  
ATOM    248  CA  LEU A  33      18.636  61.944  24.086  1.00  0.91           C  
ATOM    249  C   LEU A  33      20.077  61.572  23.745  1.00  0.91           C  
ATOM    250  O   LEU A  33      20.430  61.411  22.581  1.00  0.91           O  
ATOM    251  CB  LEU A  33      18.452  63.440  24.359  1.00  0.91           C  
ATOM    252  CG  LEU A  33      18.663  64.308  23.116  1.00  0.91           C  
ATOM    253  CD1 LEU A  33      17.656  64.007  21.989  1.00  0.91           C  
ATOM    254  CD2 LEU A  33      18.648  65.791  23.507  1.00  0.91           C  
ATOM    255  N   MET A  34      20.924  61.380  24.778  1.00  0.91           N  
ATOM    256  CA  MET A  34      22.294  60.915  24.644  1.00  0.91           C  
ATOM    257  C   MET A  34      22.411  59.500  24.121  1.00  0.91           C  
ATOM    258  O   MET A  34      23.240  59.212  23.258  1.00  0.91           O  
ATOM    259  CB  MET A  34      23.052  61.051  25.986  1.00  0.91           C  
ATOM    260  CG  MET A  34      23.155  62.516  26.441  1.00  0.91           C  
ATOM    261  SD  MET A  34      23.998  63.543  25.208  1.00  0.91           S  
ATOM    262  CE  MET A  34      23.554  65.147  25.917  1.00  0.91           C  
ATOM    263  N   LEU A  35      21.547  58.578  24.593  1.00  0.92           N  
ATOM    264  CA  LEU A  35      21.467  57.243  24.027  1.00  0.92           C  
ATOM    265  C   LEU A  35      21.045  57.250  22.566  1.00  0.92           C  
ATOM    266  O   LEU A  35      21.659  56.584  21.727  1.00  0.92           O  
ATOM    267  CB  LEU A  35      20.514  56.337  24.842  1.00  0.92           C  
ATOM    268  CG  LEU A  35      20.379  54.890  24.310  1.00  0.92           C  
ATOM    269  CD1 LEU A  35      21.742  54.193  24.149  1.00  0.92           C  
ATOM    270  CD2 LEU A  35      19.458  54.056  25.215  1.00  0.92           C  
ATOM    271  N   ARG A  36      20.030  58.062  22.206  1.00  0.87           N  
ATOM    272  CA  ARG A  36      19.605  58.258  20.833  1.00  0.87           C  
ATOM    273  C   ARG A  36      20.693  58.838  19.933  1.00  0.87           C  
ATOM    274  O   ARG A  36      20.857  58.401  18.798  1.00  0.87           O  
ATOM    275  CB  ARG A  36      18.344  59.148  20.781  1.00  0.87           C  
ATOM    276  CG  ARG A  36      17.733  59.323  19.373  1.00  0.87           C  
ATOM    277  CD  ARG A  36      16.492  60.219  19.387  1.00  0.87           C  
ATOM    278  NE  ARG A  36      16.207  60.641  17.961  1.00  0.87           N  
ATOM    279  CZ  ARG A  36      15.979  61.895  17.553  1.00  0.87           C  
ATOM    280  NH1 ARG A  36      15.977  62.926  18.389  1.00  0.87           N  
ATOM    281  NH2 ARG A  36      15.816  62.204  16.264  1.00  0.87           N  
ATOM    282  N   LEU A  37      21.486  59.808  20.441  1.00  0.92           N  
ATOM    283  CA  LEU A  37      22.643  60.350  19.748  1.00  0.92           C  
ATOM    284  C   LEU A  37      23.708  59.311  19.423  1.00  0.92           C  
ATOM    285  O   LEU A  37      24.161  59.214  18.277  1.00  0.92           O  
ATOM    286  CB  LEU A  37      23.302  61.456  20.614  1.00  0.92           C  
ATOM    287  CG  LEU A  37      24.545  62.117  19.984  1.00  0.92           C  
ATOM    288  CD1 LEU A  37      24.162  62.897  18.716  1.00  0.92           C  
ATOM    289  CD2 LEU A  37      25.293  62.974  21.020  1.00  0.92           C  
ATOM    290  N   ALA A  38      24.106  58.469  20.399  1.00  0.95           N  
ATOM    291  CA  ALA A  38      25.076  57.407  20.207  1.00  0.95           C  
ATOM    292  C   ALA A  38      24.617  56.345  19.214  1.00  0.95           C  
ATOM    293  O   ALA A  38      25.371  55.891  18.356  1.00  0.95           O  
ATOM    294  CB  ALA A  38      25.378  56.730  21.559  1.00  0.95           C  
ATOM    295  N   TRP A  39      23.333  55.945  19.312  1.00  0.91           N  
ATOM    296  CA  TRP A  39      22.687  55.023  18.401  1.00  0.91           C  
ATOM    297  C   TRP A  39      22.571  55.565  16.975  1.00  0.91           C  
ATOM    298  O   TRP A  39      22.908  54.865  16.024  1.00  0.91           O  
ATOM    299  CB  TRP A  39      21.324  54.581  19.035  1.00  0.91           C  
ATOM    300  CG  TRP A  39      20.091  54.360  18.150  1.00  0.91           C  
ATOM    301  CD1 TRP A  39      18.882  54.998  18.237  1.00  0.91           C  
ATOM    302  CD2 TRP A  39      19.997  53.478  17.022  1.00  0.91           C  
ATOM    303  NE1 TRP A  39      18.040  54.567  17.240  1.00  0.91           N  
ATOM    304  CE2 TRP A  39      18.704  53.641  16.474  1.00  0.91           C  
ATOM    305  CE3 TRP A  39      20.900  52.596  16.447  1.00  0.91           C  
ATOM    306  CZ2 TRP A  39      18.318  52.926  15.356  1.00  0.91           C  
ATOM    307  CZ3 TRP A  39      20.501  51.863  15.327  1.00  0.91           C  
ATOM    308  CH2 TRP A  39      19.225  52.026  14.780  1.00  0.91           C  
ATOM    309  N   HIS A  40      22.153  56.832  16.772  1.00  0.92           N  
ATOM    310  CA  HIS A  40      22.100  57.443  15.451  1.00  0.92           C  
ATOM    311  C   HIS A  40      23.465  57.619  14.787  1.00  0.92           C  
ATOM    312  O   HIS A  40      23.555  57.460  13.573  1.00  0.92           O  
ATOM    313  CB  HIS A  40      21.226  58.722  15.425  1.00  0.92           C  
ATOM    314  CG  HIS A  40      19.747  58.446  15.543  1.00  0.92           C  
ATOM    315  ND1 HIS A  40      18.836  59.427  15.234  1.00  0.92           N  
ATOM    316  CD2 HIS A  40      19.101  57.253  15.698  1.00  0.92           C  
ATOM    317  CE1 HIS A  40      17.665  58.828  15.176  1.00  0.92           C  
ATOM    318  NE2 HIS A  40      17.776  57.518  15.457  1.00  0.92           N  
ATOM    319  N   ASP A  41      24.556  57.879  15.555  1.00  0.93           N  
ATOM    320  CA  ASP A  41      25.929  57.862  15.060  1.00  0.93           C  
ATOM    321  C   ASP A  41      26.322  56.459  14.575  1.00  0.93           C  
ATOM    322  O   ASP A  41      26.763  56.241  13.447  1.00  0.93           O  
ATOM    323  CB  ASP A  41      26.856  58.350  16.228  1.00  0.93           C  
ATOM    324  CG  ASP A  41      28.328  58.579  15.892  1.00  0.93           C  
ATOM    325  OD1 ASP A  41      28.643  59.280  14.899  1.00  0.93           O  
ATOM    326  OD2 ASP A  41      29.171  58.091  16.697  1.00  0.93           O  
ATOM    327  N   ALA A  42      26.093  55.425  15.408  1.00  0.96           N  
ATOM    328  CA  ALA A  42      26.515  54.076  15.105  1.00  0.96           C  
ATOM    329  C   ALA A  42      25.692  53.349  14.051  1.00  0.96           C  
ATOM    330  O   ALA A  42      26.198  52.524  13.277  1.00  0.96           O  
ATOM    331  CB  ALA A  42      26.508  53.260  16.400  1.00  0.96           C  
ATOM    332  N   GLY A  43      24.389  53.649  13.974  1.00  0.94           N  
ATOM    333  CA  GLY A  43      23.407  52.919  13.184  1.00  0.94           C  
ATOM    334  C   GLY A  43      23.443  53.179  11.705  1.00  0.94           C  
ATOM    335  O   GLY A  43      22.679  52.591  10.935  1.00  0.94           O  
ATOM    336  N   THR A  44      24.341  54.053  11.242  1.00  0.92           N  
ATOM    337  CA  THR A  44      24.523  54.358   9.835  1.00  0.92           C  
ATOM    338  C   THR A  44      25.534  53.437   9.162  1.00  0.92           C  
ATOM    339  O   THR A  44      25.769  53.547   7.958  1.00  0.92           O  
ATOM    340  CB  THR A  44      25.026  55.774   9.603  1.00  0.92           C  
ATOM    341  OG1 THR A  44      26.269  55.997  10.262  1.00  0.92           O  
ATOM    342  CG2 THR A  44      24.023  56.785  10.159  1.00  0.92           C  
ATOM    343  N   TYR A  45      26.161  52.503   9.916  1.00  0.91           N  
ATOM    344  CA  TYR A  45      27.125  51.552   9.385  1.00  0.91           C  
ATOM    345  C   TYR A  45      26.527  50.635   8.318  1.00  0.91           C  
ATOM    346  O   TYR A  45      25.473  50.047   8.532  1.00  0.91           O  
ATOM    347  CB  TYR A  45      27.737  50.688  10.522  1.00  0.91           C  
ATOM    348  CG  TYR A  45      28.827  49.774  10.026  1.00  0.91           C  
ATOM    349  CD1 TYR A  45      28.594  48.396   9.907  1.00  0.91           C  
ATOM    350  CD2 TYR A  45      30.074  50.285   9.636  1.00  0.91           C  
ATOM    351  CE1 TYR A  45      29.596  47.541   9.446  1.00  0.91           C  
ATOM    352  CE2 TYR A  45      31.058  49.432   9.117  1.00  0.91           C  
ATOM    353  CZ  TYR A  45      30.816  48.060   9.025  1.00  0.91           C  
ATOM    354  OH  TYR A  45      31.774  47.187   8.485  1.00  0.91           O  
ATOM    355  N   ASP A  46      27.224  50.489   7.170  1.00  0.86           N  
ATOM    356  CA  ASP A  46      26.935  49.529   6.128  1.00  0.86           C  
ATOM    357  C   ASP A  46      28.156  48.624   6.035  1.00  0.86           C  
ATOM    358  O   ASP A  46      29.258  49.066   5.756  1.00  0.86           O  
ATOM    359  CB  ASP A  46      26.613  50.235   4.774  1.00  0.86           C  
ATOM    360  CG  ASP A  46      26.316  49.256   3.650  1.00  0.86           C  
ATOM    361  OD1 ASP A  46      25.173  48.742   3.614  1.00  0.86           O  
ATOM    362  OD2 ASP A  46      27.204  49.067   2.783  1.00  0.86           O  
ATOM    363  N   LYS A  47      27.958  47.321   6.316  1.00  0.79           N  
ATOM    364  CA  LYS A  47      28.985  46.301   6.341  1.00  0.79           C  
ATOM    365  C   LYS A  47      29.605  45.977   5.000  1.00  0.79           C  
ATOM    366  O   LYS A  47      30.797  45.676   4.909  1.00  0.79           O  
ATOM    367  CB  LYS A  47      28.458  45.021   7.040  1.00  0.79           C  
ATOM    368  CG  LYS A  47      27.456  44.192   6.226  1.00  0.79           C  
ATOM    369  CD  LYS A  47      26.784  43.096   7.056  1.00  0.79           C  
ATOM    370  CE  LYS A  47      25.911  42.198   6.184  1.00  0.79           C  
ATOM    371  NZ  LYS A  47      25.058  41.340   7.028  1.00  0.79           N  
ATOM    372  N   ASN A  48      28.806  46.039   3.915  1.00  0.75           N  
ATOM    373  CA  ASN A  48      29.243  45.753   2.564  1.00  0.75           C  
ATOM    374  C   ASN A  48      30.265  46.764   2.079  1.00  0.75           C  
ATOM    375  O   ASN A  48      31.274  46.396   1.473  1.00  0.75           O  
ATOM    376  CB  ASN A  48      28.046  45.743   1.584  1.00  0.75           C  
ATOM    377  CG  ASN A  48      27.132  44.558   1.852  1.00  0.75           C  
ATOM    378  OD1 ASN A  48      27.478  43.553   2.477  1.00  0.75           O  
ATOM    379  ND2 ASN A  48      25.887  44.663   1.333  1.00  0.75           N  
ATOM    380  N   SER A  49      30.047  48.066   2.350  1.00  0.75           N  
ATOM    381  CA  SER A  49      30.959  49.103   1.906  1.00  0.75           C  
ATOM    382  C   SER A  49      31.894  49.616   2.978  1.00  0.75           C  
ATOM    383  O   SER A  49      32.837  50.351   2.676  1.00  0.75           O  
ATOM    384  CB  SER A  49      30.166  50.321   1.361  1.00  0.75           C  
ATOM    385  OG  SER A  49      29.438  51.081   2.340  1.00  0.75           O  
ATOM    386  N   LYS A  50      31.650  49.256   4.253  1.00  0.77           N  
ATOM    387  CA  LYS A  50      32.368  49.716   5.428  1.00  0.77           C  
ATOM    388  C   LYS A  50      32.275  51.224   5.629  1.00  0.77           C  
ATOM    389  O   LYS A  50      33.209  51.865   6.107  1.00  0.77           O  
ATOM    390  CB  LYS A  50      33.823  49.193   5.483  1.00  0.77           C  
ATOM    391  CG  LYS A  50      33.875  47.662   5.477  1.00  0.77           C  
ATOM    392  CD  LYS A  50      35.307  47.126   5.473  1.00  0.77           C  
ATOM    393  CE  LYS A  50      35.333  45.608   5.299  1.00  0.77           C  
ATOM    394  NZ  LYS A  50      36.729  45.130   5.291  1.00  0.77           N  
ATOM    395  N   THR A  51      31.103  51.811   5.288  1.00  0.85           N  
ATOM    396  CA  THR A  51      30.845  53.249   5.403  1.00  0.85           C  
ATOM    397  C   THR A  51      29.929  53.532   6.559  1.00  0.85           C  
ATOM    398  O   THR A  51      29.152  52.686   6.986  1.00  0.85           O  
ATOM    399  CB  THR A  51      30.305  54.007   4.173  1.00  0.85           C  
ATOM    400  OG1 THR A  51      29.033  53.618   3.677  1.00  0.85           O  
ATOM    401  CG2 THR A  51      31.200  53.734   2.979  1.00  0.85           C  
ATOM    402  N   GLY A  52      29.975  54.778   7.081  1.00  0.92           N  
ATOM    403  CA  GLY A  52      29.204  55.168   8.256  1.00  0.92           C  
ATOM    404  C   GLY A  52      29.703  54.539   9.525  1.00  0.92           C  
ATOM    405  O   GLY A  52      30.848  54.113   9.623  1.00  0.92           O  
ATOM    406  N   GLY A  53      28.840  54.489  10.550  1.00  0.94           N  
ATOM    407  CA  GLY A  53      29.214  53.969  11.849  1.00  0.94           C  
ATOM    408  C   GLY A  53      29.777  55.024  12.732  1.00  0.94           C  
ATOM    409  O   GLY A  53      29.929  56.178  12.354  1.00  0.94           O  
ATOM    410  N   ALA A  54      30.096  54.591  13.961  1.00  0.95           N  
ATOM    411  CA  ALA A  54      30.375  55.418  15.106  1.00  0.95           C  
ATOM    412  C   ALA A  54      31.728  56.125  15.045  1.00  0.95           C  
ATOM    413  O   ALA A  54      32.654  55.780  15.769  1.00  0.95           O  
ATOM    414  CB  ALA A  54      30.332  54.503  16.348  1.00  0.95           C  
ATOM    415  N   ASN A  55      31.879  57.118  14.147  1.00  0.90           N  
ATOM    416  CA  ASN A  55      33.151  57.752  13.861  1.00  0.90           C  
ATOM    417  C   ASN A  55      33.016  59.265  13.917  1.00  0.90           C  
ATOM    418  O   ASN A  55      33.755  59.996  13.265  1.00  0.90           O  
ATOM    419  CB  ASN A  55      33.746  57.280  12.515  1.00  0.90           C  
ATOM    420  CG  ASN A  55      34.124  55.809  12.616  1.00  0.90           C  
ATOM    421  OD1 ASN A  55      35.104  55.438  13.270  1.00  0.90           O  
ATOM    422  ND2 ASN A  55      33.363  54.918  11.944  1.00  0.90           N  
ATOM    423  N   GLY A  56      32.065  59.773  14.740  1.00  0.91           N  
ATOM    424  CA  GLY A  56      32.044  61.170  15.172  1.00  0.91           C  
ATOM    425  C   GLY A  56      31.434  62.138  14.210  1.00  0.91           C  
ATOM    426  O   GLY A  56      31.428  63.350  14.453  1.00  0.91           O  
ATOM    427  N   SER A  57      30.892  61.623  13.097  1.00  0.90           N  
ATOM    428  CA  SER A  57      30.427  62.382  11.970  1.00  0.90           C  
ATOM    429  C   SER A  57      29.104  63.035  12.230  1.00  0.90           C  
ATOM    430  O   SER A  57      28.851  64.089  11.659  1.00  0.90           O  
ATOM    431  CB  SER A  57      30.449  61.579  10.638  1.00  0.90           C  
ATOM    432  OG  SER A  57      29.771  60.314  10.629  1.00  0.90           O  
ATOM    433  N   ILE A  58      28.308  62.525  13.215  1.00  0.88           N  
ATOM    434  CA  ILE A  58      26.995  63.046  13.561  1.00  0.88           C  
ATOM    435  C   ILE A  58      27.033  64.557  13.773  1.00  0.88           C  
ATOM    436  O   ILE A  58      26.211  65.297  13.279  1.00  0.88           O  
ATOM    437  CB  ILE A  58      26.316  62.252  14.699  1.00  0.88           C  
ATOM    438  CG1 ILE A  58      24.789  62.526  14.778  1.00  0.88           C  
ATOM    439  CG2 ILE A  58      27.022  62.360  16.079  1.00  0.88           C  
ATOM    440  CD1 ILE A  58      23.934  61.251  14.788  1.00  0.88           C  
ATOM    441  N   ARG A  59      28.117  65.062  14.431  1.00  0.82           N  
ATOM    442  CA  ARG A  59      28.240  66.458  14.804  1.00  0.82           C  
ATOM    443  C   ARG A  59      28.392  67.439  13.673  1.00  0.82           C  
ATOM    444  O   ARG A  59      28.283  68.647  13.861  1.00  0.82           O  
ATOM    445  CB  ARG A  59      29.325  66.754  15.848  1.00  0.82           C  
ATOM    446  CG  ARG A  59      30.742  66.719  15.278  1.00  0.82           C  
ATOM    447  CD  ARG A  59      31.793  66.976  16.341  1.00  0.82           C  
ATOM    448  NE  ARG A  59      33.118  66.838  15.666  1.00  0.82           N  
ATOM    449  CZ  ARG A  59      33.739  67.821  15.004  1.00  0.82           C  
ATOM    450  NH1 ARG A  59      34.922  67.579  14.445  1.00  0.82           N  
ATOM    451  NH2 ARG A  59      33.208  69.035  14.903  1.00  0.82           N  
ATOM    452  N   ASN A  60      28.682  66.949  12.463  1.00  0.77           N  
ATOM    453  CA  ASN A  60      28.649  67.771  11.295  1.00  0.77           C  
ATOM    454  C   ASN A  60      27.221  68.252  11.013  1.00  0.77           C  
ATOM    455  O   ASN A  60      26.254  67.510  11.116  1.00  0.77           O  
ATOM    456  CB  ASN A  60      29.218  66.933  10.143  1.00  0.77           C  
ATOM    457  CG  ASN A  60      29.506  67.799   8.937  1.00  0.77           C  
ATOM    458  OD1 ASN A  60      28.571  68.316   8.327  1.00  0.77           O  
ATOM    459  ND2 ASN A  60      30.792  68.007   8.586  1.00  0.77           N  
ATOM    460  N   GLU A  61      27.098  69.531  10.607  1.00  0.74           N  
ATOM    461  CA  GLU A  61      25.853  70.182  10.263  1.00  0.74           C  
ATOM    462  C   GLU A  61      25.040  69.445   9.190  1.00  0.74           C  
ATOM    463  O   GLU A  61      23.815  69.343   9.284  1.00  0.74           O  
ATOM    464  CB  GLU A  61      26.173  71.624   9.823  1.00  0.74           C  
ATOM    465  CG  GLU A  61      24.927  72.478   9.506  1.00  0.74           C  
ATOM    466  CD  GLU A  61      25.304  73.907   9.130  1.00  0.74           C  
ATOM    467  OE1 GLU A  61      24.358  74.685   8.849  1.00  0.74           O  
ATOM    468  OE2 GLU A  61      26.519  74.231   9.140  1.00  0.74           O  
ATOM    469  N   GLU A  62      25.714  68.853   8.178  1.00  0.75           N  
ATOM    470  CA  GLU A  62      25.133  68.005   7.150  1.00  0.75           C  
ATOM    471  C   GLU A  62      24.504  66.717   7.645  1.00  0.75           C  
ATOM    472  O   GLU A  62      23.501  66.272   7.096  1.00  0.75           O  
ATOM    473  CB  GLU A  62      26.179  67.598   6.096  1.00  0.75           C  
ATOM    474  CG  GLU A  62      26.740  68.769   5.260  1.00  0.75           C  
ATOM    475  CD  GLU A  62      27.812  68.301   4.278  1.00  0.75           C  
ATOM    476  OE1 GLU A  62      28.216  67.111   4.345  1.00  0.75           O  
ATOM    477  OE2 GLU A  62      28.228  69.146   3.444  1.00  0.75           O  
ATOM    478  N   GLU A  63      25.058  66.043   8.670  1.00  0.80           N  
ATOM    479  CA  GLU A  63      24.405  64.879   9.237  1.00  0.80           C  
ATOM    480  C   GLU A  63      23.294  65.241  10.193  1.00  0.80           C  
ATOM    481  O   GLU A  63      22.253  64.587  10.251  1.00  0.80           O  
ATOM    482  CB  GLU A  63      25.409  63.929   9.890  1.00  0.80           C  
ATOM    483  CG  GLU A  63      24.777  62.589  10.328  1.00  0.80           C  
ATOM    484  CD  GLU A  63      25.789  61.453  10.433  1.00  0.80           C  
ATOM    485  OE1 GLU A  63      26.955  61.610   9.978  1.00  0.80           O  
ATOM    486  OE2 GLU A  63      25.384  60.381  10.945  1.00  0.80           O  
ATOM    487  N   TYR A  64      23.439  66.350  10.944  1.00  0.83           N  
ATOM    488  CA  TYR A  64      22.361  66.839  11.796  1.00  0.83           C  
ATOM    489  C   TYR A  64      21.125  67.280  11.106  1.00  0.83           C  
ATOM    490  O   TYR A  64      20.045  67.278  11.703  1.00  0.83           O  
ATOM    491  CB  TYR A  64      22.720  68.102  12.616  1.00  0.83           C  
ATOM    492  CG  TYR A  64      23.224  67.689  13.926  1.00  0.83           C  
ATOM    493  CD1 TYR A  64      22.657  66.618  14.625  1.00  0.83           C  
ATOM    494  CD2 TYR A  64      24.406  68.253  14.371  1.00  0.83           C  
ATOM    495  CE1 TYR A  64      23.454  65.879  15.482  1.00  0.83           C  
ATOM    496  CE2 TYR A  64      25.156  67.589  15.335  1.00  0.83           C  
ATOM    497  CZ  TYR A  64      24.737  66.296  15.761  1.00  0.83           C  
ATOM    498  OH  TYR A  64      25.487  65.230  16.305  1.00  0.83           O  
ATOM    499  N   SER A  65      21.274  67.715   9.860  1.00  0.83           N  
ATOM    500  CA  SER A  65      20.178  68.158   9.043  1.00  0.83           C  
ATOM    501  C   SER A  65      19.340  67.005   8.517  1.00  0.83           C  
ATOM    502  O   SER A  65      18.232  67.242   8.039  1.00  0.83           O  
ATOM    503  CB  SER A  65      20.650  69.052   7.866  1.00  0.83           C  
ATOM    504  OG  SER A  65      21.368  68.306   6.883  1.00  0.83           O  
ATOM    505  N   HIS A  66      19.820  65.733   8.612  1.00  0.82           N  
ATOM    506  CA  HIS A  66      19.031  64.558   8.262  1.00  0.82           C  
ATOM    507  C   HIS A  66      17.775  64.477   9.107  1.00  0.82           C  
ATOM    508  O   HIS A  66      17.826  64.608  10.325  1.00  0.82           O  
ATOM    509  CB  HIS A  66      19.784  63.216   8.468  1.00  0.82           C  
ATOM    510  CG  HIS A  66      21.008  63.028   7.634  1.00  0.82           C  
ATOM    511  ND1 HIS A  66      21.700  61.839   7.711  1.00  0.82           N  
ATOM    512  CD2 HIS A  66      21.627  63.886   6.773  1.00  0.82           C  
ATOM    513  CE1 HIS A  66      22.736  61.992   6.896  1.00  0.82           C  
ATOM    514  NE2 HIS A  66      22.728  63.208   6.316  1.00  0.82           N  
ATOM    515  N   GLY A  67      16.600  64.221   8.487  1.00  0.85           N  
ATOM    516  CA  GLY A  67      15.318  64.329   9.196  1.00  0.85           C  
ATOM    517  C   GLY A  67      15.118  63.331  10.311  1.00  0.85           C  
ATOM    518  O   GLY A  67      14.400  63.553  11.280  1.00  0.85           O  
ATOM    519  N   SER A  68      15.825  62.198  10.221  1.00  0.86           N  
ATOM    520  CA  SER A  68      15.929  61.186  11.258  1.00  0.86           C  
ATOM    521  C   SER A  68      16.603  61.695  12.542  1.00  0.86           C  
ATOM    522  O   SER A  68      16.280  61.250  13.651  1.00  0.86           O  
ATOM    523  CB  SER A  68      16.666  59.933  10.710  1.00  0.86           C  
ATOM    524  OG  SER A  68      17.937  60.280  10.154  1.00  0.86           O  
ATOM    525  N   ASN A  69      17.513  62.692  12.419  1.00  0.86           N  
ATOM    526  CA  ASN A  69      18.340  63.260  13.464  1.00  0.86           C  
ATOM    527  C   ASN A  69      17.717  64.530  14.056  1.00  0.86           C  
ATOM    528  O   ASN A  69      18.344  65.221  14.849  1.00  0.86           O  
ATOM    529  CB  ASN A  69      19.770  63.588  12.932  1.00  0.86           C  
ATOM    530  CG  ASN A  69      20.513  62.293  12.629  1.00  0.86           C  
ATOM    531  OD1 ASN A  69      20.234  61.258  13.238  1.00  0.86           O  
ATOM    532  ND2 ASN A  69      21.511  62.310  11.726  1.00  0.86           N  
ATOM    533  N   SER A  70      16.429  64.860  13.743  1.00  0.87           N  
ATOM    534  CA  SER A  70      15.715  65.979  14.376  1.00  0.87           C  
ATOM    535  C   SER A  70      15.809  66.015  15.892  1.00  0.87           C  
ATOM    536  O   SER A  70      15.473  65.063  16.599  1.00  0.87           O  
ATOM    537  CB  SER A  70      14.201  66.072  14.054  1.00  0.87           C  
ATOM    538  OG  SER A  70      13.993  66.307  12.669  1.00  0.87           O  
ATOM    539  N   GLY A  71      16.311  67.137  16.446  1.00  0.87           N  
ATOM    540  CA  GLY A  71      16.521  67.288  17.878  1.00  0.87           C  
ATOM    541  C   GLY A  71      17.872  66.852  18.382  1.00  0.87           C  
ATOM    542  O   GLY A  71      18.186  67.116  19.537  1.00  0.87           O  
ATOM    543  N   LEU A  72      18.738  66.207  17.570  1.00  0.89           N  
ATOM    544  CA  LEU A  72      20.041  65.764  18.050  1.00  0.89           C  
ATOM    545  C   LEU A  72      21.093  66.851  18.074  1.00  0.89           C  
ATOM    546  O   LEU A  72      22.103  66.728  18.766  1.00  0.89           O  
ATOM    547  CB  LEU A  72      20.576  64.556  17.262  1.00  0.89           C  
ATOM    548  CG  LEU A  72      19.814  63.238  17.485  1.00  0.89           C  
ATOM    549  CD1 LEU A  72      20.489  62.134  16.663  1.00  0.89           C  
ATOM    550  CD2 LEU A  72      19.771  62.825  18.967  1.00  0.89           C  
ATOM    551  N   LYS A  73      20.830  67.995  17.416  1.00  0.84           N  
ATOM    552  CA  LYS A  73      21.610  69.206  17.578  1.00  0.84           C  
ATOM    553  C   LYS A  73      21.651  69.669  19.036  1.00  0.84           C  
ATOM    554  O   LYS A  73      22.691  70.096  19.533  1.00  0.84           O  
ATOM    555  CB  LYS A  73      21.074  70.315  16.642  1.00  0.84           C  
ATOM    556  CG  LYS A  73      21.931  71.583  16.699  1.00  0.84           C  
ATOM    557  CD  LYS A  73      21.498  72.661  15.702  1.00  0.84           C  
ATOM    558  CE  LYS A  73      22.421  73.887  15.733  1.00  0.84           C  
ATOM    559  NZ  LYS A  73      22.401  74.556  17.062  1.00  0.84           N  
ATOM    560  N   ILE A  74      20.539  69.503  19.788  1.00  0.86           N  
ATOM    561  CA  ILE A  74      20.464  69.783  21.215  1.00  0.86           C  
ATOM    562  C   ILE A  74      21.472  68.964  22.022  1.00  0.86           C  
ATOM    563  O   ILE A  74      22.152  69.482  22.904  1.00  0.86           O  
ATOM    564  CB  ILE A  74      19.058  69.462  21.733  1.00  0.86           C  
ATOM    565  CG1 ILE A  74      17.971  70.347  21.082  1.00  0.86           C  
ATOM    566  CG2 ILE A  74      18.993  69.591  23.268  1.00  0.86           C  
ATOM    567  CD1 ILE A  74      16.555  69.781  21.269  1.00  0.86           C  
ATOM    568  N   ALA A  75      21.605  67.652  21.725  1.00  0.91           N  
ATOM    569  CA  ALA A  75      22.517  66.752  22.404  1.00  0.91           C  
ATOM    570  C   ALA A  75      23.988  67.125  22.244  1.00  0.91           C  
ATOM    571  O   ALA A  75      24.766  67.075  23.186  1.00  0.91           O  
ATOM    572  CB  ALA A  75      22.284  65.304  21.922  1.00  0.91           C  
ATOM    573  N   ILE A  76      24.391  67.532  21.032  1.00  0.85           N  
ATOM    574  CA  ILE A  76      25.730  68.031  20.755  1.00  0.85           C  
ATOM    575  C   ILE A  76      26.082  69.310  21.385  1.00  0.85           C  
ATOM    576  O   ILE A  76      27.138  69.415  22.008  1.00  0.85           O  
ATOM    577  CB  ILE A  76      25.818  68.259  19.293  1.00  0.85           C  
ATOM    578  CG1 ILE A  76      25.677  66.882  18.702  1.00  0.85           C  
ATOM    579  CG2 ILE A  76      27.099  68.935  18.746  1.00  0.85           C  
ATOM    580  CD1 ILE A  76      26.589  65.763  19.183  1.00  0.85           C  
ATOM    581  N   ASP A  77      25.175  70.296  21.304  1.00  0.85           N  
ATOM    582  CA  ASP A  77      25.367  71.580  21.920  1.00  0.85           C  
ATOM    583  C   ASP A  77      25.562  71.372  23.444  1.00  0.85           C  
ATOM    584  O   ASP A  77      26.476  71.930  24.064  1.00  0.85           O  
ATOM    585  CB  ASP A  77      24.158  72.517  21.539  1.00  0.85           C  
ATOM    586  CG  ASP A  77      24.104  72.969  20.063  1.00  0.85           C  
ATOM    587  OD1 ASP A  77      25.122  72.802  19.353  1.00  0.85           O  
ATOM    588  OD2 ASP A  77      23.059  73.520  19.589  1.00  0.85           O  
ATOM    589  N   PHE A  78      24.782  70.454  24.066  1.00  0.86           N  
ATOM    590  CA  PHE A  78      24.925  70.052  25.461  1.00  0.86           C  
ATOM    591  C   PHE A  78      26.250  69.406  25.827  1.00  0.86           C  
ATOM    592  O   PHE A  78      26.806  69.666  26.894  1.00  0.86           O  
ATOM    593  CB  PHE A  78      23.771  69.116  25.923  1.00  0.86           C  
ATOM    594  CG  PHE A  78      22.426  69.792  26.038  1.00  0.86           C  
ATOM    595  CD1 PHE A  78      22.236  71.183  25.953  1.00  0.86           C  
ATOM    596  CD2 PHE A  78      21.295  68.983  26.224  1.00  0.86           C  
ATOM    597  CE1 PHE A  78      20.961  71.745  26.035  1.00  0.86           C  
ATOM    598  CE2 PHE A  78      20.013  69.537  26.303  1.00  0.86           C  
ATOM    599  CZ  PHE A  78      19.846  70.924  26.200  1.00  0.86           C  
ATOM    600  N   CYS A  79      26.799  68.544  24.962  1.00  0.89           N  
ATOM    601  CA  CYS A  79      28.053  67.878  25.240  1.00  0.89           C  
ATOM    602  C   CYS A  79      29.292  68.694  24.911  1.00  0.89           C  
ATOM    603  O   CYS A  79      30.381  68.347  25.366  1.00  0.89           O  
ATOM    604  CB  CYS A  79      28.135  66.539  24.480  1.00  0.89           C  
ATOM    605  SG  CYS A  79      27.008  65.323  25.215  1.00  0.89           S  
ATOM    606  N   GLU A  80      29.181  69.802  24.143  1.00  0.82           N  
ATOM    607  CA  GLU A  80      30.352  70.495  23.621  1.00  0.82           C  
ATOM    608  C   GLU A  80      31.283  71.074  24.680  1.00  0.82           C  
ATOM    609  O   GLU A  80      32.506  70.896  24.650  1.00  0.82           O  
ATOM    610  CB  GLU A  80      29.983  71.561  22.560  1.00  0.82           C  
ATOM    611  CG  GLU A  80      31.173  71.941  21.627  1.00  0.82           C  
ATOM    612  CD  GLU A  80      31.850  70.744  20.948  1.00  0.82           C  
ATOM    613  OE1 GLU A  80      31.162  70.011  20.196  1.00  0.82           O  
ATOM    614  OE2 GLU A  80      33.078  70.539  21.151  1.00  0.82           O  
ATOM    615  N   GLY A  81      30.729  71.714  25.730  1.00  0.85           N  
ATOM    616  CA  GLY A  81      31.534  72.250  26.827  1.00  0.85           C  
ATOM    617  C   GLY A  81      32.275  71.214  27.654  1.00  0.85           C  
ATOM    618  O   GLY A  81      33.360  71.468  28.168  1.00  0.85           O  
ATOM    619  N   VAL A  82      31.694  70.001  27.792  1.00  0.86           N  
ATOM    620  CA  VAL A  82      32.348  68.832  28.373  1.00  0.86           C  
ATOM    621  C   VAL A  82      33.418  68.253  27.492  1.00  0.86           C  
ATOM    622  O   VAL A  82      34.511  67.940  27.964  1.00  0.86           O  
ATOM    623  CB  VAL A  82      31.354  67.739  28.721  1.00  0.86           C  
ATOM    624  CG1 VAL A  82      31.987  66.365  29.036  1.00  0.86           C  
ATOM    625  CG2 VAL A  82      30.649  68.200  29.990  1.00  0.86           C  
ATOM    626  N   LYS A  83      33.168  68.122  26.177  1.00  0.83           N  
ATOM    627  CA  LYS A  83      34.144  67.622  25.227  1.00  0.83           C  
ATOM    628  C   LYS A  83      35.403  68.459  25.184  1.00  0.83           C  
ATOM    629  O   LYS A  83      36.515  67.929  25.089  1.00  0.83           O  
ATOM    630  CB  LYS A  83      33.560  67.583  23.796  1.00  0.83           C  
ATOM    631  CG  LYS A  83      34.576  67.327  22.656  1.00  0.83           C  
ATOM    632  CD  LYS A  83      35.162  65.907  22.733  1.00  0.83           C  
ATOM    633  CE  LYS A  83      36.305  65.463  21.814  1.00  0.83           C  
ATOM    634  NZ  LYS A  83      37.571  66.096  22.234  1.00  0.83           N  
ATOM    635  N   ALA A  84      35.248  69.787  25.292  1.00  0.87           N  
ATOM    636  CA  ALA A  84      36.324  70.745  25.341  1.00  0.87           C  
ATOM    637  C   ALA A  84      37.239  70.590  26.561  1.00  0.87           C  
ATOM    638  O   ALA A  84      38.414  70.968  26.515  1.00  0.87           O  
ATOM    639  CB  ALA A  84      35.721  72.160  25.277  1.00  0.87           C  
ATOM    640  N   LYS A  85      36.760  69.973  27.666  1.00  0.81           N  
ATOM    641  CA  LYS A  85      37.571  69.619  28.820  1.00  0.81           C  
ATOM    642  C   LYS A  85      38.446  68.414  28.570  1.00  0.81           C  
ATOM    643  O   LYS A  85      39.429  68.213  29.265  1.00  0.81           O  
ATOM    644  CB  LYS A  85      36.711  69.309  30.066  1.00  0.81           C  
ATOM    645  CG  LYS A  85      35.967  70.541  30.581  1.00  0.81           C  
ATOM    646  CD  LYS A  85      35.126  70.204  31.817  1.00  0.81           C  
ATOM    647  CE  LYS A  85      34.389  71.419  32.377  1.00  0.81           C  
ATOM    648  NZ  LYS A  85      33.578  71.023  33.549  1.00  0.81           N  
ATOM    649  N   HIS A  86      38.123  67.618  27.528  1.00  0.82           N  
ATOM    650  CA  HIS A  86      38.860  66.423  27.190  1.00  0.82           C  
ATOM    651  C   HIS A  86      39.352  66.496  25.735  1.00  0.82           C  
ATOM    652  O   HIS A  86      38.828  65.774  24.875  1.00  0.82           O  
ATOM    653  CB  HIS A  86      37.969  65.171  27.354  1.00  0.82           C  
ATOM    654  CG  HIS A  86      37.418  64.979  28.730  1.00  0.82           C  
ATOM    655  ND1 HIS A  86      38.265  64.459  29.661  1.00  0.82           N  
ATOM    656  CD2 HIS A  86      36.225  65.308  29.307  1.00  0.82           C  
ATOM    657  CE1 HIS A  86      37.610  64.492  30.798  1.00  0.82           C  
ATOM    658  NE2 HIS A  86      36.367  64.997  30.643  1.00  0.82           N  
ATOM    659  N   PRO A  87      40.329  67.341  25.361  1.00  0.82           N  
ATOM    660  CA  PRO A  87      40.737  67.577  23.979  1.00  0.82           C  
ATOM    661  C   PRO A  87      41.375  66.369  23.330  1.00  0.82           C  
ATOM    662  O   PRO A  87      41.263  66.238  22.118  1.00  0.82           O  
ATOM    663  CB  PRO A  87      41.706  68.774  24.040  1.00  0.82           C  
ATOM    664  CG  PRO A  87      42.166  68.829  25.498  1.00  0.82           C  
ATOM    665  CD  PRO A  87      40.947  68.312  26.253  1.00  0.82           C  
ATOM    666  N   LYS A  88      42.044  65.492  24.109  1.00  0.81           N  
ATOM    667  CA  LYS A  88      42.703  64.292  23.620  1.00  0.81           C  
ATOM    668  C   LYS A  88      41.760  63.228  23.072  1.00  0.81           C  
ATOM    669  O   LYS A  88      42.137  62.460  22.196  1.00  0.81           O  
ATOM    670  CB  LYS A  88      43.580  63.644  24.719  1.00  0.81           C  
ATOM    671  CG  LYS A  88      44.813  64.484  25.078  1.00  0.81           C  
ATOM    672  CD  LYS A  88      45.658  63.847  26.195  1.00  0.81           C  
ATOM    673  CE  LYS A  88      46.889  64.690  26.560  1.00  0.81           C  
ATOM    674  NZ  LYS A  88      47.421  64.341  27.889  1.00  0.81           N  
ATOM    675  N   ILE A  89      40.524  63.146  23.611  1.00  0.87           N  
ATOM    676  CA  ILE A  89      39.489  62.217  23.172  1.00  0.87           C  
ATOM    677  C   ILE A  89      38.981  62.548  21.754  1.00  0.87           C  
ATOM    678  O   ILE A  89      38.798  63.712  21.417  1.00  0.87           O  
ATOM    679  CB  ILE A  89      38.339  62.179  24.186  1.00  0.87           C  
ATOM    680  CG1 ILE A  89      38.794  61.614  25.546  1.00  0.87           C  
ATOM    681  CG2 ILE A  89      37.167  61.342  23.652  1.00  0.87           C  
ATOM    682  CD1 ILE A  89      37.674  61.671  26.593  1.00  0.87           C  
ATOM    683  N   THR A  90      38.720  61.531  20.892  1.00  0.88           N  
ATOM    684  CA  THR A  90      37.993  61.652  19.617  1.00  0.88           C  
ATOM    685  C   THR A  90      36.531  61.896  19.873  1.00  0.88           C  
ATOM    686  O   THR A  90      35.954  61.380  20.826  1.00  0.88           O  
ATOM    687  CB  THR A  90      38.070  60.427  18.705  1.00  0.88           C  
ATOM    688  OG1 THR A  90      37.694  59.229  19.370  1.00  0.88           O  
ATOM    689  CG2 THR A  90      39.522  60.257  18.264  1.00  0.88           C  
ATOM    690  N   TYR A  91      35.827  62.664  19.036  1.00  0.91           N  
ATOM    691  CA  TYR A  91      34.395  62.857  19.199  1.00  0.91           C  
ATOM    692  C   TYR A  91      33.616  61.555  19.114  1.00  0.91           C  
ATOM    693  O   TYR A  91      32.639  61.364  19.844  1.00  0.91           O  
ATOM    694  CB  TYR A  91      33.843  63.818  18.138  1.00  0.91           C  
ATOM    695  CG  TYR A  91      34.105  65.240  18.516  1.00  0.91           C  
ATOM    696  CD1 TYR A  91      35.275  65.908  18.141  1.00  0.91           C  
ATOM    697  CD2 TYR A  91      33.130  65.943  19.226  1.00  0.91           C  
ATOM    698  CE1 TYR A  91      35.435  67.270  18.436  1.00  0.91           C  
ATOM    699  CE2 TYR A  91      33.247  67.320  19.448  1.00  0.91           C  
ATOM    700  CZ  TYR A  91      34.417  67.986  19.075  1.00  0.91           C  
ATOM    701  OH  TYR A  91      34.615  69.355  19.345  1.00  0.91           O  
ATOM    702  N   ALA A  92      34.067  60.622  18.258  1.00  0.94           N  
ATOM    703  CA  ALA A  92      33.565  59.273  18.158  1.00  0.94           C  
ATOM    704  C   ALA A  92      33.575  58.451  19.452  1.00  0.94           C  
ATOM    705  O   ALA A  92      32.551  57.876  19.839  1.00  0.94           O  
ATOM    706  CB  ALA A  92      34.450  58.544  17.131  1.00  0.94           C  
ATOM    707  N   ASP A  93      34.705  58.400  20.194  1.00  0.93           N  
ATOM    708  CA  ASP A  93      34.778  57.774  21.504  1.00  0.93           C  
ATOM    709  C   ASP A  93      33.928  58.497  22.525  1.00  0.93           C  
ATOM    710  O   ASP A  93      33.212  57.863  23.301  1.00  0.93           O  
ATOM    711  CB  ASP A  93      36.236  57.659  22.009  1.00  0.93           C  
ATOM    712  CG  ASP A  93      36.910  56.413  21.482  1.00  0.93           C  
ATOM    713  OD1 ASP A  93      36.286  55.569  20.786  1.00  0.93           O  
ATOM    714  OD2 ASP A  93      38.097  56.241  21.842  1.00  0.93           O  
ATOM    715  N   LEU A  94      33.939  59.845  22.529  1.00  0.92           N  
ATOM    716  CA  LEU A  94      33.154  60.616  23.480  1.00  0.92           C  
ATOM    717  C   LEU A  94      31.646  60.412  23.377  1.00  0.92           C  
ATOM    718  O   LEU A  94      30.961  60.237  24.391  1.00  0.92           O  
ATOM    719  CB  LEU A  94      33.429  62.126  23.372  1.00  0.92           C  
ATOM    720  CG  LEU A  94      32.764  62.941  24.495  1.00  0.92           C  
ATOM    721  CD1 LEU A  94      33.816  63.702  25.289  1.00  0.92           C  
ATOM    722  CD2 LEU A  94      31.703  63.889  23.929  1.00  0.92           C  
ATOM    723  N   TYR A  95      31.079  60.412  22.154  1.00  0.95           N  
ATOM    724  CA  TYR A  95      29.666  60.144  21.931  1.00  0.95           C  
ATOM    725  C   TYR A  95      29.254  58.729  22.278  1.00  0.95           C  
ATOM    726  O   TYR A  95      28.217  58.512  22.907  1.00  0.95           O  
ATOM    727  CB  TYR A  95      29.227  60.491  20.486  1.00  0.95           C  
ATOM    728  CG  TYR A  95      29.315  61.958  20.175  1.00  0.95           C  
ATOM    729  CD1 TYR A  95      29.241  62.975  21.144  1.00  0.95           C  
ATOM    730  CD2 TYR A  95      29.455  62.330  18.832  1.00  0.95           C  
ATOM    731  CE1 TYR A  95      29.431  64.312  20.788  1.00  0.95           C  
ATOM    732  CE2 TYR A  95      29.617  63.672  18.471  1.00  0.95           C  
ATOM    733  CZ  TYR A  95      29.665  64.652  19.463  1.00  0.95           C  
ATOM    734  OH  TYR A  95      29.921  66.002  19.174  1.00  0.95           O  
ATOM    735  N   GLN A  96      30.068  57.717  21.926  1.00  0.92           N  
ATOM    736  CA  GLN A  96      29.803  56.352  22.336  1.00  0.92           C  
ATOM    737  C   GLN A  96      29.910  56.130  23.834  1.00  0.92           C  
ATOM    738  O   GLN A  96      29.091  55.421  24.424  1.00  0.92           O  
ATOM    739  CB  GLN A  96      30.668  55.343  21.551  1.00  0.92           C  
ATOM    740  CG  GLN A  96      30.360  55.316  20.032  1.00  0.92           C  
ATOM    741  CD  GLN A  96      28.869  55.138  19.753  1.00  0.92           C  
ATOM    742  OE1 GLN A  96      28.236  54.237  20.319  1.00  0.92           O  
ATOM    743  NE2 GLN A  96      28.276  55.989  18.888  1.00  0.92           N  
ATOM    744  N   LEU A  97      30.884  56.777  24.501  1.00  0.93           N  
ATOM    745  CA  LEU A  97      30.985  56.800  25.946  1.00  0.93           C  
ATOM    746  C   LEU A  97      29.775  57.441  26.619  1.00  0.93           C  
ATOM    747  O   LEU A  97      29.246  56.906  27.592  1.00  0.93           O  
ATOM    748  CB  LEU A  97      32.277  57.518  26.391  1.00  0.93           C  
ATOM    749  CG  LEU A  97      32.590  57.432  27.899  1.00  0.93           C  
ATOM    750  CD1 LEU A  97      32.721  55.976  28.385  1.00  0.93           C  
ATOM    751  CD2 LEU A  97      33.870  58.228  28.202  1.00  0.93           C  
ATOM    752  N   ALA A  98      29.254  58.566  26.082  1.00  0.95           N  
ATOM    753  CA  ALA A  98      28.020  59.189  26.535  1.00  0.95           C  
ATOM    754  C   ALA A  98      26.798  58.278  26.425  1.00  0.95           C  
ATOM    755  O   ALA A  98      25.941  58.263  27.314  1.00  0.95           O  
ATOM    756  CB  ALA A  98      27.772  60.506  25.771  1.00  0.95           C  
ATOM    757  N   GLY A  99      26.697  57.454  25.360  1.00  0.94           N  
ATOM    758  CA  GLY A  99      25.649  56.445  25.227  1.00  0.94           C  
ATOM    759  C   GLY A  99      25.734  55.293  26.202  1.00  0.94           C  
ATOM    760  O   GLY A  99      24.717  54.826  26.694  1.00  0.94           O  
ATOM    761  N   VAL A 100      26.961  54.819  26.520  1.00  0.92           N  
ATOM    762  CA  VAL A 100      27.217  53.846  27.586  1.00  0.92           C  
ATOM    763  C   VAL A 100      26.851  54.389  28.955  1.00  0.92           C  
ATOM    764  O   VAL A 100      26.151  53.727  29.738  1.00  0.92           O  
ATOM    765  CB  VAL A 100      28.690  53.427  27.577  1.00  0.92           C  
ATOM    766  CG1 VAL A 100      29.115  52.660  28.853  1.00  0.92           C  
ATOM    767  CG2 VAL A 100      28.929  52.551  26.333  1.00  0.92           C  
ATOM    768  N   VAL A 101      27.257  55.633  29.264  1.00  0.91           N  
ATOM    769  CA  VAL A 101      26.933  56.337  30.496  1.00  0.91           C  
ATOM    770  C   VAL A 101      25.445  56.559  30.664  1.00  0.91           C  
ATOM    771  O   VAL A 101      24.903  56.378  31.757  1.00  0.91           O  
ATOM    772  CB  VAL A 101      27.681  57.660  30.595  1.00  0.91           C  
ATOM    773  CG1 VAL A 101      27.171  58.510  31.774  1.00  0.91           C  
ATOM    774  CG2 VAL A 101      29.179  57.359  30.801  1.00  0.91           C  
ATOM    775  N   ALA A 102      24.727  56.919  29.580  1.00  0.93           N  
ATOM    776  CA  ALA A 102      23.296  57.129  29.587  1.00  0.93           C  
ATOM    777  C   ALA A 102      22.506  55.919  30.048  1.00  0.93           C  
ATOM    778  O   ALA A 102      21.556  56.063  30.818  1.00  0.93           O  
ATOM    779  CB  ALA A 102      22.811  57.503  28.171  1.00  0.93           C  
ATOM    780  N   VAL A 103      22.897  54.710  29.604  1.00  0.92           N  
ATOM    781  CA  VAL A 103      22.358  53.449  30.079  1.00  0.92           C  
ATOM    782  C   VAL A 103      22.696  53.179  31.542  1.00  0.92           C  
ATOM    783  O   VAL A 103      21.821  52.798  32.319  1.00  0.92           O  
ATOM    784  CB  VAL A 103      22.839  52.289  29.216  1.00  0.92           C  
ATOM    785  CG1 VAL A 103      22.300  50.953  29.761  1.00  0.92           C  
ATOM    786  CG2 VAL A 103      22.351  52.494  27.769  1.00  0.92           C  
ATOM    787  N   GLU A 104      23.962  53.398  31.969  1.00  0.87           N  
ATOM    788  CA  GLU A 104      24.407  53.171  33.344  1.00  0.87           C  
ATOM    789  C   GLU A 104      23.680  54.048  34.369  1.00  0.87           C  
ATOM    790  O   GLU A 104      23.158  53.554  35.377  1.00  0.87           O  
ATOM    791  CB  GLU A 104      25.945  53.422  33.463  1.00  0.87           C  
ATOM    792  CG  GLU A 104      26.607  52.997  34.806  1.00  0.87           C  
ATOM    793  CD  GLU A 104      27.948  53.670  35.092  1.00  0.87           C  
ATOM    794  OE1 GLU A 104      29.060  53.185  34.749  1.00  0.87           O  
ATOM    795  OE2 GLU A 104      27.898  54.741  35.752  1.00  0.87           O  
ATOM    796  N   VAL A 105      23.539  55.370  34.122  1.00  0.88           N  
ATOM    797  CA  VAL A 105      22.952  56.300  35.084  1.00  0.88           C  
ATOM    798  C   VAL A 105      21.444  56.183  35.217  1.00  0.88           C  
ATOM    799  O   VAL A 105      20.862  56.607  36.215  1.00  0.88           O  
ATOM    800  CB  VAL A 105      23.311  57.770  34.847  1.00  0.88           C  
ATOM    801  CG1 VAL A 105      24.843  57.946  34.917  1.00  0.88           C  
ATOM    802  CG2 VAL A 105      22.716  58.325  33.530  1.00  0.88           C  
ATOM    803  N   THR A 106      20.762  55.552  34.245  1.00  0.90           N  
ATOM    804  CA  THR A 106      19.335  55.282  34.334  1.00  0.90           C  
ATOM    805  C   THR A 106      19.089  53.903  34.921  1.00  0.90           C  
ATOM    806  O   THR A 106      17.942  53.467  35.023  1.00  0.90           O  
ATOM    807  CB  THR A 106      18.622  55.371  32.992  1.00  0.90           C  
ATOM    808  OG1 THR A 106      19.270  54.594  32.002  1.00  0.90           O  
ATOM    809  CG2 THR A 106      18.657  56.819  32.495  1.00  0.90           C  
ATOM    810  N   GLY A 107      20.147  53.188  35.371  1.00  0.91           N  
ATOM    811  CA  GLY A 107      20.024  51.918  36.080  1.00  0.91           C  
ATOM    812  C   GLY A 107      20.157  50.689  35.231  1.00  0.91           C  
ATOM    813  O   GLY A 107      19.872  49.585  35.690  1.00  0.91           O  
ATOM    814  N   GLY A 108      20.585  50.837  33.968  1.00  0.92           N  
ATOM    815  CA  GLY A 108      20.760  49.733  33.043  1.00  0.92           C  
ATOM    816  C   GLY A 108      22.031  48.960  33.259  1.00  0.92           C  
ATOM    817  O   GLY A 108      22.772  49.219  34.203  1.00  0.92           O  
ATOM    818  N   PRO A 109      22.337  47.984  32.415  1.00  0.90           N  
ATOM    819  CA  PRO A 109      23.593  47.261  32.484  1.00  0.90           C  
ATOM    820  C   PRO A 109      24.819  48.132  32.288  1.00  0.90           C  
ATOM    821  O   PRO A 109      24.743  49.237  31.764  1.00  0.90           O  
ATOM    822  CB  PRO A 109      23.457  46.181  31.398  1.00  0.90           C  
ATOM    823  CG  PRO A 109      22.493  46.778  30.372  1.00  0.90           C  
ATOM    824  CD  PRO A 109      21.559  47.631  31.229  1.00  0.90           C  
ATOM    825  N   THR A 110      25.980  47.600  32.697  1.00  0.88           N  
ATOM    826  CA  THR A 110      27.284  48.184  32.458  1.00  0.88           C  
ATOM    827  C   THR A 110      27.773  47.651  31.135  1.00  0.88           C  
ATOM    828  O   THR A 110      28.143  46.491  31.019  1.00  0.88           O  
ATOM    829  CB  THR A 110      28.247  47.813  33.570  1.00  0.88           C  
ATOM    830  OG1 THR A 110      27.729  48.334  34.784  1.00  0.88           O  
ATOM    831  CG2 THR A 110      29.649  48.404  33.384  1.00  0.88           C  
ATOM    832  N   ILE A 111      27.723  48.497  30.080  1.00  0.88           N  
ATOM    833  CA  ILE A 111      28.137  48.163  28.724  1.00  0.88           C  
ATOM    834  C   ILE A 111      29.621  48.376  28.645  1.00  0.88           C  
ATOM    835  O   ILE A 111      30.117  49.467  28.914  1.00  0.88           O  
ATOM    836  CB  ILE A 111      27.459  49.027  27.643  1.00  0.88           C  
ATOM    837  CG1 ILE A 111      25.978  48.669  27.462  1.00  0.88           C  
ATOM    838  CG2 ILE A 111      28.126  48.914  26.248  1.00  0.88           C  
ATOM    839  CD1 ILE A 111      25.058  49.203  28.549  1.00  0.88           C  
ATOM    840  N   ASP A 112      30.377  47.323  28.282  1.00  0.87           N  
ATOM    841  CA  ASP A 112      31.804  47.429  28.115  1.00  0.87           C  
ATOM    842  C   ASP A 112      32.207  48.444  27.040  1.00  0.87           C  
ATOM    843  O   ASP A 112      31.619  48.536  25.971  1.00  0.87           O  
ATOM    844  CB  ASP A 112      32.399  46.081  27.683  1.00  0.87           C  
ATOM    845  CG  ASP A 112      32.366  44.945  28.674  1.00  0.87           C  
ATOM    846  OD1 ASP A 112      32.136  45.153  29.881  1.00  0.87           O  
ATOM    847  OD2 ASP A 112      32.640  43.832  28.133  1.00  0.87           O  
ATOM    848  N   PHE A 113      33.262  49.225  27.322  1.00  0.89           N  
ATOM    849  CA  PHE A 113      33.677  50.302  26.461  1.00  0.89           C  
ATOM    850  C   PHE A 113      35.144  50.167  26.221  1.00  0.89           C  
ATOM    851  O   PHE A 113      35.932  49.929  27.128  1.00  0.89           O  
ATOM    852  CB  PHE A 113      33.405  51.676  27.112  1.00  0.89           C  
ATOM    853  CG  PHE A 113      33.840  52.821  26.228  1.00  0.89           C  
ATOM    854  CD1 PHE A 113      33.048  53.230  25.150  1.00  0.89           C  
ATOM    855  CD2 PHE A 113      35.096  53.423  26.407  1.00  0.89           C  
ATOM    856  CE1 PHE A 113      33.480  54.248  24.293  1.00  0.89           C  
ATOM    857  CE2 PHE A 113      35.533  54.435  25.549  1.00  0.89           C  
ATOM    858  CZ  PHE A 113      34.717  54.860  24.500  1.00  0.89           C  
ATOM    859  N   VAL A 114      35.525  50.313  24.952  1.00  0.89           N  
ATOM    860  CA  VAL A 114      36.894  50.260  24.545  1.00  0.89           C  
ATOM    861  C   VAL A 114      37.172  51.550  23.771  1.00  0.89           C  
ATOM    862  O   VAL A 114      36.304  51.997  23.022  1.00  0.89           O  
ATOM    863  CB  VAL A 114      37.118  48.992  23.758  1.00  0.89           C  
ATOM    864  CG1 VAL A 114      36.811  47.787  24.661  1.00  0.89           C  
ATOM    865  CG2 VAL A 114      36.190  48.969  22.551  1.00  0.89           C  
ATOM    866  N   PRO A 115      38.301  52.222  23.958  1.00  0.91           N  
ATOM    867  CA  PRO A 115      38.614  53.454  23.251  1.00  0.91           C  
ATOM    868  C   PRO A 115      39.376  53.160  21.981  1.00  0.91           C  
ATOM    869  O   PRO A 115      39.865  52.048  21.793  1.00  0.91           O  
ATOM    870  CB  PRO A 115      39.523  54.202  24.234  1.00  0.91           C  
ATOM    871  CG  PRO A 115      40.245  53.104  25.009  1.00  0.91           C  
ATOM    872  CD  PRO A 115      39.211  51.989  25.071  1.00  0.91           C  
ATOM    873  N   GLY A 116      39.480  54.153  21.085  1.00  0.89           N  
ATOM    874  CA  GLY A 116      40.345  54.109  19.931  1.00  0.89           C  
ATOM    875  C   GLY A 116      39.702  54.461  18.627  1.00  0.89           C  
ATOM    876  O   GLY A 116      40.374  54.421  17.598  1.00  0.89           O  
ATOM    877  N   ARG A 117      38.386  54.770  18.589  1.00  0.85           N  
ATOM    878  CA  ARG A 117      37.722  55.133  17.343  1.00  0.85           C  
ATOM    879  C   ARG A 117      38.291  56.425  16.808  1.00  0.85           C  
ATOM    880  O   ARG A 117      38.432  57.388  17.544  1.00  0.85           O  
ATOM    881  CB  ARG A 117      36.210  55.394  17.506  1.00  0.85           C  
ATOM    882  CG  ARG A 117      35.380  54.190  17.963  1.00  0.85           C  
ATOM    883  CD  ARG A 117      34.071  54.634  18.626  1.00  0.85           C  
ATOM    884  NE  ARG A 117      33.423  53.443  19.265  1.00  0.85           N  
ATOM    885  CZ  ARG A 117      33.839  52.890  20.408  1.00  0.85           C  
ATOM    886  NH1 ARG A 117      34.861  53.373  21.113  1.00  0.85           N  
ATOM    887  NH2 ARG A 117      33.228  51.784  20.825  1.00  0.85           N  
ATOM    888  N   ARG A 118      38.621  56.489  15.509  1.00  0.81           N  
ATOM    889  CA  ARG A 118      39.190  57.684  14.929  1.00  0.81           C  
ATOM    890  C   ARG A 118      38.088  58.469  14.255  1.00  0.81           C  
ATOM    891  O   ARG A 118      37.278  57.891  13.539  1.00  0.81           O  
ATOM    892  CB  ARG A 118      40.289  57.339  13.894  1.00  0.81           C  
ATOM    893  CG  ARG A 118      41.528  56.679  14.528  1.00  0.81           C  
ATOM    894  CD  ARG A 118      42.617  56.358  13.502  1.00  0.81           C  
ATOM    895  NE  ARG A 118      43.767  55.745  14.249  1.00  0.81           N  
ATOM    896  CZ  ARG A 118      44.910  55.337  13.672  1.00  0.81           C  
ATOM    897  NH1 ARG A 118      45.877  54.803  14.417  1.00  0.81           N  
ATOM    898  NH2 ARG A 118      45.106  55.453  12.364  1.00  0.81           N  
ATOM    899  N   ASP A 119      38.028  59.804  14.467  1.00  0.86           N  
ATOM    900  CA  ASP A 119      37.047  60.654  13.816  1.00  0.86           C  
ATOM    901  C   ASP A 119      37.217  60.631  12.290  1.00  0.86           C  
ATOM    902  O   ASP A 119      38.319  60.745  11.764  1.00  0.86           O  
ATOM    903  CB  ASP A 119      37.100  62.114  14.372  1.00  0.86           C  
ATOM    904  CG  ASP A 119      36.605  62.231  15.805  1.00  0.86           C  
ATOM    905  OD1 ASP A 119      35.775  61.395  16.233  1.00  0.86           O  
ATOM    906  OD2 ASP A 119      37.020  63.184  16.520  1.00  0.86           O  
ATOM    907  N   SER A 120      36.104  60.443  11.548  1.00  0.84           N  
ATOM    908  CA  SER A 120      36.122  60.390  10.096  1.00  0.84           C  
ATOM    909  C   SER A 120      35.655  61.707   9.506  1.00  0.84           C  
ATOM    910  O   SER A 120      34.872  62.454  10.079  1.00  0.84           O  
ATOM    911  CB  SER A 120      35.330  59.186   9.502  1.00  0.84           C  
ATOM    912  OG  SER A 120      33.931  59.290   9.763  1.00  0.84           O  
ATOM    913  N   ASN A 121      36.204  62.047   8.320  1.00  0.77           N  
ATOM    914  CA  ASN A 121      35.969  63.325   7.663  1.00  0.77           C  
ATOM    915  C   ASN A 121      34.558  63.546   7.117  1.00  0.77           C  
ATOM    916  O   ASN A 121      34.029  64.660   7.165  1.00  0.77           O  
ATOM    917  CB  ASN A 121      36.964  63.516   6.493  1.00  0.77           C  
ATOM    918  CG  ASN A 121      38.364  63.712   7.046  1.00  0.77           C  
ATOM    919  OD1 ASN A 121      38.566  64.198   8.162  1.00  0.77           O  
ATOM    920  ND2 ASN A 121      39.390  63.355   6.247  1.00  0.77           N  
ATOM    921  N   ILE A 122      33.942  62.499   6.532  1.00  0.78           N  
ATOM    922  CA  ILE A 122      32.739  62.588   5.721  1.00  0.78           C  
ATOM    923  C   ILE A 122      31.646  61.755   6.352  1.00  0.78           C  
ATOM    924  O   ILE A 122      31.830  60.580   6.647  1.00  0.78           O  
ATOM    925  CB  ILE A 122      32.966  62.096   4.288  1.00  0.78           C  
ATOM    926  CG1 ILE A 122      34.011  62.980   3.572  1.00  0.78           C  
ATOM    927  CG2 ILE A 122      31.638  62.059   3.492  1.00  0.78           C  
ATOM    928  CD1 ILE A 122      34.424  62.423   2.205  1.00  0.78           C  
ATOM    929  N   CYS A 123      30.474  62.391   6.558  1.00  0.86           N  
ATOM    930  CA  CYS A 123      29.219  61.792   6.967  1.00  0.86           C  
ATOM    931  C   CYS A 123      28.691  60.750   5.991  1.00  0.86           C  
ATOM    932  O   CYS A 123      28.780  60.964   4.786  1.00  0.86           O  
ATOM    933  CB  CYS A 123      28.152  62.898   7.108  1.00  0.86           C  
ATOM    934  SG  CYS A 123      28.755  64.226   8.165  1.00  0.86           S  
ATOM    935  N   PRO A 124      28.134  59.611   6.374  1.00  0.88           N  
ATOM    936  CA  PRO A 124      27.413  58.774   5.432  1.00  0.88           C  
ATOM    937  C   PRO A 124      26.204  59.442   4.806  1.00  0.88           C  
ATOM    938  O   PRO A 124      25.701  60.455   5.282  1.00  0.88           O  
ATOM    939  CB  PRO A 124      26.993  57.574   6.277  1.00  0.88           C  
ATOM    940  CG  PRO A 124      26.722  58.199   7.642  1.00  0.88           C  
ATOM    941  CD  PRO A 124      27.767  59.303   7.748  1.00  0.88           C  
ATOM    942  N   LYS A 125      25.725  58.852   3.698  1.00  0.80           N  
ATOM    943  CA  LYS A 125      24.499  59.256   3.041  1.00  0.80           C  
ATOM    944  C   LYS A 125      23.271  59.114   3.932  1.00  0.80           C  
ATOM    945  O   LYS A 125      23.157  58.152   4.687  1.00  0.80           O  
ATOM    946  CB  LYS A 125      24.273  58.412   1.767  1.00  0.80           C  
ATOM    947  CG  LYS A 125      25.372  58.629   0.719  1.00  0.80           C  
ATOM    948  CD  LYS A 125      25.164  57.751  -0.525  1.00  0.80           C  
ATOM    949  CE  LYS A 125      26.234  57.963  -1.603  1.00  0.80           C  
ATOM    950  NZ  LYS A 125      25.987  57.086  -2.774  1.00  0.80           N  
ATOM    951  N   GLU A 126      22.319  60.072   3.828  1.00  0.79           N  
ATOM    952  CA  GLU A 126      21.044  60.033   4.523  1.00  0.79           C  
ATOM    953  C   GLU A 126      20.202  58.818   4.144  1.00  0.79           C  
ATOM    954  O   GLU A 126      20.279  58.298   3.033  1.00  0.79           O  
ATOM    955  CB  GLU A 126      20.237  61.342   4.305  1.00  0.79           C  
ATOM    956  CG  GLU A 126      18.941  61.458   5.157  1.00  0.79           C  
ATOM    957  CD  GLU A 126      18.279  62.836   5.134  1.00  0.79           C  
ATOM    958  OE1 GLU A 126      18.721  63.708   4.350  1.00  0.79           O  
ATOM    959  OE2 GLU A 126      17.328  63.019   5.946  1.00  0.79           O  
ATOM    960  N   GLY A 127      19.394  58.309   5.100  1.00  0.84           N  
ATOM    961  CA  GLY A 127      18.368  57.312   4.808  1.00  0.84           C  
ATOM    962  C   GLY A 127      18.659  55.921   5.281  1.00  0.84           C  
ATOM    963  O   GLY A 127      17.960  54.974   4.927  1.00  0.84           O  
ATOM    964  N   ARG A 128      19.705  55.736   6.100  1.00  0.82           N  
ATOM    965  CA  ARG A 128      20.061  54.418   6.582  1.00  0.82           C  
ATOM    966  C   ARG A 128      19.455  54.018   7.906  1.00  0.82           C  
ATOM    967  O   ARG A 128      19.468  52.839   8.252  1.00  0.82           O  
ATOM    968  CB  ARG A 128      21.576  54.348   6.802  1.00  0.82           C  
ATOM    969  CG  ARG A 128      22.355  54.465   5.494  1.00  0.82           C  
ATOM    970  CD  ARG A 128      23.841  54.308   5.735  1.00  0.82           C  
ATOM    971  NE  ARG A 128      24.456  54.233   4.400  1.00  0.82           N  
ATOM    972  CZ  ARG A 128      25.760  54.039   4.241  1.00  0.82           C  
ATOM    973  NH1 ARG A 128      26.579  53.780   5.256  1.00  0.82           N  
ATOM    974  NH2 ARG A 128      26.284  54.014   3.025  1.00  0.82           N  
ATOM    975  N   LEU A 129      18.931  54.976   8.685  1.00  0.89           N  
ATOM    976  CA  LEU A 129      18.305  54.694   9.959  1.00  0.89           C  
ATOM    977  C   LEU A 129      16.876  54.175   9.793  1.00  0.89           C  
ATOM    978  O   LEU A 129      16.236  54.465   8.782  1.00  0.89           O  
ATOM    979  CB  LEU A 129      18.346  55.944  10.867  1.00  0.89           C  
ATOM    980  CG  LEU A 129      19.771  56.356  11.292  1.00  0.89           C  
ATOM    981  CD1 LEU A 129      19.731  57.706  12.019  1.00  0.89           C  
ATOM    982  CD2 LEU A 129      20.464  55.304  12.181  1.00  0.89           C  
ATOM    983  N   PRO A 130      16.334  53.375  10.710  1.00  0.87           N  
ATOM    984  CA  PRO A 130      15.029  52.765  10.541  1.00  0.87           C  
ATOM    985  C   PRO A 130      13.875  53.748  10.554  1.00  0.87           C  
ATOM    986  O   PRO A 130      13.969  54.845  11.083  1.00  0.87           O  
ATOM    987  CB  PRO A 130      14.938  51.696  11.639  1.00  0.87           C  
ATOM    988  CG  PRO A 130      15.937  52.134  12.710  1.00  0.87           C  
ATOM    989  CD  PRO A 130      16.970  52.977  11.959  1.00  0.87           C  
ATOM    990  N   ASN A 131      12.755  53.321   9.946  1.00  0.80           N  
ATOM    991  CA  ASN A 131      11.574  54.088   9.703  1.00  0.80           C  
ATOM    992  C   ASN A 131      10.589  53.462  10.653  1.00  0.80           C  
ATOM    993  O   ASN A 131      10.360  52.260  10.625  1.00  0.80           O  
ATOM    994  CB  ASN A 131      11.142  53.874   8.226  1.00  0.80           C  
ATOM    995  CG  ASN A 131       9.910  54.681   7.838  1.00  0.80           C  
ATOM    996  OD1 ASN A 131       8.914  54.736   8.564  1.00  0.80           O  
ATOM    997  ND2 ASN A 131       9.945  55.318   6.646  1.00  0.80           N  
ATOM    998  N   ALA A 132       9.999  54.284  11.532  1.00  0.85           N  
ATOM    999  CA  ALA A 132       9.109  53.843  12.571  1.00  0.85           C  
ATOM   1000  C   ALA A 132       7.747  53.329  12.099  1.00  0.85           C  
ATOM   1001  O   ALA A 132       7.018  52.743  12.885  1.00  0.85           O  
ATOM   1002  CB  ALA A 132       8.902  54.996  13.562  1.00  0.85           C  
ATOM   1003  N   LYS A 133       7.363  53.550  10.818  1.00  0.77           N  
ATOM   1004  CA  LYS A 133       6.096  53.091  10.284  1.00  0.77           C  
ATOM   1005  C   LYS A 133       6.225  51.777   9.541  1.00  0.77           C  
ATOM   1006  O   LYS A 133       5.228  51.239   9.063  1.00  0.77           O  
ATOM   1007  CB  LYS A 133       5.511  54.131   9.299  1.00  0.77           C  
ATOM   1008  CG  LYS A 133       5.151  55.463   9.968  1.00  0.77           C  
ATOM   1009  CD  LYS A 133       4.523  56.447   8.968  1.00  0.77           C  
ATOM   1010  CE  LYS A 133       4.136  57.787   9.602  1.00  0.77           C  
ATOM   1011  NZ  LYS A 133       3.564  58.706   8.589  1.00  0.77           N  
ATOM   1012  N   LEU A 134       7.448  51.227   9.419  1.00  0.81           N  
ATOM   1013  CA  LEU A 134       7.682  49.979   8.729  1.00  0.81           C  
ATOM   1014  C   LEU A 134       7.744  48.816   9.700  1.00  0.81           C  
ATOM   1015  O   LEU A 134       7.567  48.966  10.909  1.00  0.81           O  
ATOM   1016  CB  LEU A 134       8.931  50.034   7.816  1.00  0.81           C  
ATOM   1017  CG  LEU A 134       8.893  51.143   6.741  1.00  0.81           C  
ATOM   1018  CD1 LEU A 134      10.203  51.166   5.942  1.00  0.81           C  
ATOM   1019  CD2 LEU A 134       7.714  51.023   5.763  1.00  0.81           C  
ATOM   1020  N   GLY A 135       7.928  47.589   9.178  1.00  0.88           N  
ATOM   1021  CA  GLY A 135       7.841  46.378   9.982  1.00  0.88           C  
ATOM   1022  C   GLY A 135       9.076  45.526   9.964  1.00  0.88           C  
ATOM   1023  O   GLY A 135      10.183  45.964   9.695  1.00  0.88           O  
ATOM   1024  N   SER A 136       8.877  44.220  10.236  1.00  0.87           N  
ATOM   1025  CA  SER A 136       9.955  43.241  10.381  1.00  0.87           C  
ATOM   1026  C   SER A 136      10.900  43.021   9.214  1.00  0.87           C  
ATOM   1027  O   SER A 136      12.101  42.949   9.479  1.00  0.87           O  
ATOM   1028  CB  SER A 136       9.436  41.869  10.856  1.00  0.87           C  
ATOM   1029  OG  SER A 136       8.721  42.054  12.068  1.00  0.87           O  
ATOM   1030  N   PRO A 137      10.511  42.925   7.942  1.00  0.86           N  
ATOM   1031  CA  PRO A 137      11.446  42.977   6.819  1.00  0.86           C  
ATOM   1032  C   PRO A 137      12.385  44.163   6.851  1.00  0.86           C  
ATOM   1033  O   PRO A 137      13.596  43.969   6.776  1.00  0.86           O  
ATOM   1034  CB  PRO A 137      10.554  42.952   5.567  1.00  0.86           C  
ATOM   1035  CG  PRO A 137       9.213  42.353   6.009  1.00  0.86           C  
ATOM   1036  CD  PRO A 137       9.159  42.553   7.522  1.00  0.86           C  
ATOM   1037  N   HIS A 138      11.849  45.379   7.061  1.00  0.83           N  
ATOM   1038  CA  HIS A 138      12.623  46.602   7.121  1.00  0.83           C  
ATOM   1039  C   HIS A 138      13.641  46.599   8.242  1.00  0.83           C  
ATOM   1040  O   HIS A 138      14.793  46.979   8.057  1.00  0.83           O  
ATOM   1041  CB  HIS A 138      11.728  47.839   7.301  1.00  0.83           C  
ATOM   1042  CG  HIS A 138      12.523  49.097   7.273  1.00  0.83           C  
ATOM   1043  ND1 HIS A 138      12.514  49.964   8.337  1.00  0.83           N  
ATOM   1044  CD2 HIS A 138      13.356  49.550   6.291  1.00  0.83           C  
ATOM   1045  CE1 HIS A 138      13.334  50.933   7.982  1.00  0.83           C  
ATOM   1046  NE2 HIS A 138      13.858  50.728   6.762  1.00  0.83           N  
ATOM   1047  N   LEU A 139      13.265  46.118   9.441  1.00  0.87           N  
ATOM   1048  CA  LEU A 139      14.209  45.966  10.530  1.00  0.87           C  
ATOM   1049  C   LEU A 139      15.355  45.039  10.205  1.00  0.87           C  
ATOM   1050  O   LEU A 139      16.520  45.363  10.425  1.00  0.87           O  
ATOM   1051  CB  LEU A 139      13.496  45.471  11.809  1.00  0.87           C  
ATOM   1052  CG  LEU A 139      12.491  46.477  12.393  1.00  0.87           C  
ATOM   1053  CD1 LEU A 139      11.800  45.864  13.629  1.00  0.87           C  
ATOM   1054  CD2 LEU A 139      13.221  47.798  12.687  1.00  0.87           C  
ATOM   1055  N   ARG A 140      15.061  43.891   9.586  1.00  0.80           N  
ATOM   1056  CA  ARG A 140      16.098  43.011   9.106  1.00  0.80           C  
ATOM   1057  C   ARG A 140      16.988  43.603   8.023  1.00  0.80           C  
ATOM   1058  O   ARG A 140      18.188  43.346   8.045  1.00  0.80           O  
ATOM   1059  CB  ARG A 140      15.534  41.663   8.655  1.00  0.80           C  
ATOM   1060  CG  ARG A 140      14.972  40.843   9.829  1.00  0.80           C  
ATOM   1061  CD  ARG A 140      14.702  39.395   9.440  1.00  0.80           C  
ATOM   1062  NE  ARG A 140      14.364  38.646  10.690  1.00  0.80           N  
ATOM   1063  CZ  ARG A 140      13.137  38.471  11.195  1.00  0.80           C  
ATOM   1064  NH1 ARG A 140      12.060  38.985  10.631  1.00  0.80           N  
ATOM   1065  NH2 ARG A 140      13.003  37.757  12.306  1.00  0.80           N  
ATOM   1066  N   ASP A 141      16.481  44.423   7.081  1.00  0.85           N  
ATOM   1067  CA  ASP A 141      17.296  45.143   6.113  1.00  0.85           C  
ATOM   1068  C   ASP A 141      18.281  46.138   6.749  1.00  0.85           C  
ATOM   1069  O   ASP A 141      19.458  46.230   6.390  1.00  0.85           O  
ATOM   1070  CB  ASP A 141      16.382  45.944   5.148  1.00  0.85           C  
ATOM   1071  CG  ASP A 141      15.503  45.059   4.279  1.00  0.85           C  
ATOM   1072  OD1 ASP A 141      15.870  43.881   4.053  1.00  0.85           O  
ATOM   1073  OD2 ASP A 141      14.466  45.597   3.808  1.00  0.85           O  
ATOM   1074  N   ILE A 142      17.804  46.915   7.742  1.00  0.85           N  
ATOM   1075  CA  ILE A 142      18.562  47.956   8.422  1.00  0.85           C  
ATOM   1076  C   ILE A 142      19.592  47.423   9.394  1.00  0.85           C  
ATOM   1077  O   ILE A 142      20.767  47.782   9.350  1.00  0.85           O  
ATOM   1078  CB  ILE A 142      17.619  48.929   9.104  1.00  0.85           C  
ATOM   1079  CG1 ILE A 142      16.695  49.621   8.073  1.00  0.85           C  
ATOM   1080  CG2 ILE A 142      18.379  49.976   9.941  1.00  0.85           C  
ATOM   1081  CD1 ILE A 142      17.397  50.355   6.922  1.00  0.85           C  
ATOM   1082  N   PHE A 143      19.225  46.471  10.264  1.00  0.87           N  
ATOM   1083  CA  PHE A 143      20.194  45.826  11.128  1.00  0.87           C  
ATOM   1084  C   PHE A 143      21.020  44.835  10.315  1.00  0.87           C  
ATOM   1085  O   PHE A 143      22.135  44.476  10.672  1.00  0.87           O  
ATOM   1086  CB  PHE A 143      19.491  45.146  12.317  1.00  0.87           C  
ATOM   1087  CG  PHE A 143      18.951  46.153  13.311  1.00  0.87           C  
ATOM   1088  CD1 PHE A 143      17.719  46.804  13.120  1.00  0.87           C  
ATOM   1089  CD2 PHE A 143      19.613  46.354  14.531  1.00  0.87           C  
ATOM   1090  CE1 PHE A 143      17.171  47.626  14.108  1.00  0.87           C  
ATOM   1091  CE2 PHE A 143      19.092  47.211  15.507  1.00  0.87           C  
ATOM   1092  CZ  PHE A 143      17.864  47.840  15.300  1.00  0.87           C  
ATOM   1093  N   TYR A 144      20.497  44.465   9.128  1.00  0.64           N  
ATOM   1094  CA  TYR A 144      21.175  43.877   7.992  1.00  0.64           C  
ATOM   1095  C   TYR A 144      22.438  44.588   7.590  1.00  0.64           C  
ATOM   1096  O   TYR A 144      23.530  44.063   7.702  1.00  0.64           O  
ATOM   1097  CB  TYR A 144      21.365  42.351   8.070  1.00  0.64           C  
ATOM   1098  CG  TYR A 144      21.661  41.681   6.725  1.00  0.64           C  
ATOM   1099  CD1 TYR A 144      22.201  42.305   5.572  1.00  0.64           C  
ATOM   1100  CD2 TYR A 144      21.356  40.319   6.616  1.00  0.64           C  
ATOM   1101  CE1 TYR A 144      22.523  41.575   4.425  1.00  0.64           C  
ATOM   1102  CE2 TYR A 144      21.616  39.596   5.442  1.00  0.64           C  
ATOM   1103  CZ  TYR A 144      22.240  40.222   4.361  1.00  0.64           C  
ATOM   1104  OH  TYR A 144      22.609  39.542   3.187  1.00  0.64           O  
ATOM   1105  N   ARG A 145      22.239  45.831   7.095  1.00  0.79           N  
ATOM   1106  CA  ARG A 145      23.251  46.798   6.741  1.00  0.79           C  
ATOM   1107  C   ARG A 145      24.351  46.906   7.786  1.00  0.79           C  
ATOM   1108  O   ARG A 145      25.542  46.846   7.473  1.00  0.79           O  
ATOM   1109  CB  ARG A 145      22.466  48.129   6.613  1.00  0.79           C  
ATOM   1110  CG  ARG A 145      23.270  49.349   6.181  1.00  0.79           C  
ATOM   1111  CD  ARG A 145      22.560  50.692   6.314  1.00  0.79           C  
ATOM   1112  NE  ARG A 145      21.450  50.728   5.305  1.00  0.79           N  
ATOM   1113  CZ  ARG A 145      21.604  51.000   4.004  1.00  0.79           C  
ATOM   1114  NH1 ARG A 145      20.578  50.839   3.176  1.00  0.79           N  
ATOM   1115  NH2 ARG A 145      22.782  51.345   3.491  1.00  0.79           N  
ATOM   1116  N   MET A 146      23.960  46.970   9.065  1.00  0.87           N  
ATOM   1117  CA  MET A 146      24.812  46.894  10.237  1.00  0.87           C  
ATOM   1118  C   MET A 146      25.524  45.557  10.488  1.00  0.87           C  
ATOM   1119  O   MET A 146      26.646  45.529  10.992  1.00  0.87           O  
ATOM   1120  CB  MET A 146      23.999  47.284  11.486  1.00  0.87           C  
ATOM   1121  CG  MET A 146      23.482  48.734  11.464  1.00  0.87           C  
ATOM   1122  SD  MET A 146      22.693  49.217  13.031  1.00  0.87           S  
ATOM   1123  CE  MET A 146      21.163  49.761  12.236  1.00  0.87           C  
ATOM   1124  N   GLY A 147      24.903  44.400  10.184  1.00  0.89           N  
ATOM   1125  CA  GLY A 147      25.450  43.079  10.488  1.00  0.89           C  
ATOM   1126  C   GLY A 147      25.088  42.530  11.835  1.00  0.89           C  
ATOM   1127  O   GLY A 147      25.757  41.632  12.344  1.00  0.89           O  
ATOM   1128  N   LEU A 148      24.004  43.029  12.439  1.00  0.88           N  
ATOM   1129  CA  LEU A 148      23.553  42.599  13.745  1.00  0.88           C  
ATOM   1130  C   LEU A 148      22.545  41.461  13.642  1.00  0.88           C  
ATOM   1131  O   LEU A 148      22.009  41.177  12.573  1.00  0.88           O  
ATOM   1132  CB  LEU A 148      22.960  43.785  14.535  1.00  0.88           C  
ATOM   1133  CG  LEU A 148      23.963  44.923  14.822  1.00  0.88           C  
ATOM   1134  CD1 LEU A 148      23.238  46.159  15.372  1.00  0.88           C  
ATOM   1135  CD2 LEU A 148      25.073  44.487  15.794  1.00  0.88           C  
ATOM   1136  N   SER A 149      22.293  40.738  14.754  1.00  0.89           N  
ATOM   1137  CA  SER A 149      21.398  39.583  14.764  1.00  0.89           C  
ATOM   1138  C   SER A 149      19.957  39.952  15.085  1.00  0.89           C  
ATOM   1139  O   SER A 149      19.662  41.047  15.546  1.00  0.89           O  
ATOM   1140  CB  SER A 149      21.867  38.454  15.738  1.00  0.89           C  
ATOM   1141  OG  SER A 149      21.641  38.750  17.122  1.00  0.89           O  
ATOM   1142  N   ASP A 150      19.012  38.998  14.890  1.00  0.89           N  
ATOM   1143  CA  ASP A 150      17.618  39.143  15.293  1.00  0.89           C  
ATOM   1144  C   ASP A 150      17.442  39.364  16.802  1.00  0.89           C  
ATOM   1145  O   ASP A 150      16.596  40.149  17.248  1.00  0.89           O  
ATOM   1146  CB  ASP A 150      16.767  37.917  14.835  1.00  0.89           C  
ATOM   1147  CG  ASP A 150      16.370  37.967  13.365  1.00  0.89           C  
ATOM   1148  OD1 ASP A 150      16.870  38.832  12.607  1.00  0.89           O  
ATOM   1149  OD2 ASP A 150      15.473  37.174  12.982  1.00  0.89           O  
ATOM   1150  N   LYS A 151      18.268  38.710  17.641  1.00  0.88           N  
ATOM   1151  CA  LYS A 151      18.345  38.935  19.074  1.00  0.88           C  
ATOM   1152  C   LYS A 151      18.776  40.355  19.437  1.00  0.88           C  
ATOM   1153  O   LYS A 151      18.188  40.982  20.320  1.00  0.88           O  
ATOM   1154  CB  LYS A 151      19.350  37.950  19.710  1.00  0.88           C  
ATOM   1155  CG  LYS A 151      19.462  38.077  21.234  1.00  0.88           C  
ATOM   1156  CD  LYS A 151      20.415  37.056  21.859  1.00  0.88           C  
ATOM   1157  CE  LYS A 151      21.888  37.347  21.591  1.00  0.88           C  
ATOM   1158  NZ  LYS A 151      22.699  36.413  22.394  1.00  0.88           N  
ATOM   1159  N   ASP A 152      19.799  40.889  18.717  1.00  0.89           N  
ATOM   1160  CA  ASP A 152      20.289  42.249  18.847  1.00  0.89           C  
ATOM   1161  C   ASP A 152      19.192  43.260  18.531  1.00  0.89           C  
ATOM   1162  O   ASP A 152      19.029  44.228  19.281  1.00  0.89           O  
ATOM   1163  CB  ASP A 152      21.517  42.534  17.927  1.00  0.89           C  
ATOM   1164  CG  ASP A 152      22.732  41.662  18.190  1.00  0.89           C  
ATOM   1165  OD1 ASP A 152      23.031  41.312  19.356  1.00  0.89           O  
ATOM   1166  OD2 ASP A 152      23.443  41.345  17.194  1.00  0.89           O  
ATOM   1167  N   ILE A 153      18.370  43.036  17.472  1.00  0.90           N  
ATOM   1168  CA  ILE A 153      17.226  43.881  17.112  1.00  0.90           C  
ATOM   1169  C   ILE A 153      16.259  44.034  18.266  1.00  0.90           C  
ATOM   1170  O   ILE A 153      15.946  45.147  18.691  1.00  0.90           O  
ATOM   1171  CB  ILE A 153      16.441  43.350  15.894  1.00  0.90           C  
ATOM   1172  CG1 ILE A 153      17.339  43.385  14.640  1.00  0.90           C  
ATOM   1173  CG2 ILE A 153      15.154  44.182  15.631  1.00  0.90           C  
ATOM   1174  CD1 ILE A 153      16.767  42.709  13.384  1.00  0.90           C  
ATOM   1175  N   VAL A 154      15.803  42.915  18.858  1.00  0.91           N  
ATOM   1176  CA  VAL A 154      14.833  42.940  19.938  1.00  0.91           C  
ATOM   1177  C   VAL A 154      15.371  43.565  21.210  1.00  0.91           C  
ATOM   1178  O   VAL A 154      14.701  44.371  21.852  1.00  0.91           O  
ATOM   1179  CB  VAL A 154      14.282  41.563  20.254  1.00  0.91           C  
ATOM   1180  CG1 VAL A 154      13.168  41.666  21.318  1.00  0.91           C  
ATOM   1181  CG2 VAL A 154      13.706  40.955  18.966  1.00  0.91           C  
ATOM   1182  N   ALA A 155      16.620  43.218  21.597  1.00  0.93           N  
ATOM   1183  CA  ALA A 155      17.260  43.795  22.757  1.00  0.93           C  
ATOM   1184  C   ALA A 155      17.480  45.301  22.607  1.00  0.93           C  
ATOM   1185  O   ALA A 155      17.096  46.076  23.473  1.00  0.93           O  
ATOM   1186  CB  ALA A 155      18.589  43.065  23.055  1.00  0.93           C  
ATOM   1187  N   LEU A 156      18.018  45.770  21.458  1.00  0.92           N  
ATOM   1188  CA  LEU A 156      18.236  47.187  21.187  1.00  0.92           C  
ATOM   1189  C   LEU A 156      16.977  48.016  21.117  1.00  0.92           C  
ATOM   1190  O   LEU A 156      16.971  49.165  21.566  1.00  0.92           O  
ATOM   1191  CB  LEU A 156      19.053  47.415  19.903  1.00  0.92           C  
ATOM   1192  CG  LEU A 156      20.519  46.986  20.044  1.00  0.92           C  
ATOM   1193  CD1 LEU A 156      21.225  46.994  18.682  1.00  0.92           C  
ATOM   1194  CD2 LEU A 156      21.287  47.840  21.066  1.00  0.92           C  
ATOM   1195  N   SER A 157      15.859  47.449  20.620  1.00  0.94           N  
ATOM   1196  CA  SER A 157      14.537  48.075  20.672  1.00  0.94           C  
ATOM   1197  C   SER A 157      14.106  48.385  22.093  1.00  0.94           C  
ATOM   1198  O   SER A 157      13.398  49.354  22.369  1.00  0.94           O  
ATOM   1199  CB  SER A 157      13.438  47.220  20.006  1.00  0.94           C  
ATOM   1200  OG  SER A 157      13.678  47.091  18.604  1.00  0.94           O  
ATOM   1201  N   GLY A 158      14.640  47.637  23.075  1.00  0.94           N  
ATOM   1202  CA  GLY A 158      14.454  47.902  24.491  1.00  0.94           C  
ATOM   1203  C   GLY A 158      15.144  49.145  24.998  1.00  0.94           C  
ATOM   1204  O   GLY A 158      14.933  49.540  26.136  1.00  0.94           O  
ATOM   1205  N   GLY A 159      15.926  49.854  24.154  1.00  0.93           N  
ATOM   1206  CA  GLY A 159      16.403  51.212  24.414  1.00  0.93           C  
ATOM   1207  C   GLY A 159      15.299  52.231  24.577  1.00  0.93           C  
ATOM   1208  O   GLY A 159      15.475  53.233  25.260  1.00  0.93           O  
ATOM   1209  N   HIS A 160      14.107  51.965  24.000  1.00  0.90           N  
ATOM   1210  CA  HIS A 160      12.886  52.733  24.198  1.00  0.90           C  
ATOM   1211  C   HIS A 160      12.280  52.604  25.579  1.00  0.90           C  
ATOM   1212  O   HIS A 160      11.320  53.285  25.914  1.00  0.90           O  
ATOM   1213  CB  HIS A 160      11.849  52.342  23.147  1.00  0.90           C  
ATOM   1214  CG  HIS A 160      12.274  52.777  21.799  1.00  0.90           C  
ATOM   1215  ND1 HIS A 160      11.652  52.207  20.736  1.00  0.90           N  
ATOM   1216  CD2 HIS A 160      13.179  53.712  21.381  1.00  0.90           C  
ATOM   1217  CE1 HIS A 160      12.162  52.780  19.671  1.00  0.90           C  
ATOM   1218  NE2 HIS A 160      13.092  53.697  20.011  1.00  0.90           N  
ATOM   1219  N   THR A 161      12.863  51.761  26.459  1.00  0.92           N  
ATOM   1220  CA  THR A 161      12.495  51.692  27.871  1.00  0.92           C  
ATOM   1221  C   THR A 161      12.781  52.991  28.607  1.00  0.92           C  
ATOM   1222  O   THR A 161      12.143  53.315  29.605  1.00  0.92           O  
ATOM   1223  CB  THR A 161      13.108  50.475  28.570  1.00  0.92           C  
ATOM   1224  OG1 THR A 161      12.313  50.041  29.662  1.00  0.92           O  
ATOM   1225  CG2 THR A 161      14.548  50.719  29.047  1.00  0.92           C  
ATOM   1226  N   LEU A 162      13.706  53.815  28.072  1.00  0.90           N  
ATOM   1227  CA  LEU A 162      13.885  55.174  28.511  1.00  0.90           C  
ATOM   1228  C   LEU A 162      13.461  56.125  27.404  1.00  0.90           C  
ATOM   1229  O   LEU A 162      13.514  55.822  26.216  1.00  0.90           O  
ATOM   1230  CB  LEU A 162      15.327  55.445  29.018  1.00  0.90           C  
ATOM   1231  CG  LEU A 162      16.493  55.139  28.062  1.00  0.90           C  
ATOM   1232  CD1 LEU A 162      16.716  56.241  27.052  1.00  0.90           C  
ATOM   1233  CD2 LEU A 162      17.796  55.093  28.854  1.00  0.90           C  
ATOM   1234  N   GLY A 163      13.027  57.340  27.787  1.00  0.91           N  
ATOM   1235  CA  GLY A 163      12.722  58.401  26.844  1.00  0.91           C  
ATOM   1236  C   GLY A 163      11.338  58.465  26.287  1.00  0.91           C  
ATOM   1237  O   GLY A 163      10.388  57.858  26.767  1.00  0.91           O  
ATOM   1238  N   ARG A 164      11.195  59.319  25.258  1.00  0.85           N  
ATOM   1239  CA  ARG A 164       9.911  59.643  24.704  1.00  0.85           C  
ATOM   1240  C   ARG A 164      10.121  60.150  23.296  1.00  0.85           C  
ATOM   1241  O   ARG A 164      11.218  60.573  22.951  1.00  0.85           O  
ATOM   1242  CB  ARG A 164       9.204  60.739  25.550  1.00  0.85           C  
ATOM   1243  CG  ARG A 164       9.917  62.103  25.611  1.00  0.85           C  
ATOM   1244  CD  ARG A 164       9.184  63.114  26.495  1.00  0.85           C  
ATOM   1245  NE  ARG A 164      10.033  64.350  26.486  1.00  0.85           N  
ATOM   1246  CZ  ARG A 164       9.705  65.505  27.086  1.00  0.85           C  
ATOM   1247  NH1 ARG A 164      10.447  66.599  26.921  1.00  0.85           N  
ATOM   1248  NH2 ARG A 164       8.617  65.602  27.841  1.00  0.85           N  
ATOM   1249  N   ALA A 165       9.048  60.112  22.479  1.00  0.91           N  
ATOM   1250  CA  ALA A 165       8.975  60.783  21.199  1.00  0.91           C  
ATOM   1251  C   ALA A 165       8.375  62.181  21.395  1.00  0.91           C  
ATOM   1252  O   ALA A 165       7.796  62.468  22.436  1.00  0.91           O  
ATOM   1253  CB  ALA A 165       8.135  59.947  20.211  1.00  0.91           C  
ATOM   1254  N   HIS A 166       8.555  63.076  20.394  1.00  0.83           N  
ATOM   1255  CA  HIS A 166       8.226  64.483  20.457  1.00  0.83           C  
ATOM   1256  C   HIS A 166       7.648  64.870  19.081  1.00  0.83           C  
ATOM   1257  O   HIS A 166       8.250  64.531  18.067  1.00  0.83           O  
ATOM   1258  CB  HIS A 166       9.509  65.355  20.673  1.00  0.83           C  
ATOM   1259  CG  HIS A 166      10.395  65.043  21.852  1.00  0.83           C  
ATOM   1260  ND1 HIS A 166      11.062  63.846  21.940  1.00  0.83           N  
ATOM   1261  CD2 HIS A 166      10.635  65.792  22.970  1.00  0.83           C  
ATOM   1262  CE1 HIS A 166      11.646  63.845  23.122  1.00  0.83           C  
ATOM   1263  NE2 HIS A 166      11.436  65.009  23.767  1.00  0.83           N  
ATOM   1264  N   PRO A 167       6.542  65.609  18.954  1.00  0.81           N  
ATOM   1265  CA  PRO A 167       5.835  65.805  17.687  1.00  0.81           C  
ATOM   1266  C   PRO A 167       6.498  66.779  16.744  1.00  0.81           C  
ATOM   1267  O   PRO A 167       6.276  66.755  15.530  1.00  0.81           O  
ATOM   1268  CB  PRO A 167       4.418  66.245  18.069  1.00  0.81           C  
ATOM   1269  CG  PRO A 167       4.521  66.754  19.497  1.00  0.81           C  
ATOM   1270  CD  PRO A 167       5.750  66.072  20.065  1.00  0.81           C  
ATOM   1271  N   ASP A 168       7.351  67.600  17.325  1.00  0.78           N  
ATOM   1272  CA  ASP A 168       8.209  68.530  16.655  1.00  0.78           C  
ATOM   1273  C   ASP A 168       9.490  67.856  16.183  1.00  0.78           C  
ATOM   1274  O   ASP A 168      10.268  68.445  15.436  1.00  0.78           O  
ATOM   1275  CB  ASP A 168       8.585  69.685  17.609  1.00  0.78           C  
ATOM   1276  CG  ASP A 168       7.387  70.548  17.963  1.00  0.78           C  
ATOM   1277  OD1 ASP A 168       6.373  70.514  17.225  1.00  0.78           O  
ATOM   1278  OD2 ASP A 168       7.501  71.259  18.992  1.00  0.78           O  
ATOM   1279  N   ARG A 169       9.768  66.597  16.603  1.00  0.78           N  
ATOM   1280  CA  ARG A 169      10.940  65.881  16.135  1.00  0.78           C  
ATOM   1281  C   ARG A 169      10.550  64.816  15.133  1.00  0.78           C  
ATOM   1282  O   ARG A 169      10.659  65.033  13.929  1.00  0.78           O  
ATOM   1283  CB  ARG A 169      11.785  65.280  17.284  1.00  0.78           C  
ATOM   1284  CG  ARG A 169      12.376  66.358  18.211  1.00  0.78           C  
ATOM   1285  CD  ARG A 169      13.200  65.761  19.349  1.00  0.78           C  
ATOM   1286  NE  ARG A 169      13.517  66.889  20.287  1.00  0.78           N  
ATOM   1287  CZ  ARG A 169      13.937  66.709  21.547  1.00  0.78           C  
ATOM   1288  NH1 ARG A 169      14.224  65.492  21.996  1.00  0.78           N  
ATOM   1289  NH2 ARG A 169      14.038  67.743  22.376  1.00  0.78           N  
ATOM   1290  N   SER A 170      10.116  63.621  15.588  1.00  0.83           N  
ATOM   1291  CA  SER A 170       9.609  62.582  14.699  1.00  0.83           C  
ATOM   1292  C   SER A 170       8.159  62.770  14.267  1.00  0.83           C  
ATOM   1293  O   SER A 170       7.775  62.346  13.183  1.00  0.83           O  
ATOM   1294  CB  SER A 170       9.727  61.155  15.308  1.00  0.83           C  
ATOM   1295  OG  SER A 170       8.969  61.015  16.516  1.00  0.83           O  
ATOM   1296  N   GLY A 171       7.305  63.366  15.129  1.00  0.83           N  
ATOM   1297  CA  GLY A 171       5.866  63.482  14.900  1.00  0.83           C  
ATOM   1298  C   GLY A 171       5.082  62.590  15.831  1.00  0.83           C  
ATOM   1299  O   GLY A 171       3.944  62.881  16.172  1.00  0.83           O  
ATOM   1300  N   PHE A 172       5.706  61.499  16.322  1.00  0.83           N  
ATOM   1301  CA  PHE A 172       5.166  60.662  17.390  1.00  0.83           C  
ATOM   1302  C   PHE A 172       5.338  61.382  18.718  1.00  0.83           C  
ATOM   1303  O   PHE A 172       6.185  62.253  18.821  1.00  0.83           O  
ATOM   1304  CB  PHE A 172       5.846  59.268  17.460  1.00  0.83           C  
ATOM   1305  CG  PHE A 172       5.545  58.471  16.229  1.00  0.83           C  
ATOM   1306  CD1 PHE A 172       6.410  58.480  15.126  1.00  0.83           C  
ATOM   1307  CD2 PHE A 172       4.384  57.693  16.163  1.00  0.83           C  
ATOM   1308  CE1 PHE A 172       6.122  57.728  13.983  1.00  0.83           C  
ATOM   1309  CE2 PHE A 172       4.091  56.936  15.025  1.00  0.83           C  
ATOM   1310  CZ  PHE A 172       4.968  56.943  13.937  1.00  0.83           C  
ATOM   1311  N   GLU A 173       4.557  61.057  19.772  1.00  0.83           N  
ATOM   1312  CA  GLU A 173       4.617  61.823  21.012  1.00  0.83           C  
ATOM   1313  C   GLU A 173       4.416  60.887  22.177  1.00  0.83           C  
ATOM   1314  O   GLU A 173       3.568  60.009  22.159  1.00  0.83           O  
ATOM   1315  CB  GLU A 173       3.542  62.941  21.043  1.00  0.83           C  
ATOM   1316  CG  GLU A 173       3.207  63.690  22.377  1.00  0.83           C  
ATOM   1317  CD  GLU A 173       4.294  64.210  23.307  1.00  0.83           C  
ATOM   1318  OE1 GLU A 173       4.342  63.769  24.504  1.00  0.83           O  
ATOM   1319  OE2 GLU A 173       5.070  65.106  22.959  1.00  0.83           O  
ATOM   1320  N   GLY A 174       5.254  61.084  23.212  1.00  0.90           N  
ATOM   1321  CA  GLY A 174       5.058  60.502  24.521  1.00  0.90           C  
ATOM   1322  C   GLY A 174       6.017  59.387  24.842  1.00  0.90           C  
ATOM   1323  O   GLY A 174       6.770  58.919  23.988  1.00  0.90           O  
ATOM   1324  N   PRO A 175       6.074  58.986  26.103  1.00  0.91           N  
ATOM   1325  CA  PRO A 175       6.974  57.949  26.571  1.00  0.91           C  
ATOM   1326  C   PRO A 175       6.447  56.563  26.262  1.00  0.91           C  
ATOM   1327  O   PRO A 175       5.241  56.359  26.178  1.00  0.91           O  
ATOM   1328  CB  PRO A 175       7.038  58.209  28.083  1.00  0.91           C  
ATOM   1329  CG  PRO A 175       5.647  58.744  28.431  1.00  0.91           C  
ATOM   1330  CD  PRO A 175       5.244  59.527  27.180  1.00  0.91           C  
ATOM   1331  N   TRP A 176       7.338  55.574  26.092  1.00  0.90           N  
ATOM   1332  CA  TRP A 176       6.950  54.177  25.997  1.00  0.90           C  
ATOM   1333  C   TRP A 176       6.646  53.560  27.352  1.00  0.90           C  
ATOM   1334  O   TRP A 176       5.955  52.539  27.447  1.00  0.90           O  
ATOM   1335  CB  TRP A 176       8.114  53.377  25.393  1.00  0.90           C  
ATOM   1336  CG  TRP A 176       8.303  53.605  23.914  1.00  0.90           C  
ATOM   1337  CD1 TRP A 176       7.802  52.838  22.909  1.00  0.90           C  
ATOM   1338  CD2 TRP A 176       9.084  54.639  23.285  1.00  0.90           C  
ATOM   1339  NE1 TRP A 176       8.232  53.298  21.694  1.00  0.90           N  
ATOM   1340  CE2 TRP A 176       9.003  54.419  21.902  1.00  0.90           C  
ATOM   1341  CE3 TRP A 176       9.853  55.677  23.803  1.00  0.90           C  
ATOM   1342  CZ2 TRP A 176       9.670  55.248  21.013  1.00  0.90           C  
ATOM   1343  CZ3 TRP A 176      10.532  56.510  22.904  1.00  0.90           C  
ATOM   1344  CH2 TRP A 176      10.433  56.309  21.525  1.00  0.90           C  
ATOM   1345  N   THR A 177       7.152  54.148  28.449  1.00  0.90           N  
ATOM   1346  CA  THR A 177       7.074  53.563  29.777  1.00  0.90           C  
ATOM   1347  C   THR A 177       6.581  54.592  30.769  1.00  0.90           C  
ATOM   1348  O   THR A 177       6.624  55.798  30.539  1.00  0.90           O  
ATOM   1349  CB  THR A 177       8.404  52.977  30.282  1.00  0.90           C  
ATOM   1350  OG1 THR A 177       9.410  53.971  30.439  1.00  0.90           O  
ATOM   1351  CG2 THR A 177       8.929  51.948  29.270  1.00  0.90           C  
ATOM   1352  N   GLN A 178       6.093  54.130  31.939  1.00  0.83           N  
ATOM   1353  CA  GLN A 178       5.641  55.000  33.011  1.00  0.83           C  
ATOM   1354  C   GLN A 178       6.791  55.670  33.755  1.00  0.83           C  
ATOM   1355  O   GLN A 178       6.600  56.645  34.471  1.00  0.83           O  
ATOM   1356  CB  GLN A 178       4.783  54.197  34.014  1.00  0.83           C  
ATOM   1357  CG  GLN A 178       3.460  53.689  33.402  1.00  0.83           C  
ATOM   1358  CD  GLN A 178       2.674  52.862  34.413  1.00  0.83           C  
ATOM   1359  OE1 GLN A 178       2.194  53.369  35.428  1.00  0.83           O  
ATOM   1360  NE2 GLN A 178       2.513  51.547  34.146  1.00  0.83           N  
ATOM   1361  N   GLU A 179       8.028  55.168  33.557  1.00  0.84           N  
ATOM   1362  CA  GLU A 179       9.214  55.667  34.217  1.00  0.84           C  
ATOM   1363  C   GLU A 179      10.311  55.958  33.179  1.00  0.84           C  
ATOM   1364  O   GLU A 179      11.283  55.212  33.099  1.00  0.84           O  
ATOM   1365  CB  GLU A 179       9.698  54.689  35.327  1.00  0.84           C  
ATOM   1366  CG  GLU A 179       8.669  54.532  36.481  1.00  0.84           C  
ATOM   1367  CD  GLU A 179       9.241  53.952  37.766  1.00  0.84           C  
ATOM   1368  OE1 GLU A 179       9.551  52.743  37.845  1.00  0.84           O  
ATOM   1369  OE2 GLU A 179       9.441  54.748  38.725  1.00  0.84           O  
ATOM   1370  N   PRO A 180      10.246  57.024  32.361  1.00  0.90           N  
ATOM   1371  CA  PRO A 180      11.082  57.206  31.172  1.00  0.90           C  
ATOM   1372  C   PRO A 180      12.540  57.529  31.462  1.00  0.90           C  
ATOM   1373  O   PRO A 180      13.316  57.658  30.519  1.00  0.90           O  
ATOM   1374  CB  PRO A 180      10.407  58.346  30.385  1.00  0.90           C  
ATOM   1375  CG  PRO A 180       9.583  59.108  31.422  1.00  0.90           C  
ATOM   1376  CD  PRO A 180       9.180  58.019  32.415  1.00  0.90           C  
ATOM   1377  N   LEU A 181      12.942  57.704  32.730  1.00  0.88           N  
ATOM   1378  CA  LEU A 181      14.329  57.864  33.113  1.00  0.88           C  
ATOM   1379  C   LEU A 181      14.824  56.652  33.879  1.00  0.88           C  
ATOM   1380  O   LEU A 181      15.907  56.684  34.459  1.00  0.88           O  
ATOM   1381  CB  LEU A 181      14.540  59.163  33.932  1.00  0.88           C  
ATOM   1382  CG  LEU A 181      14.438  60.459  33.098  1.00  0.88           C  
ATOM   1383  CD1 LEU A 181      14.473  61.690  34.017  1.00  0.88           C  
ATOM   1384  CD2 LEU A 181      15.559  60.555  32.046  1.00  0.88           C  
ATOM   1385  N   LYS A 182      14.081  55.529  33.870  1.00  0.87           N  
ATOM   1386  CA  LYS A 182      14.528  54.304  34.493  1.00  0.87           C  
ATOM   1387  C   LYS A 182      14.708  53.253  33.421  1.00  0.87           C  
ATOM   1388  O   LYS A 182      13.835  53.030  32.596  1.00  0.87           O  
ATOM   1389  CB  LYS A 182      13.534  53.825  35.564  1.00  0.87           C  
ATOM   1390  CG  LYS A 182      13.475  54.798  36.749  1.00  0.87           C  
ATOM   1391  CD  LYS A 182      12.716  54.170  37.917  1.00  0.87           C  
ATOM   1392  CE  LYS A 182      12.474  55.105  39.101  1.00  0.87           C  
ATOM   1393  NZ  LYS A 182      11.605  54.428  40.082  1.00  0.87           N  
ATOM   1394  N   PHE A 183      15.892  52.608  33.377  1.00  0.91           N  
ATOM   1395  CA  PHE A 183      16.170  51.567  32.411  1.00  0.91           C  
ATOM   1396  C   PHE A 183      15.865  50.216  33.015  1.00  0.91           C  
ATOM   1397  O   PHE A 183      16.608  49.731  33.858  1.00  0.91           O  
ATOM   1398  CB  PHE A 183      17.663  51.591  31.983  1.00  0.91           C  
ATOM   1399  CG  PHE A 183      17.982  50.792  30.742  1.00  0.91           C  
ATOM   1400  CD1 PHE A 183      18.053  49.389  30.716  1.00  0.91           C  
ATOM   1401  CD2 PHE A 183      18.267  51.478  29.560  1.00  0.91           C  
ATOM   1402  CE1 PHE A 183      18.345  48.701  29.532  1.00  0.91           C  
ATOM   1403  CE2 PHE A 183      18.530  50.808  28.369  1.00  0.91           C  
ATOM   1404  CZ  PHE A 183      18.567  49.416  28.356  1.00  0.91           C  
ATOM   1405  N   ASP A 184      14.781  49.572  32.560  1.00  0.91           N  
ATOM   1406  CA  ASP A 184      14.396  48.266  33.029  1.00  0.91           C  
ATOM   1407  C   ASP A 184      13.711  47.533  31.879  1.00  0.91           C  
ATOM   1408  O   ASP A 184      13.750  47.968  30.736  1.00  0.91           O  
ATOM   1409  CB  ASP A 184      13.557  48.407  34.330  1.00  0.91           C  
ATOM   1410  CG  ASP A 184      12.243  49.156  34.182  1.00  0.91           C  
ATOM   1411  OD1 ASP A 184      11.758  49.306  33.027  1.00  0.91           O  
ATOM   1412  OD2 ASP A 184      11.682  49.574  35.224  1.00  0.91           O  
ATOM   1413  N   ASN A 185      13.066  46.374  32.139  1.00  0.89           N  
ATOM   1414  CA  ASN A 185      12.413  45.632  31.082  1.00  0.89           C  
ATOM   1415  C   ASN A 185      10.979  46.105  30.788  1.00  0.89           C  
ATOM   1416  O   ASN A 185      10.287  45.480  29.985  1.00  0.89           O  
ATOM   1417  CB  ASN A 185      12.449  44.103  31.374  1.00  0.89           C  
ATOM   1418  CG  ASN A 185      11.527  43.649  32.504  1.00  0.89           C  
ATOM   1419  OD1 ASN A 185      10.918  44.421  33.244  1.00  0.89           O  
ATOM   1420  ND2 ASN A 185      11.322  42.318  32.585  1.00  0.89           N  
ATOM   1421  N   SER A 186      10.515  47.247  31.375  1.00  0.92           N  
ATOM   1422  CA  SER A 186       9.132  47.721  31.255  1.00  0.92           C  
ATOM   1423  C   SER A 186       8.653  47.942  29.839  1.00  0.92           C  
ATOM   1424  O   SER A 186       7.475  47.729  29.565  1.00  0.92           O  
ATOM   1425  CB  SER A 186       8.760  49.024  32.023  1.00  0.92           C  
ATOM   1426  OG  SER A 186       8.541  48.836  33.425  1.00  0.92           O  
ATOM   1427  N   TYR A 187       9.529  48.326  28.879  1.00  0.93           N  
ATOM   1428  CA  TYR A 187       9.203  48.385  27.456  1.00  0.93           C  
ATOM   1429  C   TYR A 187       8.500  47.102  26.989  1.00  0.93           C  
ATOM   1430  O   TYR A 187       7.379  47.149  26.484  1.00  0.93           O  
ATOM   1431  CB  TYR A 187      10.499  48.693  26.631  1.00  0.93           C  
ATOM   1432  CG  TYR A 187      10.365  48.532  25.133  1.00  0.93           C  
ATOM   1433  CD1 TYR A 187       9.786  49.509  24.307  1.00  0.93           C  
ATOM   1434  CD2 TYR A 187      10.828  47.352  24.538  1.00  0.93           C  
ATOM   1435  CE1 TYR A 187       9.656  49.291  22.924  1.00  0.93           C  
ATOM   1436  CE2 TYR A 187      10.701  47.133  23.164  1.00  0.93           C  
ATOM   1437  CZ  TYR A 187      10.087  48.088  22.365  1.00  0.93           C  
ATOM   1438  OH  TYR A 187       9.879  47.791  21.012  1.00  0.93           O  
ATOM   1439  N   PHE A 188       9.089  45.915  27.232  1.00  0.91           N  
ATOM   1440  CA  PHE A 188       8.556  44.636  26.796  1.00  0.91           C  
ATOM   1441  C   PHE A 188       7.256  44.276  27.487  1.00  0.91           C  
ATOM   1442  O   PHE A 188       6.320  43.785  26.857  1.00  0.91           O  
ATOM   1443  CB  PHE A 188       9.570  43.490  26.993  1.00  0.91           C  
ATOM   1444  CG  PHE A 188      10.841  43.819  26.280  1.00  0.91           C  
ATOM   1445  CD1 PHE A 188      10.950  43.692  24.888  1.00  0.91           C  
ATOM   1446  CD2 PHE A 188      11.931  44.322  26.996  1.00  0.91           C  
ATOM   1447  CE1 PHE A 188      12.137  44.027  24.229  1.00  0.91           C  
ATOM   1448  CE2 PHE A 188      13.110  44.674  26.341  1.00  0.91           C  
ATOM   1449  CZ  PHE A 188      13.226  44.507  24.960  1.00  0.91           C  
ATOM   1450  N   VAL A 189       7.162  44.570  28.802  1.00  0.92           N  
ATOM   1451  CA  VAL A 189       5.955  44.423  29.595  1.00  0.92           C  
ATOM   1452  C   VAL A 189       4.813  45.256  29.016  1.00  0.92           C  
ATOM   1453  O   VAL A 189       3.734  44.728  28.737  1.00  0.92           O  
ATOM   1454  CB  VAL A 189       6.243  44.802  31.054  1.00  0.92           C  
ATOM   1455  CG1 VAL A 189       4.980  44.828  31.932  1.00  0.92           C  
ATOM   1456  CG2 VAL A 189       7.267  43.834  31.683  1.00  0.92           C  
ATOM   1457  N   GLU A 190       5.027  46.555  28.719  1.00  0.88           N  
ATOM   1458  CA  GLU A 190       4.039  47.412  28.081  1.00  0.88           C  
ATOM   1459  C   GLU A 190       3.652  46.935  26.684  1.00  0.88           C  
ATOM   1460  O   GLU A 190       2.478  46.919  26.295  1.00  0.88           O  
ATOM   1461  CB  GLU A 190       4.495  48.894  28.061  1.00  0.88           C  
ATOM   1462  CG  GLU A 190       4.700  49.555  29.467  1.00  0.88           C  
ATOM   1463  CD  GLU A 190       3.551  49.414  30.475  1.00  0.88           C  
ATOM   1464  OE1 GLU A 190       2.383  49.199  30.070  1.00  0.88           O  
ATOM   1465  OE2 GLU A 190       3.803  49.445  31.714  1.00  0.88           O  
ATOM   1466  N   MET A 191       4.627  46.453  25.891  1.00  0.88           N  
ATOM   1467  CA  MET A 191       4.400  45.844  24.590  1.00  0.88           C  
ATOM   1468  C   MET A 191       3.429  44.689  24.585  1.00  0.88           C  
ATOM   1469  O   MET A 191       2.511  44.672  23.755  1.00  0.88           O  
ATOM   1470  CB  MET A 191       5.716  45.437  23.897  1.00  0.88           C  
ATOM   1471  CG  MET A 191       6.502  46.664  23.398  1.00  0.88           C  
ATOM   1472  SD  MET A 191       5.596  47.812  22.325  1.00  0.88           S  
ATOM   1473  CE  MET A 191       5.210  46.621  21.030  1.00  0.88           C  
ATOM   1474  N   LEU A 192       3.545  43.762  25.537  1.00  0.89           N  
ATOM   1475  CA  LEU A 192       2.647  42.644  25.710  1.00  0.89           C  
ATOM   1476  C   LEU A 192       1.265  42.955  26.257  1.00  0.89           C  
ATOM   1477  O   LEU A 192       0.292  42.303  25.885  1.00  0.89           O  
ATOM   1478  CB  LEU A 192       3.330  41.618  26.618  1.00  0.89           C  
ATOM   1479  CG  LEU A 192       4.536  40.945  25.947  1.00  0.89           C  
ATOM   1480  CD1 LEU A 192       5.294  40.120  26.984  1.00  0.89           C  
ATOM   1481  CD2 LEU A 192       4.101  40.037  24.794  1.00  0.89           C  
ATOM   1482  N   LYS A 193       1.115  43.960  27.141  1.00  0.85           N  
ATOM   1483  CA  LYS A 193      -0.154  44.217  27.815  1.00  0.85           C  
ATOM   1484  C   LYS A 193      -1.184  44.952  26.973  1.00  0.85           C  
ATOM   1485  O   LYS A 193      -2.350  45.080  27.357  1.00  0.85           O  
ATOM   1486  CB  LYS A 193       0.061  45.041  29.097  1.00  0.85           C  
ATOM   1487  CG  LYS A 193       0.801  44.291  30.208  1.00  0.85           C  
ATOM   1488  CD  LYS A 193       0.913  45.143  31.486  1.00  0.85           C  
ATOM   1489  CE  LYS A 193       1.669  46.465  31.267  1.00  0.85           C  
ATOM   1490  NZ  LYS A 193       2.017  47.173  32.519  1.00  0.85           N  
ATOM   1491  N   GLY A 194      -0.781  45.461  25.801  1.00  0.85           N  
ATOM   1492  CA  GLY A 194      -1.642  46.268  24.945  1.00  0.85           C  
ATOM   1493  C   GLY A 194      -1.387  47.738  25.111  1.00  0.85           C  
ATOM   1494  O   GLY A 194      -0.441  48.140  25.773  1.00  0.85           O  
ATOM   1495  N   GLU A 195      -2.151  48.584  24.401  1.00  0.78           N  
ATOM   1496  CA  GLU A 195      -2.000  50.023  24.463  1.00  0.78           C  
ATOM   1497  C   GLU A 195      -2.654  50.567  25.719  1.00  0.78           C  
ATOM   1498  O   GLU A 195      -3.846  50.396  25.942  1.00  0.78           O  
ATOM   1499  CB  GLU A 195      -2.632  50.689  23.220  1.00  0.78           C  
ATOM   1500  CG  GLU A 195      -1.975  50.239  21.890  1.00  0.78           C  
ATOM   1501  CD  GLU A 195      -1.092  51.300  21.236  1.00  0.78           C  
ATOM   1502  OE1 GLU A 195      -0.283  51.919  21.966  1.00  0.78           O  
ATOM   1503  OE2 GLU A 195      -1.156  51.396  19.984  1.00  0.78           O  
ATOM   1504  N   THR A 196      -1.841  51.220  26.567  1.00  0.78           N  
ATOM   1505  CA  THR A 196      -2.281  51.911  27.770  1.00  0.78           C  
ATOM   1506  C   THR A 196      -2.287  53.376  27.422  1.00  0.78           C  
ATOM   1507  O   THR A 196      -1.304  53.873  26.888  1.00  0.78           O  
ATOM   1508  CB  THR A 196      -1.311  51.737  28.938  1.00  0.78           C  
ATOM   1509  OG1 THR A 196      -1.292  50.388  29.378  1.00  0.78           O  
ATOM   1510  CG2 THR A 196      -1.695  52.563  30.172  1.00  0.78           C  
ATOM   1511  N   ASP A 197      -3.383  54.121  27.717  1.00  0.79           N  
ATOM   1512  CA  ASP A 197      -3.437  55.542  27.421  1.00  0.79           C  
ATOM   1513  C   ASP A 197      -2.332  56.330  28.122  1.00  0.79           C  
ATOM   1514  O   ASP A 197      -2.007  56.123  29.288  1.00  0.79           O  
ATOM   1515  CB  ASP A 197      -4.810  56.174  27.778  1.00  0.79           C  
ATOM   1516  CG  ASP A 197      -5.923  55.713  26.855  1.00  0.79           C  
ATOM   1517  OD1 ASP A 197      -5.613  55.120  25.795  1.00  0.79           O  
ATOM   1518  OD2 ASP A 197      -7.098  55.989  27.203  1.00  0.79           O  
ATOM   1519  N   GLY A 198      -1.695  57.255  27.375  1.00  0.83           N  
ATOM   1520  CA  GLY A 198      -0.536  57.999  27.847  1.00  0.83           C  
ATOM   1521  C   GLY A 198       0.786  57.367  27.509  1.00  0.83           C  
ATOM   1522  O   GLY A 198       1.818  58.005  27.706  1.00  0.83           O  
ATOM   1523  N   LEU A 199       0.803  56.135  26.958  1.00  0.87           N  
ATOM   1524  CA  LEU A 199       2.024  55.474  26.545  1.00  0.87           C  
ATOM   1525  C   LEU A 199       2.044  55.277  25.047  1.00  0.87           C  
ATOM   1526  O   LEU A 199       1.013  55.170  24.390  1.00  0.87           O  
ATOM   1527  CB  LEU A 199       2.258  54.113  27.250  1.00  0.87           C  
ATOM   1528  CG  LEU A 199       2.383  54.185  28.788  1.00  0.87           C  
ATOM   1529  CD1 LEU A 199       2.753  52.801  29.344  1.00  0.87           C  
ATOM   1530  CD2 LEU A 199       3.423  55.222  29.249  1.00  0.87           C  
ATOM   1531  N   LEU A 200       3.256  55.278  24.473  1.00  0.89           N  
ATOM   1532  CA  LEU A 200       3.499  55.166  23.055  1.00  0.89           C  
ATOM   1533  C   LEU A 200       3.899  53.758  22.643  1.00  0.89           C  
ATOM   1534  O   LEU A 200       4.674  53.088  23.324  1.00  0.89           O  
ATOM   1535  CB  LEU A 200       4.639  56.143  22.677  1.00  0.89           C  
ATOM   1536  CG  LEU A 200       5.096  56.144  21.202  1.00  0.89           C  
ATOM   1537  CD1 LEU A 200       3.990  56.607  20.237  1.00  0.89           C  
ATOM   1538  CD2 LEU A 200       6.351  57.014  21.058  1.00  0.89           C  
ATOM   1539  N   LYS A 201       3.384  53.288  21.486  1.00  0.88           N  
ATOM   1540  CA  LYS A 201       3.949  52.187  20.740  1.00  0.88           C  
ATOM   1541  C   LYS A 201       4.062  52.610  19.287  1.00  0.88           C  
ATOM   1542  O   LYS A 201       3.106  53.081  18.683  1.00  0.88           O  
ATOM   1543  CB  LYS A 201       3.049  50.938  20.814  1.00  0.88           C  
ATOM   1544  CG  LYS A 201       2.927  50.420  22.240  1.00  0.88           C  
ATOM   1545  CD  LYS A 201       2.042  49.185  22.294  1.00  0.88           C  
ATOM   1546  CE  LYS A 201       2.073  48.623  23.694  1.00  0.88           C  
ATOM   1547  NZ  LYS A 201       1.367  47.346  23.751  1.00  0.88           N  
ATOM   1548  N   LEU A 202       5.252  52.474  18.671  1.00  0.89           N  
ATOM   1549  CA  LEU A 202       5.426  52.704  17.254  1.00  0.89           C  
ATOM   1550  C   LEU A 202       4.992  51.462  16.464  1.00  0.89           C  
ATOM   1551  O   LEU A 202       4.941  50.366  17.025  1.00  0.89           O  
ATOM   1552  CB  LEU A 202       6.908  52.993  16.899  1.00  0.89           C  
ATOM   1553  CG  LEU A 202       7.565  54.171  17.643  1.00  0.89           C  
ATOM   1554  CD1 LEU A 202       9.081  54.131  17.393  1.00  0.89           C  
ATOM   1555  CD2 LEU A 202       6.971  55.530  17.252  1.00  0.89           C  
ATOM   1556  N   PRO A 203       4.706  51.537  15.165  1.00  0.89           N  
ATOM   1557  CA  PRO A 203       4.518  50.363  14.312  1.00  0.89           C  
ATOM   1558  C   PRO A 203       5.726  49.442  14.248  1.00  0.89           C  
ATOM   1559  O   PRO A 203       5.595  48.233  14.068  1.00  0.89           O  
ATOM   1560  CB  PRO A 203       4.204  50.943  12.930  1.00  0.89           C  
ATOM   1561  CG  PRO A 203       3.592  52.316  13.226  1.00  0.89           C  
ATOM   1562  CD  PRO A 203       4.321  52.771  14.491  1.00  0.89           C  
ATOM   1563  N   THR A 204       6.931  50.010  14.373  1.00  0.88           N  
ATOM   1564  CA  THR A 204       8.174  49.277  14.522  1.00  0.88           C  
ATOM   1565  C   THR A 204       8.261  48.445  15.776  1.00  0.88           C  
ATOM   1566  O   THR A 204       8.708  47.291  15.742  1.00  0.88           O  
ATOM   1567  CB  THR A 204       9.353  50.191  14.351  1.00  0.88           C  
ATOM   1568  OG1 THR A 204       9.312  50.658  13.013  1.00  0.88           O  
ATOM   1569  CG2 THR A 204      10.650  49.415  14.491  1.00  0.88           C  
ATOM   1570  N   ASP A 205       7.792  48.974  16.915  1.00  0.92           N  
ATOM   1571  CA  ASP A 205       7.716  48.254  18.163  1.00  0.92           C  
ATOM   1572  C   ASP A 205       6.731  47.098  18.059  1.00  0.92           C  
ATOM   1573  O   ASP A 205       7.016  45.967  18.454  1.00  0.92           O  
ATOM   1574  CB  ASP A 205       7.255  49.171  19.316  1.00  0.92           C  
ATOM   1575  CG  ASP A 205       8.095  50.429  19.405  1.00  0.92           C  
ATOM   1576  OD1 ASP A 205       9.305  50.385  19.094  1.00  0.92           O  
ATOM   1577  OD2 ASP A 205       7.492  51.483  19.748  1.00  0.92           O  
ATOM   1578  N   THR A 206       5.536  47.357  17.468  1.00  0.90           N  
ATOM   1579  CA  THR A 206       4.461  46.371  17.294  1.00  0.90           C  
ATOM   1580  C   THR A 206       4.865  45.205  16.422  1.00  0.90           C  
ATOM   1581  O   THR A 206       4.467  44.072  16.695  1.00  0.90           O  
ATOM   1582  CB  THR A 206       3.110  46.902  16.814  1.00  0.90           C  
ATOM   1583  OG1 THR A 206       3.221  47.630  15.613  1.00  0.90           O  
ATOM   1584  CG2 THR A 206       2.519  47.866  17.845  1.00  0.90           C  
ATOM   1585  N   ALA A 207       5.727  45.431  15.405  1.00  0.91           N  
ATOM   1586  CA  ALA A 207       6.282  44.416  14.522  1.00  0.91           C  
ATOM   1587  C   ALA A 207       7.006  43.284  15.248  1.00  0.91           C  
ATOM   1588  O   ALA A 207       7.000  42.125  14.807  1.00  0.91           O  
ATOM   1589  CB  ALA A 207       7.243  45.077  13.506  1.00  0.91           C  
ATOM   1590  N   LEU A 208       7.621  43.568  16.410  1.00  0.89           N  
ATOM   1591  CA  LEU A 208       8.256  42.586  17.266  1.00  0.89           C  
ATOM   1592  C   LEU A 208       7.301  41.541  17.815  1.00  0.89           C  
ATOM   1593  O   LEU A 208       7.691  40.401  18.072  1.00  0.89           O  
ATOM   1594  CB  LEU A 208       8.961  43.246  18.470  1.00  0.89           C  
ATOM   1595  CG  LEU A 208       9.987  44.344  18.135  1.00  0.89           C  
ATOM   1596  CD1 LEU A 208      10.580  44.876  19.448  1.00  0.89           C  
ATOM   1597  CD2 LEU A 208      11.092  43.867  17.178  1.00  0.89           C  
ATOM   1598  N   LEU A 209       6.028  41.902  18.043  1.00  0.88           N  
ATOM   1599  CA  LEU A 209       5.040  41.014  18.612  1.00  0.88           C  
ATOM   1600  C   LEU A 209       4.540  39.926  17.678  1.00  0.88           C  
ATOM   1601  O   LEU A 209       4.196  38.841  18.161  1.00  0.88           O  
ATOM   1602  CB  LEU A 209       3.818  41.794  19.120  1.00  0.88           C  
ATOM   1603  CG  LEU A 209       4.098  42.688  20.339  1.00  0.88           C  
ATOM   1604  CD1 LEU A 209       2.935  43.676  20.503  1.00  0.88           C  
ATOM   1605  CD2 LEU A 209       4.300  41.859  21.621  1.00  0.88           C  
ATOM   1606  N   ASP A 210       4.501  40.206  16.356  1.00  0.87           N  
ATOM   1607  CA  ASP A 210       3.912  39.346  15.351  1.00  0.87           C  
ATOM   1608  C   ASP A 210       4.955  38.593  14.517  1.00  0.87           C  
ATOM   1609  O   ASP A 210       4.619  37.708  13.729  1.00  0.87           O  
ATOM   1610  CB  ASP A 210       3.023  40.203  14.410  1.00  0.87           C  
ATOM   1611  CG  ASP A 210       1.836  40.780  15.166  1.00  0.87           C  
ATOM   1612  OD1 ASP A 210       1.360  40.115  16.122  1.00  0.87           O  
ATOM   1613  OD2 ASP A 210       1.389  41.890  14.779  1.00  0.87           O  
ATOM   1614  N   ASP A 211       6.268  38.874  14.684  1.00  0.87           N  
ATOM   1615  CA  ASP A 211       7.310  38.130  13.993  1.00  0.87           C  
ATOM   1616  C   ASP A 211       7.600  36.814  14.741  1.00  0.87           C  
ATOM   1617  O   ASP A 211       7.712  36.841  15.968  1.00  0.87           O  
ATOM   1618  CB  ASP A 211       8.592  38.990  13.844  1.00  0.87           C  
ATOM   1619  CG  ASP A 211       9.702  38.358  13.027  1.00  0.87           C  
ATOM   1620  OD1 ASP A 211      10.522  37.581  13.590  1.00  0.87           O  
ATOM   1621  OD2 ASP A 211       9.780  38.677  11.817  1.00  0.87           O  
ATOM   1622  N   PRO A 212       7.742  35.656  14.088  1.00  0.87           N  
ATOM   1623  CA  PRO A 212       8.006  34.384  14.740  1.00  0.87           C  
ATOM   1624  C   PRO A 212       9.305  34.333  15.529  1.00  0.87           C  
ATOM   1625  O   PRO A 212       9.357  33.605  16.512  1.00  0.87           O  
ATOM   1626  CB  PRO A 212       8.025  33.335  13.610  1.00  0.87           C  
ATOM   1627  CG  PRO A 212       7.341  33.996  12.407  1.00  0.87           C  
ATOM   1628  CD  PRO A 212       7.451  35.497  12.672  1.00  0.87           C  
ATOM   1629  N   ALA A 213      10.377  35.039  15.097  1.00  0.90           N  
ATOM   1630  CA  ALA A 213      11.652  35.022  15.781  1.00  0.90           C  
ATOM   1631  C   ALA A 213      11.720  36.100  16.853  1.00  0.90           C  
ATOM   1632  O   ALA A 213      12.240  35.879  17.942  1.00  0.90           O  
ATOM   1633  CB  ALA A 213      12.810  35.235  14.787  1.00  0.90           C  
ATOM   1634  N   PHE A 214      11.182  37.310  16.574  1.00  0.86           N  
ATOM   1635  CA  PHE A 214      11.173  38.399  17.543  1.00  0.86           C  
ATOM   1636  C   PHE A 214      10.285  38.193  18.754  1.00  0.86           C  
ATOM   1637  O   PHE A 214      10.656  38.554  19.870  1.00  0.86           O  
ATOM   1638  CB  PHE A 214      10.801  39.774  16.944  1.00  0.86           C  
ATOM   1639  CG  PHE A 214      11.691  40.216  15.813  1.00  0.86           C  
ATOM   1640  CD1 PHE A 214      13.056  39.888  15.722  1.00  0.86           C  
ATOM   1641  CD2 PHE A 214      11.148  41.053  14.829  1.00  0.86           C  
ATOM   1642  CE1 PHE A 214      13.842  40.382  14.677  1.00  0.86           C  
ATOM   1643  CE2 PHE A 214      11.930  41.546  13.782  1.00  0.86           C  
ATOM   1644  CZ  PHE A 214      13.279  41.205  13.702  1.00  0.86           C  
ATOM   1645  N   ARG A 215       9.081  37.612  18.574  1.00  0.82           N  
ATOM   1646  CA  ARG A 215       8.155  37.414  19.672  1.00  0.82           C  
ATOM   1647  C   ARG A 215       8.653  36.542  20.828  1.00  0.82           C  
ATOM   1648  O   ARG A 215       8.494  36.994  21.963  1.00  0.82           O  
ATOM   1649  CB  ARG A 215       6.764  36.935  19.189  1.00  0.82           C  
ATOM   1650  CG  ARG A 215       5.728  36.748  20.322  1.00  0.82           C  
ATOM   1651  CD  ARG A 215       5.563  37.974  21.228  1.00  0.82           C  
ATOM   1652  NE  ARG A 215       4.469  37.700  22.189  1.00  0.82           N  
ATOM   1653  CZ  ARG A 215       3.182  37.964  21.947  1.00  0.82           C  
ATOM   1654  NH1 ARG A 215       2.754  38.359  20.751  1.00  0.82           N  
ATOM   1655  NH2 ARG A 215       2.354  37.795  22.970  1.00  0.82           N  
ATOM   1656  N   PRO A 216       9.288  35.373  20.692  1.00  0.88           N  
ATOM   1657  CA  PRO A 216       9.894  34.661  21.805  1.00  0.88           C  
ATOM   1658  C   PRO A 216      10.852  35.523  22.607  1.00  0.88           C  
ATOM   1659  O   PRO A 216      10.844  35.449  23.829  1.00  0.88           O  
ATOM   1660  CB  PRO A 216      10.584  33.435  21.179  1.00  0.88           C  
ATOM   1661  CG  PRO A 216       9.870  33.212  19.840  1.00  0.88           C  
ATOM   1662  CD  PRO A 216       9.357  34.601  19.459  1.00  0.88           C  
ATOM   1663  N   TYR A 217      11.665  36.369  21.942  1.00  0.88           N  
ATOM   1664  CA  TYR A 217      12.582  37.283  22.597  1.00  0.88           C  
ATOM   1665  C   TYR A 217      11.891  38.357  23.421  1.00  0.88           C  
ATOM   1666  O   TYR A 217      12.292  38.630  24.547  1.00  0.88           O  
ATOM   1667  CB  TYR A 217      13.557  37.930  21.582  1.00  0.88           C  
ATOM   1668  CG  TYR A 217      14.493  36.925  20.983  1.00  0.88           C  
ATOM   1669  CD1 TYR A 217      15.188  36.013  21.792  1.00  0.88           C  
ATOM   1670  CD2 TYR A 217      14.725  36.911  19.599  1.00  0.88           C  
ATOM   1671  CE1 TYR A 217      16.064  35.082  21.228  1.00  0.88           C  
ATOM   1672  CE2 TYR A 217      15.622  35.994  19.035  1.00  0.88           C  
ATOM   1673  CZ  TYR A 217      16.298  35.088  19.855  1.00  0.88           C  
ATOM   1674  OH  TYR A 217      17.243  34.205  19.305  1.00  0.88           O  
ATOM   1675  N   VAL A 218      10.787  38.953  22.910  1.00  0.91           N  
ATOM   1676  CA  VAL A 218       9.947  39.869  23.686  1.00  0.91           C  
ATOM   1677  C   VAL A 218       9.369  39.207  24.933  1.00  0.91           C  
ATOM   1678  O   VAL A 218       9.429  39.774  26.025  1.00  0.91           O  
ATOM   1679  CB  VAL A 218       8.787  40.438  22.859  1.00  0.91           C  
ATOM   1680  CG1 VAL A 218       7.805  41.284  23.714  1.00  0.91           C  
ATOM   1681  CG2 VAL A 218       9.337  41.290  21.698  1.00  0.91           C  
ATOM   1682  N   GLU A 219       8.847  37.964  24.804  1.00  0.86           N  
ATOM   1683  CA  GLU A 219       8.335  37.169  25.910  1.00  0.86           C  
ATOM   1684  C   GLU A 219       9.396  36.867  26.958  1.00  0.86           C  
ATOM   1685  O   GLU A 219       9.162  37.017  28.155  1.00  0.86           O  
ATOM   1686  CB  GLU A 219       7.791  35.809  25.404  1.00  0.86           C  
ATOM   1687  CG  GLU A 219       6.538  35.880  24.498  1.00  0.86           C  
ATOM   1688  CD  GLU A 219       5.215  35.975  25.249  1.00  0.86           C  
ATOM   1689  OE1 GLU A 219       5.050  35.247  26.265  1.00  0.86           O  
ATOM   1690  OE2 GLU A 219       4.339  36.745  24.753  1.00  0.86           O  
ATOM   1691  N   LEU A 220      10.616  36.461  26.533  1.00  0.88           N  
ATOM   1692  CA  LEU A 220      11.730  36.207  27.432  1.00  0.88           C  
ATOM   1693  C   LEU A 220      12.152  37.436  28.213  1.00  0.88           C  
ATOM   1694  O   LEU A 220      12.285  37.387  29.429  1.00  0.88           O  
ATOM   1695  CB  LEU A 220      12.975  35.693  26.666  1.00  0.88           C  
ATOM   1696  CG  LEU A 220      12.864  34.268  26.089  1.00  0.88           C  
ATOM   1697  CD1 LEU A 220      14.043  33.999  25.141  1.00  0.88           C  
ATOM   1698  CD2 LEU A 220      12.787  33.188  27.179  1.00  0.88           C  
ATOM   1699  N   TYR A 221      12.313  38.589  27.541  1.00  0.89           N  
ATOM   1700  CA  TYR A 221      12.726  39.830  28.174  1.00  0.89           C  
ATOM   1701  C   TYR A 221      11.710  40.419  29.132  1.00  0.89           C  
ATOM   1702  O   TYR A 221      12.066  40.995  30.159  1.00  0.89           O  
ATOM   1703  CB  TYR A 221      13.110  40.886  27.121  1.00  0.89           C  
ATOM   1704  CG  TYR A 221      14.278  40.471  26.268  1.00  0.89           C  
ATOM   1705  CD1 TYR A 221      15.287  39.566  26.653  1.00  0.89           C  
ATOM   1706  CD2 TYR A 221      14.361  41.054  25.003  1.00  0.89           C  
ATOM   1707  CE1 TYR A 221      16.329  39.243  25.771  1.00  0.89           C  
ATOM   1708  CE2 TYR A 221      15.398  40.736  24.126  1.00  0.89           C  
ATOM   1709  CZ  TYR A 221      16.372  39.822  24.503  1.00  0.89           C  
ATOM   1710  OH  TYR A 221      17.371  39.498  23.574  1.00  0.89           O  
ATOM   1711  N   ALA A 222      10.407  40.283  28.830  1.00  0.92           N  
ATOM   1712  CA  ALA A 222       9.331  40.622  29.736  1.00  0.92           C  
ATOM   1713  C   ALA A 222       9.298  39.772  31.008  1.00  0.92           C  
ATOM   1714  O   ALA A 222       8.999  40.273  32.090  1.00  0.92           O  
ATOM   1715  CB  ALA A 222       7.992  40.505  28.994  1.00  0.92           C  
ATOM   1716  N   LYS A 223       9.608  38.462  30.909  1.00  0.83           N  
ATOM   1717  CA  LYS A 223       9.659  37.564  32.048  1.00  0.83           C  
ATOM   1718  C   LYS A 223      10.963  37.607  32.834  1.00  0.83           C  
ATOM   1719  O   LYS A 223      10.991  37.257  34.008  1.00  0.83           O  
ATOM   1720  CB  LYS A 223       9.460  36.104  31.577  1.00  0.83           C  
ATOM   1721  CG  LYS A 223       8.059  35.841  31.008  1.00  0.83           C  
ATOM   1722  CD  LYS A 223       7.876  34.384  30.550  1.00  0.83           C  
ATOM   1723  CE  LYS A 223       6.489  34.120  29.951  1.00  0.83           C  
ATOM   1724  NZ  LYS A 223       6.364  32.716  29.497  1.00  0.83           N  
ATOM   1725  N   ASP A 224      12.068  38.024  32.191  1.00  0.88           N  
ATOM   1726  CA  ASP A 224      13.392  37.918  32.735  1.00  0.88           C  
ATOM   1727  C   ASP A 224      14.171  39.180  32.360  1.00  0.88           C  
ATOM   1728  O   ASP A 224      14.698  39.348  31.263  1.00  0.88           O  
ATOM   1729  CB  ASP A 224      14.021  36.610  32.191  1.00  0.88           C  
ATOM   1730  CG  ASP A 224      15.372  36.307  32.806  1.00  0.88           C  
ATOM   1731  OD1 ASP A 224      15.878  35.186  32.552  1.00  0.88           O  
ATOM   1732  OD2 ASP A 224      15.940  37.207  33.478  1.00  0.88           O  
ATOM   1733  N   GLU A 225      14.254  40.128  33.318  1.00  0.86           N  
ATOM   1734  CA  GLU A 225      15.051  41.323  33.172  1.00  0.86           C  
ATOM   1735  C   GLU A 225      16.549  41.080  33.098  1.00  0.86           C  
ATOM   1736  O   GLU A 225      17.261  41.754  32.348  1.00  0.86           O  
ATOM   1737  CB  GLU A 225      14.742  42.320  34.285  1.00  0.86           C  
ATOM   1738  CG  GLU A 225      15.489  43.649  34.090  1.00  0.86           C  
ATOM   1739  CD  GLU A 225      14.904  44.654  35.048  1.00  0.86           C  
ATOM   1740  OE1 GLU A 225      15.529  44.923  36.100  1.00  0.86           O  
ATOM   1741  OE2 GLU A 225      13.788  45.126  34.712  1.00  0.86           O  
ATOM   1742  N   GLU A 226      17.070  40.079  33.840  1.00  0.86           N  
ATOM   1743  CA  GLU A 226      18.468  39.699  33.814  1.00  0.86           C  
ATOM   1744  C   GLU A 226      18.872  39.248  32.417  1.00  0.86           C  
ATOM   1745  O   GLU A 226      19.889  39.710  31.879  1.00  0.86           O  
ATOM   1746  CB  GLU A 226      18.786  38.591  34.855  1.00  0.86           C  
ATOM   1747  CG  GLU A 226      20.299  38.259  34.853  1.00  0.86           C  
ATOM   1748  CD  GLU A 226      20.818  37.204  35.823  1.00  0.86           C  
ATOM   1749  OE1 GLU A 226      20.104  36.740  36.735  1.00  0.86           O  
ATOM   1750  OE2 GLU A 226      22.015  36.862  35.624  1.00  0.86           O  
ATOM   1751  N   ALA A 227      18.045  38.413  31.749  1.00  0.92           N  
ATOM   1752  CA  ALA A 227      18.245  38.029  30.360  1.00  0.92           C  
ATOM   1753  C   ALA A 227      18.260  39.217  29.407  1.00  0.92           C  
ATOM   1754  O   ALA A 227      19.162  39.345  28.571  1.00  0.92           O  
ATOM   1755  CB  ALA A 227      17.170  37.014  29.913  1.00  0.92           C  
ATOM   1756  N   PHE A 228      17.321  40.174  29.567  1.00  0.88           N  
ATOM   1757  CA  PHE A 228      17.307  41.416  28.809  1.00  0.88           C  
ATOM   1758  C   PHE A 228      18.579  42.239  29.002  1.00  0.88           C  
ATOM   1759  O   PHE A 228      19.176  42.707  28.032  1.00  0.88           O  
ATOM   1760  CB  PHE A 228      16.046  42.266  29.182  1.00  0.88           C  
ATOM   1761  CG  PHE A 228      16.031  43.658  28.581  1.00  0.88           C  
ATOM   1762  CD1 PHE A 228      16.377  43.868  27.239  1.00  0.88           C  
ATOM   1763  CD2 PHE A 228      15.808  44.786  29.390  1.00  0.88           C  
ATOM   1764  CE1 PHE A 228      16.531  45.159  26.728  1.00  0.88           C  
ATOM   1765  CE2 PHE A 228      15.934  46.081  28.873  1.00  0.88           C  
ATOM   1766  CZ  PHE A 228      16.299  46.270  27.539  1.00  0.88           C  
ATOM   1767  N   PHE A 229      19.051  42.417  30.246  1.00  0.89           N  
ATOM   1768  CA  PHE A 229      20.254  43.176  30.540  1.00  0.89           C  
ATOM   1769  C   PHE A 229      21.512  42.580  29.943  1.00  0.89           C  
ATOM   1770  O   PHE A 229      22.353  43.303  29.405  1.00  0.89           O  
ATOM   1771  CB  PHE A 229      20.443  43.366  32.064  1.00  0.89           C  
ATOM   1772  CG  PHE A 229      19.673  44.541  32.619  1.00  0.89           C  
ATOM   1773  CD1 PHE A 229      18.492  45.054  32.052  1.00  0.89           C  
ATOM   1774  CD2 PHE A 229      20.174  45.170  33.768  1.00  0.89           C  
ATOM   1775  CE1 PHE A 229      17.838  46.151  32.618  1.00  0.89           C  
ATOM   1776  CE2 PHE A 229      19.523  46.266  34.338  1.00  0.89           C  
ATOM   1777  CZ  PHE A 229      18.354  46.759  33.761  1.00  0.89           C  
ATOM   1778  N   ARG A 230      21.655  41.244  29.995  1.00  0.82           N  
ATOM   1779  CA  ARG A 230      22.748  40.537  29.355  1.00  0.82           C  
ATOM   1780  C   ARG A 230      22.764  40.691  27.842  1.00  0.82           C  
ATOM   1781  O   ARG A 230      23.795  41.053  27.263  1.00  0.82           O  
ATOM   1782  CB  ARG A 230      22.685  39.028  29.692  1.00  0.82           C  
ATOM   1783  CG  ARG A 230      22.972  38.715  31.171  1.00  0.82           C  
ATOM   1784  CD  ARG A 230      22.919  37.215  31.484  1.00  0.82           C  
ATOM   1785  NE  ARG A 230      23.179  37.028  32.953  1.00  0.82           N  
ATOM   1786  CZ  ARG A 230      24.385  36.988  33.536  1.00  0.82           C  
ATOM   1787  NH1 ARG A 230      24.429  36.848  34.855  1.00  0.82           N  
ATOM   1788  NH2 ARG A 230      25.503  37.101  32.836  1.00  0.82           N  
ATOM   1789  N   ASP A 231      21.615  40.474  27.173  1.00  0.90           N  
ATOM   1790  CA  ASP A 231      21.491  40.600  25.739  1.00  0.90           C  
ATOM   1791  C   ASP A 231      21.621  42.034  25.240  1.00  0.90           C  
ATOM   1792  O   ASP A 231      22.272  42.289  24.234  1.00  0.90           O  
ATOM   1793  CB  ASP A 231      20.213  39.892  25.242  1.00  0.90           C  
ATOM   1794  CG  ASP A 231      20.383  38.377  25.326  1.00  0.90           C  
ATOM   1795  OD1 ASP A 231      21.534  37.893  25.502  1.00  0.90           O  
ATOM   1796  OD2 ASP A 231      19.378  37.661  25.087  1.00  0.90           O  
ATOM   1797  N   TYR A 232      21.051  43.017  25.977  1.00  0.91           N  
ATOM   1798  CA  TYR A 232      21.220  44.433  25.697  1.00  0.91           C  
ATOM   1799  C   TYR A 232      22.669  44.886  25.792  1.00  0.91           C  
ATOM   1800  O   TYR A 232      23.158  45.642  24.948  1.00  0.91           O  
ATOM   1801  CB  TYR A 232      20.348  45.300  26.655  1.00  0.91           C  
ATOM   1802  CG  TYR A 232      20.449  46.767  26.312  1.00  0.91           C  
ATOM   1803  CD1 TYR A 232      21.473  47.577  26.831  1.00  0.91           C  
ATOM   1804  CD2 TYR A 232      19.622  47.297  25.321  1.00  0.91           C  
ATOM   1805  CE1 TYR A 232      21.661  48.882  26.357  1.00  0.91           C  
ATOM   1806  CE2 TYR A 232      19.800  48.600  24.851  1.00  0.91           C  
ATOM   1807  CZ  TYR A 232      20.788  49.409  25.404  1.00  0.91           C  
ATOM   1808  OH  TYR A 232      20.870  50.745  24.986  1.00  0.91           O  
ATOM   1809  N   ALA A 233      23.414  44.453  26.826  1.00  0.92           N  
ATOM   1810  CA  ALA A 233      24.803  44.827  26.972  1.00  0.92           C  
ATOM   1811  C   ALA A 233      25.679  44.328  25.831  1.00  0.92           C  
ATOM   1812  O   ALA A 233      26.519  45.059  25.303  1.00  0.92           O  
ATOM   1813  CB  ALA A 233      25.351  44.341  28.329  1.00  0.92           C  
ATOM   1814  N   ALA A 234      25.444  43.075  25.391  1.00  0.92           N  
ATOM   1815  CA  ALA A 234      26.079  42.491  24.232  1.00  0.92           C  
ATOM   1816  C   ALA A 234      25.759  43.229  22.933  1.00  0.92           C  
ATOM   1817  O   ALA A 234      26.656  43.548  22.148  1.00  0.92           O  
ATOM   1818  CB  ALA A 234      25.605  41.028  24.095  1.00  0.92           C  
ATOM   1819  N   SER A 235      24.472  43.545  22.682  1.00  0.89           N  
ATOM   1820  CA  SER A 235      24.016  44.234  21.487  1.00  0.89           C  
ATOM   1821  C   SER A 235      24.479  45.680  21.391  1.00  0.89           C  
ATOM   1822  O   SER A 235      24.916  46.131  20.340  1.00  0.89           O  
ATOM   1823  CB  SER A 235      22.477  44.167  21.318  1.00  0.89           C  
ATOM   1824  OG  SER A 235      21.783  44.868  22.351  1.00  0.89           O  
ATOM   1825  N   HIS A 236      24.422  46.442  22.515  1.00  0.90           N  
ATOM   1826  CA  HIS A 236      24.921  47.810  22.584  1.00  0.90           C  
ATOM   1827  C   HIS A 236      26.411  47.898  22.337  1.00  0.90           C  
ATOM   1828  O   HIS A 236      26.861  48.742  21.566  1.00  0.90           O  
ATOM   1829  CB  HIS A 236      24.580  48.502  23.926  1.00  0.90           C  
ATOM   1830  CG  HIS A 236      24.921  49.979  24.041  1.00  0.90           C  
ATOM   1831  ND1 HIS A 236      24.056  50.750  24.765  1.00  0.90           N  
ATOM   1832  CD2 HIS A 236      25.955  50.759  23.582  1.00  0.90           C  
ATOM   1833  CE1 HIS A 236      24.547  51.978  24.740  1.00  0.90           C  
ATOM   1834  NE2 HIS A 236      25.691  52.027  24.035  1.00  0.90           N  
ATOM   1835  N   LYS A 237      27.214  46.993  22.933  1.00  0.86           N  
ATOM   1836  CA  LYS A 237      28.642  46.920  22.675  1.00  0.86           C  
ATOM   1837  C   LYS A 237      28.962  46.642  21.218  1.00  0.86           C  
ATOM   1838  O   LYS A 237      29.809  47.296  20.612  1.00  0.86           O  
ATOM   1839  CB  LYS A 237      29.299  45.821  23.529  1.00  0.86           C  
ATOM   1840  CG  LYS A 237      30.827  45.904  23.498  1.00  0.86           C  
ATOM   1841  CD  LYS A 237      31.465  44.775  24.304  1.00  0.86           C  
ATOM   1842  CE  LYS A 237      32.981  44.927  24.434  1.00  0.86           C  
ATOM   1843  NZ  LYS A 237      33.518  43.915  25.379  1.00  0.86           N  
ATOM   1844  N   LYS A 238      28.243  45.709  20.576  1.00  0.86           N  
ATOM   1845  CA  LYS A 238      28.380  45.478  19.151  1.00  0.86           C  
ATOM   1846  C   LYS A 238      28.003  46.652  18.268  1.00  0.86           C  
ATOM   1847  O   LYS A 238      28.703  46.967  17.307  1.00  0.86           O  
ATOM   1848  CB  LYS A 238      27.524  44.286  18.703  1.00  0.86           C  
ATOM   1849  CG  LYS A 238      28.115  42.945  19.146  1.00  0.86           C  
ATOM   1850  CD  LYS A 238      27.691  41.815  18.203  1.00  0.86           C  
ATOM   1851  CE  LYS A 238      26.366  41.177  18.614  1.00  0.86           C  
ATOM   1852  NZ  LYS A 238      25.844  40.349  17.519  1.00  0.86           N  
ATOM   1853  N   LEU A 239      26.891  47.340  18.581  1.00  0.92           N  
ATOM   1854  CA  LEU A 239      26.456  48.543  17.905  1.00  0.92           C  
ATOM   1855  C   LEU A 239      27.483  49.671  17.996  1.00  0.92           C  
ATOM   1856  O   LEU A 239      27.809  50.313  17.006  1.00  0.92           O  
ATOM   1857  CB  LEU A 239      25.123  49.011  18.531  1.00  0.92           C  
ATOM   1858  CG  LEU A 239      24.556  50.348  18.010  1.00  0.92           C  
ATOM   1859  CD1 LEU A 239      24.192  50.281  16.517  1.00  0.92           C  
ATOM   1860  CD2 LEU A 239      23.364  50.772  18.881  1.00  0.92           C  
ATOM   1861  N   SER A 240      28.072  49.896  19.194  1.00  0.93           N  
ATOM   1862  CA  SER A 240      29.021  50.976  19.464  1.00  0.93           C  
ATOM   1863  C   SER A 240      30.384  50.763  18.807  1.00  0.93           C  
ATOM   1864  O   SER A 240      31.196  51.684  18.693  1.00  0.93           O  
ATOM   1865  CB  SER A 240      29.230  51.221  20.997  1.00  0.93           C  
ATOM   1866  OG  SER A 240      30.073  50.251  21.627  1.00  0.93           O  
ATOM   1867  N   GLU A 241      30.657  49.518  18.364  1.00  0.87           N  
ATOM   1868  CA  GLU A 241      31.901  49.081  17.770  1.00  0.87           C  
ATOM   1869  C   GLU A 241      31.730  48.680  16.307  1.00  0.87           C  
ATOM   1870  O   GLU A 241      32.643  48.122  15.699  1.00  0.87           O  
ATOM   1871  CB  GLU A 241      32.486  47.896  18.584  1.00  0.87           C  
ATOM   1872  CG  GLU A 241      32.835  48.268  20.053  1.00  0.87           C  
ATOM   1873  CD  GLU A 241      33.340  47.118  20.931  1.00  0.87           C  
ATOM   1874  OE1 GLU A 241      33.558  45.987  20.432  1.00  0.87           O  
ATOM   1875  OE2 GLU A 241      33.545  47.385  22.148  1.00  0.87           O  
ATOM   1876  N   LEU A 242      30.590  48.982  15.647  1.00  0.90           N  
ATOM   1877  CA  LEU A 242      30.441  48.705  14.223  1.00  0.90           C  
ATOM   1878  C   LEU A 242      31.454  49.423  13.330  1.00  0.90           C  
ATOM   1879  O   LEU A 242      31.569  50.642  13.334  1.00  0.90           O  
ATOM   1880  CB  LEU A 242      29.043  49.090  13.694  1.00  0.90           C  
ATOM   1881  CG  LEU A 242      27.873  48.252  14.228  1.00  0.90           C  
ATOM   1882  CD1 LEU A 242      26.547  48.873  13.765  1.00  0.90           C  
ATOM   1883  CD2 LEU A 242      27.957  46.784  13.786  1.00  0.90           C  
ATOM   1884  N   GLY A 243      32.226  48.640  12.534  1.00  0.87           N  
ATOM   1885  CA  GLY A 243      33.279  49.172  11.672  1.00  0.87           C  
ATOM   1886  C   GLY A 243      34.560  49.526  12.374  1.00  0.87           C  
ATOM   1887  O   GLY A 243      35.503  50.009  11.753  1.00  0.87           O  
ATOM   1888  N   PHE A 244      34.636  49.282  13.688  1.00  0.85           N  
ATOM   1889  CA  PHE A 244      35.733  49.661  14.527  1.00  0.85           C  
ATOM   1890  C   PHE A 244      36.392  48.321  14.903  1.00  0.85           C  
ATOM   1891  O   PHE A 244      35.722  47.320  15.086  1.00  0.85           O  
ATOM   1892  CB  PHE A 244      35.149  50.525  15.686  1.00  0.85           C  
ATOM   1893  CG  PHE A 244      36.107  50.861  16.783  1.00  0.85           C  
ATOM   1894  CD1 PHE A 244      37.366  51.445  16.575  1.00  0.85           C  
ATOM   1895  CD2 PHE A 244      35.749  50.494  18.082  1.00  0.85           C  
ATOM   1896  CE1 PHE A 244      38.253  51.606  17.649  1.00  0.85           C  
ATOM   1897  CE2 PHE A 244      36.605  50.708  19.153  1.00  0.85           C  
ATOM   1898  CZ  PHE A 244      37.871  51.247  18.944  1.00  0.85           C  
ATOM   1899  N   THR A 245      37.746  48.271  14.944  1.00  0.73           N  
ATOM   1900  CA  THR A 245      38.549  47.203  15.573  1.00  0.73           C  
ATOM   1901  C   THR A 245      38.782  45.965  14.756  1.00  0.73           C  
ATOM   1902  O   THR A 245      39.020  44.884  15.241  1.00  0.73           O  
ATOM   1903  CB  THR A 245      38.366  46.921  17.059  1.00  0.73           C  
ATOM   1904  OG1 THR A 245      37.191  46.249  17.470  1.00  0.73           O  
ATOM   1905  CG2 THR A 245      38.410  48.296  17.663  1.00  0.73           C  
ATOM   1906  N   GLN A 246      38.744  46.201  13.427  1.00  0.61           N  
ATOM   1907  CA  GLN A 246      38.493  45.235  12.378  1.00  0.61           C  
ATOM   1908  C   GLN A 246      37.179  44.486  12.559  1.00  0.61           C  
ATOM   1909  O   GLN A 246      37.060  43.616  13.418  1.00  0.61           O  
ATOM   1910  CB  GLN A 246      39.690  44.332  12.010  1.00  0.61           C  
ATOM   1911  CG  GLN A 246      40.925  45.100  11.478  1.00  0.61           C  
ATOM   1912  CD  GLN A 246      40.638  45.798  10.147  1.00  0.61           C  
ATOM   1913  OE1 GLN A 246      40.149  45.205   9.182  1.00  0.61           O  
ATOM   1914  NE2 GLN A 246      40.958  47.109  10.059  1.00  0.61           N  
ATOM   1915  N   GLY A 247      36.165  44.848  11.747  1.00  0.64           N  
ATOM   1916  CA  GLY A 247      34.763  44.617  12.025  1.00  0.64           C  
ATOM   1917  C   GLY A 247      34.028  44.113  10.780  1.00  0.64           C  
ATOM   1918  O   GLY A 247      34.668  43.988   9.698  1.00  0.64           O  
ATOM   1919  OXT GLY A 247      32.790  43.909  10.897  1.00  0.64           O  
TER    1920      GLY A 247                                                      
END   
