# Supplementary material for: Identification and Characterization of the APX Gene Family and Its Expression Pattern under Phytohormone Treatment and Abiotic Stress in Populus trichocarpa
Source: Genes (Basel). 2021 Feb 25;12(3):334. doi: 10.3390/genes12030334 (PMC7996185; doi:10.3390/genes12030334)
Supplement: Supplementary file 1 [file genes-12-00334-s001.zip › Supplementary file 2/Supplementary file 2/APX11/model/01/info.json]

{"chain_subprj_list":null,"creation_date":"2020-11-03","ligands":[{"description":"PROTOPORPHYRIN IX CONTAINING FE","name":["HEM"],"number":"1","included":false,"model_binding_residues":[],"reason":{"bound":true,"relevant":true,"conserved_residues":false,"sterically_valid":false}},{"description":"SODIUM ION","name":["NA"],"number":"2","included":false,"model_binding_residues":[],"reason":{"bound":true,"relevant":false,"conserved_residues":false,"sterically_valid":false}},{"description":"ASCORBIC ACID","name":["ASC"],"number":"3","included":false,"model_binding_residues":[],"reason":{"bound":true,"relevant":true,"conserved_residues":false,"sterically_valid":false}}],"major_issues":null,"mdlchain_butpl_map":{"A":"1oaf.1.A"},"mdl_smtl_map":{"A":"A"},"mod_engine":"PROMOD3","modified_template":false,"oligo":{"based_on":"prediction","state":"monomer","state_bu":"monomer","state_tpl":"monomer","qs_prediction":"0.000","qs_conserved":"not conserved","chains_to_mdl":1,"res_to_mdl":247},"plip":{},"pred_lddt":0.9517196665,"qmean_values":{"global_scores":{"qmean4_norm_score":0.8388079776,"qmean4_z_score":1.4785556088,"qmean6_norm_score":0.8338550502,"qmean6_z_score":1.1646507788,"interaction_norm_score":-0.0244417741,"interaction_z_score":0.1020555226,"cbeta_norm_score":-0.0201252822,"cbeta_z_score":1.6235462548,"packing_norm_score":-0.3926247131,"packing_z_score":0.3127002959,"torsion_norm_score":-0.4589553198,"torsion_z_score":1.1468565436,"ss_agreement_norm_score":0.6233424511,"ss_agreement_z_score":-0.2466286889,"acc_agreement_norm_score":0.7044534413,"acc_agreement_z_score":0.2012818434,"avg_local_score":0.9017942165,"avg_local_score_error":0.052},"local_scores":{"A":[null,0.6883805969,0.8052473907,0.8751569522,0.8731653412,0.87694825,0.8718956779,0.846579123,0.824487838,0.7750505751,0.7832267792,0.8570947241,0.8038340303,0.8019122261,0.8995567524,0.8883916177,0.8363647756,0.8439008296,0.9092212236,0.8678557657,0.7988581253,0.8429379363,0.8915515265,0.836815982,0.8471335973,0.8703274358,0.9028825861,0.882233479,0.7883031787,0.8531786507,0.8867741609,0.9511142649,0.9485713526,0.9488713713,0.9365577293,0.9290673237,0.9394663148,0.8864834442,0.9367889079,0.9683446385,0.9228447559,0.9242196988,0.9513075266,0.972628624,0.9556793543,0.9440418223,0.9259376937,0.8894924677,0.8579109098,0.7782549937,0.8084113568,0.8269003867,0.9074955324,0.9495733975,0.9639684175,0.9786383995,0.938563323,0.9535279546,0.930926581,0.9193533086,0.8376291454,0.8125415141,0.8673546759,0.8461468731,0.8417816062,0.8786960152,0.8815588538,0.8514133251,0.8799458186,0.8673778472,0.8592127883,0.8879427743,0.9141458665,0.9190852361,0.9092170515,0.9131034609,0.9536643668,0.9232277955,0.8451779246,0.9149575979,0.9324371209,0.8857354898,0.9247122805,0.9260696065,0.8979498953,0.8782361031,0.8595135504,0.9112408642,0.8859071159,0.8791933445,0.9308031714,0.9307605618,0.9423432089,0.9687515409,0.9491209036,0.9369965938,0.9591425874,0.9348851827,0.9484722769,0.9761605792,0.9709538225,0.9535112097,0.945946598,0.9579498715,0.9484623064,0.8935765456,0.9214259253,0.9359062456,0.9572397237,0.9494127508,0.9333980353,0.8920468609,0.9331647935,0.9345588932,0.9221310128,0.9075642102,0.9364988513,0.9340615864,0.9055396967,0.9267701449,0.9210577394,0.8747009518,0.8474781771,0.839153713,0.9236598452,0.9240143599,0.895481296,0.8242666984,0.8738056899,0.8164907972,0.8895996302,0.897926681,0.8848577043,0.9130461516,0.8866433921,0.8614971427,0.9082608988,0.9075153243,0.8908210935,0.8658596673,0.9153190984,0.8366165885,0.8943881756,0.905879382,0.9019746359,0.8438369061,0.7687972693,0.8941668871,0.914083796,0.9255418598,0.9199942155,0.9207062434,0.9010235305,0.9290470659,0.9289953226,0.945918843,0.9563556799,0.9369336073,0.9451012974,0.9579576273,0.9564548665,0.9331281875,0.9510518498,0.9432563807,0.9544015305,0.8958936831,0.9559320212,0.892816441,0.8381042969,0.8002165471,0.8303206656,0.8761138394,0.8706507433,0.9014115148,0.8851615813,0.9617782239,0.9558756933,0.9257206995,0.9569637184,0.9560615007,0.936885799,0.9438476251,0.941377247,0.9621296825,0.9406812601,0.9504181984,0.9354437686,0.9468626247,0.9518388882,0.9360814179,0.9000543236,0.9059071277,0.9328414245,0.9205787563,0.8891342857,0.87681631,0.8280028514,0.7913498683,0.8309815161,0.8982865023,0.9289703444,0.9321435456,0.9191938502,0.9305688103,0.9462371418,0.9391781735,0.9443291802,0.9264200067,0.9366492988,0.9336653058,0.9253026634,0.8722166244,0.9106237758,0.8816944633,0.8995017084,0.9081009137,0.8483149421,0.9078660086,0.922017536,0.9335909686,0.8713501504,0.8594285679,0.91211894,0.9388049734,0.9009636787,0.8783690851,0.8619910831,0.874639187,0.9201297628,0.912503706,0.9209744409,0.9297132543,0.9175006074,0.9294615877,0.9441876713,0.8891209472,0.9394441544,0.9267702704,0.9083190925,0.8994108645,0.9371238092,0.9586240134,0.9180297348,0.9331757236,0.9193364718,0.916444611,0.8975727591,0.7345280434,null,null]},"qmean_version":"4.1.0"},"residue_range":[{"chain_name":"A","residue_from":"2","residue_to":"248"}],"templates":["69ef9312455022156647822d6a9c6b3d5f58535c"],"tpl_info":{"1oaf.1.A":{"origin":"reference database","label_asym_id":"A","label_smtl_id":"A","entity_type":"polymer","entity_id":"1"}}}
