# Supplementary material for: Identification and Characterization of the APX Gene Family and Its Expression Pattern under Phytohormone Treatment and Abiotic Stress in Populus trichocarpa
Source: Genes (Basel). 2021 Feb 25;12(3):334. doi: 10.3390/genes12030334 (PMC7996185; doi:10.3390/genes12030334)
Supplement: Supplementary file 1 [file genes-12-00334-s001.zip › Supplementary file 2/Supplementary file 2/APX11/model/01/model.pdb]

TITLE     SWISS-MODEL SERVER (https://swissmodel.expasy.org)
TITLE    2 APX11
EXPDTA    THEORETICAL MODEL (SWISS-MODEL SERVER)
AUTHOR    SWISS-MODEL SERVER (SEE REFERENCE IN JRNL Records)
REVDAT   1   03-NOV-20 1MOD    1       03:46
JRNL        AUTH   A.WATERHOUSE,M.BERTONI,S.BIENERT,G.STUDER,G.TAURIELLO,
JRNL        AUTH 2 R.GUMIENNY,F.T.HEER,T.A.P.DE BEER,C.REMPFER,L.BORDOLI,
JRNL        AUTH 3 R.LEPORE,T.SCHWEDE
JRNL        TITL   SWISS-MODEL: HOMOLOGY MODELLING OF PROTEIN STRUCTURES AND
JRNL        TITL 2 COMPLEXES
JRNL        REF    NUCLEIC.ACIDS.RES..           V.  46 W296  2018
JRNL        PMID   29788355
JRNL        DOI    10.1093/nar/gky427
REMARK   1
REMARK   1 REFERENCE 1
REMARK   1  AUTH   S.BIENERT,A.WATERHOUSE,T.A.P.DE BEER,G.TAURIELLO,G.STUDER,
REMARK   1  AUTH 2 L.BORDOLI,T.SCHWEDE
REMARK   1  TITL   THE SWISS-MODEL REPOSITORY - NEW FEATURES AND FUNCTIONALITY
REMARK   1  REF    NUCLEIC.ACIDS.RES..           V.  22       2017
REMARK   1  REFN                   ISSN 0305-1048
REMARK   1  PMID   27899672
REMARK   1  DOI    10.1093/nar/gkw1132
REMARK   1
REMARK   1 REFERENCE 2
REMARK   1  AUTH   N.GUEX,M.C.PEITSCH,T.SCHWEDE
REMARK   1  TITL   AUTOMATED COMPARATIVE PROTEIN STRUCTURE MODELING WITH
REMARK   1  TITL 2 SWISS-MODEL AND SWISS-PDBVIEWER: A HISTORICAL PERSPECTIVE
REMARK   1  REF    ELECTROPHORESIS               V.  30       2009
REMARK   1  REFN                   ISSN 0173-0835
REMARK   1  PMID   19517507
REMARK   1  DOI    10.1002/elps.200900140
REMARK   1
REMARK   1 REFERENCE 3
REMARK   1  AUTH   P.BENKERT,M.BIASINI,T.SCHWEDE
REMARK   1  TITL   TOWARD THE ESTIMATION OF THE ABSOLUTE QUALITY OF INDIVIDUAL
REMARK   1  TITL 2 PROTEIN STRUCTURE MODELS
REMARK   1  REF    BIOINFORMATICS                V.  27       2011
REMARK   1  REFN                   ISSN 1367-4803
REMARK   1  PMID   21134891
REMARK   1  DOI    10.1093/bioinformatics/btq662
REMARK   1
REMARK   1 REFERENCE 4
REMARK   1  AUTH   M.BERTONI,F.KIEFER,M.BIASINI,L.BORDOLI,T.SCHWEDE
REMARK   1  TITL   MODELING PROTEIN QUATERNARY STRUCTURE OF HOMO- AND
REMARK   1  TITL 2 HETERO-OLIGOMERS BEYOND BINARY INTERACTIONS BY HOMOLOGY
REMARK   1  REF    SCI.REP.                      V.   7       2017
REMARK   1  REFN                   ISSN
REMARK   1  PMID   28874689
REMARK   1  DOI    10.1038/s41598-017-09654-8
REMARK   1
REMARK   1 DISCLAIMER
REMARK   1 The SWISS-MODEL SERVER produces theoretical models for proteins.
REMARK   1 The results of any theoretical modelling procedure is
REMARK   1 NON-EXPERIMENTAL and MUST be considered with care. These models may
REMARK   1 contain significant errors. This is especially true for automated
REMARK   1 modeling since there is no human intervention during model
REMARK   1 building. Please read the header section and the logfile carefully
REMARK   1 to know what templates and alignments were used during the model
REMARK   1 building process. All information by the SWISS-MODEL SERVER is
REMARK   1 provided "AS-IS", without any warranty, expressed or implied.
REMARK   2
REMARK   2 COPYRIGHT NOTICE
REMARK   2 This SWISS-MODEL protein model is copyright. It is produced by the
REMARK   2 SWISS-MODEL server, developed by the Computational Structural
REMARK   2 Biology Group at the SIB Swiss Institute of Bioinformatics at the
REMARK   2 Biozentrum, University of Basel (https://swissmodel.expasy.org). This
REMARK   2 model is licensed under the CC BY-SA 4.0 Creative Commons
REMARK   2 Attribution-ShareAlike 4.0 International License
REMARK   2 (https://creativecommons.org/licenses/by-sa/4.0/legalcode), i.e. you
REMARK   2 can copy and redistribute the model in any medium or format,
REMARK   2 transform and build upon the model for any purpose, even
REMARK   2 commercially, under the following terms:
REMARK   2 Attribution - You must give appropriate credit, provide a link to
REMARK   2 the license, and indicate if changes were made. You may do so in any
REMARK   2 reasonable manner, but not in any way that suggests the licensor
REMARK   2 endorses you or your use. When you publish, patent or distribute
REMARK   2 results that were fully or partially based on the model, please cite
REMARK   2 the corresponding papers mentioned under JRNL.
REMARK   2 ShareAlike - If you remix, transform, or build upon the material,
REMARK   2 you must distribute your contributions under the same license as the
REMARK   2 original.
REMARK   2 No additional restrictions - you may not apply legal terms or
REMARK   2 technological measures that legally restrict others from doing
REMARK   2 anything the license permits.
REMARK   2 Find a human-readable summary of (and not a substitute for) the
REMARK   2 CC BY-SA 4.0 license at this link:
REMARK   2 https://creativecommons.org/licenses/by-sa/4.0/
REMARK   3 
REMARK   3 MODEL INFORMATION
REMARK   3  ENGIN   PROMOD3
REMARK   3  VERSN   3.1.1
REMARK   3  OSTAT   monomer
REMARK   3  OSRSN   PREDICTION
REMARK   3  QSPRD   0.000
REMARK   3  GMQE    0.95
REMARK   3  QMNV    4.1.0
REMARK   3  QMN4    1.48
REMARK   3  MODT    FALSE
REMARK   3 
REMARK   3 TEMPLATE 1
REMARK   3  PDBID   1oaf
REMARK   3  CHAIN   A
REMARK   3  MMCIF   A
REMARK   3  PDBV    2020-10-24
REMARK   3  SMTLE   1oaf.1.A
REMARK   3  SMTLV   2020-11-02
REMARK   3  MTHD    X-RAY DIFFRACTION 1.40 A
REMARK   3  FOUND   HHblits
REMARK   3  GMQE    0.95
REMARK   3  SIM     0.58
REMARK   3  SID     85.83
REMARK   3  OSTAT   monomer
REMARK   3  LIGND   HEM
REMARK   3  LIGND 2 ASC
REMARK   3  ALN A TRG MGKCYPTVSEEYQKAVEKCKRKLRGLIAEKHCAPLMLRLAWHSAGTFDVNTKTGGPFG
REMARK   3  ALN A TRG TIRHPDELAHGANNGLDIAVRLLEPLKEQFPNLSYADFYQLAGVVAVEITGGPEVPFH
REMARK   3  ALN A TRG PGRPDKSDPPPEGRLPDATKGSDHLRDVFG-HMGLSDKDIVALSGGHTLGRCHKERSG
REMARK   3  ALN A TRG FEGPWTPNPLVFDNSYFKELLSGEKEGLIQLPTDKTLLEDPVFRPLVEKYAADEDAFF
REMARK   3  ALN A TRG ADYAEAHMKLSELGFAEAY
REMARK   3  ALN A TPL -GKSYPTVSADYQKAVEKAKKKLRGFIAEKRCAPLMLRLAWHSAGTFDKGTKTGGPFG
REMARK   3  ALN A TPL TIKHPAELAHSANNGLDIAVRLLEPLKAEFPILSYADFYQLAGVVAVEVTGGPEVPFH
REMARK   3  ALN A TPL PGREDKPEPPPEGRLPDATKGSDHLRDVFGKAMGLTDQDIVALSGGHTIGAAHKERSG
REMARK   3  ALN A TPL FEGPWTSNPLIFDNSYFTELLSGEKEGLLQLPSDKALLSDPVFRPLVDKYAADEDAFF
REMARK   3  ALN A TPL ADYAEAHQKLSELGFAD--
REMARK   3  ALN A OFF 12
ATOM      1  N   GLY A   2      35.636  38.827  16.973  1.00  0.69           N  
ATOM      2  CA  GLY A   2      36.316  39.420  15.763  1.00  0.69           C  
ATOM      3  C   GLY A   2      37.045  40.714  15.961  1.00  0.69           C  
ATOM      4  O   GLY A   2      37.532  41.264  14.994  1.00  0.69           O  
ATOM      5  N   LYS A   3      37.137  41.249  17.193  1.00  0.81           N  
ATOM      6  CA  LYS A   3      37.644  42.583  17.395  1.00  0.81           C  
ATOM      7  C   LYS A   3      39.064  42.560  17.899  1.00  0.81           C  
ATOM      8  O   LYS A   3      39.396  41.820  18.825  1.00  0.81           O  
ATOM      9  CB  LYS A   3      36.796  43.307  18.456  1.00  0.81           C  
ATOM     10  CG  LYS A   3      35.327  43.505  18.072  1.00  0.81           C  
ATOM     11  CD  LYS A   3      35.207  44.321  16.791  1.00  0.81           C  
ATOM     12  CE  LYS A   3      33.795  44.770  16.488  1.00  0.81           C  
ATOM     13  NZ  LYS A   3      33.892  45.545  15.249  1.00  0.81           N  
ATOM     14  N   CYS A   4      39.919  43.400  17.304  1.00  0.88           N  
ATOM     15  CA  CYS A   4      41.267  43.626  17.758  1.00  0.88           C  
ATOM     16  C   CYS A   4      41.336  45.105  18.080  1.00  0.88           C  
ATOM     17  O   CYS A   4      41.474  45.961  17.208  1.00  0.88           O  
ATOM     18  CB  CYS A   4      42.303  43.230  16.672  1.00  0.88           C  
ATOM     19  SG  CYS A   4      42.318  41.439  16.332  1.00  0.88           S  
ATOM     20  N   TYR A   5      41.178  45.459  19.372  1.00  0.87           N  
ATOM     21  CA  TYR A   5      41.128  46.848  19.804  1.00  0.87           C  
ATOM     22  C   TYR A   5      42.480  47.545  19.699  1.00  0.87           C  
ATOM     23  O   TYR A   5      43.498  46.930  20.016  1.00  0.87           O  
ATOM     24  CB  TYR A   5      40.573  47.014  21.241  1.00  0.87           C  
ATOM     25  CG  TYR A   5      39.205  46.413  21.340  1.00  0.87           C  
ATOM     26  CD1 TYR A   5      38.096  46.992  20.701  1.00  0.87           C  
ATOM     27  CD2 TYR A   5      39.035  45.220  22.046  1.00  0.87           C  
ATOM     28  CE1 TYR A   5      36.849  46.340  20.708  1.00  0.87           C  
ATOM     29  CE2 TYR A   5      37.797  44.584  22.078  1.00  0.87           C  
ATOM     30  CZ  TYR A   5      36.727  45.113  21.380  1.00  0.87           C  
ATOM     31  OH  TYR A   5      35.590  44.299  21.357  1.00  0.87           O  
ATOM     32  N   PRO A   6      42.573  48.794  19.262  1.00  0.88           N  
ATOM     33  CA  PRO A   6      43.852  49.463  19.109  1.00  0.88           C  
ATOM     34  C   PRO A   6      44.440  49.900  20.436  1.00  0.88           C  
ATOM     35  O   PRO A   6      43.727  50.122  21.414  1.00  0.88           O  
ATOM     36  CB  PRO A   6      43.527  50.687  18.246  1.00  0.88           C  
ATOM     37  CG  PRO A   6      42.086  51.013  18.626  1.00  0.88           C  
ATOM     38  CD  PRO A   6      41.457  49.641  18.847  1.00  0.88           C  
ATOM     39  N   THR A   7      45.774  50.028  20.471  1.00  0.87           N  
ATOM     40  CA  THR A   7      46.523  50.620  21.568  1.00  0.87           C  
ATOM     41  C   THR A   7      46.313  52.114  21.626  1.00  0.87           C  
ATOM     42  O   THR A   7      46.550  52.820  20.646  1.00  0.87           O  
ATOM     43  CB  THR A   7      48.022  50.407  21.421  1.00  0.87           C  
ATOM     44  OG1 THR A   7      48.305  49.017  21.349  1.00  0.87           O  
ATOM     45  CG2 THR A   7      48.820  50.955  22.614  1.00  0.87           C  
ATOM     46  N   VAL A   8      45.915  52.655  22.790  1.00  0.85           N  
ATOM     47  CA  VAL A   8      45.882  54.086  23.009  1.00  0.85           C  
ATOM     48  C   VAL A   8      46.818  54.370  24.169  1.00  0.85           C  
ATOM     49  O   VAL A   8      47.106  53.498  24.990  1.00  0.85           O  
ATOM     50  CB  VAL A   8      44.491  54.678  23.263  1.00  0.85           C  
ATOM     51  CG1 VAL A   8      43.553  54.381  22.078  1.00  0.85           C  
ATOM     52  CG2 VAL A   8      43.896  54.176  24.589  1.00  0.85           C  
ATOM     53  N   SER A   9      47.362  55.601  24.250  1.00  0.82           N  
ATOM     54  CA  SER A   9      48.250  56.046  25.322  1.00  0.82           C  
ATOM     55  C   SER A   9      47.648  55.964  26.726  1.00  0.82           C  
ATOM     56  O   SER A   9      46.428  55.928  26.905  1.00  0.82           O  
ATOM     57  CB  SER A   9      48.840  57.471  25.069  1.00  0.82           C  
ATOM     58  OG  SER A   9      47.872  58.515  25.214  1.00  0.82           O  
ATOM     59  N   GLU A  10      48.489  55.939  27.782  1.00  0.78           N  
ATOM     60  CA  GLU A  10      48.054  56.039  29.169  1.00  0.78           C  
ATOM     61  C   GLU A  10      47.279  57.322  29.472  1.00  0.78           C  
ATOM     62  O   GLU A  10      46.260  57.313  30.160  1.00  0.78           O  
ATOM     63  CB  GLU A  10      49.273  55.936  30.100  1.00  0.78           C  
ATOM     64  CG  GLU A  10      49.907  54.523  30.140  1.00  0.78           C  
ATOM     65  CD  GLU A  10      51.132  54.477  31.056  1.00  0.78           C  
ATOM     66  OE1 GLU A  10      51.550  55.561  31.534  1.00  0.78           O  
ATOM     67  OE2 GLU A  10      51.656  53.355  31.270  1.00  0.78           O  
ATOM     68  N   GLU A  11      47.713  58.463  28.898  1.00  0.78           N  
ATOM     69  CA  GLU A  11      47.000  59.727  28.960  1.00  0.78           C  
ATOM     70  C   GLU A  11      45.609  59.688  28.338  1.00  0.78           C  
ATOM     71  O   GLU A  11      44.650  60.233  28.891  1.00  0.78           O  
ATOM     72  CB  GLU A  11      47.817  60.850  28.305  1.00  0.78           C  
ATOM     73  CG  GLU A  11      49.123  61.194  29.056  1.00  0.78           C  
ATOM     74  CD  GLU A  11      49.883  62.312  28.342  1.00  0.78           C  
ATOM     75  OE1 GLU A  11      49.451  62.682  27.219  1.00  0.78           O  
ATOM     76  OE2 GLU A  11      50.892  62.793  28.912  1.00  0.78           O  
ATOM     77  N   TYR A  12      45.443  59.000  27.187  1.00  0.86           N  
ATOM     78  CA  TYR A  12      44.143  58.765  26.580  1.00  0.86           C  
ATOM     79  C   TYR A  12      43.220  57.959  27.494  1.00  0.86           C  
ATOM     80  O   TYR A  12      42.077  58.335  27.736  1.00  0.86           O  
ATOM     81  CB  TYR A  12      44.330  58.030  25.226  1.00  0.86           C  
ATOM     82  CG  TYR A  12      43.131  58.162  24.321  1.00  0.86           C  
ATOM     83  CD1 TYR A  12      41.931  57.455  24.526  1.00  0.86           C  
ATOM     84  CD2 TYR A  12      43.202  59.058  23.250  1.00  0.86           C  
ATOM     85  CE1 TYR A  12      40.806  57.713  23.724  1.00  0.86           C  
ATOM     86  CE2 TYR A  12      42.096  59.296  22.434  1.00  0.86           C  
ATOM     87  CZ  TYR A  12      40.899  58.644  22.688  1.00  0.86           C  
ATOM     88  OH  TYR A  12      39.793  58.961  21.894  1.00  0.86           O  
ATOM     89  N   GLN A  13      43.736  56.858  28.085  1.00  0.80           N  
ATOM     90  CA  GLN A  13      43.016  56.027  29.044  1.00  0.80           C  
ATOM     91  C   GLN A  13      42.606  56.782  30.296  1.00  0.80           C  
ATOM     92  O   GLN A  13      41.478  56.678  30.769  1.00  0.80           O  
ATOM     93  CB  GLN A  13      43.853  54.786  29.432  1.00  0.80           C  
ATOM     94  CG  GLN A  13      43.995  53.800  28.255  1.00  0.80           C  
ATOM     95  CD  GLN A  13      44.983  52.671  28.551  1.00  0.80           C  
ATOM     96  OE1 GLN A  13      44.755  51.834  29.419  1.00  0.80           O  
ATOM     97  NE2 GLN A  13      46.107  52.622  27.796  1.00  0.80           N  
ATOM     98  N   LYS A  14      43.500  57.634  30.837  1.00  0.80           N  
ATOM     99  CA  LYS A  14      43.188  58.517  31.947  1.00  0.80           C  
ATOM    100  C   LYS A  14      42.035  59.466  31.624  1.00  0.80           C  
ATOM    101  O   LYS A  14      41.101  59.606  32.428  1.00  0.80           O  
ATOM    102  CB  LYS A  14      44.474  59.305  32.325  1.00  0.80           C  
ATOM    103  CG  LYS A  14      44.541  60.316  33.507  1.00  0.80           C  
ATOM    104  CD  LYS A  14      43.297  60.628  34.364  1.00  0.80           C  
ATOM    105  CE  LYS A  14      42.797  59.464  35.228  1.00  0.80           C  
ATOM    106  NZ  LYS A  14      41.322  59.330  35.159  1.00  0.80           N  
ATOM    107  N   ALA A  15      42.053  60.089  30.426  1.00  0.90           N  
ATOM    108  CA  ALA A  15      41.006  60.956  29.922  1.00  0.90           C  
ATOM    109  C   ALA A  15      39.661  60.225  29.820  1.00  0.90           C  
ATOM    110  O   ALA A  15      38.661  60.760  30.299  1.00  0.90           O  
ATOM    111  CB  ALA A  15      41.433  61.618  28.586  1.00  0.90           C  
ATOM    112  N   VAL A  16      39.639  58.965  29.304  1.00  0.89           N  
ATOM    113  CA  VAL A  16      38.461  58.078  29.225  1.00  0.89           C  
ATOM    114  C   VAL A  16      37.807  57.845  30.577  1.00  0.89           C  
ATOM    115  O   VAL A  16      36.599  58.023  30.745  1.00  0.89           O  
ATOM    116  CB  VAL A  16      38.726  56.724  28.559  1.00  0.89           C  
ATOM    117  CG1 VAL A  16      37.475  55.811  28.628  1.00  0.89           C  
ATOM    118  CG2 VAL A  16      39.078  56.962  27.080  1.00  0.89           C  
ATOM    119  N   GLU A  17      38.597  57.507  31.611  1.00  0.84           N  
ATOM    120  CA  GLU A  17      38.106  57.322  32.961  1.00  0.84           C  
ATOM    121  C   GLU A  17      37.565  58.590  33.599  1.00  0.84           C  
ATOM    122  O   GLU A  17      36.584  58.612  34.349  1.00  0.84           O  
ATOM    123  CB  GLU A  17      39.242  56.750  33.840  1.00  0.84           C  
ATOM    124  CG  GLU A  17      39.680  55.339  33.397  1.00  0.84           C  
ATOM    125  CD  GLU A  17      38.455  54.429  33.377  1.00  0.84           C  
ATOM    126  OE1 GLU A  17      37.749  54.393  34.422  1.00  0.84           O  
ATOM    127  OE2 GLU A  17      38.169  53.839  32.306  1.00  0.84           O  
ATOM    128  N   LYS A  18      38.233  59.730  33.345  1.00  0.84           N  
ATOM    129  CA  LYS A  18      37.788  61.001  33.878  1.00  0.84           C  
ATOM    130  C   LYS A  18      36.545  61.568  33.217  1.00  0.84           C  
ATOM    131  O   LYS A  18      35.689  62.143  33.908  1.00  0.84           O  
ATOM    132  CB  LYS A  18      38.878  62.085  33.879  1.00  0.84           C  
ATOM    133  CG  LYS A  18      38.507  63.372  34.655  1.00  0.84           C  
ATOM    134  CD  LYS A  18      38.416  63.232  36.196  1.00  0.84           C  
ATOM    135  CE  LYS A  18      37.145  62.675  36.876  1.00  0.84           C  
ATOM    136  NZ  LYS A  18      35.904  63.330  36.418  1.00  0.84           N  
ATOM    137  N   CYS A  19      36.441  61.448  31.881  1.00  0.91           N  
ATOM    138  CA  CYS A  19      35.296  61.867  31.098  1.00  0.91           C  
ATOM    139  C   CYS A  19      34.062  61.069  31.455  1.00  0.91           C  
ATOM    140  O   CYS A  19      33.000  61.661  31.628  1.00  0.91           O  
ATOM    141  CB  CYS A  19      35.580  61.966  29.583  1.00  0.91           C  
ATOM    142  SG  CYS A  19      35.861  60.396  28.801  1.00  0.91           S  
ATOM    143  N   LYS A  20      34.185  59.741  31.692  1.00  0.87           N  
ATOM    144  CA  LYS A  20      33.091  58.886  32.146  1.00  0.87           C  
ATOM    145  C   LYS A  20      32.443  59.362  33.439  1.00  0.87           C  
ATOM    146  O   LYS A  20      31.225  59.462  33.558  1.00  0.87           O  
ATOM    147  CB  LYS A  20      33.596  57.437  32.359  1.00  0.87           C  
ATOM    148  CG  LYS A  20      32.458  56.425  32.574  1.00  0.87           C  
ATOM    149  CD  LYS A  20      32.921  54.959  32.534  1.00  0.87           C  
ATOM    150  CE  LYS A  20      31.753  53.974  32.394  1.00  0.87           C  
ATOM    151  NZ  LYS A  20      32.249  52.581  32.393  1.00  0.87           N  
ATOM    152  N   ARG A  21      33.259  59.741  34.441  1.00  0.80           N  
ATOM    153  CA  ARG A  21      32.776  60.365  35.661  1.00  0.80           C  
ATOM    154  C   ARG A  21      32.099  61.726  35.467  1.00  0.80           C  
ATOM    155  O   ARG A  21      31.123  62.042  36.144  1.00  0.80           O  
ATOM    156  CB  ARG A  21      33.931  60.542  36.670  1.00  0.80           C  
ATOM    157  CG  ARG A  21      34.484  59.234  37.268  1.00  0.80           C  
ATOM    158  CD  ARG A  21      35.654  59.474  38.231  1.00  0.80           C  
ATOM    159  NE  ARG A  21      36.108  58.153  38.756  1.00  0.80           N  
ATOM    160  CZ  ARG A  21      37.225  57.960  39.474  1.00  0.80           C  
ATOM    161  NH1 ARG A  21      37.529  56.733  39.892  1.00  0.80           N  
ATOM    162  NH2 ARG A  21      38.032  58.958  39.818  1.00  0.80           N  
ATOM    163  N   LYS A  22      32.629  62.590  34.573  1.00  0.84           N  
ATOM    164  CA  LYS A  22      32.021  63.878  34.257  1.00  0.84           C  
ATOM    165  C   LYS A  22      30.700  63.736  33.518  1.00  0.84           C  
ATOM    166  O   LYS A  22      29.726  64.420  33.830  1.00  0.84           O  
ATOM    167  CB  LYS A  22      32.938  64.798  33.414  1.00  0.84           C  
ATOM    168  CG  LYS A  22      34.252  65.298  34.061  1.00  0.84           C  
ATOM    169  CD  LYS A  22      34.072  66.218  35.286  1.00  0.84           C  
ATOM    170  CE  LYS A  22      35.314  66.767  36.033  1.00  0.84           C  
ATOM    171  NZ  LYS A  22      36.559  66.756  35.226  1.00  0.84           N  
ATOM    172  N   LEU A  23      30.636  62.815  32.539  1.00  0.89           N  
ATOM    173  CA  LEU A  23      29.431  62.483  31.808  1.00  0.89           C  
ATOM    174  C   LEU A  23      28.312  61.976  32.701  1.00  0.89           C  
ATOM    175  O   LEU A  23      27.168  62.391  32.547  1.00  0.89           O  
ATOM    176  CB  LEU A  23      29.730  61.457  30.692  1.00  0.89           C  
ATOM    177  CG  LEU A  23      30.423  62.060  29.455  1.00  0.89           C  
ATOM    178  CD1 LEU A  23      31.060  60.953  28.600  1.00  0.89           C  
ATOM    179  CD2 LEU A  23      29.434  62.893  28.624  1.00  0.89           C  
ATOM    180  N   ARG A  24      28.603  61.112  33.698  1.00  0.84           N  
ATOM    181  CA  ARG A  24      27.591  60.625  34.630  1.00  0.84           C  
ATOM    182  C   ARG A  24      26.897  61.726  35.407  1.00  0.84           C  
ATOM    183  O   ARG A  24      25.674  61.752  35.527  1.00  0.84           O  
ATOM    184  CB  ARG A  24      28.217  59.724  35.713  1.00  0.84           C  
ATOM    185  CG  ARG A  24      28.638  58.319  35.270  1.00  0.84           C  
ATOM    186  CD  ARG A  24      29.472  57.680  36.381  1.00  0.84           C  
ATOM    187  NE  ARG A  24      29.893  56.346  35.930  1.00  0.84           N  
ATOM    188  CZ  ARG A  24      31.001  55.688  36.260  1.00  0.84           C  
ATOM    189  NH1 ARG A  24      31.956  56.291  36.943  1.00  0.84           N  
ATOM    190  NH2 ARG A  24      31.065  54.388  35.991  1.00  0.84           N  
ATOM    191  N   GLY A  25      27.687  62.682  35.933  1.00  0.85           N  
ATOM    192  CA  GLY A  25      27.151  63.794  36.699  1.00  0.85           C  
ATOM    193  C   GLY A  25      26.395  64.775  35.845  1.00  0.85           C  
ATOM    194  O   GLY A  25      25.319  65.231  36.225  1.00  0.85           O  
ATOM    195  N   LEU A  26      26.919  65.094  34.644  1.00  0.87           N  
ATOM    196  CA  LEU A  26      26.236  65.962  33.700  1.00  0.87           C  
ATOM    197  C   LEU A  26      24.938  65.389  33.147  1.00  0.87           C  
ATOM    198  O   LEU A  26      23.910  66.063  33.096  1.00  0.87           O  
ATOM    199  CB  LEU A  26      27.141  66.302  32.493  1.00  0.87           C  
ATOM    200  CG  LEU A  26      26.507  67.292  31.492  1.00  0.87           C  
ATOM    201  CD1 LEU A  26      26.219  68.655  32.136  1.00  0.87           C  
ATOM    202  CD2 LEU A  26      27.387  67.497  30.257  1.00  0.87           C  
ATOM    203  N   ILE A  27      24.944  64.116  32.708  1.00  0.90           N  
ATOM    204  CA  ILE A  27      23.773  63.465  32.136  1.00  0.90           C  
ATOM    205  C   ILE A  27      22.664  63.260  33.160  1.00  0.90           C  
ATOM    206  O   ILE A  27      21.485  63.459  32.852  1.00  0.90           O  
ATOM    207  CB  ILE A  27      24.151  62.174  31.409  1.00  0.90           C  
ATOM    208  CG1 ILE A  27      24.995  62.524  30.157  1.00  0.90           C  
ATOM    209  CG2 ILE A  27      22.900  61.363  31.012  1.00  0.90           C  
ATOM    210  CD1 ILE A  27      25.589  61.310  29.435  1.00  0.90           C  
ATOM    211  N   ALA A  28      23.027  62.877  34.408  1.00  0.88           N  
ATOM    212  CA  ALA A  28      22.101  62.747  35.517  1.00  0.88           C  
ATOM    213  C   ALA A  28      21.417  64.044  35.909  1.00  0.88           C  
ATOM    214  O   ALA A  28      20.207  64.074  36.103  1.00  0.88           O  
ATOM    215  CB  ALA A  28      22.829  62.273  36.790  1.00  0.88           C  
ATOM    216  N   GLU A  29      22.191  65.146  36.028  1.00  0.79           N  
ATOM    217  CA  GLU A  29      21.659  66.457  36.361  1.00  0.79           C  
ATOM    218  C   GLU A  29      20.746  66.986  35.271  1.00  0.79           C  
ATOM    219  O   GLU A  29      19.604  67.371  35.516  1.00  0.79           O  
ATOM    220  CB  GLU A  29      22.823  67.438  36.664  1.00  0.79           C  
ATOM    221  CG  GLU A  29      22.416  68.764  37.361  1.00  0.79           C  
ATOM    222  CD  GLU A  29      21.782  69.810  36.441  1.00  0.79           C  
ATOM    223  OE1 GLU A  29      20.851  70.504  36.925  1.00  0.79           O  
ATOM    224  OE2 GLU A  29      22.235  69.947  35.273  1.00  0.79           O  
ATOM    225  N   LYS A  30      21.181  66.907  34.001  1.00  0.85           N  
ATOM    226  CA  LYS A  30      20.467  67.518  32.903  1.00  0.85           C  
ATOM    227  C   LYS A  30      19.214  66.754  32.465  1.00  0.85           C  
ATOM    228  O   LYS A  30      18.401  67.245  31.672  1.00  0.85           O  
ATOM    229  CB  LYS A  30      21.464  67.715  31.732  1.00  0.85           C  
ATOM    230  CG  LYS A  30      20.953  68.539  30.539  1.00  0.85           C  
ATOM    231  CD  LYS A  30      20.587  69.973  30.967  1.00  0.85           C  
ATOM    232  CE  LYS A  30      20.059  70.890  29.872  1.00  0.85           C  
ATOM    233  NZ  LYS A  30      18.953  70.208  29.178  1.00  0.85           N  
ATOM    234  N   HIS A  31      19.059  65.508  32.960  1.00  0.89           N  
ATOM    235  CA  HIS A  31      17.945  64.607  32.708  1.00  0.89           C  
ATOM    236  C   HIS A  31      17.874  64.173  31.251  1.00  0.89           C  
ATOM    237  O   HIS A  31      16.810  63.887  30.701  1.00  0.89           O  
ATOM    238  CB  HIS A  31      16.583  65.178  33.164  1.00  0.89           C  
ATOM    239  CG  HIS A  31      16.545  65.590  34.595  1.00  0.89           C  
ATOM    240  ND1 HIS A  31      16.591  64.617  35.570  1.00  0.89           N  
ATOM    241  CD2 HIS A  31      16.511  66.827  35.155  1.00  0.89           C  
ATOM    242  CE1 HIS A  31      16.602  65.282  36.707  1.00  0.89           C  
ATOM    243  NE2 HIS A  31      16.549  66.622  36.516  1.00  0.89           N  
ATOM    244  N   CYS A  32      19.044  64.098  30.579  1.00  0.95           N  
ATOM    245  CA  CYS A  32      19.139  64.000  29.132  1.00  0.95           C  
ATOM    246  C   CYS A  32      19.629  62.650  28.643  1.00  0.95           C  
ATOM    247  O   CYS A  32      19.894  62.479  27.453  1.00  0.95           O  
ATOM    248  CB  CYS A  32      20.025  65.125  28.525  1.00  0.95           C  
ATOM    249  SG  CYS A  32      21.752  65.109  29.111  1.00  0.95           S  
ATOM    250  N   ALA A  33      19.686  61.634  29.533  1.00  0.95           N  
ATOM    251  CA  ALA A  33      20.083  60.272  29.200  1.00  0.95           C  
ATOM    252  C   ALA A  33      19.379  59.679  27.966  1.00  0.95           C  
ATOM    253  O   ALA A  33      20.071  59.087  27.136  1.00  0.95           O  
ATOM    254  CB  ALA A  33      19.961  59.331  30.426  1.00  0.95           C  
ATOM    255  N   PRO A  34      18.077  59.836  27.710  1.00  0.95           N  
ATOM    256  CA  PRO A  34      17.473  59.329  26.486  1.00  0.95           C  
ATOM    257  C   PRO A  34      17.938  59.937  25.209  1.00  0.95           C  
ATOM    258  O   PRO A  34      18.072  59.246  24.200  1.00  0.95           O  
ATOM    259  CB  PRO A  34      15.968  59.557  26.680  1.00  0.95           C  
ATOM    260  CG  PRO A  34      15.775  59.694  28.193  1.00  0.95           C  
ATOM    261  CD  PRO A  34      17.069  60.345  28.643  1.00  0.95           C  
ATOM    262  N   LEU A  35      18.166  61.245  25.221  1.00  0.94           N  
ATOM    263  CA  LEU A  35      18.651  61.954  24.078  1.00  0.94           C  
ATOM    264  C   LEU A  35      20.092  61.578  23.735  1.00  0.94           C  
ATOM    265  O   LEU A  35      20.446  61.407  22.569  1.00  0.94           O  
ATOM    266  CB  LEU A  35      18.454  63.449  24.351  1.00  0.94           C  
ATOM    267  CG  LEU A  35      18.654  64.324  23.112  1.00  0.94           C  
ATOM    268  CD1 LEU A  35      17.649  64.026  21.987  1.00  0.94           C  
ATOM    269  CD2 LEU A  35      18.644  65.806  23.500  1.00  0.94           C  
ATOM    270  N   MET A  36      20.940  61.394  24.768  1.00  0.93           N  
ATOM    271  CA  MET A  36      22.309  60.920  24.644  1.00  0.93           C  
ATOM    272  C   MET A  36      22.420  59.498  24.122  1.00  0.93           C  
ATOM    273  O   MET A  36      23.247  59.203  23.257  1.00  0.93           O  
ATOM    274  CB  MET A  36      23.061  61.066  25.990  1.00  0.93           C  
ATOM    275  CG  MET A  36      23.169  62.533  26.442  1.00  0.93           C  
ATOM    276  SD  MET A  36      24.021  63.566  25.219  1.00  0.93           S  
ATOM    277  CE  MET A  36      23.567  65.159  25.938  1.00  0.93           C  
ATOM    278  N   LEU A  37      21.552  58.578  24.593  1.00  0.94           N  
ATOM    279  CA  LEU A  37      21.467  57.240  24.026  1.00  0.94           C  
ATOM    280  C   LEU A  37      21.053  57.248  22.558  1.00  0.94           C  
ATOM    281  O   LEU A  37      21.667  56.588  21.721  1.00  0.94           O  
ATOM    282  CB  LEU A  37      20.520  56.328  24.841  1.00  0.94           C  
ATOM    283  CG  LEU A  37      20.383  54.879  24.317  1.00  0.94           C  
ATOM    284  CD1 LEU A  37      21.743  54.178  24.163  1.00  0.94           C  
ATOM    285  CD2 LEU A  37      19.460  54.050  25.222  1.00  0.94           C  
ATOM    286  N   ARG A  38      20.038  58.064  22.199  1.00  0.89           N  
ATOM    287  CA  ARG A  38      19.615  58.261  20.822  1.00  0.89           C  
ATOM    288  C   ARG A  38      20.710  58.838  19.921  1.00  0.89           C  
ATOM    289  O   ARG A  38      20.884  58.396  18.785  1.00  0.89           O  
ATOM    290  CB  ARG A  38      18.348  59.148  20.779  1.00  0.89           C  
ATOM    291  CG  ARG A  38      17.733  59.330  19.375  1.00  0.89           C  
ATOM    292  CD  ARG A  38      16.492  60.228  19.382  1.00  0.89           C  
ATOM    293  NE  ARG A  38      16.218  60.642  17.954  1.00  0.89           N  
ATOM    294  CZ  ARG A  38      15.987  61.897  17.547  1.00  0.89           C  
ATOM    295  NH1 ARG A  38      15.973  62.928  18.385  1.00  0.89           N  
ATOM    296  NH2 ARG A  38      15.836  62.218  16.265  1.00  0.89           N  
ATOM    297  N   LEU A  39      21.504  59.809  20.422  1.00  0.94           N  
ATOM    298  CA  LEU A  39      22.668  60.358  19.735  1.00  0.94           C  
ATOM    299  C   LEU A  39      23.743  59.318  19.418  1.00  0.94           C  
ATOM    300  O   LEU A  39      24.241  59.230  18.295  1.00  0.94           O  
ATOM    301  CB  LEU A  39      23.323  61.477  20.592  1.00  0.94           C  
ATOM    302  CG  LEU A  39      24.567  62.157  19.974  1.00  0.94           C  
ATOM    303  CD1 LEU A  39      24.208  62.963  18.719  1.00  0.94           C  
ATOM    304  CD2 LEU A  39      25.303  63.030  21.004  1.00  0.94           C  
ATOM    305  N   ALA A  40      24.110  58.471  20.407  1.00  0.97           N  
ATOM    306  CA  ALA A  40      25.079  57.407  20.223  1.00  0.97           C  
ATOM    307  C   ALA A  40      24.625  56.357  19.213  1.00  0.97           C  
ATOM    308  O   ALA A  40      25.382  55.955  18.324  1.00  0.97           O  
ATOM    309  CB  ALA A  40      25.377  56.733  21.576  1.00  0.97           C  
ATOM    310  N   TRP A  41      23.349  55.937  19.311  1.00  0.92           N  
ATOM    311  CA  TRP A  41      22.688  55.022  18.399  1.00  0.92           C  
ATOM    312  C   TRP A  41      22.574  55.562  16.974  1.00  0.92           C  
ATOM    313  O   TRP A  41      22.942  54.871  16.027  1.00  0.92           O  
ATOM    314  CB  TRP A  41      21.322  54.594  19.038  1.00  0.92           C  
ATOM    315  CG  TRP A  41      20.082  54.384  18.171  1.00  0.92           C  
ATOM    316  CD1 TRP A  41      18.865  55.006  18.260  1.00  0.92           C  
ATOM    317  CD2 TRP A  41      19.982  53.497  17.047  1.00  0.92           C  
ATOM    318  NE1 TRP A  41      18.015  54.568  17.268  1.00  0.92           N  
ATOM    319  CE2 TRP A  41      18.696  53.651  16.506  1.00  0.92           C  
ATOM    320  CE3 TRP A  41      20.897  52.620  16.485  1.00  0.92           C  
ATOM    321  CZ2 TRP A  41      18.304  52.943  15.380  1.00  0.92           C  
ATOM    322  CZ3 TRP A  41      20.497  51.894  15.363  1.00  0.92           C  
ATOM    323  CH2 TRP A  41      19.227  52.060  14.808  1.00  0.92           C  
ATOM    324  N   HIS A  42      22.137  56.822  16.770  1.00  0.92           N  
ATOM    325  CA  HIS A  42      22.076  57.438  15.450  1.00  0.92           C  
ATOM    326  C   HIS A  42      23.442  57.605  14.786  1.00  0.92           C  
ATOM    327  O   HIS A  42      23.567  57.432  13.577  1.00  0.92           O  
ATOM    328  CB  HIS A  42      21.211  58.725  15.439  1.00  0.92           C  
ATOM    329  CG  HIS A  42      19.733  58.446  15.576  1.00  0.92           C  
ATOM    330  ND1 HIS A  42      18.812  59.434  15.275  1.00  0.92           N  
ATOM    331  CD2 HIS A  42      19.094  57.254  15.693  1.00  0.92           C  
ATOM    332  CE1 HIS A  42      17.654  58.827  15.189  1.00  0.92           C  
ATOM    333  NE2 HIS A  42      17.762  57.505  15.447  1.00  0.92           N  
ATOM    334  N   SER A  43      24.511  57.877  15.569  1.00  0.95           N  
ATOM    335  CA  SER A  43      25.896  57.867  15.086  1.00  0.95           C  
ATOM    336  C   SER A  43      26.342  56.486  14.615  1.00  0.95           C  
ATOM    337  O   SER A  43      26.886  56.310  13.530  1.00  0.95           O  
ATOM    338  CB  SER A  43      26.866  58.345  16.218  1.00  0.95           C  
ATOM    339  OG  SER A  43      28.222  58.561  15.808  1.00  0.95           O  
ATOM    340  N   ALA A  44      26.080  55.436  15.422  1.00  0.97           N  
ATOM    341  CA  ALA A  44      26.508  54.086  15.123  1.00  0.97           C  
ATOM    342  C   ALA A  44      25.695  53.351  14.065  1.00  0.97           C  
ATOM    343  O   ALA A  44      26.209  52.533  13.301  1.00  0.97           O  
ATOM    344  CB  ALA A  44      26.503  53.265  16.415  1.00  0.97           C  
ATOM    345  N   GLY A  45      24.389  53.651  13.980  1.00  0.96           N  
ATOM    346  CA  GLY A  45      23.419  52.960  13.144  1.00  0.96           C  
ATOM    347  C   GLY A  45      23.474  53.273  11.678  1.00  0.96           C  
ATOM    348  O   GLY A  45      22.672  52.780  10.897  1.00  0.96           O  
ATOM    349  N   THR A  46      24.417  54.108  11.233  1.00  0.94           N  
ATOM    350  CA  THR A  46      24.580  54.402   9.823  1.00  0.94           C  
ATOM    351  C   THR A  46      25.572  53.468   9.149  1.00  0.94           C  
ATOM    352  O   THR A  46      25.836  53.586   7.948  1.00  0.94           O  
ATOM    353  CB  THR A  46      25.053  55.822   9.598  1.00  0.94           C  
ATOM    354  OG1 THR A  46      26.271  56.060  10.293  1.00  0.94           O  
ATOM    355  CG2 THR A  46      24.027  56.809  10.151  1.00  0.94           C  
ATOM    356  N   PHE A  47      26.148  52.507   9.897  1.00  0.93           N  
ATOM    357  CA  PHE A  47      27.079  51.529   9.368  1.00  0.93           C  
ATOM    358  C   PHE A  47      26.474  50.627   8.292  1.00  0.93           C  
ATOM    359  O   PHE A  47      25.402  50.049   8.467  1.00  0.93           O  
ATOM    360  CB  PHE A  47      27.699  50.673  10.504  1.00  0.93           C  
ATOM    361  CG  PHE A  47      28.867  49.842  10.031  1.00  0.93           C  
ATOM    362  CD1 PHE A  47      30.047  50.455   9.585  1.00  0.93           C  
ATOM    363  CD2 PHE A  47      28.785  48.440  10.004  1.00  0.93           C  
ATOM    364  CE1 PHE A  47      31.111  49.686   9.101  1.00  0.93           C  
ATOM    365  CE2 PHE A  47      29.862  47.669   9.556  1.00  0.93           C  
ATOM    366  CZ  PHE A  47      31.023  48.291   9.090  1.00  0.93           C  
ATOM    367  N   ASP A  48      27.190  50.477   7.166  1.00  0.89           N  
ATOM    368  CA  ASP A  48      26.873  49.525   6.134  1.00  0.89           C  
ATOM    369  C   ASP A  48      28.077  48.596   6.084  1.00  0.89           C  
ATOM    370  O   ASP A  48      29.210  49.030   5.853  1.00  0.89           O  
ATOM    371  CB  ASP A  48      26.586  50.232   4.781  1.00  0.89           C  
ATOM    372  CG  ASP A  48      26.256  49.201   3.721  1.00  0.89           C  
ATOM    373  OD1 ASP A  48      25.176  48.577   3.818  1.00  0.89           O  
ATOM    374  OD2 ASP A  48      27.114  49.015   2.815  1.00  0.89           O  
ATOM    375  N   VAL A  49      27.865  47.292   6.351  1.00  0.86           N  
ATOM    376  CA  VAL A  49      28.908  46.278   6.390  1.00  0.86           C  
ATOM    377  C   VAL A  49      29.577  46.007   5.045  1.00  0.86           C  
ATOM    378  O   VAL A  49      30.786  45.774   4.977  1.00  0.86           O  
ATOM    379  CB  VAL A  49      28.425  44.997   7.074  1.00  0.86           C  
ATOM    380  CG1 VAL A  49      27.410  44.219   6.213  1.00  0.86           C  
ATOM    381  CG2 VAL A  49      29.635  44.132   7.483  1.00  0.86           C  
ATOM    382  N   ASN A  50      28.798  46.055   3.940  1.00  0.78           N  
ATOM    383  CA  ASN A  50      29.247  45.774   2.583  1.00  0.78           C  
ATOM    384  C   ASN A  50      30.282  46.774   2.097  1.00  0.78           C  
ATOM    385  O   ASN A  50      31.291  46.404   1.499  1.00  0.78           O  
ATOM    386  CB  ASN A  50      28.057  45.773   1.588  1.00  0.78           C  
ATOM    387  CG  ASN A  50      27.151  44.568   1.823  1.00  0.78           C  
ATOM    388  OD1 ASN A  50      27.538  43.543   2.378  1.00  0.78           O  
ATOM    389  ND2 ASN A  50      25.888  44.674   1.342  1.00  0.78           N  
ATOM    390  N   THR A  51      30.050  48.077   2.367  1.00  0.81           N  
ATOM    391  CA  THR A  51      30.937  49.142   1.916  1.00  0.81           C  
ATOM    392  C   THR A  51      31.886  49.649   2.980  1.00  0.81           C  
ATOM    393  O   THR A  51      32.854  50.348   2.689  1.00  0.81           O  
ATOM    394  CB  THR A  51      30.184  50.358   1.341  1.00  0.81           C  
ATOM    395  OG1 THR A  51      29.339  51.108   2.217  1.00  0.81           O  
ATOM    396  CG2 THR A  51      29.222  49.863   0.272  1.00  0.81           C  
ATOM    397  N   LYS A  52      31.636  49.292   4.253  1.00  0.83           N  
ATOM    398  CA  LYS A  52      32.369  49.738   5.429  1.00  0.83           C  
ATOM    399  C   LYS A  52      32.268  51.247   5.657  1.00  0.83           C  
ATOM    400  O   LYS A  52      33.178  51.886   6.197  1.00  0.83           O  
ATOM    401  CB  LYS A  52      33.823  49.198   5.481  1.00  0.83           C  
ATOM    402  CG  LYS A  52      33.873  47.663   5.483  1.00  0.83           C  
ATOM    403  CD  LYS A  52      35.307  47.119   5.472  1.00  0.83           C  
ATOM    404  CE  LYS A  52      35.346  45.602   5.289  1.00  0.83           C  
ATOM    405  NZ  LYS A  52      36.749  45.136   5.282  1.00  0.83           N  
ATOM    406  N   THR A  53      31.106  51.837   5.278  1.00  0.91           N  
ATOM    407  CA  THR A  53      30.829  53.271   5.390  1.00  0.91           C  
ATOM    408  C   THR A  53      29.915  53.553   6.551  1.00  0.91           C  
ATOM    409  O   THR A  53      29.165  52.692   7.001  1.00  0.91           O  
ATOM    410  CB  THR A  53      30.327  54.040   4.142  1.00  0.91           C  
ATOM    411  OG1 THR A  53      29.073  53.624   3.618  1.00  0.91           O  
ATOM    412  CG2 THR A  53      31.232  53.756   2.970  1.00  0.91           C  
ATOM    413  N   GLY A  54      29.950  54.800   7.073  1.00  0.95           N  
ATOM    414  CA  GLY A  54      29.197  55.189   8.261  1.00  0.95           C  
ATOM    415  C   GLY A  54      29.716  54.572   9.530  1.00  0.95           C  
ATOM    416  O   GLY A  54      30.866  54.135   9.608  1.00  0.95           O  
ATOM    417  N   GLY A  55      28.864  54.533  10.566  1.00  0.96           N  
ATOM    418  CA  GLY A  55      29.217  53.992  11.864  1.00  0.96           C  
ATOM    419  C   GLY A  55      29.771  55.034  12.796  1.00  0.96           C  
ATOM    420  O   GLY A  55      29.907  56.204  12.440  1.00  0.96           O  
ATOM    421  N   PRO A  56      30.092  54.625  14.014  1.00  0.98           N  
ATOM    422  CA  PRO A  56      30.331  55.508  15.143  1.00  0.98           C  
ATOM    423  C   PRO A  56      31.685  56.196  15.047  1.00  0.98           C  
ATOM    424  O   PRO A  56      32.585  55.891  15.825  1.00  0.98           O  
ATOM    425  CB  PRO A  56      30.285  54.535  16.339  1.00  0.98           C  
ATOM    426  CG  PRO A  56      30.796  53.210  15.775  1.00  0.98           C  
ATOM    427  CD  PRO A  56      30.230  53.217  14.367  1.00  0.98           C  
ATOM    428  N   PHE A  57      31.852  57.157  14.123  1.00  0.94           N  
ATOM    429  CA  PHE A  57      33.131  57.784  13.854  1.00  0.94           C  
ATOM    430  C   PHE A  57      33.023  59.293  13.873  1.00  0.94           C  
ATOM    431  O   PHE A  57      33.727  60.011  13.167  1.00  0.94           O  
ATOM    432  CB  PHE A  57      33.739  57.309  12.524  1.00  0.94           C  
ATOM    433  CG  PHE A  57      33.955  55.828  12.565  1.00  0.94           C  
ATOM    434  CD1 PHE A  57      34.949  55.283  13.391  1.00  0.94           C  
ATOM    435  CD2 PHE A  57      33.117  54.962  11.849  1.00  0.94           C  
ATOM    436  CE1 PHE A  57      35.079  53.899  13.530  1.00  0.94           C  
ATOM    437  CE2 PHE A  57      33.244  53.577  11.986  1.00  0.94           C  
ATOM    438  CZ  PHE A  57      34.219  53.049  12.833  1.00  0.94           C  
ATOM    439  N   GLY A  58      32.116  59.802  14.727  1.00  0.95           N  
ATOM    440  CA  GLY A  58      32.084  61.200  15.152  1.00  0.95           C  
ATOM    441  C   GLY A  58      31.432  62.168  14.205  1.00  0.95           C  
ATOM    442  O   GLY A  58      31.367  63.360  14.491  1.00  0.95           O  
ATOM    443  N   THR A  59      30.894  61.662  13.083  1.00  0.93           N  
ATOM    444  CA  THR A  59      30.370  62.425  11.961  1.00  0.93           C  
ATOM    445  C   THR A  59      29.020  63.066  12.246  1.00  0.93           C  
ATOM    446  O   THR A  59      28.632  64.054  11.630  1.00  0.93           O  
ATOM    447  CB  THR A  59      30.295  61.579  10.682  1.00  0.93           C  
ATOM    448  OG1 THR A  59      29.619  60.336  10.845  1.00  0.93           O  
ATOM    449  CG2 THR A  59      31.722  61.238  10.215  1.00  0.93           C  
ATOM    450  N   ILE A  60      28.295  62.587  13.280  1.00  0.92           N  
ATOM    451  CA  ILE A  60      26.978  63.095  13.660  1.00  0.92           C  
ATOM    452  C   ILE A  60      26.937  64.552  14.098  1.00  0.92           C  
ATOM    453  O   ILE A  60      25.901  65.200  14.071  1.00  0.92           O  
ATOM    454  CB  ILE A  60      26.299  62.225  14.721  1.00  0.92           C  
ATOM    455  CG1 ILE A  60      24.775  62.505  14.790  1.00  0.92           C  
ATOM    456  CG2 ILE A  60      26.986  62.357  16.102  1.00  0.92           C  
ATOM    457  CD1 ILE A  60      23.926  61.234  14.804  1.00  0.92           C  
ATOM    458  N   ARG A  61      28.078  65.139  14.505  1.00  0.84           N  
ATOM    459  CA  ARG A  61      28.117  66.533  14.892  1.00  0.84           C  
ATOM    460  C   ARG A  61      28.284  67.462  13.710  1.00  0.84           C  
ATOM    461  O   ARG A  61      28.171  68.680  13.843  1.00  0.84           O  
ATOM    462  CB  ARG A  61      29.266  66.802  15.882  1.00  0.84           C  
ATOM    463  CG  ARG A  61      30.675  66.729  15.272  1.00  0.84           C  
ATOM    464  CD  ARG A  61      31.757  66.967  16.317  1.00  0.84           C  
ATOM    465  NE  ARG A  61      33.086  66.824  15.640  1.00  0.84           N  
ATOM    466  CZ  ARG A  61      33.722  67.813  14.998  1.00  0.84           C  
ATOM    467  NH1 ARG A  61      34.911  67.570  14.448  1.00  0.84           N  
ATOM    468  NH2 ARG A  61      33.208  69.036  14.917  1.00  0.84           N  
ATOM    469  N   HIS A  62      28.597  66.926  12.516  1.00  0.81           N  
ATOM    470  CA  HIS A  62      28.661  67.719  11.308  1.00  0.81           C  
ATOM    471  C   HIS A  62      27.289  68.295  10.943  1.00  0.81           C  
ATOM    472  O   HIS A  62      26.299  67.569  11.045  1.00  0.81           O  
ATOM    473  CB  HIS A  62      29.219  66.918  10.115  1.00  0.81           C  
ATOM    474  CG  HIS A  62      30.686  66.637  10.221  1.00  0.81           C  
ATOM    475  ND1 HIS A  62      31.165  65.795  11.202  1.00  0.81           N  
ATOM    476  CD2 HIS A  62      31.704  67.047   9.420  1.00  0.81           C  
ATOM    477  CE1 HIS A  62      32.456  65.691  10.972  1.00  0.81           C  
ATOM    478  NE2 HIS A  62      32.835  66.431   9.905  1.00  0.81           N  
ATOM    479  N   PRO A  63      27.145  69.550  10.502  1.00  0.87           N  
ATOM    480  CA  PRO A  63      25.839  70.156  10.258  1.00  0.87           C  
ATOM    481  C   PRO A  63      25.010  69.416   9.226  1.00  0.87           C  
ATOM    482  O   PRO A  63      23.792  69.356   9.372  1.00  0.87           O  
ATOM    483  CB  PRO A  63      26.149  71.593   9.814  1.00  0.87           C  
ATOM    484  CG  PRO A  63      27.523  71.916  10.408  1.00  0.87           C  
ATOM    485  CD  PRO A  63      28.198  70.557  10.595  1.00  0.87           C  
ATOM    486  N   ASP A  64      25.664  68.835   8.201  1.00  0.85           N  
ATOM    487  CA  ASP A  64      25.060  68.024   7.163  1.00  0.85           C  
ATOM    488  C   ASP A  64      24.352  66.777   7.695  1.00  0.85           C  
ATOM    489  O   ASP A  64      23.228  66.472   7.307  1.00  0.85           O  
ATOM    490  CB  ASP A  64      26.153  67.614   6.139  1.00  0.85           C  
ATOM    491  CG  ASP A  64      26.700  68.812   5.370  1.00  0.85           C  
ATOM    492  OD1 ASP A  64      26.107  69.914   5.456  1.00  0.85           O  
ATOM    493  OD2 ASP A  64      27.749  68.621   4.707  1.00  0.85           O  
ATOM    494  N   GLU A  65      24.979  66.035   8.633  1.00  0.84           N  
ATOM    495  CA  GLU A  65      24.370  64.870   9.253  1.00  0.84           C  
ATOM    496  C   GLU A  65      23.255  65.223  10.227  1.00  0.84           C  
ATOM    497  O   GLU A  65      22.198  64.593  10.254  1.00  0.84           O  
ATOM    498  CB  GLU A  65      25.421  63.938   9.889  1.00  0.84           C  
ATOM    499  CG  GLU A  65      24.825  62.574  10.322  1.00  0.84           C  
ATOM    500  CD  GLU A  65      25.834  61.434  10.503  1.00  0.84           C  
ATOM    501  OE1 GLU A  65      27.018  61.557  10.089  1.00  0.84           O  
ATOM    502  OE2 GLU A  65      25.412  60.388  11.059  1.00  0.84           O  
ATOM    503  N   LEU A  66      23.422  66.300  11.022  1.00  0.88           N  
ATOM    504  CA  LEU A  66      22.382  66.814  11.906  1.00  0.88           C  
ATOM    505  C   LEU A  66      21.127  67.273  11.181  1.00  0.88           C  
ATOM    506  O   LEU A  66      20.022  67.197  11.713  1.00  0.88           O  
ATOM    507  CB  LEU A  66      22.881  67.995  12.770  1.00  0.88           C  
ATOM    508  CG  LEU A  66      23.863  67.607  13.888  1.00  0.88           C  
ATOM    509  CD1 LEU A  66      24.450  68.852  14.573  1.00  0.88           C  
ATOM    510  CD2 LEU A  66      23.205  66.679  14.922  1.00  0.88           C  
ATOM    511  N   ALA A  67      21.283  67.742   9.929  1.00  0.88           N  
ATOM    512  CA  ALA A  67      20.200  68.160   9.073  1.00  0.88           C  
ATOM    513  C   ALA A  67      19.352  67.005   8.532  1.00  0.88           C  
ATOM    514  O   ALA A  67      18.244  67.231   8.049  1.00  0.88           O  
ATOM    515  CB  ALA A  67      20.775  68.990   7.909  1.00  0.88           C  
ATOM    516  N   HIS A  68      19.825  65.736   8.624  1.00  0.85           N  
ATOM    517  CA  HIS A  68      19.033  64.568   8.262  1.00  0.85           C  
ATOM    518  C   HIS A  68      17.770  64.459   9.095  1.00  0.85           C  
ATOM    519  O   HIS A  68      17.806  64.587  10.320  1.00  0.85           O  
ATOM    520  CB  HIS A  68      19.787  63.229   8.453  1.00  0.85           C  
ATOM    521  CG  HIS A  68      21.012  63.048   7.620  1.00  0.85           C  
ATOM    522  ND1 HIS A  68      21.702  61.853   7.716  1.00  0.85           N  
ATOM    523  CD2 HIS A  68      21.637  63.886   6.757  1.00  0.85           C  
ATOM    524  CE1 HIS A  68      22.738  61.992   6.911  1.00  0.85           C  
ATOM    525  NE2 HIS A  68      22.746  63.204   6.305  1.00  0.85           N  
ATOM    526  N   GLY A  69      16.604  64.184   8.476  1.00  0.88           N  
ATOM    527  CA  GLY A  69      15.316  64.290   9.172  1.00  0.88           C  
ATOM    528  C   GLY A  69      15.141  63.329  10.327  1.00  0.88           C  
ATOM    529  O   GLY A  69      14.492  63.614  11.328  1.00  0.88           O  
ATOM    530  N   ALA A  70      15.817  62.172  10.244  1.00  0.87           N  
ATOM    531  CA  ALA A  70      15.923  61.180  11.296  1.00  0.87           C  
ATOM    532  C   ALA A  70      16.592  61.715  12.578  1.00  0.87           C  
ATOM    533  O   ALA A  70      16.266  61.302  13.696  1.00  0.87           O  
ATOM    534  CB  ALA A  70      16.673  59.951  10.736  1.00  0.87           C  
ATOM    535  N   ASN A  71      17.509  62.698  12.425  1.00  0.86           N  
ATOM    536  CA  ASN A  71      18.348  63.271  13.462  1.00  0.86           C  
ATOM    537  C   ASN A  71      17.729  64.534  14.062  1.00  0.86           C  
ATOM    538  O   ASN A  71      18.364  65.223  14.861  1.00  0.86           O  
ATOM    539  CB  ASN A  71      19.776  63.594  12.919  1.00  0.86           C  
ATOM    540  CG  ASN A  71      20.516  62.293  12.604  1.00  0.86           C  
ATOM    541  OD1 ASN A  71      20.211  61.251  13.172  1.00  0.86           O  
ATOM    542  ND2 ASN A  71      21.534  62.323  11.715  1.00  0.86           N  
ATOM    543  N   ASN A  72      16.446  64.870  13.760  1.00  0.89           N  
ATOM    544  CA  ASN A  72      15.742  65.982  14.399  1.00  0.89           C  
ATOM    545  C   ASN A  72      15.848  66.004  15.935  1.00  0.89           C  
ATOM    546  O   ASN A  72      15.525  65.034  16.629  1.00  0.89           O  
ATOM    547  CB  ASN A  72      14.238  66.067  14.002  1.00  0.89           C  
ATOM    548  CG  ASN A  72      13.925  66.488  12.558  1.00  0.89           C  
ATOM    549  OD1 ASN A  72      12.784  66.400  12.136  1.00  0.89           O  
ATOM    550  ND2 ASN A  72      14.909  66.992  11.778  1.00  0.89           N  
ATOM    551  N   GLY A  73      16.340  67.127  16.500  1.00  0.91           N  
ATOM    552  CA  GLY A  73      16.561  67.307  17.929  1.00  0.91           C  
ATOM    553  C   GLY A  73      17.879  66.786  18.459  1.00  0.91           C  
ATOM    554  O   GLY A  73      18.128  66.862  19.662  1.00  0.91           O  
ATOM    555  N   LEU A  74      18.770  66.230  17.610  1.00  0.92           N  
ATOM    556  CA  LEU A  74      20.077  65.770  18.063  1.00  0.92           C  
ATOM    557  C   LEU A  74      21.140  66.862  18.076  1.00  0.92           C  
ATOM    558  O   LEU A  74      22.191  66.711  18.697  1.00  0.92           O  
ATOM    559  CB  LEU A  74      20.597  64.557  17.257  1.00  0.92           C  
ATOM    560  CG  LEU A  74      19.832  63.237  17.482  1.00  0.92           C  
ATOM    561  CD1 LEU A  74      20.493  62.125  16.663  1.00  0.92           C  
ATOM    562  CD2 LEU A  74      19.783  62.816  18.959  1.00  0.92           C  
ATOM    563  N   ASP A  75      20.857  68.031  17.481  1.00  0.91           N  
ATOM    564  CA  ASP A  75      21.615  69.258  17.589  1.00  0.91           C  
ATOM    565  C   ASP A  75      21.653  69.746  19.039  1.00  0.91           C  
ATOM    566  O   ASP A  75      22.670  70.231  19.538  1.00  0.91           O  
ATOM    567  CB  ASP A  75      21.022  70.318  16.613  1.00  0.91           C  
ATOM    568  CG  ASP A  75      19.551  70.637  16.888  1.00  0.91           C  
ATOM    569  OD1 ASP A  75      18.779  69.694  17.223  1.00  0.91           O  
ATOM    570  OD2 ASP A  75      19.194  71.835  16.815  1.00  0.91           O  
ATOM    571  N   ILE A  76      20.534  69.550  19.778  1.00  0.91           N  
ATOM    572  CA  ILE A  76      20.453  69.777  21.216  1.00  0.91           C  
ATOM    573  C   ILE A  76      21.486  68.958  21.985  1.00  0.91           C  
ATOM    574  O   ILE A  76      22.214  69.501  22.812  1.00  0.91           O  
ATOM    575  CB  ILE A  76      19.056  69.469  21.773  1.00  0.91           C  
ATOM    576  CG1 ILE A  76      17.973  70.346  21.100  1.00  0.91           C  
ATOM    577  CG2 ILE A  76      19.011  69.602  23.321  1.00  0.91           C  
ATOM    578  CD1 ILE A  76      16.558  69.785  21.281  1.00  0.91           C  
ATOM    579  N   ALA A  77      21.608  67.645  21.700  1.00  0.95           N  
ATOM    580  CA  ALA A  77      22.543  66.745  22.352  1.00  0.95           C  
ATOM    581  C   ALA A  77      24.001  67.094  22.088  1.00  0.95           C  
ATOM    582  O   ALA A  77      24.817  67.132  23.008  1.00  0.95           O  
ATOM    583  CB  ALA A  77      22.276  65.296  21.909  1.00  0.95           C  
ATOM    584  N   VAL A  78      24.335  67.416  20.820  1.00  0.92           N  
ATOM    585  CA  VAL A  78      25.662  67.868  20.410  1.00  0.92           C  
ATOM    586  C   VAL A  78      26.059  69.154  21.121  1.00  0.92           C  
ATOM    587  O   VAL A  78      27.129  69.247  21.718  1.00  0.92           O  
ATOM    588  CB  VAL A  78      25.735  68.041  18.891  1.00  0.92           C  
ATOM    589  CG1 VAL A  78      27.053  68.708  18.441  1.00  0.92           C  
ATOM    590  CG2 VAL A  78      25.594  66.657  18.226  1.00  0.92           C  
ATOM    591  N   ARG A  79      25.155  70.158  21.163  1.00  0.85           N  
ATOM    592  CA  ARG A  79      25.373  71.396  21.895  1.00  0.85           C  
ATOM    593  C   ARG A  79      25.572  71.207  23.398  1.00  0.85           C  
ATOM    594  O   ARG A  79      26.431  71.841  24.005  1.00  0.85           O  
ATOM    595  CB  ARG A  79      24.203  72.386  21.652  1.00  0.85           C  
ATOM    596  CG  ARG A  79      24.200  73.617  22.589  1.00  0.85           C  
ATOM    597  CD  ARG A  79      23.164  74.704  22.287  1.00  0.85           C  
ATOM    598  NE  ARG A  79      21.822  74.057  22.132  1.00  0.85           N  
ATOM    599  CZ  ARG A  79      20.973  73.749  23.124  1.00  0.85           C  
ATOM    600  NH1 ARG A  79      19.778  73.254  22.808  1.00  0.85           N  
ATOM    601  NH2 ARG A  79      21.283  73.936  24.403  1.00  0.85           N  
ATOM    602  N   LEU A  80      24.775  70.327  24.042  1.00  0.91           N  
ATOM    603  CA  LEU A  80      24.903  70.012  25.457  1.00  0.91           C  
ATOM    604  C   LEU A  80      26.242  69.407  25.837  1.00  0.91           C  
ATOM    605  O   LEU A  80      26.789  69.692  26.902  1.00  0.91           O  
ATOM    606  CB  LEU A  80      23.797  69.031  25.916  1.00  0.91           C  
ATOM    607  CG  LEU A  80      22.374  69.610  26.014  1.00  0.91           C  
ATOM    608  CD1 LEU A  80      21.388  68.488  26.382  1.00  0.91           C  
ATOM    609  CD2 LEU A  80      22.308  70.776  27.003  1.00  0.91           C  
ATOM    610  N   LEU A  81      26.790  68.540  24.974  1.00  0.93           N  
ATOM    611  CA  LEU A  81      28.047  67.878  25.232  1.00  0.93           C  
ATOM    612  C   LEU A  81      29.279  68.677  24.877  1.00  0.93           C  
ATOM    613  O   LEU A  81      30.364  68.350  25.363  1.00  0.93           O  
ATOM    614  CB  LEU A  81      28.124  66.562  24.441  1.00  0.93           C  
ATOM    615  CG  LEU A  81      27.180  65.462  24.947  1.00  0.93           C  
ATOM    616  CD1 LEU A  81      27.379  64.204  24.094  1.00  0.93           C  
ATOM    617  CD2 LEU A  81      27.372  65.143  26.439  1.00  0.93           C  
ATOM    618  N   GLU A  82      29.166  69.743  24.059  1.00  0.89           N  
ATOM    619  CA  GLU A  82      30.341  70.480  23.613  1.00  0.89           C  
ATOM    620  C   GLU A  82      31.199  71.071  24.740  1.00  0.89           C  
ATOM    621  O   GLU A  82      32.387  70.741  24.763  1.00  0.89           O  
ATOM    622  CB  GLU A  82      30.016  71.518  22.506  1.00  0.89           C  
ATOM    623  CG  GLU A  82      31.220  71.876  21.591  1.00  0.89           C  
ATOM    624  CD  GLU A  82      31.787  70.664  20.856  1.00  0.89           C  
ATOM    625  OE1 GLU A  82      31.041  70.037  20.058  1.00  0.89           O  
ATOM    626  OE2 GLU A  82      32.984  70.331  21.064  1.00  0.89           O  
ATOM    627  N   PRO A  83      30.716  71.796  25.775  1.00  0.92           N  
ATOM    628  CA  PRO A  83      31.568  72.314  26.848  1.00  0.92           C  
ATOM    629  C   PRO A  83      32.303  71.231  27.607  1.00  0.92           C  
ATOM    630  O   PRO A  83      33.397  71.465  28.119  1.00  0.92           O  
ATOM    631  CB  PRO A  83      30.601  73.039  27.805  1.00  0.92           C  
ATOM    632  CG  PRO A  83      29.378  73.368  26.950  1.00  0.92           C  
ATOM    633  CD  PRO A  83      29.321  72.204  25.962  1.00  0.92           C  
ATOM    634  N   LEU A  84      31.683  70.042  27.749  1.00  0.93           N  
ATOM    635  CA  LEU A  84      32.309  68.897  28.377  1.00  0.93           C  
ATOM    636  C   LEU A  84      33.386  68.262  27.523  1.00  0.93           C  
ATOM    637  O   LEU A  84      34.442  67.882  28.021  1.00  0.93           O  
ATOM    638  CB  LEU A  84      31.306  67.800  28.801  1.00  0.93           C  
ATOM    639  CG  LEU A  84      31.137  67.565  30.320  1.00  0.93           C  
ATOM    640  CD1 LEU A  84      30.560  66.160  30.521  1.00  0.93           C  
ATOM    641  CD2 LEU A  84      32.415  67.661  31.165  1.00  0.93           C  
ATOM    642  N   LYS A  85      33.151  68.133  26.205  1.00  0.90           N  
ATOM    643  CA  LYS A  85      34.123  67.618  25.264  1.00  0.90           C  
ATOM    644  C   LYS A  85      35.389  68.461  25.197  1.00  0.90           C  
ATOM    645  O   LYS A  85      36.501  67.933  25.111  1.00  0.90           O  
ATOM    646  CB  LYS A  85      33.514  67.518  23.853  1.00  0.90           C  
ATOM    647  CG  LYS A  85      34.511  67.093  22.764  1.00  0.90           C  
ATOM    648  CD  LYS A  85      35.086  65.685  22.965  1.00  0.90           C  
ATOM    649  CE  LYS A  85      36.202  65.309  21.991  1.00  0.90           C  
ATOM    650  NZ  LYS A  85      37.456  66.022  22.323  1.00  0.90           N  
ATOM    651  N   GLU A  86      35.244  69.795  25.276  1.00  0.88           N  
ATOM    652  CA  GLU A  86      36.326  70.762  25.340  1.00  0.88           C  
ATOM    653  C   GLU A  86      37.264  70.587  26.542  1.00  0.88           C  
ATOM    654  O   GLU A  86      38.445  70.921  26.481  1.00  0.88           O  
ATOM    655  CB  GLU A  86      35.751  72.189  25.292  1.00  0.88           C  
ATOM    656  CG  GLU A  86      35.119  72.578  23.928  1.00  0.88           C  
ATOM    657  CD  GLU A  86      34.539  73.995  23.959  1.00  0.88           C  
ATOM    658  OE1 GLU A  86      34.514  74.596  25.066  1.00  0.88           O  
ATOM    659  OE2 GLU A  86      34.134  74.498  22.880  1.00  0.88           O  
ATOM    660  N   GLN A  87      36.776  69.984  27.654  1.00  0.86           N  
ATOM    661  CA  GLN A  87      37.585  69.622  28.810  1.00  0.86           C  
ATOM    662  C   GLN A  87      38.428  68.381  28.563  1.00  0.86           C  
ATOM    663  O   GLN A  87      39.364  68.090  29.306  1.00  0.86           O  
ATOM    664  CB  GLN A  87      36.711  69.343  30.063  1.00  0.86           C  
ATOM    665  CG  GLN A  87      35.855  70.539  30.532  1.00  0.86           C  
ATOM    666  CD  GLN A  87      36.748  71.696  30.972  1.00  0.86           C  
ATOM    667  OE1 GLN A  87      37.599  71.533  31.849  1.00  0.86           O  
ATOM    668  NE2 GLN A  87      36.548  72.893  30.375  1.00  0.86           N  
ATOM    669  N   PHE A  88      38.123  67.621  27.494  1.00  0.91           N  
ATOM    670  CA  PHE A  88      38.852  66.423  27.122  1.00  0.91           C  
ATOM    671  C   PHE A  88      39.348  66.506  25.674  1.00  0.91           C  
ATOM    672  O   PHE A  88      38.834  65.787  24.804  1.00  0.91           O  
ATOM    673  CB  PHE A  88      37.981  65.158  27.309  1.00  0.91           C  
ATOM    674  CG  PHE A  88      37.588  65.030  28.747  1.00  0.91           C  
ATOM    675  CD1 PHE A  88      38.511  64.571  29.697  1.00  0.91           C  
ATOM    676  CD2 PHE A  88      36.317  65.434  29.176  1.00  0.91           C  
ATOM    677  CE1 PHE A  88      38.177  64.540  31.054  1.00  0.91           C  
ATOM    678  CE2 PHE A  88      35.982  65.409  30.532  1.00  0.91           C  
ATOM    679  CZ  PHE A  88      36.909  64.951  31.471  1.00  0.91           C  
ATOM    680  N   PRO A  89      40.338  67.347  25.334  1.00  0.89           N  
ATOM    681  CA  PRO A  89      40.752  67.589  23.955  1.00  0.89           C  
ATOM    682  C   PRO A  89      41.377  66.375  23.304  1.00  0.89           C  
ATOM    683  O   PRO A  89      41.213  66.213  22.100  1.00  0.89           O  
ATOM    684  CB  PRO A  89      41.714  68.787  24.030  1.00  0.89           C  
ATOM    685  CG  PRO A  89      42.174  68.827  25.486  1.00  0.89           C  
ATOM    686  CD  PRO A  89      40.951  68.319  26.238  1.00  0.89           C  
ATOM    687  N   ASN A  90      42.065  65.517  24.086  1.00  0.88           N  
ATOM    688  CA  ASN A  90      42.722  64.302  23.619  1.00  0.88           C  
ATOM    689  C   ASN A  90      41.778  63.249  23.070  1.00  0.88           C  
ATOM    690  O   ASN A  90      42.156  62.443  22.225  1.00  0.88           O  
ATOM    691  CB  ASN A  90      43.566  63.636  24.738  1.00  0.88           C  
ATOM    692  CG  ASN A  90      44.783  64.501  25.048  1.00  0.88           C  
ATOM    693  OD1 ASN A  90      45.195  65.335  24.249  1.00  0.88           O  
ATOM    694  ND2 ASN A  90      45.404  64.285  26.231  1.00  0.88           N  
ATOM    695  N   LEU A  91      40.535  63.199  23.579  1.00  0.93           N  
ATOM    696  CA  LEU A  91      39.540  62.261  23.101  1.00  0.93           C  
ATOM    697  C   LEU A  91      39.012  62.591  21.716  1.00  0.93           C  
ATOM    698  O   LEU A  91      38.840  63.758  21.352  1.00  0.93           O  
ATOM    699  CB  LEU A  91      38.352  62.120  24.068  1.00  0.93           C  
ATOM    700  CG  LEU A  91      38.756  61.685  25.480  1.00  0.93           C  
ATOM    701  CD1 LEU A  91      37.523  61.646  26.362  1.00  0.93           C  
ATOM    702  CD2 LEU A  91      39.449  60.318  25.524  1.00  0.93           C  
ATOM    703  N   SER A  92      38.704  61.549  20.922  1.00  0.93           N  
ATOM    704  CA  SER A  92      37.961  61.645  19.674  1.00  0.93           C  
ATOM    705  C   SER A  92      36.523  61.971  19.990  1.00  0.93           C  
ATOM    706  O   SER A  92      36.028  61.686  21.086  1.00  0.93           O  
ATOM    707  CB  SER A  92      38.056  60.405  18.731  1.00  0.93           C  
ATOM    708  OG  SER A  92      37.500  59.218  19.297  1.00  0.93           O  
ATOM    709  N   TYR A  93      35.800  62.629  19.077  1.00  0.94           N  
ATOM    710  CA  TYR A  93      34.374  62.845  19.219  1.00  0.94           C  
ATOM    711  C   TYR A  93      33.612  61.535  19.138  1.00  0.94           C  
ATOM    712  O   TYR A  93      32.628  61.319  19.844  1.00  0.94           O  
ATOM    713  CB  TYR A  93      33.842  63.814  18.152  1.00  0.94           C  
ATOM    714  CG  TYR A  93      34.093  65.241  18.537  1.00  0.94           C  
ATOM    715  CD1 TYR A  93      35.265  65.909  18.158  1.00  0.94           C  
ATOM    716  CD2 TYR A  93      33.108  65.950  19.239  1.00  0.94           C  
ATOM    717  CE1 TYR A  93      35.430  67.270  18.444  1.00  0.94           C  
ATOM    718  CE2 TYR A  93      33.244  67.326  19.473  1.00  0.94           C  
ATOM    719  CZ  TYR A  93      34.421  67.982  19.093  1.00  0.94           C  
ATOM    720  OH  TYR A  93      34.654  69.345  19.347  1.00  0.94           O  
ATOM    721  N   ALA A  94      34.088  60.616  18.283  1.00  0.97           N  
ATOM    722  CA  ALA A  94      33.591  59.269  18.161  1.00  0.97           C  
ATOM    723  C   ALA A  94      33.572  58.441  19.449  1.00  0.97           C  
ATOM    724  O   ALA A  94      32.537  57.871  19.805  1.00  0.97           O  
ATOM    725  CB  ALA A  94      34.469  58.552  17.127  1.00  0.97           C  
ATOM    726  N   ASP A  95      34.692  58.393  20.205  1.00  0.95           N  
ATOM    727  CA  ASP A  95      34.755  57.774  21.519  1.00  0.95           C  
ATOM    728  C   ASP A  95      33.903  58.497  22.544  1.00  0.95           C  
ATOM    729  O   ASP A  95      33.174  57.868  23.309  1.00  0.95           O  
ATOM    730  CB  ASP A  95      36.214  57.638  22.010  1.00  0.95           C  
ATOM    731  CG  ASP A  95      36.878  56.392  21.471  1.00  0.95           C  
ATOM    732  OD1 ASP A  95      36.255  55.550  20.774  1.00  0.95           O  
ATOM    733  OD2 ASP A  95      38.071  56.233  21.810  1.00  0.95           O  
ATOM    734  N   PHE A  96      33.929  59.844  22.550  1.00  0.94           N  
ATOM    735  CA  PHE A  96      33.160  60.650  23.484  1.00  0.94           C  
ATOM    736  C   PHE A  96      31.644  60.436  23.398  1.00  0.94           C  
ATOM    737  O   PHE A  96      30.968  60.243  24.408  1.00  0.94           O  
ATOM    738  CB  PHE A  96      33.504  62.144  23.266  1.00  0.94           C  
ATOM    739  CG  PHE A  96      33.099  62.985  24.441  1.00  0.94           C  
ATOM    740  CD1 PHE A  96      33.874  62.948  25.608  1.00  0.94           C  
ATOM    741  CD2 PHE A  96      31.962  63.810  24.408  1.00  0.94           C  
ATOM    742  CE1 PHE A  96      33.519  63.708  26.724  1.00  0.94           C  
ATOM    743  CE2 PHE A  96      31.604  64.565  25.532  1.00  0.94           C  
ATOM    744  CZ  PHE A  96      32.379  64.507  26.691  1.00  0.94           C  
ATOM    745  N   TYR A  97      31.076  60.424  22.174  1.00  0.96           N  
ATOM    746  CA  TYR A  97      29.664  60.144  21.944  1.00  0.96           C  
ATOM    747  C   TYR A  97      29.239  58.722  22.272  1.00  0.96           C  
ATOM    748  O   TYR A  97      28.178  58.494  22.855  1.00  0.96           O  
ATOM    749  CB  TYR A  97      29.244  60.496  20.494  1.00  0.96           C  
ATOM    750  CG  TYR A  97      29.340  61.964  20.173  1.00  0.96           C  
ATOM    751  CD1 TYR A  97      29.257  62.977  21.143  1.00  0.96           C  
ATOM    752  CD2 TYR A  97      29.465  62.343  18.828  1.00  0.96           C  
ATOM    753  CE1 TYR A  97      29.320  64.325  20.782  1.00  0.96           C  
ATOM    754  CE2 TYR A  97      29.520  63.696  18.461  1.00  0.96           C  
ATOM    755  CZ  TYR A  97      29.452  64.685  19.448  1.00  0.96           C  
ATOM    756  OH  TYR A  97      29.517  66.058  19.167  1.00  0.96           O  
ATOM    757  N   GLN A  98      30.058  57.710  21.926  1.00  0.93           N  
ATOM    758  CA  GLN A  98      29.781  56.337  22.313  1.00  0.93           C  
ATOM    759  C   GLN A  98      29.876  56.109  23.806  1.00  0.93           C  
ATOM    760  O   GLN A  98      29.057  55.405  24.397  1.00  0.93           O  
ATOM    761  CB  GLN A  98      30.658  55.329  21.541  1.00  0.93           C  
ATOM    762  CG  GLN A  98      30.359  55.289  20.026  1.00  0.93           C  
ATOM    763  CD  GLN A  98      28.868  55.083  19.766  1.00  0.93           C  
ATOM    764  OE1 GLN A  98      28.239  54.188  20.323  1.00  0.93           O  
ATOM    765  NE2 GLN A  98      28.272  55.950  18.912  1.00  0.93           N  
ATOM    766  N   LEU A  99      30.850  56.748  24.469  1.00  0.95           N  
ATOM    767  CA  LEU A  99      30.920  56.752  25.911  1.00  0.95           C  
ATOM    768  C   LEU A  99      29.723  57.410  26.595  1.00  0.95           C  
ATOM    769  O   LEU A  99      29.188  56.879  27.568  1.00  0.95           O  
ATOM    770  CB  LEU A  99      32.204  57.432  26.373  1.00  0.95           C  
ATOM    771  CG  LEU A  99      32.462  57.303  27.880  1.00  0.95           C  
ATOM    772  CD1 LEU A  99      32.643  55.858  28.366  1.00  0.95           C  
ATOM    773  CD2 LEU A  99      33.723  58.086  28.176  1.00  0.95           C  
ATOM    774  N   ALA A 100      29.228  58.555  26.076  1.00  0.98           N  
ATOM    775  CA  ALA A 100      28.005  59.194  26.534  1.00  0.98           C  
ATOM    776  C   ALA A 100      26.774  58.288  26.430  1.00  0.98           C  
ATOM    777  O   ALA A 100      25.919  58.272  27.313  1.00  0.98           O  
ATOM    778  CB  ALA A 100      27.773  60.511  25.766  1.00  0.98           C  
ATOM    779  N   GLY A 101      26.683  57.465  25.362  1.00  0.97           N  
ATOM    780  CA  GLY A 101      25.641  56.448  25.227  1.00  0.97           C  
ATOM    781  C   GLY A 101      25.736  55.288  26.194  1.00  0.97           C  
ATOM    782  O   GLY A 101      24.716  54.795  26.674  1.00  0.97           O  
ATOM    783  N   VAL A 102      26.958  54.823  26.524  1.00  0.95           N  
ATOM    784  CA  VAL A 102      27.221  53.850  27.590  1.00  0.95           C  
ATOM    785  C   VAL A 102      26.851  54.388  28.971  1.00  0.95           C  
ATOM    786  O   VAL A 102      26.183  53.731  29.766  1.00  0.95           O  
ATOM    787  CB  VAL A 102      28.691  53.416  27.574  1.00  0.95           C  
ATOM    788  CG1 VAL A 102      29.115  52.643  28.842  1.00  0.95           C  
ATOM    789  CG2 VAL A 102      28.929  52.535  26.333  1.00  0.95           C  
ATOM    790  N   VAL A 103      27.255  55.642  29.270  1.00  0.95           N  
ATOM    791  CA  VAL A 103      26.927  56.348  30.502  1.00  0.95           C  
ATOM    792  C   VAL A 103      25.434  56.573  30.670  1.00  0.95           C  
ATOM    793  O   VAL A 103      24.887  56.407  31.761  1.00  0.95           O  
ATOM    794  CB  VAL A 103      27.682  57.666  30.599  1.00  0.95           C  
ATOM    795  CG1 VAL A 103      27.184  58.516  31.779  1.00  0.95           C  
ATOM    796  CG2 VAL A 103      29.177  57.362  30.808  1.00  0.95           C  
ATOM    797  N   ALA A 104      24.722  56.920  29.580  1.00  0.96           N  
ATOM    798  CA  ALA A 104      23.288  57.123  29.579  1.00  0.96           C  
ATOM    799  C   ALA A 104      22.490  55.910  30.045  1.00  0.96           C  
ATOM    800  O   ALA A 104      21.535  56.050  30.803  1.00  0.96           O  
ATOM    801  CB  ALA A 104      22.819  57.508  28.163  1.00  0.96           C  
ATOM    802  N   VAL A 105      22.890  54.699  29.605  1.00  0.95           N  
ATOM    803  CA  VAL A 105      22.363  53.428  30.081  1.00  0.95           C  
ATOM    804  C   VAL A 105      22.700  53.158  31.546  1.00  0.95           C  
ATOM    805  O   VAL A 105      21.831  52.778  32.329  1.00  0.95           O  
ATOM    806  CB  VAL A 105      22.858  52.278  29.204  1.00  0.95           C  
ATOM    807  CG1 VAL A 105      22.368  50.913  29.724  1.00  0.95           C  
ATOM    808  CG2 VAL A 105      22.353  52.487  27.764  1.00  0.95           C  
ATOM    809  N   GLU A 106      23.966  53.383  31.971  1.00  0.89           N  
ATOM    810  CA  GLU A 106      24.425  53.153  33.341  1.00  0.89           C  
ATOM    811  C   GLU A 106      23.690  54.017  34.369  1.00  0.89           C  
ATOM    812  O   GLU A 106      23.182  53.530  35.378  1.00  0.89           O  
ATOM    813  CB  GLU A 106      25.963  53.416  33.439  1.00  0.89           C  
ATOM    814  CG  GLU A 106      26.661  52.998  34.762  1.00  0.89           C  
ATOM    815  CD  GLU A 106      28.001  53.670  34.978  1.00  0.89           C  
ATOM    816  OE1 GLU A 106      29.092  53.240  34.505  1.00  0.89           O  
ATOM    817  OE2 GLU A 106      27.968  54.692  35.707  1.00  0.89           O  
ATOM    818  N   ILE A 107      23.537  55.334  34.103  1.00  0.92           N  
ATOM    819  CA  ILE A 107      22.950  56.255  35.063  1.00  0.92           C  
ATOM    820  C   ILE A 107      21.441  56.131  35.211  1.00  0.92           C  
ATOM    821  O   ILE A 107      20.867  56.485  36.238  1.00  0.92           O  
ATOM    822  CB  ILE A 107      23.391  57.693  34.802  1.00  0.92           C  
ATOM    823  CG1 ILE A 107      23.191  58.602  36.032  1.00  0.92           C  
ATOM    824  CG2 ILE A 107      22.701  58.312  33.564  1.00  0.92           C  
ATOM    825  CD1 ILE A 107      24.077  58.282  37.242  1.00  0.92           C  
ATOM    826  N   THR A 108      20.748  55.532  34.226  1.00  0.94           N  
ATOM    827  CA  THR A 108      19.321  55.263  34.321  1.00  0.94           C  
ATOM    828  C   THR A 108      19.077  53.881  34.909  1.00  0.94           C  
ATOM    829  O   THR A 108      17.940  53.431  35.020  1.00  0.94           O  
ATOM    830  CB  THR A 108      18.608  55.366  32.979  1.00  0.94           C  
ATOM    831  OG1 THR A 108      19.258  54.593  31.983  1.00  0.94           O  
ATOM    832  CG2 THR A 108      18.650  56.820  32.496  1.00  0.94           C  
ATOM    833  N   GLY A 109      20.142  53.181  35.360  1.00  0.96           N  
ATOM    834  CA  GLY A 109      20.025  51.917  36.079  1.00  0.96           C  
ATOM    835  C   GLY A 109      20.164  50.682  35.235  1.00  0.96           C  
ATOM    836  O   GLY A 109      19.898  49.576  35.697  1.00  0.96           O  
ATOM    837  N   GLY A 110      20.579  50.834  33.966  1.00  0.95           N  
ATOM    838  CA  GLY A 110      20.763  49.734  33.035  1.00  0.95           C  
ATOM    839  C   GLY A 110      22.052  48.968  33.237  1.00  0.95           C  
ATOM    840  O   GLY A 110      22.808  49.224  34.172  1.00  0.95           O  
ATOM    841  N   PRO A 111      22.361  48.007  32.379  1.00  0.93           N  
ATOM    842  CA  PRO A 111      23.604  47.252  32.459  1.00  0.93           C  
ATOM    843  C   PRO A 111      24.848  48.065  32.169  1.00  0.93           C  
ATOM    844  O   PRO A 111      24.806  49.055  31.438  1.00  0.93           O  
ATOM    845  CB  PRO A 111      23.430  46.158  31.399  1.00  0.93           C  
ATOM    846  CG  PRO A 111      22.490  46.782  30.368  1.00  0.93           C  
ATOM    847  CD  PRO A 111      21.552  47.634  31.218  1.00  0.93           C  
ATOM    848  N   GLU A 112      25.996  47.621  32.702  1.00  0.89           N  
ATOM    849  CA  GLU A 112      27.278  48.213  32.421  1.00  0.89           C  
ATOM    850  C   GLU A 112      27.780  47.676  31.091  1.00  0.89           C  
ATOM    851  O   GLU A 112      28.220  46.536  30.959  1.00  0.89           O  
ATOM    852  CB  GLU A 112      28.234  47.894  33.584  1.00  0.89           C  
ATOM    853  CG  GLU A 112      27.805  48.587  34.901  1.00  0.89           C  
ATOM    854  CD  GLU A 112      28.529  48.038  36.131  1.00  0.89           C  
ATOM    855  OE1 GLU A 112      29.337  47.084  35.985  1.00  0.89           O  
ATOM    856  OE2 GLU A 112      28.267  48.578  37.235  1.00  0.89           O  
ATOM    857  N   VAL A 113      27.670  48.496  30.030  1.00  0.93           N  
ATOM    858  CA  VAL A 113      28.093  48.121  28.691  1.00  0.93           C  
ATOM    859  C   VAL A 113      29.619  48.237  28.605  1.00  0.93           C  
ATOM    860  O   VAL A 113      30.136  49.307  28.943  1.00  0.93           O  
ATOM    861  CB  VAL A 113      27.414  48.978  27.625  1.00  0.93           C  
ATOM    862  CG1 VAL A 113      27.849  48.556  26.207  1.00  0.93           C  
ATOM    863  CG2 VAL A 113      25.884  48.846  27.775  1.00  0.93           C  
ATOM    864  N   PRO A 114      30.415  47.228  28.234  1.00  0.93           N  
ATOM    865  CA  PRO A 114      31.851  47.381  28.018  1.00  0.93           C  
ATOM    866  C   PRO A 114      32.210  48.477  27.027  1.00  0.93           C  
ATOM    867  O   PRO A 114      31.496  48.679  26.048  1.00  0.93           O  
ATOM    868  CB  PRO A 114      32.342  45.983  27.603  1.00  0.93           C  
ATOM    869  CG  PRO A 114      31.250  45.031  28.103  1.00  0.93           C  
ATOM    870  CD  PRO A 114      29.976  45.861  27.966  1.00  0.93           C  
ATOM    871  N   PHE A 115      33.294  49.226  27.284  1.00  0.92           N  
ATOM    872  CA  PHE A 115      33.712  50.294  26.415  1.00  0.92           C  
ATOM    873  C   PHE A 115      35.188  50.102  26.139  1.00  0.92           C  
ATOM    874  O   PHE A 115      35.988  49.950  27.064  1.00  0.92           O  
ATOM    875  CB  PHE A 115      33.435  51.669  27.083  1.00  0.92           C  
ATOM    876  CG  PHE A 115      33.857  52.816  26.211  1.00  0.92           C  
ATOM    877  CD1 PHE A 115      33.050  53.237  25.145  1.00  0.92           C  
ATOM    878  CD2 PHE A 115      35.103  53.433  26.407  1.00  0.92           C  
ATOM    879  CE1 PHE A 115      33.481  54.255  24.289  1.00  0.92           C  
ATOM    880  CE2 PHE A 115      35.530  54.456  25.555  1.00  0.92           C  
ATOM    881  CZ  PHE A 115      34.717  54.870  24.497  1.00  0.92           C  
ATOM    882  N   HIS A 116      35.576  50.137  24.856  1.00  0.91           N  
ATOM    883  CA  HIS A 116      36.957  50.146  24.437  1.00  0.91           C  
ATOM    884  C   HIS A 116      37.215  51.444  23.673  1.00  0.91           C  
ATOM    885  O   HIS A 116      36.405  51.800  22.810  1.00  0.91           O  
ATOM    886  CB  HIS A 116      37.277  48.908  23.584  1.00  0.91           C  
ATOM    887  CG  HIS A 116      37.163  47.659  24.398  1.00  0.91           C  
ATOM    888  ND1 HIS A 116      36.003  46.931  24.323  1.00  0.91           N  
ATOM    889  CD2 HIS A 116      38.030  47.065  25.259  1.00  0.91           C  
ATOM    890  CE1 HIS A 116      36.172  45.906  25.117  1.00  0.91           C  
ATOM    891  NE2 HIS A 116      37.386  45.935  25.717  1.00  0.91           N  
ATOM    892  N   PRO A 117      38.272  52.208  23.966  1.00  0.94           N  
ATOM    893  CA  PRO A 117      38.593  53.436  23.254  1.00  0.94           C  
ATOM    894  C   PRO A 117      39.369  53.147  21.983  1.00  0.94           C  
ATOM    895  O   PRO A 117      39.865  52.033  21.800  1.00  0.94           O  
ATOM    896  CB  PRO A 117      39.491  54.194  24.243  1.00  0.94           C  
ATOM    897  CG  PRO A 117      40.224  53.096  25.008  1.00  0.94           C  
ATOM    898  CD  PRO A 117      39.186  51.979  25.087  1.00  0.94           C  
ATOM    899  N   GLY A 118      39.480  54.145  21.088  1.00  0.93           N  
ATOM    900  CA  GLY A 118      40.337  54.096  19.919  1.00  0.93           C  
ATOM    901  C   GLY A 118      39.702  54.470  18.609  1.00  0.93           C  
ATOM    902  O   GLY A 118      40.360  54.398  17.574  1.00  0.93           O  
ATOM    903  N   ARG A 119      38.396  54.812  18.566  1.00  0.91           N  
ATOM    904  CA  ARG A 119      37.739  55.159  17.317  1.00  0.91           C  
ATOM    905  C   ARG A 119      38.317  56.452  16.741  1.00  0.91           C  
ATOM    906  O   ARG A 119      38.357  57.449  17.466  1.00  0.91           O  
ATOM    907  CB  ARG A 119      36.227  55.413  17.495  1.00  0.91           C  
ATOM    908  CG  ARG A 119      35.401  54.202  17.962  1.00  0.91           C  
ATOM    909  CD  ARG A 119      34.086  54.630  18.632  1.00  0.91           C  
ATOM    910  NE  ARG A 119      33.441  53.438  19.275  1.00  0.91           N  
ATOM    911  CZ  ARG A 119      33.860  52.871  20.414  1.00  0.91           C  
ATOM    912  NH1 ARG A 119      34.864  53.352  21.132  1.00  0.91           N  
ATOM    913  NH2 ARG A 119      33.252  51.761  20.825  1.00  0.91           N  
ATOM    914  N   PRO A 120      38.765  56.532  15.497  1.00  0.93           N  
ATOM    915  CA  PRO A 120      39.221  57.780  14.923  1.00  0.93           C  
ATOM    916  C   PRO A 120      38.063  58.524  14.279  1.00  0.93           C  
ATOM    917  O   PRO A 120      37.221  57.908  13.621  1.00  0.93           O  
ATOM    918  CB  PRO A 120      40.288  57.319  13.920  1.00  0.93           C  
ATOM    919  CG  PRO A 120      39.824  55.937  13.440  1.00  0.93           C  
ATOM    920  CD  PRO A 120      38.945  55.408  14.580  1.00  0.93           C  
ATOM    921  N   ASP A 121      37.988  59.860  14.471  1.00  0.92           N  
ATOM    922  CA  ASP A 121      37.010  60.703  13.816  1.00  0.92           C  
ATOM    923  C   ASP A 121      37.194  60.669  12.296  1.00  0.92           C  
ATOM    924  O   ASP A 121      38.303  60.801  11.774  1.00  0.92           O  
ATOM    925  CB  ASP A 121      37.058  62.156  14.383  1.00  0.92           C  
ATOM    926  CG  ASP A 121      36.554  62.241  15.817  1.00  0.92           C  
ATOM    927  OD1 ASP A 121      35.712  61.404  16.223  1.00  0.92           O  
ATOM    928  OD2 ASP A 121      36.972  63.169  16.559  1.00  0.92           O  
ATOM    929  N   LYS A 122      36.097  60.448  11.546  1.00  0.87           N  
ATOM    930  CA  LYS A 122      36.128  60.407  10.097  1.00  0.87           C  
ATOM    931  C   LYS A 122      35.657  61.722   9.524  1.00  0.87           C  
ATOM    932  O   LYS A 122      34.898  62.474  10.133  1.00  0.87           O  
ATOM    933  CB  LYS A 122      35.358  59.200   9.499  1.00  0.87           C  
ATOM    934  CG  LYS A 122      36.087  57.871   9.769  1.00  0.87           C  
ATOM    935  CD  LYS A 122      35.409  56.646   9.129  1.00  0.87           C  
ATOM    936  CE  LYS A 122      36.077  55.322   9.526  1.00  0.87           C  
ATOM    937  NZ  LYS A 122      35.437  54.174   8.840  1.00  0.87           N  
ATOM    938  N   SER A 123      36.182  62.047   8.330  1.00  0.85           N  
ATOM    939  CA  SER A 123      35.978  63.313   7.658  1.00  0.85           C  
ATOM    940  C   SER A 123      34.568  63.549   7.137  1.00  0.85           C  
ATOM    941  O   SER A 123      33.990  64.605   7.393  1.00  0.85           O  
ATOM    942  CB  SER A 123      37.033  63.509   6.523  1.00  0.85           C  
ATOM    943  OG  SER A 123      37.209  62.368   5.682  1.00  0.85           O  
ATOM    944  N   ASP A 124      33.972  62.546   6.459  1.00  0.84           N  
ATOM    945  CA  ASP A 124      32.734  62.678   5.712  1.00  0.84           C  
ATOM    946  C   ASP A 124      31.582  61.907   6.373  1.00  0.84           C  
ATOM    947  O   ASP A 124      31.746  60.721   6.675  1.00  0.84           O  
ATOM    948  CB  ASP A 124      32.934  62.148   4.268  1.00  0.84           C  
ATOM    949  CG  ASP A 124      33.923  63.062   3.569  1.00  0.84           C  
ATOM    950  OD1 ASP A 124      33.638  64.285   3.524  1.00  0.84           O  
ATOM    951  OD2 ASP A 124      34.987  62.565   3.116  1.00  0.84           O  
ATOM    952  N   PRO A 125      30.410  62.494   6.649  1.00  0.92           N  
ATOM    953  CA  PRO A 125      29.185  61.767   6.984  1.00  0.92           C  
ATOM    954  C   PRO A 125      28.755  60.695   5.981  1.00  0.92           C  
ATOM    955  O   PRO A 125      28.997  60.885   4.788  1.00  0.92           O  
ATOM    956  CB  PRO A 125      28.114  62.863   7.130  1.00  0.92           C  
ATOM    957  CG  PRO A 125      28.904  64.141   7.409  1.00  0.92           C  
ATOM    958  CD  PRO A 125      30.179  63.934   6.601  1.00  0.92           C  
ATOM    959  N   PRO A 126      28.131  59.584   6.354  1.00  0.92           N  
ATOM    960  CA  PRO A 126      27.429  58.716   5.413  1.00  0.92           C  
ATOM    961  C   PRO A 126      26.225  59.380   4.732  1.00  0.92           C  
ATOM    962  O   PRO A 126      25.736  60.396   5.229  1.00  0.92           O  
ATOM    963  CB  PRO A 126      26.999  57.543   6.302  1.00  0.92           C  
ATOM    964  CG  PRO A 126      26.721  58.200   7.647  1.00  0.92           C  
ATOM    965  CD  PRO A 126      27.757  59.305   7.738  1.00  0.92           C  
ATOM    966  N   PRO A 127      25.718  58.868   3.608  1.00  0.90           N  
ATOM    967  CA  PRO A 127      24.457  59.319   3.028  1.00  0.90           C  
ATOM    968  C   PRO A 127      23.260  59.162   3.953  1.00  0.90           C  
ATOM    969  O   PRO A 127      23.204  58.214   4.741  1.00  0.90           O  
ATOM    970  CB  PRO A 127      24.304  58.478   1.750  1.00  0.90           C  
ATOM    971  CG  PRO A 127      25.104  57.207   2.033  1.00  0.90           C  
ATOM    972  CD  PRO A 127      26.249  57.695   2.916  1.00  0.90           C  
ATOM    973  N   GLU A 128      22.292  60.096   3.853  1.00  0.82           N  
ATOM    974  CA  GLU A 128      21.017  60.045   4.543  1.00  0.82           C  
ATOM    975  C   GLU A 128      20.182  58.828   4.164  1.00  0.82           C  
ATOM    976  O   GLU A 128      20.254  58.321   3.046  1.00  0.82           O  
ATOM    977  CB  GLU A 128      20.211  61.349   4.316  1.00  0.82           C  
ATOM    978  CG  GLU A 128      18.924  61.464   5.173  1.00  0.82           C  
ATOM    979  CD  GLU A 128      18.280  62.850   5.189  1.00  0.82           C  
ATOM    980  OE1 GLU A 128      18.698  63.738   4.411  1.00  0.82           O  
ATOM    981  OE2 GLU A 128      17.362  63.025   6.041  1.00  0.82           O  
ATOM    982  N   GLY A 129      19.373  58.312   5.116  1.00  0.87           N  
ATOM    983  CA  GLY A 129      18.352  57.309   4.821  1.00  0.87           C  
ATOM    984  C   GLY A 129      18.640  55.909   5.284  1.00  0.87           C  
ATOM    985  O   GLY A 129      17.918  54.980   4.943  1.00  0.87           O  
ATOM    986  N   ARG A 130      19.698  55.706   6.086  1.00  0.82           N  
ATOM    987  CA  ARG A 130      20.036  54.380   6.575  1.00  0.82           C  
ATOM    988  C   ARG A 130      19.393  53.984   7.893  1.00  0.82           C  
ATOM    989  O   ARG A 130      19.308  52.806   8.227  1.00  0.82           O  
ATOM    990  CB  ARG A 130      21.553  54.300   6.795  1.00  0.82           C  
ATOM    991  CG  ARG A 130      22.336  54.399   5.486  1.00  0.82           C  
ATOM    992  CD  ARG A 130      23.811  54.169   5.734  1.00  0.82           C  
ATOM    993  NE  ARG A 130      24.450  54.241   4.404  1.00  0.82           N  
ATOM    994  CZ  ARG A 130      25.751  54.015   4.243  1.00  0.82           C  
ATOM    995  NH1 ARG A 130      26.574  53.778   5.255  1.00  0.82           N  
ATOM    996  NH2 ARG A 130      26.271  53.946   3.028  1.00  0.82           N  
ATOM    997  N   LEU A 131      18.932  54.960   8.691  1.00  0.89           N  
ATOM    998  CA  LEU A 131      18.299  54.697   9.969  1.00  0.89           C  
ATOM    999  C   LEU A 131      16.870  54.175   9.802  1.00  0.89           C  
ATOM   1000  O   LEU A 131      16.227  54.474   8.794  1.00  0.89           O  
ATOM   1001  CB  LEU A 131      18.341  55.956  10.867  1.00  0.89           C  
ATOM   1002  CG  LEU A 131      19.761  56.382  11.296  1.00  0.89           C  
ATOM   1003  CD1 LEU A 131      19.713  57.744  12.002  1.00  0.89           C  
ATOM   1004  CD2 LEU A 131      20.457  55.338  12.186  1.00  0.89           C  
ATOM   1005  N   PRO A 132      16.332  53.364  10.712  1.00  0.90           N  
ATOM   1006  CA  PRO A 132      15.027  52.752  10.538  1.00  0.90           C  
ATOM   1007  C   PRO A 132      13.874  53.731  10.559  1.00  0.90           C  
ATOM   1008  O   PRO A 132      13.969  54.826  11.112  1.00  0.90           O  
ATOM   1009  CB  PRO A 132      14.944  51.680  11.634  1.00  0.90           C  
ATOM   1010  CG  PRO A 132      15.930  52.131  12.711  1.00  0.90           C  
ATOM   1011  CD  PRO A 132      16.972  52.962  11.959  1.00  0.90           C  
ATOM   1012  N   ASP A 133      12.765  53.310   9.942  1.00  0.88           N  
ATOM   1013  CA  ASP A 133      11.570  54.053   9.714  1.00  0.88           C  
ATOM   1014  C   ASP A 133      10.633  53.426  10.716  1.00  0.88           C  
ATOM   1015  O   ASP A 133      10.516  52.201  10.811  1.00  0.88           O  
ATOM   1016  CB  ASP A 133      11.129  53.868   8.238  1.00  0.88           C  
ATOM   1017  CG  ASP A 133       9.905  54.694   7.866  1.00  0.88           C  
ATOM   1018  OD1 ASP A 133       9.148  55.085   8.791  1.00  0.88           O  
ATOM   1019  OD2 ASP A 133       9.699  54.905   6.644  1.00  0.88           O  
ATOM   1020  N   ALA A 134       9.990  54.264  11.536  1.00  0.91           N  
ATOM   1021  CA  ALA A 134       9.102  53.852  12.585  1.00  0.91           C  
ATOM   1022  C   ALA A 134       7.755  53.336  12.074  1.00  0.91           C  
ATOM   1023  O   ALA A 134       7.002  52.740  12.844  1.00  0.91           O  
ATOM   1024  CB  ALA A 134       8.901  55.017  13.569  1.00  0.91           C  
ATOM   1025  N   THR A 135       7.402  53.542  10.781  1.00  0.89           N  
ATOM   1026  CA  THR A 135       6.114  53.098  10.240  1.00  0.89           C  
ATOM   1027  C   THR A 135       6.208  51.749   9.558  1.00  0.89           C  
ATOM   1028  O   THR A 135       5.201  51.161   9.164  1.00  0.89           O  
ATOM   1029  CB  THR A 135       5.450  54.082   9.263  1.00  0.89           C  
ATOM   1030  OG1 THR A 135       6.138  54.203   8.023  1.00  0.89           O  
ATOM   1031  CG2 THR A 135       5.400  55.465   9.915  1.00  0.89           C  
ATOM   1032  N   LYS A 136       7.431  51.211   9.411  1.00  0.86           N  
ATOM   1033  CA  LYS A 136       7.679  49.987   8.678  1.00  0.86           C  
ATOM   1034  C   LYS A 136       7.777  48.752   9.547  1.00  0.86           C  
ATOM   1035  O   LYS A 136       7.603  48.772  10.762  1.00  0.86           O  
ATOM   1036  CB  LYS A 136       8.922  50.096   7.780  1.00  0.86           C  
ATOM   1037  CG  LYS A 136       8.688  51.065   6.626  1.00  0.86           C  
ATOM   1038  CD  LYS A 136       9.911  51.126   5.709  1.00  0.86           C  
ATOM   1039  CE  LYS A 136       9.853  52.284   4.721  1.00  0.86           C  
ATOM   1040  NZ  LYS A 136       8.858  52.012   3.668  1.00  0.86           N  
ATOM   1041  N   GLY A 137       7.994  47.584   8.903  1.00  0.91           N  
ATOM   1042  CA  GLY A 137       7.920  46.312   9.601  1.00  0.91           C  
ATOM   1043  C   GLY A 137       9.153  45.477   9.717  1.00  0.91           C  
ATOM   1044  O   GLY A 137      10.281  45.919   9.512  1.00  0.91           O  
ATOM   1045  N   SER A 138       8.945  44.197  10.076  1.00  0.91           N  
ATOM   1046  CA  SER A 138       9.994  43.238  10.391  1.00  0.91           C  
ATOM   1047  C   SER A 138      11.009  43.025   9.298  1.00  0.91           C  
ATOM   1048  O   SER A 138      12.203  42.923   9.576  1.00  0.91           O  
ATOM   1049  CB  SER A 138       9.437  41.862  10.801  1.00  0.91           C  
ATOM   1050  OG  SER A 138       8.642  42.011  11.971  1.00  0.91           O  
ATOM   1051  N   ASP A 139      10.566  43.011   8.028  1.00  0.89           N  
ATOM   1052  CA  ASP A 139      11.432  42.972   6.867  1.00  0.89           C  
ATOM   1053  C   ASP A 139      12.396  44.155   6.845  1.00  0.89           C  
ATOM   1054  O   ASP A 139      13.609  43.995   6.788  1.00  0.89           O  
ATOM   1055  CB  ASP A 139      10.555  42.952   5.588  1.00  0.89           C  
ATOM   1056  CG  ASP A 139       9.713  41.682   5.558  1.00  0.89           C  
ATOM   1057  OD1 ASP A 139      10.173  40.652   6.112  1.00  0.89           O  
ATOM   1058  OD2 ASP A 139       8.568  41.761   5.047  1.00  0.89           O  
ATOM   1059  N   HIS A 140      11.858  45.375   7.054  1.00  0.87           N  
ATOM   1060  CA  HIS A 140      12.635  46.600   7.112  1.00  0.87           C  
ATOM   1061  C   HIS A 140      13.654  46.623   8.240  1.00  0.87           C  
ATOM   1062  O   HIS A 140      14.788  47.069   8.071  1.00  0.87           O  
ATOM   1063  CB  HIS A 140      11.730  47.835   7.259  1.00  0.87           C  
ATOM   1064  CG  HIS A 140      12.502  49.110   7.191  1.00  0.87           C  
ATOM   1065  ND1 HIS A 140      12.457  50.002   8.238  1.00  0.87           N  
ATOM   1066  CD2 HIS A 140      13.371  49.537   6.241  1.00  0.87           C  
ATOM   1067  CE1 HIS A 140      13.304  50.948   7.903  1.00  0.87           C  
ATOM   1068  NE2 HIS A 140      13.885  50.724   6.704  1.00  0.87           N  
ATOM   1069  N   LEU A 141      13.285  46.117   9.432  1.00  0.92           N  
ATOM   1070  CA  LEU A 141      14.216  45.966  10.536  1.00  0.92           C  
ATOM   1071  C   LEU A 141      15.368  45.038  10.243  1.00  0.92           C  
ATOM   1072  O   LEU A 141      16.522  45.345  10.543  1.00  0.92           O  
ATOM   1073  CB  LEU A 141      13.493  45.472  11.809  1.00  0.92           C  
ATOM   1074  CG  LEU A 141      12.483  46.473  12.384  1.00  0.92           C  
ATOM   1075  CD1 LEU A 141      11.813  45.869  13.631  1.00  0.92           C  
ATOM   1076  CD2 LEU A 141      13.216  47.783  12.690  1.00  0.92           C  
ATOM   1077  N   ARG A 142      15.082  43.897   9.606  1.00  0.84           N  
ATOM   1078  CA  ARG A 142      16.104  43.007   9.110  1.00  0.84           C  
ATOM   1079  C   ARG A 142      16.976  43.604   8.019  1.00  0.84           C  
ATOM   1080  O   ARG A 142      18.184  43.391   8.045  1.00  0.84           O  
ATOM   1081  CB  ARG A 142      15.530  41.659   8.660  1.00  0.84           C  
ATOM   1082  CG  ARG A 142      14.978  40.830   9.831  1.00  0.84           C  
ATOM   1083  CD  ARG A 142      14.694  39.384   9.441  1.00  0.84           C  
ATOM   1084  NE  ARG A 142      14.361  38.653  10.697  1.00  0.84           N  
ATOM   1085  CZ  ARG A 142      13.133  38.476  11.194  1.00  0.84           C  
ATOM   1086  NH1 ARG A 142      12.047  38.962  10.609  1.00  0.84           N  
ATOM   1087  NH2 ARG A 142      13.001  37.786  12.321  1.00  0.84           N  
ATOM   1088  N   ASP A 143      16.432  44.395   7.069  1.00  0.89           N  
ATOM   1089  CA  ASP A 143      17.252  45.117   6.110  1.00  0.89           C  
ATOM   1090  C   ASP A 143      18.234  46.060   6.806  1.00  0.89           C  
ATOM   1091  O   ASP A 143      19.444  45.993   6.600  1.00  0.89           O  
ATOM   1092  CB  ASP A 143      16.365  45.955   5.145  1.00  0.89           C  
ATOM   1093  CG  ASP A 143      15.492  45.093   4.244  1.00  0.89           C  
ATOM   1094  OD1 ASP A 143      15.881  43.932   3.967  1.00  0.89           O  
ATOM   1095  OD2 ASP A 143      14.442  45.627   3.795  1.00  0.89           O  
ATOM   1096  N   VAL A 144      17.747  46.907   7.728  1.00  0.91           N  
ATOM   1097  CA  VAL A 144      18.562  47.917   8.383  1.00  0.91           C  
ATOM   1098  C   VAL A 144      19.560  47.367   9.384  1.00  0.91           C  
ATOM   1099  O   VAL A 144      20.760  47.634   9.319  1.00  0.91           O  
ATOM   1100  CB  VAL A 144      17.643  48.918   9.067  1.00  0.91           C  
ATOM   1101  CG1 VAL A 144      18.399  49.909   9.970  1.00  0.91           C  
ATOM   1102  CG2 VAL A 144      16.881  49.695   7.980  1.00  0.91           C  
ATOM   1103  N   PHE A 145      19.116  46.527  10.334  1.00  0.90           N  
ATOM   1104  CA  PHE A 145      20.003  45.987  11.343  1.00  0.90           C  
ATOM   1105  C   PHE A 145      20.842  44.844  10.784  1.00  0.90           C  
ATOM   1106  O   PHE A 145      21.917  44.538  11.296  1.00  0.90           O  
ATOM   1107  CB  PHE A 145      19.203  45.558  12.591  1.00  0.90           C  
ATOM   1108  CG  PHE A 145      18.657  46.747  13.347  1.00  0.90           C  
ATOM   1109  CD1 PHE A 145      19.509  47.473  14.191  1.00  0.90           C  
ATOM   1110  CD2 PHE A 145      17.302  47.123  13.284  1.00  0.90           C  
ATOM   1111  CE1 PHE A 145      19.037  48.556  14.939  1.00  0.90           C  
ATOM   1112  CE2 PHE A 145      16.828  48.220  14.017  1.00  0.90           C  
ATOM   1113  CZ  PHE A 145      17.695  48.935  14.846  1.00  0.90           C  
ATOM   1114  N   GLY A 146      20.412  44.244   9.656  1.00  0.84           N  
ATOM   1115  CA  GLY A 146      21.204  43.291   8.890  1.00  0.84           C  
ATOM   1116  C   GLY A 146      22.224  43.939   7.978  1.00  0.84           C  
ATOM   1117  O   GLY A 146      23.272  43.352   7.722  1.00  0.84           O  
ATOM   1118  N   HIS A 147      21.989  45.188   7.507  1.00  0.77           N  
ATOM   1119  CA  HIS A 147      22.986  46.048   6.863  1.00  0.77           C  
ATOM   1120  C   HIS A 147      24.102  46.416   7.815  1.00  0.77           C  
ATOM   1121  O   HIS A 147      25.279  46.443   7.459  1.00  0.77           O  
ATOM   1122  CB  HIS A 147      22.390  47.346   6.268  1.00  0.77           C  
ATOM   1123  CG  HIS A 147      21.654  47.170   4.976  1.00  0.77           C  
ATOM   1124  ND1 HIS A 147      20.917  48.236   4.496  1.00  0.77           N  
ATOM   1125  CD2 HIS A 147      21.613  46.134   4.097  1.00  0.77           C  
ATOM   1126  CE1 HIS A 147      20.439  47.827   3.342  1.00  0.77           C  
ATOM   1127  NE2 HIS A 147      20.827  46.562   3.048  1.00  0.77           N  
ATOM   1128  N   MET A 148      23.747  46.654   9.090  1.00  0.89           N  
ATOM   1129  CA  MET A 148      24.710  46.817  10.158  1.00  0.89           C  
ATOM   1130  C   MET A 148      25.476  45.536  10.492  1.00  0.89           C  
ATOM   1131  O   MET A 148      26.577  45.580  11.034  1.00  0.89           O  
ATOM   1132  CB  MET A 148      24.010  47.275  11.455  1.00  0.89           C  
ATOM   1133  CG  MET A 148      23.330  48.649  11.403  1.00  0.89           C  
ATOM   1134  SD  MET A 148      22.580  49.061  13.006  1.00  0.89           S  
ATOM   1135  CE  MET A 148      21.257  50.018  12.237  1.00  0.89           C  
ATOM   1136  N   GLY A 149      24.894  44.359  10.176  1.00  0.91           N  
ATOM   1137  CA  GLY A 149      25.462  43.048  10.473  1.00  0.91           C  
ATOM   1138  C   GLY A 149      25.121  42.515  11.844  1.00  0.91           C  
ATOM   1139  O   GLY A 149      25.834  41.677  12.392  1.00  0.91           O  
ATOM   1140  N   LEU A 150      24.018  42.992  12.444  1.00  0.93           N  
ATOM   1141  CA  LEU A 150      23.564  42.580  13.759  1.00  0.93           C  
ATOM   1142  C   LEU A 150      22.543  41.447  13.651  1.00  0.93           C  
ATOM   1143  O   LEU A 150      22.000  41.165  12.586  1.00  0.93           O  
ATOM   1144  CB  LEU A 150      22.967  43.775  14.539  1.00  0.93           C  
ATOM   1145  CG  LEU A 150      23.961  44.919  14.828  1.00  0.93           C  
ATOM   1146  CD1 LEU A 150      23.218  46.142  15.383  1.00  0.93           C  
ATOM   1147  CD2 LEU A 150      25.072  44.491  15.798  1.00  0.93           C  
ATOM   1148  N   SER A 151      22.281  40.722  14.757  1.00  0.92           N  
ATOM   1149  CA  SER A 151      21.385  39.573  14.773  1.00  0.92           C  
ATOM   1150  C   SER A 151      19.943  39.941  15.077  1.00  0.92           C  
ATOM   1151  O   SER A 151      19.643  41.041  15.540  1.00  0.92           O  
ATOM   1152  CB  SER A 151      21.849  38.433  15.746  1.00  0.92           C  
ATOM   1153  OG  SER A 151      21.552  38.655  17.130  1.00  0.92           O  
ATOM   1154  N   ASP A 152      18.995  38.998  14.873  1.00  0.92           N  
ATOM   1155  CA  ASP A 152      17.607  39.135  15.296  1.00  0.92           C  
ATOM   1156  C   ASP A 152      17.446  39.350  16.819  1.00  0.92           C  
ATOM   1157  O   ASP A 152      16.587  40.099  17.278  1.00  0.92           O  
ATOM   1158  CB  ASP A 152      16.745  37.929  14.816  1.00  0.92           C  
ATOM   1159  CG  ASP A 152      16.343  38.012  13.346  1.00  0.92           C  
ATOM   1160  OD1 ASP A 152      16.862  38.854  12.580  1.00  0.92           O  
ATOM   1161  OD2 ASP A 152      15.432  37.234  12.963  1.00  0.92           O  
ATOM   1162  N   LYS A 153      18.308  38.710  17.644  1.00  0.90           N  
ATOM   1163  CA  LYS A 153      18.405  38.939  19.083  1.00  0.90           C  
ATOM   1164  C   LYS A 153      18.822  40.355  19.444  1.00  0.90           C  
ATOM   1165  O   LYS A 153      18.224  40.979  20.330  1.00  0.90           O  
ATOM   1166  CB  LYS A 153      19.411  37.970  19.744  1.00  0.90           C  
ATOM   1167  CG  LYS A 153      18.966  36.504  19.719  1.00  0.90           C  
ATOM   1168  CD  LYS A 153      19.993  35.599  20.417  1.00  0.90           C  
ATOM   1169  CE  LYS A 153      19.572  34.131  20.480  1.00  0.90           C  
ATOM   1170  NZ  LYS A 153      20.646  33.321  21.097  1.00  0.90           N  
ATOM   1171  N   ASP A 154      19.828  40.892  18.718  1.00  0.93           N  
ATOM   1172  CA  ASP A 154      20.305  42.256  18.835  1.00  0.93           C  
ATOM   1173  C   ASP A 154      19.186  43.264  18.542  1.00  0.93           C  
ATOM   1174  O   ASP A 154      19.001  44.216  19.295  1.00  0.93           O  
ATOM   1175  CB  ASP A 154      21.501  42.556  17.881  1.00  0.93           C  
ATOM   1176  CG  ASP A 154      22.745  41.698  18.081  1.00  0.93           C  
ATOM   1177  OD1 ASP A 154      23.131  41.384  19.225  1.00  0.93           O  
ATOM   1178  OD2 ASP A 154      23.405  41.368  17.056  1.00  0.93           O  
ATOM   1179  N   ILE A 155      18.370  43.037  17.476  1.00  0.93           N  
ATOM   1180  CA  ILE A 155      17.226  43.888  17.119  1.00  0.93           C  
ATOM   1181  C   ILE A 155      16.252  44.037  18.275  1.00  0.93           C  
ATOM   1182  O   ILE A 155      15.935  45.143  18.709  1.00  0.93           O  
ATOM   1183  CB  ILE A 155      16.452  43.373  15.885  1.00  0.93           C  
ATOM   1184  CG1 ILE A 155      17.351  43.421  14.632  1.00  0.93           C  
ATOM   1185  CG2 ILE A 155      15.162  44.196  15.624  1.00  0.93           C  
ATOM   1186  CD1 ILE A 155      16.781  42.736  13.379  1.00  0.93           C  
ATOM   1187  N   VAL A 156      15.798  42.911  18.858  1.00  0.95           N  
ATOM   1188  CA  VAL A 156      14.831  42.931  19.944  1.00  0.95           C  
ATOM   1189  C   VAL A 156      15.372  43.552  21.216  1.00  0.95           C  
ATOM   1190  O   VAL A 156      14.696  44.344  21.875  1.00  0.95           O  
ATOM   1191  CB  VAL A 156      14.275  41.554  20.255  1.00  0.95           C  
ATOM   1192  CG1 VAL A 156      13.153  41.663  21.308  1.00  0.95           C  
ATOM   1193  CG2 VAL A 156      13.693  40.955  18.969  1.00  0.95           C  
ATOM   1194  N   ALA A 157      16.625  43.219  21.592  1.00  0.96           N  
ATOM   1195  CA  ALA A 157      17.267  43.802  22.750  1.00  0.96           C  
ATOM   1196  C   ALA A 157      17.482  45.309  22.598  1.00  0.96           C  
ATOM   1197  O   ALA A 157      17.093  46.086  23.466  1.00  0.96           O  
ATOM   1198  CB  ALA A 157      18.591  43.067  23.047  1.00  0.96           C  
ATOM   1199  N   LEU A 158      18.018  45.781  21.454  1.00  0.94           N  
ATOM   1200  CA  LEU A 158      18.233  47.196  21.175  1.00  0.94           C  
ATOM   1201  C   LEU A 158      16.971  48.033  21.106  1.00  0.94           C  
ATOM   1202  O   LEU A 158      16.956  49.177  21.562  1.00  0.94           O  
ATOM   1203  CB  LEU A 158      19.068  47.416  19.900  1.00  0.94           C  
ATOM   1204  CG  LEU A 158      20.534  46.976  20.042  1.00  0.94           C  
ATOM   1205  CD1 LEU A 158      21.224  46.997  18.672  1.00  0.94           C  
ATOM   1206  CD2 LEU A 158      21.306  47.827  21.063  1.00  0.94           C  
ATOM   1207  N   SER A 159      15.853  47.468  20.606  1.00  0.95           N  
ATOM   1208  CA  SER A 159      14.529  48.088  20.673  1.00  0.95           C  
ATOM   1209  C   SER A 159      14.098  48.390  22.100  1.00  0.95           C  
ATOM   1210  O   SER A 159      13.374  49.337  22.383  1.00  0.95           O  
ATOM   1211  CB  SER A 159      13.430  47.237  20.005  1.00  0.95           C  
ATOM   1212  OG  SER A 159      13.669  47.107  18.603  1.00  0.95           O  
ATOM   1213  N   GLY A 160      14.651  47.645  23.079  1.00  0.96           N  
ATOM   1214  CA  GLY A 160      14.451  47.899  24.496  1.00  0.96           C  
ATOM   1215  C   GLY A 160      15.148  49.136  25.007  1.00  0.96           C  
ATOM   1216  O   GLY A 160      14.966  49.518  26.157  1.00  0.96           O  
ATOM   1217  N   GLY A 161      15.913  49.850  24.156  1.00  0.96           N  
ATOM   1218  CA  GLY A 161      16.406  51.201  24.414  1.00  0.96           C  
ATOM   1219  C   GLY A 161      15.309  52.230  24.573  1.00  0.96           C  
ATOM   1220  O   GLY A 161      15.484  53.240  25.246  1.00  0.96           O  
ATOM   1221  N   HIS A 162      14.119  51.963  24.000  1.00  0.93           N  
ATOM   1222  CA  HIS A 162      12.902  52.734  24.200  1.00  0.93           C  
ATOM   1223  C   HIS A 162      12.291  52.597  25.579  1.00  0.93           C  
ATOM   1224  O   HIS A 162      11.322  53.267  25.913  1.00  0.93           O  
ATOM   1225  CB  HIS A 162      11.872  52.347  23.145  1.00  0.93           C  
ATOM   1226  CG  HIS A 162      12.298  52.781  21.796  1.00  0.93           C  
ATOM   1227  ND1 HIS A 162      11.668  52.200  20.733  1.00  0.93           N  
ATOM   1228  CD2 HIS A 162      13.186  53.715  21.369  1.00  0.93           C  
ATOM   1229  CE1 HIS A 162      12.165  52.774  19.671  1.00  0.93           C  
ATOM   1230  NE2 HIS A 162      13.098  53.705  19.994  1.00  0.93           N  
ATOM   1231  N   THR A 163      12.877  51.762  26.461  1.00  0.95           N  
ATOM   1232  CA  THR A 163      12.490  51.681  27.868  1.00  0.95           C  
ATOM   1233  C   THR A 163      12.743  52.981  28.611  1.00  0.95           C  
ATOM   1234  O   THR A 163      12.081  53.299  29.598  1.00  0.95           O  
ATOM   1235  CB  THR A 163      13.104  50.471  28.575  1.00  0.95           C  
ATOM   1236  OG1 THR A 163      12.320  50.046  29.680  1.00  0.95           O  
ATOM   1237  CG2 THR A 163      14.539  50.721  29.050  1.00  0.95           C  
ATOM   1238  N   LEU A 164      13.672  53.806  28.086  1.00  0.94           N  
ATOM   1239  CA  LEU A 164      13.869  55.161  28.523  1.00  0.94           C  
ATOM   1240  C   LEU A 164      13.450  56.113  27.415  1.00  0.94           C  
ATOM   1241  O   LEU A 164      13.488  55.798  26.226  1.00  0.94           O  
ATOM   1242  CB  LEU A 164      15.316  55.420  29.030  1.00  0.94           C  
ATOM   1243  CG  LEU A 164      16.493  55.114  28.086  1.00  0.94           C  
ATOM   1244  CD1 LEU A 164      16.713  56.201  27.052  1.00  0.94           C  
ATOM   1245  CD2 LEU A 164      17.796  55.093  28.885  1.00  0.94           C  
ATOM   1246  N   GLY A 165      13.038  57.337  27.789  1.00  0.95           N  
ATOM   1247  CA  GLY A 165      12.724  58.397  26.848  1.00  0.95           C  
ATOM   1248  C   GLY A 165      11.334  58.465  26.301  1.00  0.95           C  
ATOM   1249  O   GLY A 165      10.380  57.864  26.791  1.00  0.95           O  
ATOM   1250  N   ARG A 166      11.186  59.314  25.275  1.00  0.90           N  
ATOM   1251  CA  ARG A 166       9.910  59.643  24.717  1.00  0.90           C  
ATOM   1252  C   ARG A 166      10.131  60.136  23.313  1.00  0.90           C  
ATOM   1253  O   ARG A 166      11.236  60.570  22.972  1.00  0.90           O  
ATOM   1254  CB  ARG A 166       9.192  60.741  25.553  1.00  0.90           C  
ATOM   1255  CG  ARG A 166       9.905  62.104  25.618  1.00  0.90           C  
ATOM   1256  CD  ARG A 166       9.174  63.115  26.501  1.00  0.90           C  
ATOM   1257  NE  ARG A 166      10.024  64.352  26.492  1.00  0.90           N  
ATOM   1258  CZ  ARG A 166       9.699  65.497  27.107  1.00  0.90           C  
ATOM   1259  NH1 ARG A 166      10.437  66.594  26.939  1.00  0.90           N  
ATOM   1260  NH2 ARG A 166       8.609  65.595  27.856  1.00  0.90           N  
ATOM   1261  N   CYS A 167       9.076  60.083  22.486  1.00  0.96           N  
ATOM   1262  CA  CYS A 167       9.024  60.755  21.207  1.00  0.96           C  
ATOM   1263  C   CYS A 167       8.399  62.117  21.428  1.00  0.96           C  
ATOM   1264  O   CYS A 167       7.760  62.373  22.452  1.00  0.96           O  
ATOM   1265  CB  CYS A 167       8.219  59.974  20.132  1.00  0.96           C  
ATOM   1266  SG  CYS A 167       9.102  58.581  19.361  1.00  0.96           S  
ATOM   1267  N   HIS A 168       8.617  63.019  20.465  1.00  0.89           N  
ATOM   1268  CA  HIS A 168       8.287  64.417  20.546  1.00  0.89           C  
ATOM   1269  C   HIS A 168       7.690  64.777  19.209  1.00  0.89           C  
ATOM   1270  O   HIS A 168       8.306  64.523  18.163  1.00  0.89           O  
ATOM   1271  CB  HIS A 168       9.548  65.313  20.691  1.00  0.89           C  
ATOM   1272  CG  HIS A 168      10.455  65.039  21.849  1.00  0.89           C  
ATOM   1273  ND1 HIS A 168      11.148  63.846  21.946  1.00  0.89           N  
ATOM   1274  CD2 HIS A 168      10.662  65.784  22.963  1.00  0.89           C  
ATOM   1275  CE1 HIS A 168      11.717  63.864  23.124  1.00  0.89           C  
ATOM   1276  NE2 HIS A 168      11.476  65.025  23.780  1.00  0.89           N  
ATOM   1277  N   LYS A 169       6.499  65.391  19.185  1.00  0.84           N  
ATOM   1278  CA  LYS A 169       5.807  65.705  17.951  1.00  0.84           C  
ATOM   1279  C   LYS A 169       6.460  66.744  17.044  1.00  0.84           C  
ATOM   1280  O   LYS A 169       6.155  66.799  15.856  1.00  0.84           O  
ATOM   1281  CB  LYS A 169       4.350  66.128  18.227  1.00  0.84           C  
ATOM   1282  CG  LYS A 169       4.220  67.513  18.875  1.00  0.84           C  
ATOM   1283  CD  LYS A 169       2.804  67.789  19.399  1.00  0.84           C  
ATOM   1284  CE  LYS A 169       2.664  69.161  20.054  1.00  0.84           C  
ATOM   1285  NZ  LYS A 169       3.513  69.188  21.263  1.00  0.84           N  
ATOM   1286  N   GLU A 170       7.394  67.572  17.557  1.00  0.80           N  
ATOM   1287  CA  GLU A 170       8.185  68.487  16.759  1.00  0.80           C  
ATOM   1288  C   GLU A 170       9.457  67.857  16.209  1.00  0.80           C  
ATOM   1289  O   GLU A 170      10.183  68.478  15.435  1.00  0.80           O  
ATOM   1290  CB  GLU A 170       8.582  69.732  17.602  1.00  0.80           C  
ATOM   1291  CG  GLU A 170       9.642  69.520  18.723  1.00  0.80           C  
ATOM   1292  CD  GLU A 170       9.173  68.827  20.000  1.00  0.80           C  
ATOM   1293  OE1 GLU A 170       7.965  68.501  20.135  1.00  0.80           O  
ATOM   1294  OE2 GLU A 170      10.080  68.575  20.844  1.00  0.80           O  
ATOM   1295  N   ARG A 171       9.762  66.600  16.600  1.00  0.83           N  
ATOM   1296  CA  ARG A 171      10.924  65.882  16.117  1.00  0.83           C  
ATOM   1297  C   ARG A 171      10.495  64.803  15.140  1.00  0.83           C  
ATOM   1298  O   ARG A 171      10.538  64.996  13.934  1.00  0.83           O  
ATOM   1299  CB  ARG A 171      11.780  65.289  17.265  1.00  0.83           C  
ATOM   1300  CG  ARG A 171      12.369  66.356  18.207  1.00  0.83           C  
ATOM   1301  CD  ARG A 171      13.186  65.754  19.345  1.00  0.83           C  
ATOM   1302  NE  ARG A 171      13.500  66.885  20.269  1.00  0.83           N  
ATOM   1303  CZ  ARG A 171      13.963  66.716  21.510  1.00  0.83           C  
ATOM   1304  NH1 ARG A 171      14.255  65.505  21.965  1.00  0.83           N  
ATOM   1305  NH2 ARG A 171      14.044  67.758  22.335  1.00  0.83           N  
ATOM   1306  N   SER A 172      10.080  63.610  15.618  1.00  0.88           N  
ATOM   1307  CA  SER A 172       9.593  62.566  14.721  1.00  0.88           C  
ATOM   1308  C   SER A 172       8.147  62.746  14.281  1.00  0.88           C  
ATOM   1309  O   SER A 172       7.761  62.301  13.203  1.00  0.88           O  
ATOM   1310  CB  SER A 172       9.726  61.135  15.314  1.00  0.88           C  
ATOM   1311  OG  SER A 172       8.973  60.979  16.522  1.00  0.88           O  
ATOM   1312  N   GLY A 173       7.300  63.368  15.127  1.00  0.87           N  
ATOM   1313  CA  GLY A 173       5.868  63.530  14.891  1.00  0.87           C  
ATOM   1314  C   GLY A 173       5.067  62.641  15.802  1.00  0.87           C  
ATOM   1315  O   GLY A 173       3.917  62.922  16.125  1.00  0.87           O  
ATOM   1316  N   PHE A 174       5.690  61.561  16.300  1.00  0.90           N  
ATOM   1317  CA  PHE A 174       5.130  60.709  17.332  1.00  0.90           C  
ATOM   1318  C   PHE A 174       5.320  61.381  18.683  1.00  0.90           C  
ATOM   1319  O   PHE A 174       6.200  62.222  18.809  1.00  0.90           O  
ATOM   1320  CB  PHE A 174       5.810  59.324  17.378  1.00  0.90           C  
ATOM   1321  CG  PHE A 174       5.536  58.510  16.163  1.00  0.90           C  
ATOM   1322  CD1 PHE A 174       6.416  58.496  15.070  1.00  0.90           C  
ATOM   1323  CD2 PHE A 174       4.388  57.711  16.125  1.00  0.90           C  
ATOM   1324  CE1 PHE A 174       6.130  57.713  13.944  1.00  0.90           C  
ATOM   1325  CE2 PHE A 174       4.101  56.930  15.004  1.00  0.90           C  
ATOM   1326  CZ  PHE A 174       4.974  56.927  13.913  1.00  0.90           C  
ATOM   1327  N   GLU A 175       4.543  61.049  19.733  1.00  0.89           N  
ATOM   1328  CA  GLU A 175       4.582  61.824  20.960  1.00  0.89           C  
ATOM   1329  C   GLU A 175       4.401  60.929  22.169  1.00  0.89           C  
ATOM   1330  O   GLU A 175       3.543  60.046  22.176  1.00  0.89           O  
ATOM   1331  CB  GLU A 175       3.459  62.887  20.913  1.00  0.89           C  
ATOM   1332  CG  GLU A 175       3.264  63.782  22.165  1.00  0.89           C  
ATOM   1333  CD  GLU A 175       4.452  64.689  22.484  1.00  0.89           C  
ATOM   1334  OE1 GLU A 175       4.928  64.646  23.647  1.00  0.89           O  
ATOM   1335  OE2 GLU A 175       4.856  65.474  21.581  1.00  0.89           O  
ATOM   1336  N   GLY A 176       5.224  61.135  23.219  1.00  0.96           N  
ATOM   1337  CA  GLY A 176       5.059  60.510  24.526  1.00  0.96           C  
ATOM   1338  C   GLY A 176       6.028  59.387  24.856  1.00  0.96           C  
ATOM   1339  O   GLY A 176       6.800  58.935  24.008  1.00  0.96           O  
ATOM   1340  N   PRO A 177       6.069  58.970  26.124  1.00  0.96           N  
ATOM   1341  CA  PRO A 177       6.991  57.956  26.629  1.00  0.96           C  
ATOM   1342  C   PRO A 177       6.482  56.543  26.412  1.00  0.96           C  
ATOM   1343  O   PRO A 177       5.276  56.308  26.403  1.00  0.96           O  
ATOM   1344  CB  PRO A 177       7.057  58.268  28.132  1.00  0.96           C  
ATOM   1345  CG  PRO A 177       5.650  58.770  28.459  1.00  0.96           C  
ATOM   1346  CD  PRO A 177       5.241  59.531  27.197  1.00  0.96           C  
ATOM   1347  N   TRP A 178       7.381  55.557  26.223  1.00  0.93           N  
ATOM   1348  CA  TRP A 178       6.993  54.156  26.102  1.00  0.93           C  
ATOM   1349  C   TRP A 178       6.663  53.510  27.436  1.00  0.93           C  
ATOM   1350  O   TRP A 178       5.988  52.488  27.503  1.00  0.93           O  
ATOM   1351  CB  TRP A 178       8.136  53.350  25.450  1.00  0.93           C  
ATOM   1352  CG  TRP A 178       8.322  53.568  23.958  1.00  0.93           C  
ATOM   1353  CD1 TRP A 178       7.854  52.779  22.948  1.00  0.93           C  
ATOM   1354  CD2 TRP A 178       9.105  54.599  23.325  1.00  0.93           C  
ATOM   1355  NE1 TRP A 178       8.297  53.239  21.735  1.00  0.93           N  
ATOM   1356  CE2 TRP A 178       9.047  54.367  21.935  1.00  0.93           C  
ATOM   1357  CE3 TRP A 178       9.859  55.647  23.840  1.00  0.93           C  
ATOM   1358  CZ2 TRP A 178       9.706  55.201  21.044  1.00  0.93           C  
ATOM   1359  CZ3 TRP A 178      10.555  56.461  22.941  1.00  0.93           C  
ATOM   1360  CH2 TRP A 178      10.476  56.248  21.563  1.00  0.93           C  
ATOM   1361  N   THR A 179       7.142  54.096  28.546  1.00  0.96           N  
ATOM   1362  CA  THR A 179       7.095  53.475  29.853  1.00  0.96           C  
ATOM   1363  C   THR A 179       6.576  54.503  30.846  1.00  0.96           C  
ATOM   1364  O   THR A 179       6.632  55.706  30.575  1.00  0.96           O  
ATOM   1365  CB  THR A 179       8.468  52.938  30.286  1.00  0.96           C  
ATOM   1366  OG1 THR A 179       9.436  53.976  30.408  1.00  0.96           O  
ATOM   1367  CG2 THR A 179       8.974  51.939  29.237  1.00  0.96           C  
ATOM   1368  N   PRO A 180       6.052  54.119  32.013  1.00  0.96           N  
ATOM   1369  CA  PRO A 180       5.632  55.064  33.037  1.00  0.96           C  
ATOM   1370  C   PRO A 180       6.802  55.703  33.763  1.00  0.96           C  
ATOM   1371  O   PRO A 180       6.585  56.632  34.535  1.00  0.96           O  
ATOM   1372  CB  PRO A 180       4.730  54.231  33.964  1.00  0.96           C  
ATOM   1373  CG  PRO A 180       5.203  52.782  33.807  1.00  0.96           C  
ATOM   1374  CD  PRO A 180       5.869  52.728  32.433  1.00  0.96           C  
ATOM   1375  N   ASN A 181       8.040  55.239  33.526  1.00  0.94           N  
ATOM   1376  CA  ASN A 181       9.231  55.708  34.205  1.00  0.94           C  
ATOM   1377  C   ASN A 181      10.329  55.997  33.177  1.00  0.94           C  
ATOM   1378  O   ASN A 181      11.302  55.250  33.104  1.00  0.94           O  
ATOM   1379  CB  ASN A 181       9.731  54.675  35.245  1.00  0.94           C  
ATOM   1380  CG  ASN A 181       8.713  54.544  36.369  1.00  0.94           C  
ATOM   1381  OD1 ASN A 181       8.720  55.336  37.309  1.00  0.94           O  
ATOM   1382  ND2 ASN A 181       7.812  53.538  36.288  1.00  0.94           N  
ATOM   1383  N   PRO A 182      10.253  57.053  32.358  1.00  0.94           N  
ATOM   1384  CA  PRO A 182      11.088  57.225  31.168  1.00  0.94           C  
ATOM   1385  C   PRO A 182      12.548  57.536  31.456  1.00  0.94           C  
ATOM   1386  O   PRO A 182      13.322  57.665  30.511  1.00  0.94           O  
ATOM   1387  CB  PRO A 182      10.403  58.351  30.375  1.00  0.94           C  
ATOM   1388  CG  PRO A 182       9.594  59.125  31.413  1.00  0.94           C  
ATOM   1389  CD  PRO A 182       9.176  58.040  32.400  1.00  0.94           C  
ATOM   1390  N   LEU A 183      12.957  57.694  32.724  1.00  0.94           N  
ATOM   1391  CA  LEU A 183      14.345  57.859  33.107  1.00  0.94           C  
ATOM   1392  C   LEU A 183      14.852  56.642  33.872  1.00  0.94           C  
ATOM   1393  O   LEU A 183      15.933  56.673  34.452  1.00  0.94           O  
ATOM   1394  CB  LEU A 183      14.550  59.160  33.927  1.00  0.94           C  
ATOM   1395  CG  LEU A 183      14.441  60.464  33.105  1.00  0.94           C  
ATOM   1396  CD1 LEU A 183      14.475  61.696  34.023  1.00  0.94           C  
ATOM   1397  CD2 LEU A 183      15.559  60.563  32.053  1.00  0.94           C  
ATOM   1398  N   VAL A 184      14.110  55.518  33.860  1.00  0.96           N  
ATOM   1399  CA  VAL A 184      14.508  54.292  34.526  1.00  0.96           C  
ATOM   1400  C   VAL A 184      14.716  53.251  33.439  1.00  0.96           C  
ATOM   1401  O   VAL A 184      13.856  53.040  32.589  1.00  0.96           O  
ATOM   1402  CB  VAL A 184      13.464  53.834  35.541  1.00  0.96           C  
ATOM   1403  CG1 VAL A 184      13.870  52.496  36.187  1.00  0.96           C  
ATOM   1404  CG2 VAL A 184      13.316  54.931  36.618  1.00  0.96           C  
ATOM   1405  N   PHE A 185      15.894  52.599  33.390  1.00  0.94           N  
ATOM   1406  CA  PHE A 185      16.177  51.564  32.417  1.00  0.94           C  
ATOM   1407  C   PHE A 185      15.861  50.213  33.020  1.00  0.94           C  
ATOM   1408  O   PHE A 185      16.607  49.709  33.855  1.00  0.94           O  
ATOM   1409  CB  PHE A 185      17.667  51.588  31.979  1.00  0.94           C  
ATOM   1410  CG  PHE A 185      17.991  50.779  30.744  1.00  0.94           C  
ATOM   1411  CD1 PHE A 185      18.057  49.374  30.725  1.00  0.94           C  
ATOM   1412  CD2 PHE A 185      18.285  51.462  29.558  1.00  0.94           C  
ATOM   1413  CE1 PHE A 185      18.343  48.686  29.540  1.00  0.94           C  
ATOM   1414  CE2 PHE A 185      18.552  50.787  28.369  1.00  0.94           C  
ATOM   1415  CZ  PHE A 185      18.570  49.395  28.362  1.00  0.94           C  
ATOM   1416  N   ASP A 186      14.766  49.584  32.581  1.00  0.95           N  
ATOM   1417  CA  ASP A 186      14.363  48.287  33.057  1.00  0.95           C  
ATOM   1418  C   ASP A 186      13.703  47.539  31.913  1.00  0.95           C  
ATOM   1419  O   ASP A 186      13.753  47.980  30.758  1.00  0.95           O  
ATOM   1420  CB  ASP A 186      13.502  48.436  34.345  1.00  0.95           C  
ATOM   1421  CG  ASP A 186      12.169  49.148  34.178  1.00  0.95           C  
ATOM   1422  OD1 ASP A 186      11.688  49.267  33.020  1.00  0.95           O  
ATOM   1423  OD2 ASP A 186      11.563  49.543  35.206  1.00  0.95           O  
ATOM   1424  N   ASN A 187      13.071  46.376  32.163  1.00  0.94           N  
ATOM   1425  CA  ASN A 187      12.403  45.637  31.113  1.00  0.94           C  
ATOM   1426  C   ASN A 187      10.965  46.104  30.825  1.00  0.94           C  
ATOM   1427  O   ASN A 187      10.259  45.455  30.046  1.00  0.94           O  
ATOM   1428  CB  ASN A 187      12.462  44.108  31.382  1.00  0.94           C  
ATOM   1429  CG  ASN A 187      11.562  43.629  32.518  1.00  0.94           C  
ATOM   1430  OD1 ASN A 187      10.952  44.366  33.291  1.00  0.94           O  
ATOM   1431  ND2 ASN A 187      11.393  42.284  32.551  1.00  0.94           N  
ATOM   1432  N   SER A 188      10.497  47.249  31.386  1.00  0.95           N  
ATOM   1433  CA  SER A 188       9.111  47.721  31.246  1.00  0.95           C  
ATOM   1434  C   SER A 188       8.641  47.911  29.806  1.00  0.95           C  
ATOM   1435  O   SER A 188       7.483  47.642  29.506  1.00  0.95           O  
ATOM   1436  CB  SER A 188       8.742  49.030  32.036  1.00  0.95           C  
ATOM   1437  OG  SER A 188       8.579  48.856  33.445  1.00  0.95           O  
ATOM   1438  N   TYR A 189       9.515  48.304  28.850  1.00  0.95           N  
ATOM   1439  CA  TYR A 189       9.183  48.377  27.424  1.00  0.95           C  
ATOM   1440  C   TYR A 189       8.512  47.100  26.889  1.00  0.95           C  
ATOM   1441  O   TYR A 189       7.475  47.156  26.234  1.00  0.95           O  
ATOM   1442  CB  TYR A 189      10.485  48.704  26.626  1.00  0.95           C  
ATOM   1443  CG  TYR A 189      10.383  48.549  25.126  1.00  0.95           C  
ATOM   1444  CD1 TYR A 189       9.802  49.522  24.296  1.00  0.95           C  
ATOM   1445  CD2 TYR A 189      10.847  47.362  24.543  1.00  0.95           C  
ATOM   1446  CE1 TYR A 189       9.663  49.289  22.918  1.00  0.95           C  
ATOM   1447  CE2 TYR A 189      10.709  47.127  23.173  1.00  0.95           C  
ATOM   1448  CZ  TYR A 189      10.092  48.080  22.369  1.00  0.95           C  
ATOM   1449  OH  TYR A 189       9.866  47.793  21.016  1.00  0.95           O  
ATOM   1450  N   PHE A 190       9.072  45.914  27.206  1.00  0.94           N  
ATOM   1451  CA  PHE A 190       8.539  44.626  26.789  1.00  0.94           C  
ATOM   1452  C   PHE A 190       7.238  44.275  27.488  1.00  0.94           C  
ATOM   1453  O   PHE A 190       6.315  43.739  26.877  1.00  0.94           O  
ATOM   1454  CB  PHE A 190       9.565  43.489  26.993  1.00  0.94           C  
ATOM   1455  CG  PHE A 190      10.836  43.818  26.279  1.00  0.94           C  
ATOM   1456  CD1 PHE A 190      10.946  43.684  24.885  1.00  0.94           C  
ATOM   1457  CD2 PHE A 190      11.927  44.318  27.000  1.00  0.94           C  
ATOM   1458  CE1 PHE A 190      12.135  44.023  24.229  1.00  0.94           C  
ATOM   1459  CE2 PHE A 190      13.106  44.672  26.344  1.00  0.94           C  
ATOM   1460  CZ  PHE A 190      13.222  44.508  24.961  1.00  0.94           C  
ATOM   1461  N   LYS A 191       7.129  44.598  28.793  1.00  0.90           N  
ATOM   1462  CA  LYS A 191       5.908  44.427  29.565  1.00  0.90           C  
ATOM   1463  C   LYS A 191       4.730  45.241  29.031  1.00  0.90           C  
ATOM   1464  O   LYS A 191       3.637  44.707  28.857  1.00  0.90           O  
ATOM   1465  CB  LYS A 191       6.130  44.807  31.049  1.00  0.90           C  
ATOM   1466  CG  LYS A 191       7.039  43.845  31.827  1.00  0.90           C  
ATOM   1467  CD  LYS A 191       7.244  44.312  33.279  1.00  0.90           C  
ATOM   1468  CE  LYS A 191       8.109  43.346  34.093  1.00  0.90           C  
ATOM   1469  NZ  LYS A 191       8.505  43.951  35.386  1.00  0.90           N  
ATOM   1470  N   GLU A 192       4.955  46.535  28.716  1.00  0.91           N  
ATOM   1471  CA  GLU A 192       3.981  47.418  28.089  1.00  0.91           C  
ATOM   1472  C   GLU A 192       3.591  46.974  26.679  1.00  0.91           C  
ATOM   1473  O   GLU A 192       2.437  47.036  26.265  1.00  0.91           O  
ATOM   1474  CB  GLU A 192       4.474  48.888  28.045  1.00  0.91           C  
ATOM   1475  CG  GLU A 192       4.757  49.574  29.417  1.00  0.91           C  
ATOM   1476  CD  GLU A 192       3.615  49.654  30.438  1.00  0.91           C  
ATOM   1477  OE1 GLU A 192       2.430  49.430  30.089  1.00  0.91           O  
ATOM   1478  OE2 GLU A 192       3.935  50.001  31.609  1.00  0.91           O  
ATOM   1479  N   LEU A 193       4.554  46.479  25.880  1.00  0.93           N  
ATOM   1480  CA  LEU A 193       4.306  45.958  24.545  1.00  0.93           C  
ATOM   1481  C   LEU A 193       3.349  44.763  24.510  1.00  0.93           C  
ATOM   1482  O   LEU A 193       2.453  44.671  23.674  1.00  0.93           O  
ATOM   1483  CB  LEU A 193       5.674  45.596  23.932  1.00  0.93           C  
ATOM   1484  CG  LEU A 193       5.761  45.479  22.402  1.00  0.93           C  
ATOM   1485  CD1 LEU A 193       5.255  46.731  21.674  1.00  0.93           C  
ATOM   1486  CD2 LEU A 193       7.218  45.197  21.999  1.00  0.93           C  
ATOM   1487  N   LEU A 194       3.513  43.826  25.462  1.00  0.92           N  
ATOM   1488  CA  LEU A 194       2.644  42.680  25.672  1.00  0.92           C  
ATOM   1489  C   LEU A 194       1.265  42.968  26.249  1.00  0.92           C  
ATOM   1490  O   LEU A 194       0.306  42.260  25.943  1.00  0.92           O  
ATOM   1491  CB  LEU A 194       3.340  41.656  26.589  1.00  0.92           C  
ATOM   1492  CG  LEU A 194       4.544  40.957  25.940  1.00  0.92           C  
ATOM   1493  CD1 LEU A 194       5.288  40.125  26.984  1.00  0.92           C  
ATOM   1494  CD2 LEU A 194       4.110  40.039  24.797  1.00  0.92           C  
ATOM   1495  N   SER A 195       1.119  43.990  27.117  1.00  0.89           N  
ATOM   1496  CA  SER A 195      -0.131  44.265  27.820  1.00  0.89           C  
ATOM   1497  C   SER A 195      -1.177  44.948  26.946  1.00  0.89           C  
ATOM   1498  O   SER A 195      -2.371  44.927  27.249  1.00  0.89           O  
ATOM   1499  CB  SER A 195       0.106  45.100  29.116  1.00  0.89           C  
ATOM   1500  OG  SER A 195       0.516  46.435  28.821  1.00  0.89           O  
ATOM   1501  N   GLY A 196      -0.745  45.524  25.804  1.00  0.88           N  
ATOM   1502  CA  GLY A 196      -1.578  46.299  24.898  1.00  0.88           C  
ATOM   1503  C   GLY A 196      -1.351  47.773  25.069  1.00  0.88           C  
ATOM   1504  O   GLY A 196      -0.474  48.224  25.795  1.00  0.88           O  
ATOM   1505  N   GLU A 197      -2.133  48.598  24.357  1.00  0.83           N  
ATOM   1506  CA  GLU A 197      -1.989  50.037  24.430  1.00  0.83           C  
ATOM   1507  C   GLU A 197      -2.634  50.589  25.688  1.00  0.83           C  
ATOM   1508  O   GLU A 197      -3.840  50.475  25.908  1.00  0.83           O  
ATOM   1509  CB  GLU A 197      -2.608  50.712  23.187  1.00  0.83           C  
ATOM   1510  CG  GLU A 197      -1.963  50.229  21.866  1.00  0.83           C  
ATOM   1511  CD  GLU A 197      -1.177  51.300  21.116  1.00  0.83           C  
ATOM   1512  OE1 GLU A 197      -0.270  51.946  21.686  1.00  0.83           O  
ATOM   1513  OE2 GLU A 197      -1.440  51.392  19.881  1.00  0.83           O  
ATOM   1514  N   LYS A 198      -1.823  51.209  26.557  1.00  0.79           N  
ATOM   1515  CA  LYS A 198      -2.287  51.925  27.719  1.00  0.79           C  
ATOM   1516  C   LYS A 198      -2.296  53.400  27.377  1.00  0.79           C  
ATOM   1517  O   LYS A 198      -1.315  53.907  26.836  1.00  0.79           O  
ATOM   1518  CB  LYS A 198      -1.322  51.695  28.904  1.00  0.79           C  
ATOM   1519  CG  LYS A 198      -1.708  52.424  30.198  1.00  0.79           C  
ATOM   1520  CD  LYS A 198      -0.795  52.000  31.356  1.00  0.79           C  
ATOM   1521  CE  LYS A 198      -1.111  52.684  32.686  1.00  0.79           C  
ATOM   1522  NZ  LYS A 198      -0.007  53.596  33.052  1.00  0.79           N  
ATOM   1523  N   GLU A 199      -3.385  54.143  27.684  1.00  0.83           N  
ATOM   1524  CA  GLU A 199      -3.438  55.576  27.418  1.00  0.83           C  
ATOM   1525  C   GLU A 199      -2.323  56.344  28.123  1.00  0.83           C  
ATOM   1526  O   GLU A 199      -1.975  56.068  29.277  1.00  0.83           O  
ATOM   1527  CB  GLU A 199      -4.823  56.192  27.761  1.00  0.83           C  
ATOM   1528  CG  GLU A 199      -4.985  57.684  27.373  1.00  0.83           C  
ATOM   1529  CD  GLU A 199      -4.666  57.871  25.897  1.00  0.83           C  
ATOM   1530  OE1 GLU A 199      -5.471  57.404  25.056  1.00  0.83           O  
ATOM   1531  OE2 GLU A 199      -3.573  58.433  25.617  1.00  0.83           O  
ATOM   1532  N   GLY A 200      -1.709  57.304  27.406  1.00  0.90           N  
ATOM   1533  CA  GLY A 200      -0.521  58.027  27.828  1.00  0.90           C  
ATOM   1534  C   GLY A 200       0.800  57.373  27.512  1.00  0.90           C  
ATOM   1535  O   GLY A 200       1.840  57.977  27.765  1.00  0.90           O  
ATOM   1536  N   LEU A 201       0.813  56.158  26.929  1.00  0.93           N  
ATOM   1537  CA  LEU A 201       2.039  55.478  26.551  1.00  0.93           C  
ATOM   1538  C   LEU A 201       2.077  55.272  25.054  1.00  0.93           C  
ATOM   1539  O   LEU A 201       1.060  55.128  24.384  1.00  0.93           O  
ATOM   1540  CB  LEU A 201       2.263  54.118  27.263  1.00  0.93           C  
ATOM   1541  CG  LEU A 201       2.382  54.189  28.800  1.00  0.93           C  
ATOM   1542  CD1 LEU A 201       2.754  52.808  29.354  1.00  0.93           C  
ATOM   1543  CD2 LEU A 201       3.427  55.214  29.262  1.00  0.93           C  
ATOM   1544  N   ILE A 202       3.287  55.301  24.481  1.00  0.93           N  
ATOM   1545  CA  ILE A 202       3.481  55.182  23.050  1.00  0.93           C  
ATOM   1546  C   ILE A 202       3.851  53.762  22.634  1.00  0.93           C  
ATOM   1547  O   ILE A 202       4.564  53.050  23.341  1.00  0.93           O  
ATOM   1548  CB  ILE A 202       4.529  56.187  22.590  1.00  0.93           C  
ATOM   1549  CG1 ILE A 202       4.585  56.389  21.074  1.00  0.93           C  
ATOM   1550  CG2 ILE A 202       5.919  55.765  23.071  1.00  0.93           C  
ATOM   1551  CD1 ILE A 202       5.551  57.523  20.750  1.00  0.93           C  
ATOM   1552  N   GLN A 203       3.368  53.310  21.459  1.00  0.92           N  
ATOM   1553  CA  GLN A 203       3.934  52.187  20.742  1.00  0.92           C  
ATOM   1554  C   GLN A 203       4.036  52.594  19.280  1.00  0.92           C  
ATOM   1555  O   GLN A 203       3.053  52.989  18.648  1.00  0.92           O  
ATOM   1556  CB  GLN A 203       3.061  50.910  20.853  1.00  0.92           C  
ATOM   1557  CG  GLN A 203       2.932  50.377  22.298  1.00  0.92           C  
ATOM   1558  CD  GLN A 203       2.161  49.058  22.353  1.00  0.92           C  
ATOM   1559  OE1 GLN A 203       1.893  48.404  21.346  1.00  0.92           O  
ATOM   1560  NE2 GLN A 203       1.819  48.624  23.591  1.00  0.92           N  
ATOM   1561  N   LEU A 204       5.235  52.526  18.676  1.00  0.93           N  
ATOM   1562  CA  LEU A 204       5.420  52.763  17.261  1.00  0.93           C  
ATOM   1563  C   LEU A 204       4.908  51.547  16.499  1.00  0.93           C  
ATOM   1564  O   LEU A 204       4.833  50.462  17.080  1.00  0.93           O  
ATOM   1565  CB  LEU A 204       6.910  52.998  16.901  1.00  0.93           C  
ATOM   1566  CG  LEU A 204       7.577  54.176  17.635  1.00  0.93           C  
ATOM   1567  CD1 LEU A 204       9.091  54.137  17.383  1.00  0.93           C  
ATOM   1568  CD2 LEU A 204       6.975  55.535  17.254  1.00  0.93           C  
ATOM   1569  N   PRO A 205       4.544  51.608  15.224  1.00  0.95           N  
ATOM   1570  CA  PRO A 205       4.419  50.424  14.377  1.00  0.95           C  
ATOM   1571  C   PRO A 205       5.621  49.491  14.498  1.00  0.95           C  
ATOM   1572  O   PRO A 205       5.433  48.316  14.791  1.00  0.95           O  
ATOM   1573  CB  PRO A 205       4.195  50.986  12.968  1.00  0.95           C  
ATOM   1574  CG  PRO A 205       3.568  52.364  13.221  1.00  0.95           C  
ATOM   1575  CD  PRO A 205       4.261  52.841  14.496  1.00  0.95           C  
ATOM   1576  N   THR A 206       6.852  50.003  14.379  1.00  0.94           N  
ATOM   1577  CA  THR A 206       8.115  49.287  14.582  1.00  0.94           C  
ATOM   1578  C   THR A 206       8.256  48.521  15.880  1.00  0.94           C  
ATOM   1579  O   THR A 206       8.819  47.431  15.901  1.00  0.94           O  
ATOM   1580  CB  THR A 206       9.309  50.185  14.343  1.00  0.94           C  
ATOM   1581  OG1 THR A 206       9.242  50.635  12.999  1.00  0.94           O  
ATOM   1582  CG2 THR A 206      10.629  49.434  14.495  1.00  0.94           C  
ATOM   1583  N   ASP A 207       7.719  49.021  16.997  1.00  0.94           N  
ATOM   1584  CA  ASP A 207       7.676  48.273  18.237  1.00  0.94           C  
ATOM   1585  C   ASP A 207       6.734  47.080  18.138  1.00  0.94           C  
ATOM   1586  O   ASP A 207       7.032  45.956  18.542  1.00  0.94           O  
ATOM   1587  CB  ASP A 207       7.213  49.185  19.385  1.00  0.94           C  
ATOM   1588  CG  ASP A 207       8.054  50.448  19.417  1.00  0.94           C  
ATOM   1589  OD1 ASP A 207       9.237  50.433  18.995  1.00  0.94           O  
ATOM   1590  OD2 ASP A 207       7.461  51.492  19.793  1.00  0.94           O  
ATOM   1591  N   LYS A 208       5.556  47.312  17.529  1.00  0.93           N  
ATOM   1592  CA  LYS A 208       4.501  46.331  17.345  1.00  0.93           C  
ATOM   1593  C   LYS A 208       4.875  45.127  16.486  1.00  0.93           C  
ATOM   1594  O   LYS A 208       4.388  44.020  16.697  1.00  0.93           O  
ATOM   1595  CB  LYS A 208       3.202  46.981  16.820  1.00  0.93           C  
ATOM   1596  CG  LYS A 208       2.596  47.976  17.812  1.00  0.93           C  
ATOM   1597  CD  LYS A 208       1.265  48.544  17.310  1.00  0.93           C  
ATOM   1598  CE  LYS A 208       0.705  49.567  18.287  1.00  0.93           C  
ATOM   1599  NZ  LYS A 208      -0.604  50.062  17.830  1.00  0.93           N  
ATOM   1600  N   THR A 209       5.784  45.302  15.509  1.00  0.94           N  
ATOM   1601  CA  THR A 209       6.293  44.280  14.583  1.00  0.94           C  
ATOM   1602  C   THR A 209       6.957  43.139  15.298  1.00  0.94           C  
ATOM   1603  O   THR A 209       6.873  41.974  14.912  1.00  0.94           O  
ATOM   1604  CB  THR A 209       7.284  44.818  13.543  1.00  0.94           C  
ATOM   1605  OG1 THR A 209       8.541  45.214  14.074  1.00  0.94           O  
ATOM   1606  CG2 THR A 209       6.666  46.030  12.866  1.00  0.94           C  
ATOM   1607  N   LEU A 210       7.607  43.473  16.428  1.00  0.93           N  
ATOM   1608  CA  LEU A 210       8.261  42.536  17.302  1.00  0.93           C  
ATOM   1609  C   LEU A 210       7.300  41.496  17.855  1.00  0.93           C  
ATOM   1610  O   LEU A 210       7.667  40.351  18.099  1.00  0.93           O  
ATOM   1611  CB  LEU A 210       8.968  43.233  18.486  1.00  0.93           C  
ATOM   1612  CG  LEU A 210       9.988  44.335  18.137  1.00  0.93           C  
ATOM   1613  CD1 LEU A 210      10.583  44.879  19.445  1.00  0.93           C  
ATOM   1614  CD2 LEU A 210      11.094  43.865  17.180  1.00  0.93           C  
ATOM   1615  N   LEU A 211       6.028  41.880  18.072  1.00  0.93           N  
ATOM   1616  CA  LEU A 211       5.021  40.999  18.617  1.00  0.93           C  
ATOM   1617  C   LEU A 211       4.501  39.933  17.667  1.00  0.93           C  
ATOM   1618  O   LEU A 211       4.089  38.863  18.125  1.00  0.93           O  
ATOM   1619  CB  LEU A 211       3.802  41.789  19.117  1.00  0.93           C  
ATOM   1620  CG  LEU A 211       4.077  42.683  20.334  1.00  0.93           C  
ATOM   1621  CD1 LEU A 211       2.918  43.674  20.496  1.00  0.93           C  
ATOM   1622  CD2 LEU A 211       4.284  41.855  21.612  1.00  0.93           C  
ATOM   1623  N   GLU A 212       4.496  40.220  16.349  1.00  0.87           N  
ATOM   1624  CA  GLU A 212       3.918  39.364  15.330  1.00  0.87           C  
ATOM   1625  C   GLU A 212       4.961  38.595  14.511  1.00  0.87           C  
ATOM   1626  O   GLU A 212       4.627  37.685  13.753  1.00  0.87           O  
ATOM   1627  CB  GLU A 212       3.036  40.216  14.388  1.00  0.87           C  
ATOM   1628  CG  GLU A 212       1.816  40.852  15.099  1.00  0.87           C  
ATOM   1629  CD  GLU A 212       0.965  41.711  14.161  1.00  0.87           C  
ATOM   1630  OE1 GLU A 212      -0.047  42.263  14.666  1.00  0.87           O  
ATOM   1631  OE2 GLU A 212       1.312  41.831  12.959  1.00  0.87           O  
ATOM   1632  N   ASP A 213       6.272  38.877  14.672  1.00  0.91           N  
ATOM   1633  CA  ASP A 213       7.316  38.128  13.993  1.00  0.91           C  
ATOM   1634  C   ASP A 213       7.595  36.809  14.740  1.00  0.91           C  
ATOM   1635  O   ASP A 213       7.680  36.828  15.972  1.00  0.91           O  
ATOM   1636  CB  ASP A 213       8.593  38.996  13.863  1.00  0.91           C  
ATOM   1637  CG  ASP A 213       9.699  38.358  13.059  1.00  0.91           C  
ATOM   1638  OD1 ASP A 213      10.504  37.559  13.606  1.00  0.91           O  
ATOM   1639  OD2 ASP A 213       9.782  38.701  11.854  1.00  0.91           O  
ATOM   1640  N   PRO A 214       7.753  35.654  14.084  1.00  0.88           N  
ATOM   1641  CA  PRO A 214       8.013  34.377  14.740  1.00  0.88           C  
ATOM   1642  C   PRO A 214       9.304  34.329  15.542  1.00  0.88           C  
ATOM   1643  O   PRO A 214       9.356  33.586  16.518  1.00  0.88           O  
ATOM   1644  CB  PRO A 214       8.036  33.335  13.605  1.00  0.88           C  
ATOM   1645  CG  PRO A 214       7.332  33.993  12.415  1.00  0.88           C  
ATOM   1646  CD  PRO A 214       7.456  35.493  12.666  1.00  0.88           C  
ATOM   1647  N   VAL A 215      10.365  35.051  15.125  1.00  0.90           N  
ATOM   1648  CA  VAL A 215      11.660  35.041  15.794  1.00  0.90           C  
ATOM   1649  C   VAL A 215      11.701  36.105  16.877  1.00  0.90           C  
ATOM   1650  O   VAL A 215      12.165  35.874  17.996  1.00  0.90           O  
ATOM   1651  CB  VAL A 215      12.816  35.253  14.820  1.00  0.90           C  
ATOM   1652  CG1 VAL A 215      14.171  35.348  15.553  1.00  0.90           C  
ATOM   1653  CG2 VAL A 215      12.855  34.093  13.805  1.00  0.90           C  
ATOM   1654  N   PHE A 216      11.193  37.320  16.581  1.00  0.91           N  
ATOM   1655  CA  PHE A 216      11.171  38.411  17.547  1.00  0.91           C  
ATOM   1656  C   PHE A 216      10.272  38.193  18.755  1.00  0.91           C  
ATOM   1657  O   PHE A 216      10.627  38.555  19.877  1.00  0.91           O  
ATOM   1658  CB  PHE A 216      10.808  39.784  16.938  1.00  0.91           C  
ATOM   1659  CG  PHE A 216      11.696  40.226  15.805  1.00  0.91           C  
ATOM   1660  CD1 PHE A 216      13.060  39.894  15.716  1.00  0.91           C  
ATOM   1661  CD2 PHE A 216      11.153  41.069  14.823  1.00  0.91           C  
ATOM   1662  CE1 PHE A 216      13.846  40.387  14.669  1.00  0.91           C  
ATOM   1663  CE2 PHE A 216      11.935  41.557  13.774  1.00  0.91           C  
ATOM   1664  CZ  PHE A 216      13.285  41.211  13.692  1.00  0.91           C  
ATOM   1665  N   ARG A 217       9.075  37.601  18.577  1.00  0.85           N  
ATOM   1666  CA  ARG A 217       8.160  37.397  19.689  1.00  0.85           C  
ATOM   1667  C   ARG A 217       8.676  36.535  20.858  1.00  0.85           C  
ATOM   1668  O   ARG A 217       8.522  36.987  21.995  1.00  0.85           O  
ATOM   1669  CB  ARG A 217       6.765  36.937  19.204  1.00  0.85           C  
ATOM   1670  CG  ARG A 217       5.727  36.755  20.328  1.00  0.85           C  
ATOM   1671  CD  ARG A 217       5.559  37.982  21.221  1.00  0.85           C  
ATOM   1672  NE  ARG A 217       4.461  37.687  22.152  1.00  0.85           N  
ATOM   1673  CZ  ARG A 217       3.169  37.950  21.948  1.00  0.85           C  
ATOM   1674  NH1 ARG A 217       2.727  38.366  20.772  1.00  0.85           N  
ATOM   1675  NH2 ARG A 217       2.358  37.752  22.982  1.00  0.85           N  
ATOM   1676  N   PRO A 218       9.329  35.378  20.718  1.00  0.91           N  
ATOM   1677  CA  PRO A 218       9.923  34.650  21.837  1.00  0.91           C  
ATOM   1678  C   PRO A 218      10.923  35.471  22.639  1.00  0.91           C  
ATOM   1679  O   PRO A 218      11.025  35.294  23.850  1.00  0.91           O  
ATOM   1680  CB  PRO A 218      10.589  33.421  21.191  1.00  0.91           C  
ATOM   1681  CG  PRO A 218       9.852  33.202  19.868  1.00  0.91           C  
ATOM   1682  CD  PRO A 218       9.357  34.594  19.486  1.00  0.91           C  
ATOM   1683  N   LEU A 219      11.680  36.366  21.976  1.00  0.92           N  
ATOM   1684  CA  LEU A 219      12.597  37.296  22.611  1.00  0.92           C  
ATOM   1685  C   LEU A 219      11.899  38.353  23.453  1.00  0.92           C  
ATOM   1686  O   LEU A 219      12.308  38.624  24.582  1.00  0.92           O  
ATOM   1687  CB  LEU A 219      13.505  37.952  21.556  1.00  0.92           C  
ATOM   1688  CG  LEU A 219      14.514  36.974  20.939  1.00  0.92           C  
ATOM   1689  CD1 LEU A 219      14.950  37.477  19.557  1.00  0.92           C  
ATOM   1690  CD2 LEU A 219      15.696  36.785  21.899  1.00  0.92           C  
ATOM   1691  N   VAL A 220      10.788  38.936  22.949  1.00  0.93           N  
ATOM   1692  CA  VAL A 220       9.938  39.861  23.704  1.00  0.93           C  
ATOM   1693  C   VAL A 220       9.360  39.209  24.958  1.00  0.93           C  
ATOM   1694  O   VAL A 220       9.428  39.779  26.048  1.00  0.93           O  
ATOM   1695  CB  VAL A 220       8.787  40.438  22.865  1.00  0.93           C  
ATOM   1696  CG1 VAL A 220       7.805  41.291  23.704  1.00  0.93           C  
ATOM   1697  CG2 VAL A 220       9.343  41.289  21.706  1.00  0.93           C  
ATOM   1698  N   GLU A 221       8.834  37.965  24.835  1.00  0.87           N  
ATOM   1699  CA  GLU A 221       8.312  37.171  25.939  1.00  0.87           C  
ATOM   1700  C   GLU A 221       9.381  36.889  26.992  1.00  0.87           C  
ATOM   1701  O   GLU A 221       9.179  37.093  28.189  1.00  0.87           O  
ATOM   1702  CB  GLU A 221       7.762  35.820  25.409  1.00  0.87           C  
ATOM   1703  CG  GLU A 221       6.542  35.911  24.443  1.00  0.87           C  
ATOM   1704  CD  GLU A 221       5.168  36.072  25.104  1.00  0.87           C  
ATOM   1705  OE1 GLU A 221       4.871  35.370  26.091  1.00  0.87           O  
ATOM   1706  OE2 GLU A 221       4.355  36.874  24.570  1.00  0.87           O  
ATOM   1707  N   LYS A 222      10.593  36.479  26.550  1.00  0.86           N  
ATOM   1708  CA  LYS A 222      11.722  36.225  27.431  1.00  0.86           C  
ATOM   1709  C   LYS A 222      12.167  37.451  28.214  1.00  0.86           C  
ATOM   1710  O   LYS A 222      12.348  37.400  29.424  1.00  0.86           O  
ATOM   1711  CB  LYS A 222      12.939  35.690  26.625  1.00  0.86           C  
ATOM   1712  CG  LYS A 222      14.129  35.255  27.504  1.00  0.86           C  
ATOM   1713  CD  LYS A 222      15.352  34.718  26.728  1.00  0.86           C  
ATOM   1714  CE  LYS A 222      16.150  35.813  25.996  1.00  0.86           C  
ATOM   1715  NZ  LYS A 222      17.622  35.708  26.174  1.00  0.86           N  
ATOM   1716  N   TYR A 223      12.318  38.607  27.546  1.00  0.91           N  
ATOM   1717  CA  TYR A 223      12.726  39.851  28.177  1.00  0.91           C  
ATOM   1718  C   TYR A 223      11.702  40.436  29.135  1.00  0.91           C  
ATOM   1719  O   TYR A 223      12.051  41.026  30.155  1.00  0.91           O  
ATOM   1720  CB  TYR A 223      13.104  40.903  27.116  1.00  0.91           C  
ATOM   1721  CG  TYR A 223      14.272  40.505  26.257  1.00  0.91           C  
ATOM   1722  CD1 TYR A 223      15.298  39.630  26.651  1.00  0.91           C  
ATOM   1723  CD2 TYR A 223      14.343  41.078  24.984  1.00  0.91           C  
ATOM   1724  CE1 TYR A 223      16.338  39.320  25.768  1.00  0.91           C  
ATOM   1725  CE2 TYR A 223      15.367  40.749  24.094  1.00  0.91           C  
ATOM   1726  CZ  TYR A 223      16.348  39.841  24.474  1.00  0.91           C  
ATOM   1727  OH  TYR A 223      17.322  39.446  23.544  1.00  0.91           O  
ATOM   1728  N   ALA A 224      10.400  40.287  28.838  1.00  0.94           N  
ATOM   1729  CA  ALA A 224       9.325  40.632  29.743  1.00  0.94           C  
ATOM   1730  C   ALA A 224       9.303  39.812  31.040  1.00  0.94           C  
ATOM   1731  O   ALA A 224       9.058  40.353  32.120  1.00  0.94           O  
ATOM   1732  CB  ALA A 224       7.990  40.500  28.999  1.00  0.94           C  
ATOM   1733  N   ALA A 225       9.577  38.492  30.950  1.00  0.90           N  
ATOM   1734  CA  ALA A 225       9.650  37.581  32.076  1.00  0.90           C  
ATOM   1735  C   ALA A 225      10.960  37.630  32.858  1.00  0.90           C  
ATOM   1736  O   ALA A 225      10.986  37.363  34.059  1.00  0.90           O  
ATOM   1737  CB  ALA A 225       9.449  36.149  31.547  1.00  0.90           C  
ATOM   1738  N   ASP A 226      12.069  37.978  32.188  1.00  0.88           N  
ATOM   1739  CA  ASP A 226      13.402  37.906  32.720  1.00  0.88           C  
ATOM   1740  C   ASP A 226      14.156  39.180  32.337  1.00  0.88           C  
ATOM   1741  O   ASP A 226      14.620  39.374  31.207  1.00  0.88           O  
ATOM   1742  CB  ASP A 226      14.016  36.598  32.166  1.00  0.88           C  
ATOM   1743  CG  ASP A 226      15.394  36.278  32.706  1.00  0.88           C  
ATOM   1744  OD1 ASP A 226      15.875  35.159  32.397  1.00  0.88           O  
ATOM   1745  OD2 ASP A 226      16.012  37.160  33.354  1.00  0.88           O  
ATOM   1746  N   GLU A 227      14.279  40.114  33.303  1.00  0.86           N  
ATOM   1747  CA  GLU A 227      15.067  41.319  33.167  1.00  0.86           C  
ATOM   1748  C   GLU A 227      16.565  41.072  33.071  1.00  0.86           C  
ATOM   1749  O   GLU A 227      17.252  41.724  32.284  1.00  0.86           O  
ATOM   1750  CB  GLU A 227      14.750  42.313  34.289  1.00  0.86           C  
ATOM   1751  CG  GLU A 227      15.447  43.676  34.111  1.00  0.86           C  
ATOM   1752  CD  GLU A 227      14.773  44.691  35.015  1.00  0.86           C  
ATOM   1753  OE1 GLU A 227      15.360  45.089  36.047  1.00  0.86           O  
ATOM   1754  OE2 GLU A 227      13.618  45.054  34.662  1.00  0.86           O  
ATOM   1755  N   ASP A 228      17.103  40.089  33.826  1.00  0.87           N  
ATOM   1756  CA  ASP A 228      18.506  39.711  33.813  1.00  0.87           C  
ATOM   1757  C   ASP A 228      18.926  39.244  32.419  1.00  0.87           C  
ATOM   1758  O   ASP A 228      19.944  39.677  31.868  1.00  0.87           O  
ATOM   1759  CB  ASP A 228      18.785  38.600  34.864  1.00  0.87           C  
ATOM   1760  CG  ASP A 228      18.616  39.095  36.297  1.00  0.87           C  
ATOM   1761  OD1 ASP A 228      18.821  40.312  36.531  1.00  0.87           O  
ATOM   1762  OD2 ASP A 228      18.331  38.249  37.184  1.00  0.87           O  
ATOM   1763  N   ALA A 229      18.076  38.416  31.768  1.00  0.92           N  
ATOM   1764  CA  ALA A 229      18.240  38.032  30.379  1.00  0.92           C  
ATOM   1765  C   ALA A 229      18.227  39.205  29.403  1.00  0.92           C  
ATOM   1766  O   ALA A 229      19.043  39.272  28.488  1.00  0.92           O  
ATOM   1767  CB  ALA A 229      17.169  37.013  29.942  1.00  0.92           C  
ATOM   1768  N   PHE A 230      17.315  40.184  29.591  1.00  0.91           N  
ATOM   1769  CA  PHE A 230      17.305  41.424  28.826  1.00  0.91           C  
ATOM   1770  C   PHE A 230      18.581  42.241  29.008  1.00  0.91           C  
ATOM   1771  O   PHE A 230      19.168  42.713  28.037  1.00  0.91           O  
ATOM   1772  CB  PHE A 230      16.042  42.273  29.189  1.00  0.91           C  
ATOM   1773  CG  PHE A 230      16.023  43.663  28.584  1.00  0.91           C  
ATOM   1774  CD1 PHE A 230      16.365  43.869  27.237  1.00  0.91           C  
ATOM   1775  CD2 PHE A 230      15.795  44.789  29.395  1.00  0.91           C  
ATOM   1776  CE1 PHE A 230      16.528  45.162  26.730  1.00  0.91           C  
ATOM   1777  CE2 PHE A 230      15.928  46.084  28.877  1.00  0.91           C  
ATOM   1778  CZ  PHE A 230      16.301  46.273  27.545  1.00  0.91           C  
ATOM   1779  N   PHE A 231      19.060  42.414  30.250  1.00  0.92           N  
ATOM   1780  CA  PHE A 231      20.260  43.177  30.544  1.00  0.92           C  
ATOM   1781  C   PHE A 231      21.521  42.584  29.938  1.00  0.92           C  
ATOM   1782  O   PHE A 231      22.356  43.311  29.396  1.00  0.92           O  
ATOM   1783  CB  PHE A 231      20.436  43.371  32.069  1.00  0.92           C  
ATOM   1784  CG  PHE A 231      19.670  44.551  32.620  1.00  0.92           C  
ATOM   1785  CD1 PHE A 231      18.483  45.059  32.055  1.00  0.92           C  
ATOM   1786  CD2 PHE A 231      20.172  45.175  33.773  1.00  0.92           C  
ATOM   1787  CE1 PHE A 231      17.832  46.159  32.625  1.00  0.92           C  
ATOM   1788  CE2 PHE A 231      19.521  46.272  34.344  1.00  0.92           C  
ATOM   1789  CZ  PHE A 231      18.352  46.768  33.767  1.00  0.92           C  
ATOM   1790  N   ALA A 232      21.673  41.247  29.988  1.00  0.93           N  
ATOM   1791  CA  ALA A 232      22.758  40.544  29.332  1.00  0.93           C  
ATOM   1792  C   ALA A 232      22.768  40.717  27.803  1.00  0.93           C  
ATOM   1793  O   ALA A 232      23.746  41.212  27.237  1.00  0.93           O  
ATOM   1794  CB  ALA A 232      22.663  39.050  29.713  1.00  0.93           C  
ATOM   1795  N   ASP A 233      21.628  40.416  27.135  1.00  0.92           N  
ATOM   1796  CA  ASP A 233      21.447  40.513  25.696  1.00  0.92           C  
ATOM   1797  C   ASP A 233      21.566  41.982  25.214  1.00  0.92           C  
ATOM   1798  O   ASP A 233      22.194  42.279  24.195  1.00  0.92           O  
ATOM   1799  CB  ASP A 233      20.136  39.765  25.258  1.00  0.92           C  
ATOM   1800  CG  ASP A 233      20.114  38.262  25.561  1.00  0.92           C  
ATOM   1801  OD1 ASP A 233      21.094  37.654  26.036  1.00  0.92           O  
ATOM   1802  OD2 ASP A 233      19.039  37.645  25.286  1.00  0.92           O  
ATOM   1803  N   TYR A 234      21.029  42.978  25.966  1.00  0.93           N  
ATOM   1804  CA  TYR A 234      21.212  44.404  25.691  1.00  0.93           C  
ATOM   1805  C   TYR A 234      22.667  44.868  25.752  1.00  0.93           C  
ATOM   1806  O   TYR A 234      23.132  45.594  24.876  1.00  0.93           O  
ATOM   1807  CB  TYR A 234      20.357  45.291  26.651  1.00  0.93           C  
ATOM   1808  CG  TYR A 234      20.456  46.761  26.302  1.00  0.93           C  
ATOM   1809  CD1 TYR A 234      21.466  47.585  26.832  1.00  0.93           C  
ATOM   1810  CD2 TYR A 234      19.617  47.288  25.318  1.00  0.93           C  
ATOM   1811  CE1 TYR A 234      21.629  48.899  26.373  1.00  0.93           C  
ATOM   1812  CE2 TYR A 234      19.774  48.600  24.859  1.00  0.93           C  
ATOM   1813  CZ  TYR A 234      20.756  49.414  25.413  1.00  0.93           C  
ATOM   1814  OH  TYR A 234      20.845  50.750  24.997  1.00  0.93           O  
ATOM   1815  N   ALA A 235      23.424  44.462  26.794  1.00  0.94           N  
ATOM   1816  CA  ALA A 235      24.817  44.837  26.956  1.00  0.94           C  
ATOM   1817  C   ALA A 235      25.692  44.330  25.817  1.00  0.94           C  
ATOM   1818  O   ALA A 235      26.534  45.064  25.292  1.00  0.94           O  
ATOM   1819  CB  ALA A 235      25.345  44.339  28.318  1.00  0.94           C  
ATOM   1820  N   GLU A 236      25.453  43.076  25.379  1.00  0.89           N  
ATOM   1821  CA  GLU A 236      26.072  42.475  24.212  1.00  0.89           C  
ATOM   1822  C   GLU A 236      25.767  43.234  22.918  1.00  0.89           C  
ATOM   1823  O   GLU A 236      26.667  43.647  22.185  1.00  0.89           O  
ATOM   1824  CB  GLU A 236      25.591  41.006  24.073  1.00  0.89           C  
ATOM   1825  CG  GLU A 236      26.225  40.259  22.871  1.00  0.89           C  
ATOM   1826  CD  GLU A 236      25.838  38.784  22.702  1.00  0.89           C  
ATOM   1827  OE1 GLU A 236      25.998  38.308  21.541  1.00  0.89           O  
ATOM   1828  OE2 GLU A 236      25.429  38.124  23.686  1.00  0.89           O  
ATOM   1829  N   ALA A 237      24.471  43.506  22.648  1.00  0.94           N  
ATOM   1830  CA  ALA A 237      24.024  44.229  21.476  1.00  0.94           C  
ATOM   1831  C   ALA A 237      24.490  45.682  21.409  1.00  0.94           C  
ATOM   1832  O   ALA A 237      24.918  46.158  20.356  1.00  0.94           O  
ATOM   1833  CB  ALA A 237      22.492  44.153  21.375  1.00  0.94           C  
ATOM   1834  N   HIS A 238      24.445  46.432  22.535  1.00  0.93           N  
ATOM   1835  CA  HIS A 238      24.937  47.809  22.606  1.00  0.93           C  
ATOM   1836  C   HIS A 238      26.427  47.916  22.336  1.00  0.93           C  
ATOM   1837  O   HIS A 238      26.860  48.766  21.561  1.00  0.93           O  
ATOM   1838  CB  HIS A 238      24.605  48.507  23.948  1.00  0.93           C  
ATOM   1839  CG  HIS A 238      24.941  49.984  24.055  1.00  0.93           C  
ATOM   1840  ND1 HIS A 238      24.066  50.753  24.786  1.00  0.93           N  
ATOM   1841  CD2 HIS A 238      25.963  50.767  23.603  1.00  0.93           C  
ATOM   1842  CE1 HIS A 238      24.551  51.975  24.762  1.00  0.93           C  
ATOM   1843  NE2 HIS A 238      25.702  52.043  24.056  1.00  0.93           N  
ATOM   1844  N   MET A 239      27.246  47.020  22.924  1.00  0.91           N  
ATOM   1845  CA  MET A 239      28.673  46.936  22.656  1.00  0.91           C  
ATOM   1846  C   MET A 239      28.963  46.654  21.188  1.00  0.91           C  
ATOM   1847  O   MET A 239      29.764  47.325  20.554  1.00  0.91           O  
ATOM   1848  CB  MET A 239      29.299  45.834  23.537  1.00  0.91           C  
ATOM   1849  CG  MET A 239      30.820  45.659  23.362  1.00  0.91           C  
ATOM   1850  SD  MET A 239      31.533  44.286  24.321  1.00  0.91           S  
ATOM   1851  CE  MET A 239      30.809  42.945  23.337  1.00  0.91           C  
ATOM   1852  N   LYS A 240      28.238  45.702  20.569  1.00  0.90           N  
ATOM   1853  CA  LYS A 240      28.369  45.464  19.142  1.00  0.90           C  
ATOM   1854  C   LYS A 240      28.002  46.637  18.248  1.00  0.90           C  
ATOM   1855  O   LYS A 240      28.699  46.930  17.278  1.00  0.90           O  
ATOM   1856  CB  LYS A 240      27.523  44.263  18.696  1.00  0.90           C  
ATOM   1857  CG  LYS A 240      28.122  42.929  19.147  1.00  0.90           C  
ATOM   1858  CD  LYS A 240      27.672  41.782  18.232  1.00  0.90           C  
ATOM   1859  CE  LYS A 240      26.347  41.165  18.685  1.00  0.90           C  
ATOM   1860  NZ  LYS A 240      25.771  40.316  17.628  1.00  0.90           N  
ATOM   1861  N   LEU A 241      26.900  47.339  18.571  1.00  0.94           N  
ATOM   1862  CA  LEU A 241      26.464  48.552  17.906  1.00  0.94           C  
ATOM   1863  C   LEU A 241      27.498  49.674  18.003  1.00  0.94           C  
ATOM   1864  O   LEU A 241      27.832  50.319  17.011  1.00  0.94           O  
ATOM   1865  CB  LEU A 241      25.124  49.012  18.529  1.00  0.94           C  
ATOM   1866  CG  LEU A 241      24.544  50.343  18.009  1.00  0.94           C  
ATOM   1867  CD1 LEU A 241      24.176  50.280  16.518  1.00  0.94           C  
ATOM   1868  CD2 LEU A 241      23.352  50.766  18.881  1.00  0.94           C  
ATOM   1869  N   SER A 242      28.091  49.895  19.196  1.00  0.96           N  
ATOM   1870  CA  SER A 242      29.034  50.982  19.472  1.00  0.96           C  
ATOM   1871  C   SER A 242      30.389  50.784  18.806  1.00  0.96           C  
ATOM   1872  O   SER A 242      31.209  51.705  18.706  1.00  0.96           O  
ATOM   1873  CB  SER A 242      29.235  51.239  21.001  1.00  0.96           C  
ATOM   1874  OG  SER A 242      30.089  50.286  21.632  1.00  0.96           O  
ATOM   1875  N   GLU A 243      30.653  49.555  18.337  1.00  0.92           N  
ATOM   1876  CA  GLU A 243      31.879  49.131  17.708  1.00  0.92           C  
ATOM   1877  C   GLU A 243      31.704  48.658  16.276  1.00  0.92           C  
ATOM   1878  O   GLU A 243      32.573  47.997  15.699  1.00  0.92           O  
ATOM   1879  CB  GLU A 243      32.451  47.983  18.524  1.00  0.92           C  
ATOM   1880  CG  GLU A 243      32.760  48.385  19.975  1.00  0.92           C  
ATOM   1881  CD  GLU A 243      33.200  47.163  20.764  1.00  0.92           C  
ATOM   1882  OE1 GLU A 243      33.170  46.037  20.197  1.00  0.92           O  
ATOM   1883  OE2 GLU A 243      33.604  47.373  21.932  1.00  0.92           O  
ATOM   1884  N   LEU A 244      30.584  48.982  15.613  1.00  0.93           N  
ATOM   1885  CA  LEU A 244      30.433  48.704  14.193  1.00  0.93           C  
ATOM   1886  C   LEU A 244      31.489  49.378  13.313  1.00  0.93           C  
ATOM   1887  O   LEU A 244      31.706  50.585  13.356  1.00  0.93           O  
ATOM   1888  CB  LEU A 244      29.039  49.103  13.684  1.00  0.93           C  
ATOM   1889  CG  LEU A 244      27.874  48.259  14.228  1.00  0.93           C  
ATOM   1890  CD1 LEU A 244      26.545  48.871  13.771  1.00  0.93           C  
ATOM   1891  CD2 LEU A 244      27.954  46.792  13.789  1.00  0.93           C  
ATOM   1892  N   GLY A 245      32.235  48.592  12.509  1.00  0.92           N  
ATOM   1893  CA  GLY A 245      33.307  49.127  11.668  1.00  0.92           C  
ATOM   1894  C   GLY A 245      34.590  49.475  12.382  1.00  0.92           C  
ATOM   1895  O   GLY A 245      35.527  49.980  11.769  1.00  0.92           O  
ATOM   1896  N   PHE A 246      34.653  49.239  13.702  1.00  0.92           N  
ATOM   1897  CA  PHE A 246      35.746  49.620  14.567  1.00  0.92           C  
ATOM   1898  C   PHE A 246      36.430  48.364  15.078  1.00  0.92           C  
ATOM   1899  O   PHE A 246      35.762  47.417  15.480  1.00  0.92           O  
ATOM   1900  CB  PHE A 246      35.179  50.456  15.755  1.00  0.92           C  
ATOM   1901  CG  PHE A 246      36.145  50.704  16.887  1.00  0.92           C  
ATOM   1902  CD1 PHE A 246      37.402  51.284  16.661  1.00  0.92           C  
ATOM   1903  CD2 PHE A 246      35.817  50.302  18.192  1.00  0.92           C  
ATOM   1904  CE1 PHE A 246      38.311  51.442  17.712  1.00  0.92           C  
ATOM   1905  CE2 PHE A 246      36.716  50.481  19.249  1.00  0.92           C  
ATOM   1906  CZ  PHE A 246      37.967  51.048  19.007  1.00  0.92           C  
ATOM   1907  N   ALA A 247      37.779  48.365  15.076  1.00  0.90           N  
ATOM   1908  CA  ALA A 247      38.624  47.323  15.630  1.00  0.90           C  
ATOM   1909  C   ALA A 247      38.630  46.033  14.802  1.00  0.90           C  
ATOM   1910  O   ALA A 247      38.676  44.935  15.352  1.00  0.90           O  
ATOM   1911  CB  ALA A 247      38.336  47.122  17.137  1.00  0.90           C  
ATOM   1912  N   GLU A 248      38.640  46.185  13.463  1.00  0.73           N  
ATOM   1913  CA  GLU A 248      38.331  45.187  12.454  1.00  0.73           C  
ATOM   1914  C   GLU A 248      36.891  44.540  12.519  1.00  0.73           C  
ATOM   1915  O   GLU A 248      36.032  44.931  13.371  1.00  0.73           O  
ATOM   1916  CB  GLU A 248      39.565  44.282  12.100  1.00  0.73           C  
ATOM   1917  CG  GLU A 248      40.767  45.055  11.451  1.00  0.73           C  
ATOM   1918  CD  GLU A 248      41.997  44.209  11.074  1.00  0.73           C  
ATOM   1919  OE1 GLU A 248      42.047  43.000  11.409  1.00  0.73           O  
ATOM   1920  OE2 GLU A 248      42.910  44.797  10.431  1.00  0.73           O  
ATOM   1921  OXT GLU A 248      36.584  43.730  11.600  1.00  0.73           O  
TER    1922      GLU A 248                                                      
END   
