# Supplementary material for: Identification and Characterization of the APX Gene Family and Its Expression Pattern under Phytohormone Treatment and Abiotic Stress in Populus trichocarpa
Source: Genes (Basel). 2021 Feb 25;12(3):334. doi: 10.3390/genes12030334 (PMC7996185; doi:10.3390/genes12030334)
Supplement: Supplementary file 1 [file genes-12-00334-s001.zip › Supplementary file 2/Supplementary file 2/APX2/model/01/model.pdb]

TITLE     SWISS-MODEL SERVER (https://swissmodel.expasy.org)
TITLE    2 APX2
EXPDTA    THEORETICAL MODEL (SWISS-MODEL SERVER)
AUTHOR    SWISS-MODEL SERVER (SEE REFERENCE IN JRNL Records)
REVDAT   1   03-NOV-20 1MOD    1       03:25
JRNL        AUTH   A.WATERHOUSE,M.BERTONI,S.BIENERT,G.STUDER,G.TAURIELLO,
JRNL        AUTH 2 R.GUMIENNY,F.T.HEER,T.A.P.DE BEER,C.REMPFER,L.BORDOLI,
JRNL        AUTH 3 R.LEPORE,T.SCHWEDE
JRNL        TITL   SWISS-MODEL: HOMOLOGY MODELLING OF PROTEIN STRUCTURES AND
JRNL        TITL 2 COMPLEXES
JRNL        REF    NUCLEIC.ACIDS.RES..           V.  46 W296  2018
JRNL        PMID   29788355
JRNL        DOI    10.1093/nar/gky427
REMARK   1
REMARK   1 REFERENCE 1
REMARK   1  AUTH   S.BIENERT,A.WATERHOUSE,T.A.P.DE BEER,G.TAURIELLO,G.STUDER,
REMARK   1  AUTH 2 L.BORDOLI,T.SCHWEDE
REMARK   1  TITL   THE SWISS-MODEL REPOSITORY - NEW FEATURES AND FUNCTIONALITY
REMARK   1  REF    NUCLEIC.ACIDS.RES..           V.  22       2017
REMARK   1  REFN                   ISSN 0305-1048
REMARK   1  PMID   27899672
REMARK   1  DOI    10.1093/nar/gkw1132
REMARK   1
REMARK   1 REFERENCE 2
REMARK   1  AUTH   N.GUEX,M.C.PEITSCH,T.SCHWEDE
REMARK   1  TITL   AUTOMATED COMPARATIVE PROTEIN STRUCTURE MODELING WITH
REMARK   1  TITL 2 SWISS-MODEL AND SWISS-PDBVIEWER: A HISTORICAL PERSPECTIVE
REMARK   1  REF    ELECTROPHORESIS               V.  30       2009
REMARK   1  REFN                   ISSN 0173-0835
REMARK   1  PMID   19517507
REMARK   1  DOI    10.1002/elps.200900140
REMARK   1
REMARK   1 REFERENCE 3
REMARK   1  AUTH   P.BENKERT,M.BIASINI,T.SCHWEDE
REMARK   1  TITL   TOWARD THE ESTIMATION OF THE ABSOLUTE QUALITY OF INDIVIDUAL
REMARK   1  TITL 2 PROTEIN STRUCTURE MODELS
REMARK   1  REF    BIOINFORMATICS                V.  27       2011
REMARK   1  REFN                   ISSN 1367-4803
REMARK   1  PMID   21134891
REMARK   1  DOI    10.1093/bioinformatics/btq662
REMARK   1
REMARK   1 REFERENCE 4
REMARK   1  AUTH   M.BERTONI,F.KIEFER,M.BIASINI,L.BORDOLI,T.SCHWEDE
REMARK   1  TITL   MODELING PROTEIN QUATERNARY STRUCTURE OF HOMO- AND
REMARK   1  TITL 2 HETERO-OLIGOMERS BEYOND BINARY INTERACTIONS BY HOMOLOGY
REMARK   1  REF    SCI.REP.                      V.   7       2017
REMARK   1  REFN                   ISSN
REMARK   1  PMID   28874689
REMARK   1  DOI    10.1038/s41598-017-09654-8
REMARK   1
REMARK   1 DISCLAIMER
REMARK   1 The SWISS-MODEL SERVER produces theoretical models for proteins.
REMARK   1 The results of any theoretical modelling procedure is
REMARK   1 NON-EXPERIMENTAL and MUST be considered with care. These models may
REMARK   1 contain significant errors. This is especially true for automated
REMARK   1 modeling since there is no human intervention during model
REMARK   1 building. Please read the header section and the logfile carefully
REMARK   1 to know what templates and alignments were used during the model
REMARK   1 building process. All information by the SWISS-MODEL SERVER is
REMARK   1 provided "AS-IS", without any warranty, expressed or implied.
REMARK   2
REMARK   2 COPYRIGHT NOTICE
REMARK   2 This SWISS-MODEL protein model is copyright. It is produced by the
REMARK   2 SWISS-MODEL server, developed by the Computational Structural
REMARK   2 Biology Group at the SIB Swiss Institute of Bioinformatics at the
REMARK   2 Biozentrum, University of Basel (https://swissmodel.expasy.org). This
REMARK   2 model is licensed under the CC BY-SA 4.0 Creative Commons
REMARK   2 Attribution-ShareAlike 4.0 International License
REMARK   2 (https://creativecommons.org/licenses/by-sa/4.0/legalcode), i.e. you
REMARK   2 can copy and redistribute the model in any medium or format,
REMARK   2 transform and build upon the model for any purpose, even
REMARK   2 commercially, under the following terms:
REMARK   2 Attribution - You must give appropriate credit, provide a link to
REMARK   2 the license, and indicate if changes were made. You may do so in any
REMARK   2 reasonable manner, but not in any way that suggests the licensor
REMARK   2 endorses you or your use. When you publish, patent or distribute
REMARK   2 results that were fully or partially based on the model, please cite
REMARK   2 the corresponding papers mentioned under JRNL.
REMARK   2 ShareAlike - If you remix, transform, or build upon the material,
REMARK   2 you must distribute your contributions under the same license as the
REMARK   2 original.
REMARK   2 No additional restrictions - you may not apply legal terms or
REMARK   2 technological measures that legally restrict others from doing
REMARK   2 anything the license permits.
REMARK   2 Find a human-readable summary of (and not a substitute for) the
REMARK   2 CC BY-SA 4.0 license at this link:
REMARK   2 https://creativecommons.org/licenses/by-sa/4.0/
REMARK   3 
REMARK   3 MODEL INFORMATION
REMARK   3  ENGIN   PROMOD3
REMARK   3  VERSN   3.1.1
REMARK   3  OSTAT   monomer
REMARK   3  OSRSN   PREDICTION
REMARK   3  QSPRD   0.000
REMARK   3  GMQE    0.73
REMARK   3  QMNV    4.1.0
REMARK   3  QMN4    0.30
REMARK   3  MODT    FALSE
REMARK   3 
REMARK   3 TEMPLATE 1
REMARK   3  PDBID   2vcs
REMARK   3  CHAIN   A
REMARK   3  MMCIF   A
REMARK   3  PDBV    2020-10-24
REMARK   3  SMTLE   2vcs.1.A
REMARK   3  SMTLV   2020-11-02
REMARK   3  MTHD    X-RAY DIFFRACTION 1.68 A
REMARK   3  FOUND   HHblits
REMARK   3  GMQE    0.73
REMARK   3  SIM     0.49
REMARK   3  SID     62.45
REMARK   3  OSTAT   monomer
REMARK   3  LIGND   HEM
REMARK   3  LIGND 2 ISZ
REMARK   3  LIGND 3 ISZ
REMARK   3  ALN A TRG MALPVVDTEYLKEIEKARRDLRAVIAYKNCAPIMLRLAWHDAGTYDKNTKTGGANGSI
REMARK   3  ALN A TRG RNEEECSHGSNNGLKIAIDSCEEVKVKHPKITYADLYQLAGVVAVEVTGGPTIDFVPG
REMARK   3  ALN A TRG RRDSNTCPKEGRLPNAKLGSPHLRDIFY-RMGLSDKDIVALSGGHTLGRAHPERSGFD
REMARK   3  ALN A TRG GPWTQEPLKFDNSYFVELLKGQTEGLLKLPTDTALLDDPDFRPYVELYAKDEEAFFRD
REMARK   3  ALN A TRG YAASHKKLSELGFTPRSSVVKVKDSTVLAQSAVGVAVAAAVVILGYFYEVRKKMN
REMARK   3  ALN A TPL -SYPTVSADYQKAVEKAKKKLRGFIAEKRCAPLMLRLAWASAGTFDKGTKTGGPFGTI
REMARK   3  ALN A TPL KHPAELAHSANNGLDIAVRLLEPLKAEFPILSYADFYQLAGVVAVEVTGGPEVPFHPG
REMARK   3  ALN A TPL REDKPEPPPEGRLPDATKGSDHLRDVFGKAMGLTDQDIVALSGGHTIGAAHKERSGFE
REMARK   3  ALN A TPL GPWTSNPLIFDNSYFTELLSGEKEGLLQLPSDKALLSDPVFRPLVDKYAADEDAFFAD
REMARK   3  ALN A TPL YAEAHQKLSELGFAD----------------------------------------
REMARK   3  ALN A OFF 14
ATOM      1  N   ALA A   2      39.363  42.965  17.019  1.00  0.74           N  
ATOM      2  CA  ALA A   2      40.799  43.225  17.352  1.00  0.74           C  
ATOM      3  C   ALA A   2      41.066  44.676  17.653  1.00  0.74           C  
ATOM      4  O   ALA A   2      41.091  45.513  16.759  1.00  0.74           O  
ATOM      5  CB  ALA A   2      41.712  42.767  16.200  1.00  0.74           C  
ATOM      6  N   LEU A   3      41.175  45.008  18.946  1.00  0.76           N  
ATOM      7  CA  LEU A   3      41.002  46.356  19.435  1.00  0.76           C  
ATOM      8  C   LEU A   3      42.316  47.130  19.347  1.00  0.76           C  
ATOM      9  O   LEU A   3      43.360  46.525  19.589  1.00  0.76           O  
ATOM     10  CB  LEU A   3      40.446  46.279  20.887  1.00  0.76           C  
ATOM     11  CG  LEU A   3      38.951  45.891  21.036  1.00  0.76           C  
ATOM     12  CD1 LEU A   3      38.424  44.725  20.218  1.00  0.76           C  
ATOM     13  CD2 LEU A   3      38.603  45.565  22.484  1.00  0.76           C  
ATOM     14  N   PRO A   4      42.360  48.412  18.971  1.00  0.86           N  
ATOM     15  CA  PRO A   4      43.610  49.149  18.850  1.00  0.86           C  
ATOM     16  C   PRO A   4      44.193  49.527  20.194  1.00  0.86           C  
ATOM     17  O   PRO A   4      43.470  49.789  21.152  1.00  0.86           O  
ATOM     18  CB  PRO A   4      43.209  50.419  18.083  1.00  0.86           C  
ATOM     19  CG  PRO A   4      41.778  50.673  18.552  1.00  0.86           C  
ATOM     20  CD  PRO A   4      41.205  49.262  18.672  1.00  0.86           C  
ATOM     21  N   VAL A   5      45.531  49.578  20.278  1.00  0.87           N  
ATOM     22  CA  VAL A   5      46.230  50.222  21.372  1.00  0.87           C  
ATOM     23  C   VAL A   5      45.951  51.721  21.384  1.00  0.87           C  
ATOM     24  O   VAL A   5      46.021  52.398  20.358  1.00  0.87           O  
ATOM     25  CB  VAL A   5      47.732  49.952  21.298  1.00  0.87           C  
ATOM     26  CG1 VAL A   5      48.491  50.591  22.482  1.00  0.87           C  
ATOM     27  CG2 VAL A   5      47.963  48.426  21.277  1.00  0.87           C  
ATOM     28  N   VAL A   6      45.628  52.266  22.567  1.00  0.84           N  
ATOM     29  CA  VAL A   6      45.548  53.692  22.797  1.00  0.84           C  
ATOM     30  C   VAL A   6      46.436  53.969  23.988  1.00  0.84           C  
ATOM     31  O   VAL A   6      46.600  53.117  24.863  1.00  0.84           O  
ATOM     32  CB  VAL A   6      44.139  54.227  23.067  1.00  0.84           C  
ATOM     33  CG1 VAL A   6      43.211  53.962  21.867  1.00  0.84           C  
ATOM     34  CG2 VAL A   6      43.536  53.618  24.344  1.00  0.84           C  
ATOM     35  N   ASP A   7      47.062  55.153  24.044  1.00  0.81           N  
ATOM     36  CA  ASP A   7      47.921  55.564  25.134  1.00  0.81           C  
ATOM     37  C   ASP A   7      47.299  55.509  26.532  1.00  0.81           C  
ATOM     38  O   ASP A   7      46.086  55.598  26.727  1.00  0.81           O  
ATOM     39  CB  ASP A   7      48.454  56.992  24.868  1.00  0.81           C  
ATOM     40  CG  ASP A   7      49.265  57.028  23.583  1.00  0.81           C  
ATOM     41  OD1 ASP A   7      49.767  55.958  23.160  1.00  0.81           O  
ATOM     42  OD2 ASP A   7      49.361  58.140  23.014  1.00  0.81           O  
ATOM     43  N   THR A   8      48.158  55.425  27.574  1.00  0.80           N  
ATOM     44  CA  THR A   8      47.779  55.504  28.989  1.00  0.80           C  
ATOM     45  C   THR A   8      47.010  56.769  29.295  1.00  0.80           C  
ATOM     46  O   THR A   8      46.002  56.759  30.003  1.00  0.80           O  
ATOM     47  CB  THR A   8      49.003  55.498  29.905  1.00  0.80           C  
ATOM     48  OG1 THR A   8      49.714  54.285  29.745  1.00  0.80           O  
ATOM     49  CG2 THR A   8      48.634  55.610  31.394  1.00  0.80           C  
ATOM     50  N   GLU A   9      47.434  57.906  28.714  1.00  0.76           N  
ATOM     51  CA  GLU A   9      46.707  59.152  28.774  1.00  0.76           C  
ATOM     52  C   GLU A   9      45.319  59.076  28.157  1.00  0.76           C  
ATOM     53  O   GLU A   9      44.358  59.566  28.734  1.00  0.76           O  
ATOM     54  CB  GLU A   9      47.518  60.255  28.080  1.00  0.76           C  
ATOM     55  CG  GLU A   9      48.803  60.645  28.847  1.00  0.76           C  
ATOM     56  CD  GLU A   9      49.418  61.895  28.239  1.00  0.76           C  
ATOM     57  OE1 GLU A   9      48.987  62.275  27.119  1.00  0.76           O  
ATOM     58  OE2 GLU A   9      50.181  62.581  28.953  1.00  0.76           O  
ATOM     59  N   TYR A  10      45.151  58.408  26.997  1.00  0.82           N  
ATOM     60  CA  TYR A  10      43.848  58.221  26.377  1.00  0.82           C  
ATOM     61  C   TYR A  10      42.893  57.424  27.268  1.00  0.82           C  
ATOM     62  O   TYR A  10      41.757  57.833  27.499  1.00  0.82           O  
ATOM     63  CB  TYR A  10      44.035  57.532  24.994  1.00  0.82           C  
ATOM     64  CG  TYR A  10      42.848  57.735  24.076  1.00  0.82           C  
ATOM     65  CD1 TYR A  10      41.640  57.045  24.280  1.00  0.82           C  
ATOM     66  CD2 TYR A  10      42.930  58.640  23.003  1.00  0.82           C  
ATOM     67  CE1 TYR A  10      40.524  57.305  23.469  1.00  0.82           C  
ATOM     68  CE2 TYR A  10      41.826  58.861  22.166  1.00  0.82           C  
ATOM     69  CZ  TYR A  10      40.617  58.208  22.408  1.00  0.82           C  
ATOM     70  OH  TYR A  10      39.486  58.548  21.634  1.00  0.82           O  
ATOM     71  N   LEU A  11      43.350  56.300  27.858  1.00  0.81           N  
ATOM     72  CA  LEU A  11      42.572  55.526  28.820  1.00  0.81           C  
ATOM     73  C   LEU A  11      42.216  56.288  30.088  1.00  0.81           C  
ATOM     74  O   LEU A  11      41.097  56.182  30.588  1.00  0.81           O  
ATOM     75  CB  LEU A  11      43.281  54.199  29.188  1.00  0.81           C  
ATOM     76  CG  LEU A  11      43.234  53.158  28.055  1.00  0.81           C  
ATOM     77  CD1 LEU A  11      44.234  52.018  28.283  1.00  0.81           C  
ATOM     78  CD2 LEU A  11      41.824  52.577  27.882  1.00  0.81           C  
ATOM     79  N   LYS A  12      43.136  57.124  30.615  1.00  0.79           N  
ATOM     80  CA  LYS A  12      42.831  58.035  31.706  1.00  0.79           C  
ATOM     81  C   LYS A  12      41.696  58.996  31.388  1.00  0.79           C  
ATOM     82  O   LYS A  12      40.783  59.172  32.198  1.00  0.79           O  
ATOM     83  CB  LYS A  12      44.053  58.925  32.048  1.00  0.79           C  
ATOM     84  CG  LYS A  12      45.044  58.304  33.042  1.00  0.79           C  
ATOM     85  CD  LYS A  12      46.022  59.339  33.640  1.00  0.79           C  
ATOM     86  CE  LYS A  12      45.337  60.636  34.108  1.00  0.79           C  
ATOM     87  NZ  LYS A  12      46.225  61.446  34.964  1.00  0.79           N  
ATOM     88  N   GLU A  13      41.725  59.624  30.198  1.00  0.83           N  
ATOM     89  CA  GLU A  13      40.677  60.521  29.766  1.00  0.83           C  
ATOM     90  C   GLU A  13      39.334  59.807  29.608  1.00  0.83           C  
ATOM     91  O   GLU A  13      38.309  60.329  30.026  1.00  0.83           O  
ATOM     92  CB  GLU A  13      41.057  61.317  28.496  1.00  0.83           C  
ATOM     93  CG  GLU A  13      42.335  62.209  28.598  1.00  0.83           C  
ATOM     94  CD  GLU A  13      42.568  62.996  29.899  1.00  0.83           C  
ATOM     95  OE1 GLU A  13      41.673  63.753  30.346  1.00  0.83           O  
ATOM     96  OE2 GLU A  13      43.703  62.875  30.445  1.00  0.83           O  
ATOM     97  N   ILE A  14      39.294  58.556  29.077  1.00  0.88           N  
ATOM     98  CA  ILE A  14      38.073  57.738  29.026  1.00  0.88           C  
ATOM     99  C   ILE A  14      37.449  57.521  30.396  1.00  0.88           C  
ATOM    100  O   ILE A  14      36.258  57.768  30.591  1.00  0.88           O  
ATOM    101  CB  ILE A  14      38.342  56.363  28.392  1.00  0.88           C  
ATOM    102  CG1 ILE A  14      38.723  56.486  26.899  1.00  0.88           C  
ATOM    103  CG2 ILE A  14      37.166  55.364  28.555  1.00  0.88           C  
ATOM    104  CD1 ILE A  14      37.637  57.097  26.002  1.00  0.88           C  
ATOM    105  N   GLU A  15      38.239  57.109  31.401  1.00  0.83           N  
ATOM    106  CA  GLU A  15      37.752  56.908  32.754  1.00  0.83           C  
ATOM    107  C   GLU A  15      37.323  58.182  33.463  1.00  0.83           C  
ATOM    108  O   GLU A  15      36.296  58.230  34.144  1.00  0.83           O  
ATOM    109  CB  GLU A  15      38.753  56.054  33.559  1.00  0.83           C  
ATOM    110  CG  GLU A  15      38.781  54.586  33.037  1.00  0.83           C  
ATOM    111  CD  GLU A  15      37.389  53.956  32.912  1.00  0.83           C  
ATOM    112  OE1 GLU A  15      36.630  53.920  33.913  1.00  0.83           O  
ATOM    113  OE2 GLU A  15      37.000  53.549  31.785  1.00  0.83           O  
ATOM    114  N   LYS A  16      38.058  59.294  33.271  1.00  0.84           N  
ATOM    115  CA  LYS A  16      37.591  60.593  33.714  1.00  0.84           C  
ATOM    116  C   LYS A  16      36.298  61.049  33.045  1.00  0.84           C  
ATOM    117  O   LYS A  16      35.367  61.482  33.725  1.00  0.84           O  
ATOM    118  CB  LYS A  16      38.668  61.677  33.470  1.00  0.84           C  
ATOM    119  CG  LYS A  16      39.581  61.909  34.685  1.00  0.84           C  
ATOM    120  CD  LYS A  16      40.355  63.242  34.619  1.00  0.84           C  
ATOM    121  CE  LYS A  16      39.442  64.471  34.467  1.00  0.84           C  
ATOM    122  NZ  LYS A  16      40.219  65.725  34.528  1.00  0.84           N  
ATOM    123  N   ALA A  17      36.201  60.922  31.708  1.00  0.93           N  
ATOM    124  CA  ALA A  17      35.040  61.270  30.923  1.00  0.93           C  
ATOM    125  C   ALA A  17      33.816  60.462  31.292  1.00  0.93           C  
ATOM    126  O   ALA A  17      32.726  61.006  31.412  1.00  0.93           O  
ATOM    127  CB  ALA A  17      35.353  61.114  29.426  1.00  0.93           C  
ATOM    128  N   ARG A  18      33.977  59.149  31.556  1.00  0.83           N  
ATOM    129  CA  ARG A  18      32.927  58.281  32.054  1.00  0.83           C  
ATOM    130  C   ARG A  18      32.332  58.789  33.364  1.00  0.83           C  
ATOM    131  O   ARG A  18      31.116  58.880  33.521  1.00  0.83           O  
ATOM    132  CB  ARG A  18      33.512  56.863  32.289  1.00  0.83           C  
ATOM    133  CG  ARG A  18      32.483  55.773  32.661  1.00  0.83           C  
ATOM    134  CD  ARG A  18      33.099  54.545  33.355  1.00  0.83           C  
ATOM    135  NE  ARG A  18      34.112  53.917  32.453  1.00  0.83           N  
ATOM    136  CZ  ARG A  18      33.843  53.076  31.448  1.00  0.83           C  
ATOM    137  NH1 ARG A  18      34.865  52.587  30.759  1.00  0.83           N  
ATOM    138  NH2 ARG A  18      32.601  52.716  31.141  1.00  0.83           N  
ATOM    139  N   ARG A  19      33.182  59.193  34.333  1.00  0.79           N  
ATOM    140  CA  ARG A  19      32.725  59.773  35.583  1.00  0.79           C  
ATOM    141  C   ARG A  19      32.004  61.103  35.410  1.00  0.79           C  
ATOM    142  O   ARG A  19      30.919  61.300  35.959  1.00  0.79           O  
ATOM    143  CB  ARG A  19      33.910  59.954  36.566  1.00  0.79           C  
ATOM    144  CG  ARG A  19      33.495  60.495  37.956  1.00  0.79           C  
ATOM    145  CD  ARG A  19      34.659  60.816  38.906  1.00  0.79           C  
ATOM    146  NE  ARG A  19      35.472  61.902  38.272  1.00  0.79           N  
ATOM    147  CZ  ARG A  19      35.098  63.188  38.197  1.00  0.79           C  
ATOM    148  NH1 ARG A  19      35.762  64.008  37.391  1.00  0.79           N  
ATOM    149  NH2 ARG A  19      34.026  63.661  38.815  1.00  0.79           N  
ATOM    150  N   ASP A  20      32.577  62.027  34.615  1.00  0.87           N  
ATOM    151  CA  ASP A  20      31.988  63.323  34.341  1.00  0.87           C  
ATOM    152  C   ASP A  20      30.656  63.199  33.583  1.00  0.87           C  
ATOM    153  O   ASP A  20      29.673  63.851  33.926  1.00  0.87           O  
ATOM    154  CB  ASP A  20      33.001  64.220  33.571  1.00  0.87           C  
ATOM    155  CG  ASP A  20      34.161  64.714  34.425  1.00  0.87           C  
ATOM    156  OD1 ASP A  20      34.021  64.766  35.675  1.00  0.87           O  
ATOM    157  OD2 ASP A  20      35.206  65.110  33.842  1.00  0.87           O  
ATOM    158  N   LEU A  21      30.563  62.294  32.579  1.00  0.89           N  
ATOM    159  CA  LEU A  21      29.338  61.961  31.863  1.00  0.89           C  
ATOM    160  C   LEU A  21      28.240  61.428  32.768  1.00  0.89           C  
ATOM    161  O   LEU A  21      27.091  61.832  32.616  1.00  0.89           O  
ATOM    162  CB  LEU A  21      29.579  60.929  30.724  1.00  0.89           C  
ATOM    163  CG  LEU A  21      30.214  61.513  29.443  1.00  0.89           C  
ATOM    164  CD1 LEU A  21      30.808  60.399  28.567  1.00  0.89           C  
ATOM    165  CD2 LEU A  21      29.204  62.330  28.622  1.00  0.89           C  
ATOM    166  N   ARG A  22      28.534  60.551  33.759  1.00  0.79           N  
ATOM    167  CA  ARG A  22      27.517  60.070  34.694  1.00  0.79           C  
ATOM    168  C   ARG A  22      26.820  61.192  35.445  1.00  0.79           C  
ATOM    169  O   ARG A  22      25.594  61.251  35.515  1.00  0.79           O  
ATOM    170  CB  ARG A  22      28.127  59.168  35.799  1.00  0.79           C  
ATOM    171  CG  ARG A  22      28.584  57.767  35.367  1.00  0.79           C  
ATOM    172  CD  ARG A  22      29.428  57.132  36.476  1.00  0.79           C  
ATOM    173  NE  ARG A  22      29.801  55.764  36.036  1.00  0.79           N  
ATOM    174  CZ  ARG A  22      30.810  55.030  36.511  1.00  0.79           C  
ATOM    175  NH1 ARG A  22      31.752  55.547  37.286  1.00  0.79           N  
ATOM    176  NH2 ARG A  22      30.896  53.744  36.192  1.00  0.79           N  
ATOM    177  N   ALA A  23      27.608  62.135  35.992  1.00  0.85           N  
ATOM    178  CA  ALA A  23      27.097  63.274  36.718  1.00  0.85           C  
ATOM    179  C   ALA A  23      26.296  64.227  35.841  1.00  0.85           C  
ATOM    180  O   ALA A  23      25.198  64.656  36.196  1.00  0.85           O  
ATOM    181  CB  ALA A  23      28.289  64.001  37.366  1.00  0.85           C  
ATOM    182  N   VAL A  24      26.813  64.543  34.639  1.00  0.83           N  
ATOM    183  CA  VAL A  24      26.148  65.410  33.681  1.00  0.83           C  
ATOM    184  C   VAL A  24      24.843  64.834  33.154  1.00  0.83           C  
ATOM    185  O   VAL A  24      23.820  65.513  33.132  1.00  0.83           O  
ATOM    186  CB  VAL A  24      27.086  65.716  32.516  1.00  0.83           C  
ATOM    187  CG1 VAL A  24      26.385  66.486  31.375  1.00  0.83           C  
ATOM    188  CG2 VAL A  24      28.276  66.542  33.043  1.00  0.83           C  
ATOM    189  N   ILE A  25      24.836  63.549  32.740  1.00  0.84           N  
ATOM    190  CA  ILE A  25      23.667  62.877  32.198  1.00  0.84           C  
ATOM    191  C   ILE A  25      22.567  62.715  33.238  1.00  0.84           C  
ATOM    192  O   ILE A  25      21.398  62.984  32.954  1.00  0.84           O  
ATOM    193  CB  ILE A  25      24.065  61.561  31.520  1.00  0.84           C  
ATOM    194  CG1 ILE A  25      24.915  61.863  30.256  1.00  0.84           C  
ATOM    195  CG2 ILE A  25      22.819  60.746  31.129  1.00  0.84           C  
ATOM    196  CD1 ILE A  25      25.509  60.616  29.583  1.00  0.84           C  
ATOM    197  N   ALA A  26      22.921  62.326  34.483  1.00  0.83           N  
ATOM    198  CA  ALA A  26      21.988  62.231  35.588  1.00  0.83           C  
ATOM    199  C   ALA A  26      21.378  63.566  36.001  1.00  0.83           C  
ATOM    200  O   ALA A  26      20.166  63.681  36.156  1.00  0.83           O  
ATOM    201  CB  ALA A  26      22.711  61.590  36.787  1.00  0.83           C  
ATOM    202  N   TYR A  27      22.192  64.635  36.133  1.00  0.73           N  
ATOM    203  CA  TYR A  27      21.711  65.969  36.464  1.00  0.73           C  
ATOM    204  C   TYR A  27      20.789  66.559  35.396  1.00  0.73           C  
ATOM    205  O   TYR A  27      19.794  67.223  35.683  1.00  0.73           O  
ATOM    206  CB  TYR A  27      22.930  66.909  36.705  1.00  0.73           C  
ATOM    207  CG  TYR A  27      22.511  68.299  37.117  1.00  0.73           C  
ATOM    208  CD1 TYR A  27      22.477  69.335  36.168  1.00  0.73           C  
ATOM    209  CD2 TYR A  27      22.084  68.560  38.428  1.00  0.73           C  
ATOM    210  CE1 TYR A  27      22.009  70.608  36.521  1.00  0.73           C  
ATOM    211  CE2 TYR A  27      21.620  69.835  38.786  1.00  0.73           C  
ATOM    212  CZ  TYR A  27      21.578  70.854  37.827  1.00  0.73           C  
ATOM    213  OH  TYR A  27      21.104  72.136  38.163  1.00  0.73           O  
ATOM    214  N   LYS A  28      21.114  66.346  34.112  1.00  0.77           N  
ATOM    215  CA  LYS A  28      20.397  66.968  33.018  1.00  0.77           C  
ATOM    216  C   LYS A  28      19.150  66.188  32.614  1.00  0.77           C  
ATOM    217  O   LYS A  28      18.348  66.662  31.810  1.00  0.77           O  
ATOM    218  CB  LYS A  28      21.369  67.076  31.814  1.00  0.77           C  
ATOM    219  CG  LYS A  28      21.072  68.190  30.793  1.00  0.77           C  
ATOM    220  CD  LYS A  28      21.355  69.620  31.301  1.00  0.77           C  
ATOM    221  CE  LYS A  28      22.812  69.849  31.733  1.00  0.77           C  
ATOM    222  NZ  LYS A  28      23.064  71.287  31.985  1.00  0.77           N  
ATOM    223  N   ASN A  29      18.973  64.959  33.155  1.00  0.79           N  
ATOM    224  CA  ASN A  29      17.904  64.023  32.838  1.00  0.79           C  
ATOM    225  C   ASN A  29      17.914  63.601  31.367  1.00  0.79           C  
ATOM    226  O   ASN A  29      16.887  63.299  30.763  1.00  0.79           O  
ATOM    227  CB  ASN A  29      16.507  64.548  33.281  1.00  0.79           C  
ATOM    228  CG  ASN A  29      16.461  64.699  34.796  1.00  0.79           C  
ATOM    229  OD1 ASN A  29      16.673  63.733  35.531  1.00  0.79           O  
ATOM    230  ND2 ASN A  29      16.142  65.913  35.298  1.00  0.79           N  
ATOM    231  N   CYS A  30      19.107  63.536  30.739  1.00  0.88           N  
ATOM    232  CA  CYS A  30      19.194  63.470  29.286  1.00  0.88           C  
ATOM    233  C   CYS A  30      19.637  62.124  28.759  1.00  0.88           C  
ATOM    234  O   CYS A  30      19.896  61.957  27.568  1.00  0.88           O  
ATOM    235  CB  CYS A  30      20.069  64.607  28.704  1.00  0.88           C  
ATOM    236  SG  CYS A  30      21.837  64.501  29.152  1.00  0.88           S  
ATOM    237  N   ALA A  31      19.650  61.093  29.616  1.00  0.90           N  
ATOM    238  CA  ALA A  31      19.982  59.733  29.243  1.00  0.90           C  
ATOM    239  C   ALA A  31      19.222  59.120  28.055  1.00  0.90           C  
ATOM    240  O   ALA A  31      19.887  58.482  27.237  1.00  0.90           O  
ATOM    241  CB  ALA A  31      19.864  58.839  30.489  1.00  0.90           C  
ATOM    242  N   PRO A  32      17.916  59.266  27.819  1.00  0.90           N  
ATOM    243  CA  PRO A  32      17.302  58.797  26.581  1.00  0.90           C  
ATOM    244  C   PRO A  32      17.858  59.447  25.333  1.00  0.90           C  
ATOM    245  O   PRO A  32      18.039  58.785  24.312  1.00  0.90           O  
ATOM    246  CB  PRO A  32      15.814  59.143  26.721  1.00  0.90           C  
ATOM    247  CG  PRO A  32      15.577  59.656  28.150  1.00  0.90           C  
ATOM    248  CD  PRO A  32      16.964  59.918  28.719  1.00  0.90           C  
ATOM    249  N   ILE A  33      18.110  60.762  25.389  1.00  0.88           N  
ATOM    250  CA  ILE A  33      18.626  61.550  24.289  1.00  0.88           C  
ATOM    251  C   ILE A  33      20.043  61.122  23.936  1.00  0.88           C  
ATOM    252  O   ILE A  33      20.383  60.947  22.770  1.00  0.88           O  
ATOM    253  CB  ILE A  33      18.521  63.038  24.636  1.00  0.88           C  
ATOM    254  CG1 ILE A  33      17.033  63.468  24.719  1.00  0.88           C  
ATOM    255  CG2 ILE A  33      19.302  63.904  23.630  1.00  0.88           C  
ATOM    256  CD1 ILE A  33      16.830  64.886  25.271  1.00  0.88           C  
ATOM    257  N   MET A  34      20.889  60.888  24.956  1.00  0.89           N  
ATOM    258  CA  MET A  34      22.229  60.354  24.791  1.00  0.89           C  
ATOM    259  C   MET A  34      22.295  58.927  24.278  1.00  0.89           C  
ATOM    260  O   MET A  34      23.113  58.614  23.414  1.00  0.89           O  
ATOM    261  CB  MET A  34      23.030  60.519  26.101  1.00  0.89           C  
ATOM    262  CG  MET A  34      23.181  62.001  26.497  1.00  0.89           C  
ATOM    263  SD  MET A  34      23.807  63.050  25.150  1.00  0.89           S  
ATOM    264  CE  MET A  34      23.309  64.627  25.888  1.00  0.89           C  
ATOM    265  N   LEU A  35      21.410  58.019  24.743  1.00  0.91           N  
ATOM    266  CA  LEU A  35      21.292  56.698  24.144  1.00  0.91           C  
ATOM    267  C   LEU A  35      20.845  56.748  22.687  1.00  0.91           C  
ATOM    268  O   LEU A  35      21.431  56.094  21.823  1.00  0.91           O  
ATOM    269  CB  LEU A  35      20.340  55.797  24.966  1.00  0.91           C  
ATOM    270  CG  LEU A  35      20.173  54.355  24.430  1.00  0.91           C  
ATOM    271  CD1 LEU A  35      21.519  53.637  24.229  1.00  0.91           C  
ATOM    272  CD2 LEU A  35      19.268  53.540  25.366  1.00  0.91           C  
ATOM    273  N   ARG A  36      19.845  57.595  22.357  1.00  0.85           N  
ATOM    274  CA  ARG A  36      19.417  57.837  20.990  1.00  0.85           C  
ATOM    275  C   ARG A  36      20.531  58.394  20.114  1.00  0.85           C  
ATOM    276  O   ARG A  36      20.690  57.977  18.971  1.00  0.85           O  
ATOM    277  CB  ARG A  36      18.198  58.792  20.940  1.00  0.85           C  
ATOM    278  CG  ARG A  36      17.590  58.961  19.529  1.00  0.85           C  
ATOM    279  CD  ARG A  36      16.558  60.086  19.467  1.00  0.85           C  
ATOM    280  NE  ARG A  36      16.350  60.436  18.026  1.00  0.85           N  
ATOM    281  CZ  ARG A  36      15.933  61.636  17.615  1.00  0.85           C  
ATOM    282  NH1 ARG A  36      15.660  62.614  18.473  1.00  0.85           N  
ATOM    283  NH2 ARG A  36      15.784  61.893  16.321  1.00  0.85           N  
ATOM    284  N   LEU A  37      21.355  59.326  20.633  1.00  0.91           N  
ATOM    285  CA  LEU A  37      22.512  59.851  19.931  1.00  0.91           C  
ATOM    286  C   LEU A  37      23.541  58.786  19.577  1.00  0.91           C  
ATOM    287  O   LEU A  37      23.982  58.689  18.433  1.00  0.91           O  
ATOM    288  CB  LEU A  37      23.198  60.940  20.797  1.00  0.91           C  
ATOM    289  CG  LEU A  37      24.368  61.670  20.103  1.00  0.91           C  
ATOM    290  CD1 LEU A  37      23.866  62.546  18.952  1.00  0.91           C  
ATOM    291  CD2 LEU A  37      25.189  62.504  21.096  1.00  0.91           C  
ATOM    292  N   ALA A  38      23.903  57.918  20.543  1.00  0.94           N  
ATOM    293  CA  ALA A  38      24.811  56.808  20.331  1.00  0.94           C  
ATOM    294  C   ALA A  38      24.291  55.770  19.342  1.00  0.94           C  
ATOM    295  O   ALA A  38      25.012  55.303  18.461  1.00  0.94           O  
ATOM    296  CB  ALA A  38      25.107  56.150  21.688  1.00  0.94           C  
ATOM    297  N   TRP A  39      22.996  55.417  19.442  1.00  0.90           N  
ATOM    298  CA  TRP A  39      22.312  54.568  18.486  1.00  0.90           C  
ATOM    299  C   TRP A  39      22.257  55.169  17.083  1.00  0.90           C  
ATOM    300  O   TRP A  39      22.596  54.502  16.109  1.00  0.90           O  
ATOM    301  CB  TRP A  39      20.905  54.227  19.066  1.00  0.90           C  
ATOM    302  CG  TRP A  39      19.744  54.026  18.109  1.00  0.90           C  
ATOM    303  CD1 TRP A  39      18.644  54.827  17.988  1.00  0.90           C  
ATOM    304  CD2 TRP A  39      19.657  53.046  17.063  1.00  0.90           C  
ATOM    305  NE1 TRP A  39      17.855  54.392  16.953  1.00  0.90           N  
ATOM    306  CE2 TRP A  39      18.461  53.313  16.363  1.00  0.90           C  
ATOM    307  CE3 TRP A  39      20.506  52.018  16.659  1.00  0.90           C  
ATOM    308  CZ2 TRP A  39      18.102  52.559  15.267  1.00  0.90           C  
ATOM    309  CZ3 TRP A  39      20.154  51.273  15.524  1.00  0.90           C  
ATOM    310  CH2 TRP A  39      18.963  51.542  14.832  1.00  0.90           C  
ATOM    311  N   HIS A  40      21.883  56.451  16.937  1.00  0.89           N  
ATOM    312  CA  HIS A  40      21.827  57.101  15.639  1.00  0.89           C  
ATOM    313  C   HIS A  40      23.185  57.248  14.951  1.00  0.89           C  
ATOM    314  O   HIS A  40      23.269  57.057  13.742  1.00  0.89           O  
ATOM    315  CB  HIS A  40      21.051  58.436  15.702  1.00  0.89           C  
ATOM    316  CG  HIS A  40      19.543  58.309  15.751  1.00  0.89           C  
ATOM    317  ND1 HIS A  40      18.903  57.093  15.621  1.00  0.89           N  
ATOM    318  CD2 HIS A  40      18.630  59.307  15.642  1.00  0.89           C  
ATOM    319  CE1 HIS A  40      17.635  57.375  15.427  1.00  0.89           C  
ATOM    320  NE2 HIS A  40      17.412  58.706  15.425  1.00  0.89           N  
ATOM    321  N   ASP A  41      24.277  57.526  15.703  1.00  0.92           N  
ATOM    322  CA  ASP A  41      25.665  57.470  15.240  1.00  0.92           C  
ATOM    323  C   ASP A  41      26.061  56.069  14.723  1.00  0.92           C  
ATOM    324  O   ASP A  41      26.560  55.893  13.613  1.00  0.92           O  
ATOM    325  CB  ASP A  41      26.525  57.899  16.479  1.00  0.92           C  
ATOM    326  CG  ASP A  41      28.032  58.056  16.294  1.00  0.92           C  
ATOM    327  OD1 ASP A  41      28.480  58.983  15.575  1.00  0.92           O  
ATOM    328  OD2 ASP A  41      28.777  57.284  16.955  1.00  0.92           O  
ATOM    329  N   ALA A  42      25.781  55.003  15.497  1.00  0.95           N  
ATOM    330  CA  ALA A  42      26.137  53.639  15.151  1.00  0.95           C  
ATOM    331  C   ALA A  42      25.271  52.952  14.093  1.00  0.95           C  
ATOM    332  O   ALA A  42      25.740  52.114  13.320  1.00  0.95           O  
ATOM    333  CB  ALA A  42      26.125  52.802  16.438  1.00  0.95           C  
ATOM    334  N   GLY A  43      23.970  53.296  14.014  1.00  0.93           N  
ATOM    335  CA  GLY A  43      22.954  52.573  13.249  1.00  0.93           C  
ATOM    336  C   GLY A  43      23.005  52.786  11.765  1.00  0.93           C  
ATOM    337  O   GLY A  43      22.219  52.230  11.001  1.00  0.93           O  
ATOM    338  N   THR A  44      23.947  53.612  11.303  1.00  0.92           N  
ATOM    339  CA  THR A  44      24.128  53.936   9.905  1.00  0.92           C  
ATOM    340  C   THR A  44      25.156  53.048   9.228  1.00  0.92           C  
ATOM    341  O   THR A  44      25.395  53.184   8.026  1.00  0.92           O  
ATOM    342  CB  THR A  44      24.614  55.367   9.738  1.00  0.92           C  
ATOM    343  OG1 THR A  44      25.828  55.584  10.448  1.00  0.92           O  
ATOM    344  CG2 THR A  44      23.584  56.359  10.287  1.00  0.92           C  
ATOM    345  N   TYR A  45      25.790  52.110   9.960  1.00  0.91           N  
ATOM    346  CA  TYR A  45      26.761  51.185   9.400  1.00  0.91           C  
ATOM    347  C   TYR A  45      26.196  50.282   8.316  1.00  0.91           C  
ATOM    348  O   TYR A  45      25.148  49.675   8.493  1.00  0.91           O  
ATOM    349  CB  TYR A  45      27.395  50.316  10.522  1.00  0.91           C  
ATOM    350  CG  TYR A  45      28.508  49.413  10.035  1.00  0.91           C  
ATOM    351  CD1 TYR A  45      29.637  49.922   9.370  1.00  0.91           C  
ATOM    352  CD2 TYR A  45      28.419  48.029  10.248  1.00  0.91           C  
ATOM    353  CE1 TYR A  45      30.640  49.056   8.909  1.00  0.91           C  
ATOM    354  CE2 TYR A  45      29.430  47.164   9.811  1.00  0.91           C  
ATOM    355  CZ  TYR A  45      30.538  47.680   9.133  1.00  0.91           C  
ATOM    356  OH  TYR A  45      31.555  46.813   8.682  1.00  0.91           O  
ATOM    357  N   ASP A  46      26.916  50.174   7.184  1.00  0.86           N  
ATOM    358  CA  ASP A  46      26.673  49.224   6.124  1.00  0.86           C  
ATOM    359  C   ASP A  46      27.881  48.307   6.023  1.00  0.86           C  
ATOM    360  O   ASP A  46      28.966  48.725   5.644  1.00  0.86           O  
ATOM    361  CB  ASP A  46      26.422  50.027   4.820  1.00  0.86           C  
ATOM    362  CG  ASP A  46      26.110  49.181   3.608  1.00  0.86           C  
ATOM    363  OD1 ASP A  46      24.909  48.891   3.387  1.00  0.86           O  
ATOM    364  OD2 ASP A  46      27.073  48.857   2.869  1.00  0.86           O  
ATOM    365  N   LYS A  47      27.705  47.020   6.379  1.00  0.80           N  
ATOM    366  CA  LYS A  47      28.744  46.007   6.404  1.00  0.80           C  
ATOM    367  C   LYS A  47      29.345  45.707   5.045  1.00  0.80           C  
ATOM    368  O   LYS A  47      30.534  45.414   4.924  1.00  0.80           O  
ATOM    369  CB  LYS A  47      28.197  44.723   7.078  1.00  0.80           C  
ATOM    370  CG  LYS A  47      27.180  43.941   6.230  1.00  0.80           C  
ATOM    371  CD  LYS A  47      26.473  42.844   7.027  1.00  0.80           C  
ATOM    372  CE  LYS A  47      25.628  41.930   6.138  1.00  0.80           C  
ATOM    373  NZ  LYS A  47      24.661  41.194   6.976  1.00  0.80           N  
ATOM    374  N   ASN A  48      28.520  45.780   3.983  1.00  0.76           N  
ATOM    375  CA  ASN A  48      28.928  45.518   2.621  1.00  0.76           C  
ATOM    376  C   ASN A  48      29.911  46.564   2.101  1.00  0.76           C  
ATOM    377  O   ASN A  48      30.929  46.232   1.500  1.00  0.76           O  
ATOM    378  CB  ASN A  48      27.683  45.471   1.695  1.00  0.76           C  
ATOM    379  CG  ASN A  48      26.763  44.301   2.037  1.00  0.76           C  
ATOM    380  OD1 ASN A  48      27.088  43.353   2.755  1.00  0.76           O  
ATOM    381  ND2 ASN A  48      25.530  44.347   1.481  1.00  0.76           N  
ATOM    382  N   THR A  49      29.645  47.858   2.345  1.00  0.75           N  
ATOM    383  CA  THR A  49      30.515  48.923   1.845  1.00  0.75           C  
ATOM    384  C   THR A  49      31.488  49.422   2.911  1.00  0.75           C  
ATOM    385  O   THR A  49      32.452  50.116   2.596  1.00  0.75           O  
ATOM    386  CB  THR A  49      29.763  50.054   1.257  1.00  0.75           C  
ATOM    387  OG1 THR A  49      28.969  50.586   2.320  1.00  0.75           O  
ATOM    388  CG2 THR A  49      28.844  49.659   0.088  1.00  0.75           C  
ATOM    389  N   LYS A  50      31.307  49.026   4.191  1.00  0.77           N  
ATOM    390  CA  LYS A  50      32.041  49.502   5.357  1.00  0.77           C  
ATOM    391  C   LYS A  50      31.928  51.014   5.545  1.00  0.77           C  
ATOM    392  O   LYS A  50      32.887  51.705   5.876  1.00  0.77           O  
ATOM    393  CB  LYS A  50      33.512  48.997   5.407  1.00  0.77           C  
ATOM    394  CG  LYS A  50      33.622  47.462   5.484  1.00  0.77           C  
ATOM    395  CD  LYS A  50      35.070  46.949   5.379  1.00  0.77           C  
ATOM    396  CE  LYS A  50      35.151  45.420   5.450  1.00  0.77           C  
ATOM    397  NZ  LYS A  50      36.533  44.972   5.165  1.00  0.77           N  
ATOM    398  N   THR A  51      30.714  51.568   5.349  1.00  0.84           N  
ATOM    399  CA  THR A  51      30.488  53.004   5.430  1.00  0.84           C  
ATOM    400  C   THR A  51      29.441  53.327   6.470  1.00  0.84           C  
ATOM    401  O   THR A  51      28.543  52.530   6.729  1.00  0.84           O  
ATOM    402  CB  THR A  51      30.070  53.632   4.110  1.00  0.84           C  
ATOM    403  OG1 THR A  51      28.848  53.077   3.619  1.00  0.84           O  
ATOM    404  CG2 THR A  51      31.161  53.488   3.035  1.00  0.84           C  
ATOM    405  N   GLY A  52      29.521  54.527   7.094  1.00  0.91           N  
ATOM    406  CA  GLY A  52      28.760  54.885   8.294  1.00  0.91           C  
ATOM    407  C   GLY A  52      29.221  54.146   9.512  1.00  0.91           C  
ATOM    408  O   GLY A  52      30.300  53.566   9.520  1.00  0.91           O  
ATOM    409  N   GLY A  53      28.406  54.151  10.578  1.00  0.93           N  
ATOM    410  CA  GLY A  53      28.800  53.574  11.853  1.00  0.93           C  
ATOM    411  C   GLY A  53      29.377  54.592  12.789  1.00  0.93           C  
ATOM    412  O   GLY A  53      29.469  55.777  12.482  1.00  0.93           O  
ATOM    413  N   ALA A  54      29.753  54.133  13.996  1.00  0.94           N  
ATOM    414  CA  ALA A  54      30.069  54.970  15.129  1.00  0.94           C  
ATOM    415  C   ALA A  54      31.412  55.684  15.052  1.00  0.94           C  
ATOM    416  O   ALA A  54      32.377  55.354  15.738  1.00  0.94           O  
ATOM    417  CB  ALA A  54      29.995  54.096  16.391  1.00  0.94           C  
ATOM    418  N   ASN A  55      31.504  56.691  14.175  1.00  0.89           N  
ATOM    419  CA  ASN A  55      32.750  57.348  13.856  1.00  0.89           C  
ATOM    420  C   ASN A  55      32.630  58.851  13.956  1.00  0.89           C  
ATOM    421  O   ASN A  55      33.377  59.588  13.318  1.00  0.89           O  
ATOM    422  CB  ASN A  55      33.272  56.900  12.472  1.00  0.89           C  
ATOM    423  CG  ASN A  55      33.731  55.455  12.569  1.00  0.89           C  
ATOM    424  OD1 ASN A  55      33.107  54.523  12.061  1.00  0.89           O  
ATOM    425  ND2 ASN A  55      34.880  55.239  13.245  1.00  0.89           N  
ATOM    426  N   GLY A  56      31.709  59.357  14.804  1.00  0.89           N  
ATOM    427  CA  GLY A  56      31.731  60.755  15.222  1.00  0.89           C  
ATOM    428  C   GLY A  56      31.108  61.694  14.236  1.00  0.89           C  
ATOM    429  O   GLY A  56      31.142  62.912  14.417  1.00  0.89           O  
ATOM    430  N   SER A  57      30.512  61.157  13.159  1.00  0.89           N  
ATOM    431  CA  SER A  57      29.953  61.941  12.071  1.00  0.89           C  
ATOM    432  C   SER A  57      28.634  62.598  12.410  1.00  0.89           C  
ATOM    433  O   SER A  57      28.299  63.623  11.821  1.00  0.89           O  
ATOM    434  CB  SER A  57      29.804  61.150  10.759  1.00  0.89           C  
ATOM    435  OG  SER A  57      29.002  59.989  10.959  1.00  0.89           O  
ATOM    436  N   ILE A  58      27.912  62.109  13.444  1.00  0.88           N  
ATOM    437  CA  ILE A  58      26.652  62.677  13.918  1.00  0.88           C  
ATOM    438  C   ILE A  58      26.743  64.151  14.339  1.00  0.88           C  
ATOM    439  O   ILE A  58      25.773  64.898  14.286  1.00  0.88           O  
ATOM    440  CB  ILE A  58      26.047  61.813  15.028  1.00  0.88           C  
ATOM    441  CG1 ILE A  58      24.554  62.122  15.308  1.00  0.88           C  
ATOM    442  CG2 ILE A  58      26.897  61.876  16.315  1.00  0.88           C  
ATOM    443  CD1 ILE A  58      23.610  61.565  14.238  1.00  0.88           C  
ATOM    444  N   ARG A  59      27.940  64.655  14.723  1.00  0.81           N  
ATOM    445  CA  ARG A  59      28.127  66.069  15.031  1.00  0.81           C  
ATOM    446  C   ARG A  59      28.130  66.973  13.807  1.00  0.81           C  
ATOM    447  O   ARG A  59      28.050  68.194  13.924  1.00  0.81           O  
ATOM    448  CB  ARG A  59      29.449  66.317  15.802  1.00  0.81           C  
ATOM    449  CG  ARG A  59      30.730  66.209  14.948  1.00  0.81           C  
ATOM    450  CD  ARG A  59      32.016  66.245  15.772  1.00  0.81           C  
ATOM    451  NE  ARG A  59      33.160  65.997  14.838  1.00  0.81           N  
ATOM    452  CZ  ARG A  59      33.756  66.939  14.097  1.00  0.81           C  
ATOM    453  NH1 ARG A  59      34.745  66.587  13.280  1.00  0.81           N  
ATOM    454  NH2 ARG A  59      33.382  68.214  14.146  1.00  0.81           N  
ATOM    455  N   ASN A  60      28.258  66.410  12.588  1.00  0.77           N  
ATOM    456  CA  ASN A  60      28.102  67.161  11.361  1.00  0.77           C  
ATOM    457  C   ASN A  60      26.665  67.678  11.212  1.00  0.77           C  
ATOM    458  O   ASN A  60      25.693  66.952  11.401  1.00  0.77           O  
ATOM    459  CB  ASN A  60      28.551  66.282  10.156  1.00  0.77           C  
ATOM    460  CG  ASN A  60      28.592  67.035   8.829  1.00  0.77           C  
ATOM    461  OD1 ASN A  60      28.301  68.230   8.755  1.00  0.77           O  
ATOM    462  ND2 ASN A  60      28.936  66.310   7.749  1.00  0.77           N  
ATOM    463  N   GLU A  61      26.507  68.953  10.808  1.00  0.73           N  
ATOM    464  CA  GLU A  61      25.242  69.588  10.521  1.00  0.73           C  
ATOM    465  C   GLU A  61      24.445  68.850   9.461  1.00  0.73           C  
ATOM    466  O   GLU A  61      23.240  68.644   9.590  1.00  0.73           O  
ATOM    467  CB  GLU A  61      25.546  71.020  10.036  1.00  0.73           C  
ATOM    468  CG  GLU A  61      24.307  71.867   9.660  1.00  0.73           C  
ATOM    469  CD  GLU A  61      24.669  73.293   9.247  1.00  0.73           C  
ATOM    470  OE1 GLU A  61      23.715  74.038   8.908  1.00  0.73           O  
ATOM    471  OE2 GLU A  61      25.874  73.647   9.279  1.00  0.73           O  
ATOM    472  N   GLU A  62      25.125  68.341   8.418  1.00  0.73           N  
ATOM    473  CA  GLU A  62      24.521  67.523   7.386  1.00  0.73           C  
ATOM    474  C   GLU A  62      23.864  66.248   7.914  1.00  0.73           C  
ATOM    475  O   GLU A  62      22.767  65.894   7.493  1.00  0.73           O  
ATOM    476  CB  GLU A  62      25.594  67.102   6.359  1.00  0.73           C  
ATOM    477  CG  GLU A  62      26.242  68.279   5.591  1.00  0.73           C  
ATOM    478  CD  GLU A  62      27.388  67.791   4.709  1.00  0.73           C  
ATOM    479  OE1 GLU A  62      27.345  68.056   3.484  1.00  0.73           O  
ATOM    480  OE2 GLU A  62      28.312  67.141   5.262  1.00  0.73           O  
ATOM    481  N   GLU A  63      24.507  65.530   8.864  1.00  0.79           N  
ATOM    482  CA  GLU A  63      23.941  64.336   9.482  1.00  0.79           C  
ATOM    483  C   GLU A  63      22.848  64.646  10.507  1.00  0.79           C  
ATOM    484  O   GLU A  63      21.804  63.996  10.545  1.00  0.79           O  
ATOM    485  CB  GLU A  63      25.045  63.395  10.035  1.00  0.79           C  
ATOM    486  CG  GLU A  63      24.533  61.953  10.321  1.00  0.79           C  
ATOM    487  CD  GLU A  63      25.594  60.895  10.592  1.00  0.79           C  
ATOM    488  OE1 GLU A  63      26.793  61.197  10.400  1.00  0.79           O  
ATOM    489  OE2 GLU A  63      25.212  59.758  10.963  1.00  0.79           O  
ATOM    490  N   CYS A  64      23.003  65.713  11.326  1.00  0.84           N  
ATOM    491  CA  CYS A  64      21.945  66.229  12.201  1.00  0.84           C  
ATOM    492  C   CYS A  64      20.690  66.657  11.453  1.00  0.84           C  
ATOM    493  O   CYS A  64      19.584  66.539  11.977  1.00  0.84           O  
ATOM    494  CB  CYS A  64      22.432  67.426  13.065  1.00  0.84           C  
ATOM    495  SG  CYS A  64      23.256  66.880  14.596  1.00  0.84           S  
ATOM    496  N   SER A  65      20.837  67.147  10.209  1.00  0.81           N  
ATOM    497  CA  SER A  65      19.741  67.518   9.325  1.00  0.81           C  
ATOM    498  C   SER A  65      18.972  66.350   8.752  1.00  0.81           C  
ATOM    499  O   SER A  65      17.895  66.558   8.199  1.00  0.81           O  
ATOM    500  CB  SER A  65      20.226  68.361   8.119  1.00  0.81           C  
ATOM    501  OG  SER A  65      20.610  69.662   8.559  1.00  0.81           O  
ATOM    502  N   HIS A  66      19.467  65.093   8.854  1.00  0.81           N  
ATOM    503  CA  HIS A  66      18.679  63.932   8.454  1.00  0.81           C  
ATOM    504  C   HIS A  66      17.382  63.819   9.253  1.00  0.81           C  
ATOM    505  O   HIS A  66      17.367  64.003  10.468  1.00  0.81           O  
ATOM    506  CB  HIS A  66      19.451  62.594   8.612  1.00  0.81           C  
ATOM    507  CG  HIS A  66      20.689  62.460   7.771  1.00  0.81           C  
ATOM    508  ND1 HIS A  66      21.473  61.331   7.934  1.00  0.81           N  
ATOM    509  CD2 HIS A  66      21.248  63.289   6.848  1.00  0.81           C  
ATOM    510  CE1 HIS A  66      22.497  61.498   7.116  1.00  0.81           C  
ATOM    511  NE2 HIS A  66      22.408  62.666   6.438  1.00  0.81           N  
ATOM    512  N   GLY A  67      16.245  63.496   8.600  1.00  0.83           N  
ATOM    513  CA  GLY A  67      14.914  63.623   9.210  1.00  0.83           C  
ATOM    514  C   GLY A  67      14.661  62.702  10.381  1.00  0.83           C  
ATOM    515  O   GLY A  67      13.878  62.972  11.288  1.00  0.83           O  
ATOM    516  N   SER A  68      15.387  61.577  10.423  1.00  0.82           N  
ATOM    517  CA  SER A  68      15.389  60.626  11.519  1.00  0.82           C  
ATOM    518  C   SER A  68      16.165  61.119  12.730  1.00  0.82           C  
ATOM    519  O   SER A  68      16.003  60.612  13.847  1.00  0.82           O  
ATOM    520  CB  SER A  68      16.050  59.303  11.057  1.00  0.82           C  
ATOM    521  OG  SER A  68      17.291  59.570  10.395  1.00  0.82           O  
ATOM    522  N   ASN A  69      17.011  62.148  12.547  1.00  0.83           N  
ATOM    523  CA  ASN A  69      17.886  62.692  13.562  1.00  0.83           C  
ATOM    524  C   ASN A  69      17.334  63.965  14.191  1.00  0.83           C  
ATOM    525  O   ASN A  69      17.975  64.530  15.077  1.00  0.83           O  
ATOM    526  CB  ASN A  69      19.309  62.946  12.993  1.00  0.83           C  
ATOM    527  CG  ASN A  69      20.008  61.614  12.746  1.00  0.83           C  
ATOM    528  OD1 ASN A  69      19.663  60.594  13.350  1.00  0.83           O  
ATOM    529  ND2 ASN A  69      21.039  61.602  11.881  1.00  0.83           N  
ATOM    530  N   ASN A  70      16.101  64.414  13.839  1.00  0.82           N  
ATOM    531  CA  ASN A  70      15.390  65.529  14.478  1.00  0.82           C  
ATOM    532  C   ASN A  70      15.546  65.631  15.999  1.00  0.82           C  
ATOM    533  O   ASN A  70      15.222  64.716  16.759  1.00  0.82           O  
ATOM    534  CB  ASN A  70      13.867  65.549  14.159  1.00  0.82           C  
ATOM    535  CG  ASN A  70      13.595  66.041  12.743  1.00  0.82           C  
ATOM    536  OD1 ASN A  70      14.488  66.527  12.048  1.00  0.82           O  
ATOM    537  ND2 ASN A  70      12.316  65.976  12.320  1.00  0.82           N  
ATOM    538  N   GLY A  71      16.070  66.774  16.478  1.00  0.85           N  
ATOM    539  CA  GLY A  71      16.335  67.021  17.891  1.00  0.85           C  
ATOM    540  C   GLY A  71      17.604  66.429  18.456  1.00  0.85           C  
ATOM    541  O   GLY A  71      17.863  66.589  19.643  1.00  0.85           O  
ATOM    542  N   LEU A  72      18.465  65.761  17.655  1.00  0.87           N  
ATOM    543  CA  LEU A  72      19.761  65.299  18.149  1.00  0.87           C  
ATOM    544  C   LEU A  72      20.806  66.383  18.169  1.00  0.87           C  
ATOM    545  O   LEU A  72      21.818  66.260  18.850  1.00  0.87           O  
ATOM    546  CB  LEU A  72      20.350  64.105  17.367  1.00  0.87           C  
ATOM    547  CG  LEU A  72      19.715  62.747  17.696  1.00  0.87           C  
ATOM    548  CD1 LEU A  72      20.489  61.664  16.947  1.00  0.87           C  
ATOM    549  CD2 LEU A  72      19.712  62.441  19.203  1.00  0.87           C  
ATOM    550  N   LYS A  73      20.550  67.523  17.507  1.00  0.82           N  
ATOM    551  CA  LYS A  73      21.363  68.713  17.657  1.00  0.82           C  
ATOM    552  C   LYS A  73      21.444  69.180  19.115  1.00  0.82           C  
ATOM    553  O   LYS A  73      22.497  69.579  19.590  1.00  0.82           O  
ATOM    554  CB  LYS A  73      20.833  69.835  16.737  1.00  0.82           C  
ATOM    555  CG  LYS A  73      21.733  71.074  16.774  1.00  0.82           C  
ATOM    556  CD  LYS A  73      21.310  72.190  15.815  1.00  0.82           C  
ATOM    557  CE  LYS A  73      22.264  73.390  15.883  1.00  0.82           C  
ATOM    558  NZ  LYS A  73      22.342  73.944  17.247  1.00  0.82           N  
ATOM    559  N   ILE A  74      20.344  69.039  19.886  1.00  0.85           N  
ATOM    560  CA  ILE A  74      20.298  69.274  21.329  1.00  0.85           C  
ATOM    561  C   ILE A  74      21.272  68.383  22.104  1.00  0.85           C  
ATOM    562  O   ILE A  74      21.936  68.819  23.047  1.00  0.85           O  
ATOM    563  CB  ILE A  74      18.886  69.018  21.878  1.00  0.85           C  
ATOM    564  CG1 ILE A  74      17.826  69.872  21.139  1.00  0.85           C  
ATOM    565  CG2 ILE A  74      18.839  69.288  23.403  1.00  0.85           C  
ATOM    566  CD1 ILE A  74      16.385  69.472  21.486  1.00  0.85           C  
ATOM    567  N   ALA A  75      21.394  67.096  21.727  1.00  0.92           N  
ATOM    568  CA  ALA A  75      22.329  66.157  22.316  1.00  0.92           C  
ATOM    569  C   ALA A  75      23.786  66.542  22.087  1.00  0.92           C  
ATOM    570  O   ALA A  75      24.605  66.523  23.003  1.00  0.92           O  
ATOM    571  CB  ALA A  75      22.069  64.756  21.733  1.00  0.92           C  
ATOM    572  N   ILE A  76      24.108  66.947  20.842  1.00  0.87           N  
ATOM    573  CA  ILE A  76      25.415  67.449  20.447  1.00  0.87           C  
ATOM    574  C   ILE A  76      25.760  68.743  21.171  1.00  0.87           C  
ATOM    575  O   ILE A  76      26.787  68.823  21.845  1.00  0.87           O  
ATOM    576  CB  ILE A  76      25.444  67.648  18.928  1.00  0.87           C  
ATOM    577  CG1 ILE A  76      25.183  66.323  18.167  1.00  0.87           C  
ATOM    578  CG2 ILE A  76      26.764  68.305  18.465  1.00  0.87           C  
ATOM    579  CD1 ILE A  76      26.261  65.257  18.362  1.00  0.87           C  
ATOM    580  N   ASP A  77      24.849  69.741  21.152  1.00  0.85           N  
ATOM    581  CA  ASP A  77      25.013  71.023  21.810  1.00  0.85           C  
ATOM    582  C   ASP A  77      25.199  70.854  23.345  1.00  0.85           C  
ATOM    583  O   ASP A  77      26.080  71.465  23.947  1.00  0.85           O  
ATOM    584  CB  ASP A  77      23.828  71.972  21.416  1.00  0.85           C  
ATOM    585  CG  ASP A  77      23.794  72.396  19.947  1.00  0.85           C  
ATOM    586  OD1 ASP A  77      24.792  72.292  19.199  1.00  0.85           O  
ATOM    587  OD2 ASP A  77      22.710  72.893  19.531  1.00  0.85           O  
ATOM    588  N   SER A  78      24.434  69.948  24.013  1.00  0.87           N  
ATOM    589  CA  SER A  78      24.612  69.568  25.426  1.00  0.87           C  
ATOM    590  C   SER A  78      25.957  68.942  25.786  1.00  0.87           C  
ATOM    591  O   SER A  78      26.483  69.178  26.870  1.00  0.87           O  
ATOM    592  CB  SER A  78      23.562  68.534  25.937  1.00  0.87           C  
ATOM    593  OG  SER A  78      22.285  69.118  26.195  1.00  0.87           O  
ATOM    594  N   CYS A  79      26.540  68.078  24.927  1.00  0.87           N  
ATOM    595  CA  CYS A  79      27.771  67.370  25.270  1.00  0.87           C  
ATOM    596  C   CYS A  79      29.031  68.138  24.933  1.00  0.87           C  
ATOM    597  O   CYS A  79      30.112  67.770  25.392  1.00  0.87           O  
ATOM    598  CB  CYS A  79      27.874  66.010  24.528  1.00  0.87           C  
ATOM    599  SG  CYS A  79      26.883  64.711  25.320  1.00  0.87           S  
ATOM    600  N   GLU A  80      28.945  69.220  24.140  1.00  0.82           N  
ATOM    601  CA  GLU A  80      30.115  69.906  23.620  1.00  0.82           C  
ATOM    602  C   GLU A  80      31.016  70.515  24.690  1.00  0.82           C  
ATOM    603  O   GLU A  80      32.232  70.347  24.671  1.00  0.82           O  
ATOM    604  CB  GLU A  80      29.695  70.945  22.557  1.00  0.82           C  
ATOM    605  CG  GLU A  80      30.835  71.353  21.586  1.00  0.82           C  
ATOM    606  CD  GLU A  80      31.440  70.178  20.813  1.00  0.82           C  
ATOM    607  OE1 GLU A  80      30.713  69.516  20.034  1.00  0.82           O  
ATOM    608  OE2 GLU A  80      32.663  69.922  20.980  1.00  0.82           O  
ATOM    609  N   GLU A  81      30.456  71.149  25.738  1.00  0.80           N  
ATOM    610  CA  GLU A  81      31.217  71.649  26.879  1.00  0.80           C  
ATOM    611  C   GLU A  81      31.999  70.557  27.620  1.00  0.80           C  
ATOM    612  O   GLU A  81      33.164  70.718  27.990  1.00  0.80           O  
ATOM    613  CB  GLU A  81      30.249  72.360  27.862  1.00  0.80           C  
ATOM    614  CG  GLU A  81      30.931  72.977  29.113  1.00  0.80           C  
ATOM    615  CD  GLU A  81      29.966  73.459  30.198  1.00  0.80           C  
ATOM    616  OE1 GLU A  81      28.733  73.488  29.969  1.00  0.80           O  
ATOM    617  OE2 GLU A  81      30.495  73.744  31.308  1.00  0.80           O  
ATOM    618  N   VAL A  82      31.389  69.373  27.820  1.00  0.86           N  
ATOM    619  CA  VAL A  82      32.064  68.204  28.370  1.00  0.86           C  
ATOM    620  C   VAL A  82      33.148  67.665  27.444  1.00  0.86           C  
ATOM    621  O   VAL A  82      34.253  67.346  27.873  1.00  0.86           O  
ATOM    622  CB  VAL A  82      31.054  67.115  28.715  1.00  0.86           C  
ATOM    623  CG1 VAL A  82      31.738  65.825  29.217  1.00  0.86           C  
ATOM    624  CG2 VAL A  82      30.100  67.649  29.800  1.00  0.86           C  
ATOM    625  N   LYS A  83      32.882  67.595  26.125  1.00  0.82           N  
ATOM    626  CA  LYS A  83      33.840  67.158  25.127  1.00  0.82           C  
ATOM    627  C   LYS A  83      35.091  68.020  25.056  1.00  0.82           C  
ATOM    628  O   LYS A  83      36.202  67.505  24.920  1.00  0.82           O  
ATOM    629  CB  LYS A  83      33.176  67.089  23.736  1.00  0.82           C  
ATOM    630  CG  LYS A  83      34.139  66.747  22.589  1.00  0.82           C  
ATOM    631  CD  LYS A  83      34.793  65.367  22.707  1.00  0.82           C  
ATOM    632  CE  LYS A  83      35.910  65.129  21.698  1.00  0.82           C  
ATOM    633  NZ  LYS A  83      37.179  65.787  22.088  1.00  0.82           N  
ATOM    634  N   VAL A  84      34.945  69.349  25.189  1.00  0.84           N  
ATOM    635  CA  VAL A  84      36.035  70.313  25.257  1.00  0.84           C  
ATOM    636  C   VAL A  84      36.990  70.061  26.424  1.00  0.84           C  
ATOM    637  O   VAL A  84      38.192  70.296  26.320  1.00  0.84           O  
ATOM    638  CB  VAL A  84      35.487  71.737  25.272  1.00  0.84           C  
ATOM    639  CG1 VAL A  84      36.594  72.788  25.490  1.00  0.84           C  
ATOM    640  CG2 VAL A  84      34.809  72.013  23.915  1.00  0.84           C  
ATOM    641  N   LYS A  85      36.505  69.515  27.561  1.00  0.80           N  
ATOM    642  CA  LYS A  85      37.372  69.117  28.662  1.00  0.80           C  
ATOM    643  C   LYS A  85      38.210  67.883  28.359  1.00  0.80           C  
ATOM    644  O   LYS A  85      39.241  67.664  28.988  1.00  0.80           O  
ATOM    645  CB  LYS A  85      36.554  68.819  29.944  1.00  0.80           C  
ATOM    646  CG  LYS A  85      35.830  70.052  30.499  1.00  0.80           C  
ATOM    647  CD  LYS A  85      35.027  69.739  31.772  1.00  0.80           C  
ATOM    648  CE  LYS A  85      34.326  70.982  32.328  1.00  0.80           C  
ATOM    649  NZ  LYS A  85      33.516  70.623  33.511  1.00  0.80           N  
ATOM    650  N   HIS A  86      37.805  67.071  27.365  1.00  0.82           N  
ATOM    651  CA  HIS A  86      38.530  65.891  26.933  1.00  0.82           C  
ATOM    652  C   HIS A  86      39.002  66.006  25.484  1.00  0.82           C  
ATOM    653  O   HIS A  86      38.432  65.344  24.604  1.00  0.82           O  
ATOM    654  CB  HIS A  86      37.637  64.644  27.090  1.00  0.82           C  
ATOM    655  CG  HIS A  86      37.229  64.429  28.517  1.00  0.82           C  
ATOM    656  ND1 HIS A  86      38.138  63.848  29.364  1.00  0.82           N  
ATOM    657  CD2 HIS A  86      36.120  64.809  29.209  1.00  0.82           C  
ATOM    658  CE1 HIS A  86      37.584  63.886  30.556  1.00  0.82           C  
ATOM    659  NE2 HIS A  86      36.360  64.462  30.522  1.00  0.82           N  
ATOM    660  N   PRO A  87      40.019  66.806  25.131  1.00  0.83           N  
ATOM    661  CA  PRO A  87      40.400  67.020  23.738  1.00  0.83           C  
ATOM    662  C   PRO A  87      41.028  65.798  23.107  1.00  0.83           C  
ATOM    663  O   PRO A  87      40.863  65.619  21.905  1.00  0.83           O  
ATOM    664  CB  PRO A  87      41.367  68.216  23.776  1.00  0.83           C  
ATOM    665  CG  PRO A  87      41.885  68.264  25.217  1.00  0.83           C  
ATOM    666  CD  PRO A  87      40.686  67.763  26.021  1.00  0.83           C  
ATOM    667  N   LYS A  88      41.736  64.961  23.890  1.00  0.81           N  
ATOM    668  CA  LYS A  88      42.373  63.734  23.439  1.00  0.81           C  
ATOM    669  C   LYS A  88      41.392  62.703  22.899  1.00  0.81           C  
ATOM    670  O   LYS A  88      41.674  62.028  21.916  1.00  0.81           O  
ATOM    671  CB  LYS A  88      43.207  63.108  24.590  1.00  0.81           C  
ATOM    672  CG  LYS A  88      44.436  63.957  24.965  1.00  0.81           C  
ATOM    673  CD  LYS A  88      45.208  63.435  26.193  1.00  0.81           C  
ATOM    674  CE  LYS A  88      46.423  64.315  26.522  1.00  0.81           C  
ATOM    675  NZ  LYS A  88      47.074  63.880  27.763  1.00  0.81           N  
ATOM    676  N   ILE A  89      40.212  62.565  23.535  1.00  0.88           N  
ATOM    677  CA  ILE A  89      39.137  61.697  23.080  1.00  0.88           C  
ATOM    678  C   ILE A  89      38.581  62.095  21.709  1.00  0.88           C  
ATOM    679  O   ILE A  89      38.346  63.266  21.417  1.00  0.88           O  
ATOM    680  CB  ILE A  89      38.017  61.618  24.129  1.00  0.88           C  
ATOM    681  CG1 ILE A  89      38.532  61.020  25.455  1.00  0.88           C  
ATOM    682  CG2 ILE A  89      36.821  60.801  23.611  1.00  0.88           C  
ATOM    683  CD1 ILE A  89      37.467  60.991  26.559  1.00  0.88           C  
ATOM    684  N   THR A  90      38.332  61.098  20.838  1.00  0.87           N  
ATOM    685  CA  THR A  90      37.579  61.237  19.595  1.00  0.87           C  
ATOM    686  C   THR A  90      36.096  61.486  19.839  1.00  0.87           C  
ATOM    687  O   THR A  90      35.503  61.056  20.827  1.00  0.87           O  
ATOM    688  CB  THR A  90      37.744  60.054  18.647  1.00  0.87           C  
ATOM    689  OG1 THR A  90      37.372  58.836  19.275  1.00  0.87           O  
ATOM    690  CG2 THR A  90      39.216  59.928  18.204  1.00  0.87           C  
ATOM    691  N   TYR A  91      35.396  62.200  18.946  1.00  0.91           N  
ATOM    692  CA  TYR A  91      33.956  62.395  19.073  1.00  0.91           C  
ATOM    693  C   TYR A  91      33.204  61.066  19.016  1.00  0.91           C  
ATOM    694  O   TYR A  91      32.275  60.829  19.789  1.00  0.91           O  
ATOM    695  CB  TYR A  91      33.429  63.372  17.995  1.00  0.91           C  
ATOM    696  CG  TYR A  91      33.730  64.802  18.373  1.00  0.91           C  
ATOM    697  CD1 TYR A  91      34.922  65.446  17.994  1.00  0.91           C  
ATOM    698  CD2 TYR A  91      32.753  65.544  19.055  1.00  0.91           C  
ATOM    699  CE1 TYR A  91      35.117  66.808  18.284  1.00  0.91           C  
ATOM    700  CE2 TYR A  91      32.921  66.913  19.292  1.00  0.91           C  
ATOM    701  CZ  TYR A  91      34.113  67.539  18.932  1.00  0.91           C  
ATOM    702  OH  TYR A  91      34.316  68.896  19.240  1.00  0.91           O  
ATOM    703  N   ALA A  92      33.665  60.148  18.149  1.00  0.93           N  
ATOM    704  CA  ALA A  92      33.235  58.772  18.034  1.00  0.93           C  
ATOM    705  C   ALA A  92      33.238  57.973  19.335  1.00  0.93           C  
ATOM    706  O   ALA A  92      32.226  57.402  19.740  1.00  0.93           O  
ATOM    707  CB  ALA A  92      34.214  58.114  17.047  1.00  0.93           C  
ATOM    708  N   ASP A  93      34.371  57.945  20.067  1.00  0.92           N  
ATOM    709  CA  ASP A  93      34.424  57.305  21.365  1.00  0.92           C  
ATOM    710  C   ASP A  93      33.570  58.006  22.405  1.00  0.92           C  
ATOM    711  O   ASP A  93      32.868  57.348  23.172  1.00  0.92           O  
ATOM    712  CB  ASP A  93      35.873  57.236  21.885  1.00  0.92           C  
ATOM    713  CG  ASP A  93      36.625  56.052  21.321  1.00  0.92           C  
ATOM    714  OD1 ASP A  93      36.024  55.122  20.717  1.00  0.92           O  
ATOM    715  OD2 ASP A  93      37.854  56.019  21.558  1.00  0.92           O  
ATOM    716  N   LEU A  94      33.579  59.355  22.455  1.00  0.91           N  
ATOM    717  CA  LEU A  94      32.808  60.108  23.428  1.00  0.91           C  
ATOM    718  C   LEU A  94      31.304  59.888  23.319  1.00  0.91           C  
ATOM    719  O   LEU A  94      30.628  59.653  24.318  1.00  0.91           O  
ATOM    720  CB  LEU A  94      33.125  61.621  23.310  1.00  0.91           C  
ATOM    721  CG  LEU A  94      32.532  62.481  24.452  1.00  0.91           C  
ATOM    722  CD1 LEU A  94      33.610  63.140  25.331  1.00  0.91           C  
ATOM    723  CD2 LEU A  94      31.471  63.470  23.937  1.00  0.91           C  
ATOM    724  N   TYR A  95      30.735  59.910  22.099  1.00  0.94           N  
ATOM    725  CA  TYR A  95      29.317  59.657  21.892  1.00  0.94           C  
ATOM    726  C   TYR A  95      28.901  58.238  22.235  1.00  0.94           C  
ATOM    727  O   TYR A  95      27.884  58.016  22.892  1.00  0.94           O  
ATOM    728  CB  TYR A  95      28.884  60.037  20.449  1.00  0.94           C  
ATOM    729  CG  TYR A  95      29.024  61.522  20.172  1.00  0.94           C  
ATOM    730  CD1 TYR A  95      28.931  62.504  21.183  1.00  0.94           C  
ATOM    731  CD2 TYR A  95      29.241  61.953  18.849  1.00  0.94           C  
ATOM    732  CE1 TYR A  95      29.079  63.862  20.884  1.00  0.94           C  
ATOM    733  CE2 TYR A  95      29.369  63.317  18.545  1.00  0.94           C  
ATOM    734  CZ  TYR A  95      29.283  64.266  19.569  1.00  0.94           C  
ATOM    735  OH  TYR A  95      29.395  65.642  19.317  1.00  0.94           O  
ATOM    736  N   GLN A  96      29.713  57.231  21.867  1.00  0.91           N  
ATOM    737  CA  GLN A  96      29.491  55.869  22.317  1.00  0.91           C  
ATOM    738  C   GLN A  96      29.635  55.680  23.825  1.00  0.91           C  
ATOM    739  O   GLN A  96      28.826  54.995  24.450  1.00  0.91           O  
ATOM    740  CB  GLN A  96      30.366  54.875  21.522  1.00  0.91           C  
ATOM    741  CG  GLN A  96      30.028  54.857  20.009  1.00  0.91           C  
ATOM    742  CD  GLN A  96      28.532  54.659  19.745  1.00  0.91           C  
ATOM    743  OE1 GLN A  96      27.887  53.788  20.337  1.00  0.91           O  
ATOM    744  NE2 GLN A  96      27.942  55.477  18.851  1.00  0.91           N  
ATOM    745  N   LEU A  97      30.622  56.333  24.474  1.00  0.93           N  
ATOM    746  CA  LEU A  97      30.756  56.370  25.923  1.00  0.93           C  
ATOM    747  C   LEU A  97      29.556  57.008  26.612  1.00  0.93           C  
ATOM    748  O   LEU A  97      29.039  56.476  27.589  1.00  0.93           O  
ATOM    749  CB  LEU A  97      32.068  57.085  26.334  1.00  0.93           C  
ATOM    750  CG  LEU A  97      32.437  57.010  27.833  1.00  0.93           C  
ATOM    751  CD1 LEU A  97      32.563  55.564  28.335  1.00  0.93           C  
ATOM    752  CD2 LEU A  97      33.751  57.763  28.089  1.00  0.93           C  
ATOM    753  N   ALA A  98      29.020  58.121  26.069  1.00  0.94           N  
ATOM    754  CA  ALA A  98      27.789  58.736  26.529  1.00  0.94           C  
ATOM    755  C   ALA A  98      26.588  57.799  26.453  1.00  0.94           C  
ATOM    756  O   ALA A  98      25.777  57.741  27.376  1.00  0.94           O  
ATOM    757  CB  ALA A  98      27.522  60.024  25.725  1.00  0.94           C  
ATOM    758  N   GLY A  99      26.469  56.994  25.378  1.00  0.94           N  
ATOM    759  CA  GLY A  99      25.439  55.966  25.263  1.00  0.94           C  
ATOM    760  C   GLY A  99      25.575  54.794  26.205  1.00  0.94           C  
ATOM    761  O   GLY A  99      24.580  54.249  26.667  1.00  0.94           O  
ATOM    762  N   VAL A 100      26.814  54.365  26.520  1.00  0.92           N  
ATOM    763  CA  VAL A 100      27.093  53.373  27.557  1.00  0.92           C  
ATOM    764  C   VAL A 100      26.745  53.896  28.942  1.00  0.92           C  
ATOM    765  O   VAL A 100      26.048  53.240  29.719  1.00  0.92           O  
ATOM    766  CB  VAL A 100      28.559  52.935  27.493  1.00  0.92           C  
ATOM    767  CG1 VAL A 100      29.003  52.148  28.747  1.00  0.92           C  
ATOM    768  CG2 VAL A 100      28.745  52.083  26.222  1.00  0.92           C  
ATOM    769  N   VAL A 101      27.166  55.135  29.264  1.00  0.91           N  
ATOM    770  CA  VAL A 101      26.860  55.809  30.518  1.00  0.91           C  
ATOM    771  C   VAL A 101      25.369  56.043  30.694  1.00  0.91           C  
ATOM    772  O   VAL A 101      24.821  55.836  31.773  1.00  0.91           O  
ATOM    773  CB  VAL A 101      27.635  57.116  30.642  1.00  0.91           C  
ATOM    774  CG1 VAL A 101      27.156  57.939  31.848  1.00  0.91           C  
ATOM    775  CG2 VAL A 101      29.132  56.798  30.832  1.00  0.91           C  
ATOM    776  N   ALA A 102      24.652  56.429  29.621  1.00  0.92           N  
ATOM    777  CA  ALA A 102      23.217  56.625  29.626  1.00  0.92           C  
ATOM    778  C   ALA A 102      22.413  55.405  30.057  1.00  0.92           C  
ATOM    779  O   ALA A 102      21.438  55.529  30.793  1.00  0.92           O  
ATOM    780  CB  ALA A 102      22.761  57.058  28.222  1.00  0.92           C  
ATOM    781  N   VAL A 103      22.822  54.200  29.619  1.00  0.90           N  
ATOM    782  CA  VAL A 103      22.295  52.936  30.110  1.00  0.90           C  
ATOM    783  C   VAL A 103      22.665  52.663  31.568  1.00  0.90           C  
ATOM    784  O   VAL A 103      21.810  52.295  32.372  1.00  0.90           O  
ATOM    785  CB  VAL A 103      22.764  51.804  29.199  1.00  0.90           C  
ATOM    786  CG1 VAL A 103      22.290  50.427  29.696  1.00  0.90           C  
ATOM    787  CG2 VAL A 103      22.204  52.051  27.785  1.00  0.90           C  
ATOM    788  N   GLU A 104      23.936  52.876  31.971  1.00  0.87           N  
ATOM    789  CA  GLU A 104      24.398  52.633  33.333  1.00  0.87           C  
ATOM    790  C   GLU A 104      23.699  53.495  34.392  1.00  0.87           C  
ATOM    791  O   GLU A 104      23.226  53.000  35.416  1.00  0.87           O  
ATOM    792  CB  GLU A 104      25.929  52.866  33.405  1.00  0.87           C  
ATOM    793  CG  GLU A 104      26.612  52.350  34.694  1.00  0.87           C  
ATOM    794  CD  GLU A 104      27.892  53.115  34.936  1.00  0.87           C  
ATOM    795  OE1 GLU A 104      27.836  54.364  35.071  1.00  0.87           O  
ATOM    796  OE2 GLU A 104      28.985  52.495  34.990  1.00  0.87           O  
ATOM    797  N   VAL A 105      23.536  54.815  34.149  1.00  0.88           N  
ATOM    798  CA  VAL A 105      22.996  55.735  35.152  1.00  0.88           C  
ATOM    799  C   VAL A 105      21.504  55.606  35.375  1.00  0.88           C  
ATOM    800  O   VAL A 105      20.972  56.062  36.384  1.00  0.88           O  
ATOM    801  CB  VAL A 105      23.290  57.209  34.880  1.00  0.88           C  
ATOM    802  CG1 VAL A 105      24.810  57.413  34.846  1.00  0.88           C  
ATOM    803  CG2 VAL A 105      22.625  57.725  33.586  1.00  0.88           C  
ATOM    804  N   THR A 106      20.782  54.957  34.446  1.00  0.89           N  
ATOM    805  CA  THR A 106      19.347  54.734  34.559  1.00  0.89           C  
ATOM    806  C   THR A 106      19.062  53.341  35.092  1.00  0.89           C  
ATOM    807  O   THR A 106      17.908  52.933  35.220  1.00  0.89           O  
ATOM    808  CB  THR A 106      18.614  54.954  33.244  1.00  0.89           C  
ATOM    809  OG1 THR A 106      19.175  54.174  32.203  1.00  0.89           O  
ATOM    810  CG2 THR A 106      18.752  56.419  32.814  1.00  0.89           C  
ATOM    811  N   GLY A 107      20.118  52.589  35.480  1.00  0.90           N  
ATOM    812  CA  GLY A 107      20.009  51.306  36.170  1.00  0.90           C  
ATOM    813  C   GLY A 107      20.156  50.105  35.288  1.00  0.90           C  
ATOM    814  O   GLY A 107      19.865  48.988  35.705  1.00  0.90           O  
ATOM    815  N   GLY A 108      20.595  50.301  34.035  1.00  0.91           N  
ATOM    816  CA  GLY A 108      20.803  49.227  33.079  1.00  0.91           C  
ATOM    817  C   GLY A 108      22.059  48.422  33.290  1.00  0.91           C  
ATOM    818  O   GLY A 108      22.801  48.620  34.251  1.00  0.91           O  
ATOM    819  N   PRO A 109      22.350  47.489  32.395  1.00  0.89           N  
ATOM    820  CA  PRO A 109      23.572  46.710  32.460  1.00  0.89           C  
ATOM    821  C   PRO A 109      24.798  47.531  32.126  1.00  0.89           C  
ATOM    822  O   PRO A 109      24.738  48.479  31.343  1.00  0.89           O  
ATOM    823  CB  PRO A 109      23.363  45.614  31.407  1.00  0.89           C  
ATOM    824  CG  PRO A 109      22.433  46.262  30.380  1.00  0.89           C  
ATOM    825  CD  PRO A 109      21.515  47.122  31.248  1.00  0.89           C  
ATOM    826  N   THR A 110      25.945  47.161  32.714  1.00  0.87           N  
ATOM    827  CA  THR A 110      27.229  47.760  32.394  1.00  0.87           C  
ATOM    828  C   THR A 110      27.711  47.266  31.057  1.00  0.87           C  
ATOM    829  O   THR A 110      28.159  46.134  30.909  1.00  0.87           O  
ATOM    830  CB  THR A 110      28.307  47.466  33.427  1.00  0.87           C  
ATOM    831  OG1 THR A 110      27.862  47.908  34.696  1.00  0.87           O  
ATOM    832  CG2 THR A 110      29.616  48.214  33.129  1.00  0.87           C  
ATOM    833  N   ILE A 111      27.615  48.114  30.022  1.00  0.86           N  
ATOM    834  CA  ILE A 111      28.075  47.774  28.692  1.00  0.86           C  
ATOM    835  C   ILE A 111      29.589  47.901  28.647  1.00  0.86           C  
ATOM    836  O   ILE A 111      30.126  48.964  28.963  1.00  0.86           O  
ATOM    837  CB  ILE A 111      27.446  48.673  27.625  1.00  0.86           C  
ATOM    838  CG1 ILE A 111      25.925  48.902  27.844  1.00  0.86           C  
ATOM    839  CG2 ILE A 111      27.739  48.111  26.214  1.00  0.86           C  
ATOM    840  CD1 ILE A 111      25.072  47.637  27.791  1.00  0.86           C  
ATOM    841  N   ASP A 112      30.331  46.829  28.256  1.00  0.86           N  
ATOM    842  CA  ASP A 112      31.758  46.926  27.992  1.00  0.86           C  
ATOM    843  C   ASP A 112      32.048  48.062  27.013  1.00  0.86           C  
ATOM    844  O   ASP A 112      31.375  48.224  25.998  1.00  0.86           O  
ATOM    845  CB  ASP A 112      32.351  45.677  27.289  1.00  0.86           C  
ATOM    846  CG  ASP A 112      32.298  44.375  28.086  1.00  0.86           C  
ATOM    847  OD1 ASP A 112      31.971  44.378  29.282  1.00  0.86           O  
ATOM    848  OD2 ASP A 112      32.604  43.314  27.483  1.00  0.86           O  
ATOM    849  N   PHE A 113      33.065  48.877  27.307  1.00  0.87           N  
ATOM    850  CA  PHE A 113      33.417  49.990  26.462  1.00  0.87           C  
ATOM    851  C   PHE A 113      34.891  49.892  26.166  1.00  0.87           C  
ATOM    852  O   PHE A 113      35.710  49.694  27.059  1.00  0.87           O  
ATOM    853  CB  PHE A 113      33.098  51.351  27.136  1.00  0.87           C  
ATOM    854  CG  PHE A 113      33.517  52.492  26.241  1.00  0.87           C  
ATOM    855  CD1 PHE A 113      32.721  52.872  25.150  1.00  0.87           C  
ATOM    856  CD2 PHE A 113      34.787  53.078  26.399  1.00  0.87           C  
ATOM    857  CE1 PHE A 113      33.180  53.833  24.240  1.00  0.87           C  
ATOM    858  CE2 PHE A 113      35.249  54.031  25.486  1.00  0.87           C  
ATOM    859  CZ  PHE A 113      34.442  54.413  24.410  1.00  0.87           C  
ATOM    860  N   VAL A 114      35.247  50.055  24.887  1.00  0.89           N  
ATOM    861  CA  VAL A 114      36.605  50.009  24.417  1.00  0.89           C  
ATOM    862  C   VAL A 114      36.870  51.294  23.660  1.00  0.89           C  
ATOM    863  O   VAL A 114      36.011  51.685  22.865  1.00  0.89           O  
ATOM    864  CB  VAL A 114      36.791  48.826  23.509  1.00  0.89           C  
ATOM    865  CG1 VAL A 114      38.193  48.800  22.918  1.00  0.89           C  
ATOM    866  CG2 VAL A 114      36.603  47.555  24.352  1.00  0.89           C  
ATOM    867  N   PRO A 115      37.977  51.999  23.860  1.00  0.90           N  
ATOM    868  CA  PRO A 115      38.300  53.189  23.096  1.00  0.90           C  
ATOM    869  C   PRO A 115      39.031  52.864  21.813  1.00  0.90           C  
ATOM    870  O   PRO A 115      39.532  51.738  21.640  1.00  0.90           O  
ATOM    871  CB  PRO A 115      39.253  53.934  24.035  1.00  0.90           C  
ATOM    872  CG  PRO A 115      40.017  52.813  24.728  1.00  0.90           C  
ATOM    873  CD  PRO A 115      38.948  51.747  24.926  1.00  0.90           C  
ATOM    874  N   GLY A 116      39.133  53.822  20.899  1.00  0.90           N  
ATOM    875  CA  GLY A 116      39.997  53.783  19.741  1.00  0.90           C  
ATOM    876  C   GLY A 116      39.319  54.123  18.455  1.00  0.90           C  
ATOM    877  O   GLY A 116      39.968  54.129  17.409  1.00  0.90           O  
ATOM    878  N   ARG A 117      37.994  54.397  18.453  1.00  0.86           N  
ATOM    879  CA  ARG A 117      37.288  54.786  17.238  1.00  0.86           C  
ATOM    880  C   ARG A 117      37.835  56.089  16.681  1.00  0.86           C  
ATOM    881  O   ARG A 117      37.943  57.082  17.383  1.00  0.86           O  
ATOM    882  CB  ARG A 117      35.770  55.004  17.460  1.00  0.86           C  
ATOM    883  CG  ARG A 117      34.981  53.777  17.944  1.00  0.86           C  
ATOM    884  CD  ARG A 117      33.656  54.174  18.612  1.00  0.86           C  
ATOM    885  NE  ARG A 117      33.053  52.948  19.230  1.00  0.86           N  
ATOM    886  CZ  ARG A 117      33.485  52.421  20.380  1.00  0.86           C  
ATOM    887  NH1 ARG A 117      34.437  52.996  21.101  1.00  0.86           N  
ATOM    888  NH2 ARG A 117      32.932  51.294  20.823  1.00  0.86           N  
ATOM    889  N   ARG A 118      38.196  56.141  15.389  1.00  0.82           N  
ATOM    890  CA  ARG A 118      38.654  57.386  14.808  1.00  0.82           C  
ATOM    891  C   ARG A 118      37.484  58.179  14.269  1.00  0.82           C  
ATOM    892  O   ARG A 118      36.539  57.615  13.716  1.00  0.82           O  
ATOM    893  CB  ARG A 118      39.728  57.155  13.719  1.00  0.82           C  
ATOM    894  CG  ARG A 118      41.019  56.531  14.295  1.00  0.82           C  
ATOM    895  CD  ARG A 118      42.106  56.317  13.240  1.00  0.82           C  
ATOM    896  NE  ARG A 118      43.280  55.698  13.934  1.00  0.82           N  
ATOM    897  CZ  ARG A 118      44.420  55.364  13.314  1.00  0.82           C  
ATOM    898  NH1 ARG A 118      45.410  54.811  14.010  1.00  0.82           N  
ATOM    899  NH2 ARG A 118      44.586  55.572  12.011  1.00  0.82           N  
ATOM    900  N   ASP A 119      37.525  59.518  14.429  1.00  0.86           N  
ATOM    901  CA  ASP A 119      36.565  60.397  13.803  1.00  0.86           C  
ATOM    902  C   ASP A 119      36.733  60.379  12.287  1.00  0.86           C  
ATOM    903  O   ASP A 119      37.829  60.579  11.765  1.00  0.86           O  
ATOM    904  CB  ASP A 119      36.681  61.848  14.339  1.00  0.86           C  
ATOM    905  CG  ASP A 119      36.223  61.932  15.779  1.00  0.86           C  
ATOM    906  OD1 ASP A 119      35.310  61.166  16.172  1.00  0.86           O  
ATOM    907  OD2 ASP A 119      36.749  62.787  16.535  1.00  0.86           O  
ATOM    908  N   SER A 120      35.654  60.098  11.535  1.00  0.82           N  
ATOM    909  CA  SER A 120      35.712  60.054  10.083  1.00  0.82           C  
ATOM    910  C   SER A 120      35.210  61.351   9.471  1.00  0.82           C  
ATOM    911  O   SER A 120      34.341  62.039   9.998  1.00  0.82           O  
ATOM    912  CB  SER A 120      34.995  58.822   9.464  1.00  0.82           C  
ATOM    913  OG  SER A 120      33.593  58.831   9.722  1.00  0.82           O  
ATOM    914  N   ASN A 121      35.798  61.753   8.323  1.00  0.74           N  
ATOM    915  CA  ASN A 121      35.474  63.007   7.660  1.00  0.74           C  
ATOM    916  C   ASN A 121      34.052  63.101   7.126  1.00  0.74           C  
ATOM    917  O   ASN A 121      33.435  64.163   7.156  1.00  0.74           O  
ATOM    918  CB  ASN A 121      36.438  63.244   6.466  1.00  0.74           C  
ATOM    919  CG  ASN A 121      37.844  63.516   6.979  1.00  0.74           C  
ATOM    920  OD1 ASN A 121      38.051  64.016   8.085  1.00  0.74           O  
ATOM    921  ND2 ASN A 121      38.869  63.190   6.161  1.00  0.74           N  
ATOM    922  N   THR A 122      33.512  61.997   6.585  1.00  0.79           N  
ATOM    923  CA  THR A 122      32.325  62.056   5.742  1.00  0.79           C  
ATOM    924  C   THR A 122      31.198  61.296   6.384  1.00  0.79           C  
ATOM    925  O   THR A 122      31.331  60.119   6.711  1.00  0.79           O  
ATOM    926  CB  THR A 122      32.562  61.477   4.349  1.00  0.79           C  
ATOM    927  OG1 THR A 122      33.571  62.210   3.675  1.00  0.79           O  
ATOM    928  CG2 THR A 122      31.313  61.555   3.464  1.00  0.79           C  
ATOM    929  N   CYS A 123      30.036  61.955   6.574  1.00  0.85           N  
ATOM    930  CA  CYS A 123      28.804  61.323   7.007  1.00  0.85           C  
ATOM    931  C   CYS A 123      28.277  60.271   6.028  1.00  0.85           C  
ATOM    932  O   CYS A 123      28.436  60.421   4.814  1.00  0.85           O  
ATOM    933  CB  CYS A 123      27.712  62.397   7.252  1.00  0.85           C  
ATOM    934  SG  CYS A 123      27.427  63.444   5.776  1.00  0.85           S  
ATOM    935  N   PRO A 124      27.660  59.177   6.449  1.00  0.86           N  
ATOM    936  CA  PRO A 124      26.953  58.310   5.522  1.00  0.86           C  
ATOM    937  C   PRO A 124      25.769  58.988   4.854  1.00  0.86           C  
ATOM    938  O   PRO A 124      25.254  60.002   5.322  1.00  0.86           O  
ATOM    939  CB  PRO A 124      26.470  57.159   6.407  1.00  0.86           C  
ATOM    940  CG  PRO A 124      26.212  57.837   7.752  1.00  0.86           C  
ATOM    941  CD  PRO A 124      27.290  58.913   7.841  1.00  0.86           C  
ATOM    942  N   LYS A 125      25.296  58.404   3.741  1.00  0.78           N  
ATOM    943  CA  LYS A 125      24.073  58.818   3.092  1.00  0.78           C  
ATOM    944  C   LYS A 125      22.847  58.703   4.000  1.00  0.78           C  
ATOM    945  O   LYS A 125      22.705  57.734   4.749  1.00  0.78           O  
ATOM    946  CB  LYS A 125      23.820  57.935   1.841  1.00  0.78           C  
ATOM    947  CG  LYS A 125      24.929  57.989   0.774  1.00  0.78           C  
ATOM    948  CD  LYS A 125      24.651  57.029  -0.399  1.00  0.78           C  
ATOM    949  CE  LYS A 125      25.722  57.100  -1.494  1.00  0.78           C  
ATOM    950  NZ  LYS A 125      25.393  56.173  -2.602  1.00  0.78           N  
ATOM    951  N   GLU A 126      21.924  59.686   3.920  1.00  0.78           N  
ATOM    952  CA  GLU A 126      20.649  59.655   4.614  1.00  0.78           C  
ATOM    953  C   GLU A 126      19.788  58.435   4.267  1.00  0.78           C  
ATOM    954  O   GLU A 126      19.865  57.875   3.174  1.00  0.78           O  
ATOM    955  CB  GLU A 126      19.845  60.966   4.396  1.00  0.78           C  
ATOM    956  CG  GLU A 126      18.567  61.056   5.276  1.00  0.78           C  
ATOM    957  CD  GLU A 126      17.898  62.423   5.320  1.00  0.78           C  
ATOM    958  OE1 GLU A 126      18.370  63.358   4.635  1.00  0.78           O  
ATOM    959  OE2 GLU A 126      16.911  62.534   6.101  1.00  0.78           O  
ATOM    960  N   GLY A 127      18.954  57.968   5.224  1.00  0.83           N  
ATOM    961  CA  GLY A 127      17.943  56.947   4.955  1.00  0.83           C  
ATOM    962  C   GLY A 127      18.306  55.564   5.411  1.00  0.83           C  
ATOM    963  O   GLY A 127      17.621  54.593   5.104  1.00  0.83           O  
ATOM    964  N   ARG A 128      19.407  55.416   6.165  1.00  0.82           N  
ATOM    965  CA  ARG A 128      19.819  54.120   6.668  1.00  0.82           C  
ATOM    966  C   ARG A 128      19.242  53.758   8.017  1.00  0.82           C  
ATOM    967  O   ARG A 128      19.181  52.584   8.370  1.00  0.82           O  
ATOM    968  CB  ARG A 128      21.344  54.097   6.841  1.00  0.82           C  
ATOM    969  CG  ARG A 128      22.086  54.261   5.509  1.00  0.82           C  
ATOM    970  CD  ARG A 128      23.582  54.109   5.736  1.00  0.82           C  
ATOM    971  NE  ARG A 128      24.246  53.933   4.414  1.00  0.82           N  
ATOM    972  CZ  ARG A 128      25.545  53.640   4.304  1.00  0.82           C  
ATOM    973  NH1 ARG A 128      26.301  53.445   5.374  1.00  0.82           N  
ATOM    974  NH2 ARG A 128      26.107  53.587   3.104  1.00  0.82           N  
ATOM    975  N   LEU A 129      18.807  54.754   8.805  1.00  0.88           N  
ATOM    976  CA  LEU A 129      18.161  54.519  10.079  1.00  0.88           C  
ATOM    977  C   LEU A 129      16.747  53.987   9.879  1.00  0.88           C  
ATOM    978  O   LEU A 129      16.120  54.307   8.867  1.00  0.88           O  
ATOM    979  CB  LEU A 129      18.154  55.794  10.963  1.00  0.88           C  
ATOM    980  CG  LEU A 129      19.558  56.232  11.436  1.00  0.88           C  
ATOM    981  CD1 LEU A 129      19.490  57.561  12.198  1.00  0.88           C  
ATOM    982  CD2 LEU A 129      20.241  55.164  12.308  1.00  0.88           C  
ATOM    983  N   PRO A 130      16.194  53.157  10.757  1.00  0.86           N  
ATOM    984  CA  PRO A 130      14.949  52.482  10.464  1.00  0.86           C  
ATOM    985  C   PRO A 130      13.742  53.393  10.555  1.00  0.86           C  
ATOM    986  O   PRO A 130      13.721  54.359  11.314  1.00  0.86           O  
ATOM    987  CB  PRO A 130      14.867  51.329  11.476  1.00  0.86           C  
ATOM    988  CG  PRO A 130      15.734  51.799  12.643  1.00  0.86           C  
ATOM    989  CD  PRO A 130      16.822  52.644  11.970  1.00  0.86           C  
ATOM    990  N   ASN A 131      12.713  53.082   9.754  1.00  0.79           N  
ATOM    991  CA  ASN A 131      11.482  53.818   9.670  1.00  0.79           C  
ATOM    992  C   ASN A 131      10.539  53.253  10.715  1.00  0.79           C  
ATOM    993  O   ASN A 131      10.314  52.051  10.781  1.00  0.79           O  
ATOM    994  CB  ASN A 131      10.940  53.653   8.224  1.00  0.79           C  
ATOM    995  CG  ASN A 131       9.688  54.465   7.905  1.00  0.79           C  
ATOM    996  OD1 ASN A 131       8.871  54.819   8.757  1.00  0.79           O  
ATOM    997  ND2 ASN A 131       9.511  54.757   6.595  1.00  0.79           N  
ATOM    998  N   ALA A 132       9.957  54.116  11.568  1.00  0.84           N  
ATOM    999  CA  ALA A 132       9.126  53.679  12.670  1.00  0.84           C  
ATOM   1000  C   ALA A 132       7.761  53.141  12.252  1.00  0.84           C  
ATOM   1001  O   ALA A 132       7.041  52.564  13.064  1.00  0.84           O  
ATOM   1002  CB  ALA A 132       8.972  54.818  13.694  1.00  0.84           C  
ATOM   1003  N   LYS A 133       7.371  53.321  10.975  1.00  0.77           N  
ATOM   1004  CA  LYS A 133       6.104  52.853  10.450  1.00  0.77           C  
ATOM   1005  C   LYS A 133       6.200  51.532   9.705  1.00  0.77           C  
ATOM   1006  O   LYS A 133       5.196  51.046   9.189  1.00  0.77           O  
ATOM   1007  CB  LYS A 133       5.520  53.891   9.464  1.00  0.77           C  
ATOM   1008  CG  LYS A 133       5.215  55.247  10.113  1.00  0.77           C  
ATOM   1009  CD  LYS A 133       4.611  56.231   9.102  1.00  0.77           C  
ATOM   1010  CE  LYS A 133       4.286  57.588   9.726  1.00  0.77           C  
ATOM   1011  NZ  LYS A 133       3.727  58.491   8.697  1.00  0.77           N  
ATOM   1012  N   LEU A 134       7.394  50.919   9.617  1.00  0.81           N  
ATOM   1013  CA  LEU A 134       7.582  49.660   8.916  1.00  0.81           C  
ATOM   1014  C   LEU A 134       7.665  48.478   9.878  1.00  0.81           C  
ATOM   1015  O   LEU A 134       7.568  48.620  11.091  1.00  0.81           O  
ATOM   1016  CB  LEU A 134       8.794  49.709   7.952  1.00  0.81           C  
ATOM   1017  CG  LEU A 134       8.692  50.787   6.846  1.00  0.81           C  
ATOM   1018  CD1 LEU A 134       9.954  50.782   5.974  1.00  0.81           C  
ATOM   1019  CD2 LEU A 134       7.458  50.620   5.945  1.00  0.81           C  
ATOM   1020  N   GLY A 135       7.772  47.241   9.341  1.00  0.87           N  
ATOM   1021  CA  GLY A 135       7.732  46.026  10.152  1.00  0.87           C  
ATOM   1022  C   GLY A 135       8.965  45.174  10.057  1.00  0.87           C  
ATOM   1023  O   GLY A 135      10.037  45.603   9.645  1.00  0.87           O  
ATOM   1024  N   SER A 136       8.826  43.890  10.429  1.00  0.86           N  
ATOM   1025  CA  SER A 136       9.909  42.925  10.571  1.00  0.86           C  
ATOM   1026  C   SER A 136      10.804  42.660   9.368  1.00  0.86           C  
ATOM   1027  O   SER A 136      12.009  42.562   9.607  1.00  0.86           O  
ATOM   1028  CB  SER A 136       9.374  41.573  11.079  1.00  0.86           C  
ATOM   1029  OG  SER A 136       8.597  41.804  12.245  1.00  0.86           O  
ATOM   1030  N   PRO A 137      10.385  42.547   8.090  1.00  0.86           N  
ATOM   1031  CA  PRO A 137      11.283  42.634   6.936  1.00  0.86           C  
ATOM   1032  C   PRO A 137      12.235  43.808   6.970  1.00  0.86           C  
ATOM   1033  O   PRO A 137      13.439  43.609   6.875  1.00  0.86           O  
ATOM   1034  CB  PRO A 137      10.360  42.698   5.708  1.00  0.86           C  
ATOM   1035  CG  PRO A 137       9.069  42.007   6.157  1.00  0.86           C  
ATOM   1036  CD  PRO A 137       9.015  42.229   7.675  1.00  0.86           C  
ATOM   1037  N   HIS A 138      11.711  45.030   7.179  1.00  0.82           N  
ATOM   1038  CA  HIS A 138      12.497  46.249   7.207  1.00  0.82           C  
ATOM   1039  C   HIS A 138      13.522  46.274   8.327  1.00  0.82           C  
ATOM   1040  O   HIS A 138      14.673  46.656   8.136  1.00  0.82           O  
ATOM   1041  CB  HIS A 138      11.574  47.482   7.308  1.00  0.82           C  
ATOM   1042  CG  HIS A 138      12.313  48.779   7.290  1.00  0.82           C  
ATOM   1043  ND1 HIS A 138      12.502  49.468   8.467  1.00  0.82           N  
ATOM   1044  CD2 HIS A 138      12.994  49.376   6.276  1.00  0.82           C  
ATOM   1045  CE1 HIS A 138      13.294  50.462   8.150  1.00  0.82           C  
ATOM   1046  NE2 HIS A 138      13.622  50.459   6.843  1.00  0.82           N  
ATOM   1047  N   LEU A 139      13.160  45.806   9.534  1.00  0.87           N  
ATOM   1048  CA  LEU A 139      14.120  45.646  10.613  1.00  0.87           C  
ATOM   1049  C   LEU A 139      15.245  44.680  10.283  1.00  0.87           C  
ATOM   1050  O   LEU A 139      16.415  44.963  10.532  1.00  0.87           O  
ATOM   1051  CB  LEU A 139      13.424  45.173  11.903  1.00  0.87           C  
ATOM   1052  CG  LEU A 139      12.465  46.220  12.491  1.00  0.87           C  
ATOM   1053  CD1 LEU A 139      11.683  45.598  13.657  1.00  0.87           C  
ATOM   1054  CD2 LEU A 139      13.222  47.480  12.943  1.00  0.87           C  
ATOM   1055  N   ARG A 140      14.939  43.538   9.653  1.00  0.79           N  
ATOM   1056  CA  ARG A 140      15.956  42.650   9.130  1.00  0.79           C  
ATOM   1057  C   ARG A 140      16.810  43.253   8.022  1.00  0.79           C  
ATOM   1058  O   ARG A 140      18.007  43.006   8.007  1.00  0.79           O  
ATOM   1059  CB  ARG A 140      15.371  41.289   8.713  1.00  0.79           C  
ATOM   1060  CG  ARG A 140      14.909  40.467   9.932  1.00  0.79           C  
ATOM   1061  CD  ARG A 140      14.624  39.005   9.583  1.00  0.79           C  
ATOM   1062  NE  ARG A 140      14.249  38.298  10.837  1.00  0.79           N  
ATOM   1063  CZ  ARG A 140      13.009  38.130  11.312  1.00  0.79           C  
ATOM   1064  NH1 ARG A 140      11.942  38.597  10.691  1.00  0.79           N  
ATOM   1065  NH2 ARG A 140      12.867  37.468  12.445  1.00  0.79           N  
ATOM   1066  N   ASP A 141      16.278  44.083   7.104  1.00  0.85           N  
ATOM   1067  CA  ASP A 141      17.091  44.833   6.153  1.00  0.85           C  
ATOM   1068  C   ASP A 141      18.056  45.821   6.824  1.00  0.85           C  
ATOM   1069  O   ASP A 141      19.251  45.883   6.531  1.00  0.85           O  
ATOM   1070  CB  ASP A 141      16.171  45.661   5.216  1.00  0.85           C  
ATOM   1071  CG  ASP A 141      15.320  44.778   4.321  1.00  0.85           C  
ATOM   1072  OD1 ASP A 141      15.708  43.609   4.080  1.00  0.85           O  
ATOM   1073  OD2 ASP A 141      14.278  45.304   3.849  1.00  0.85           O  
ATOM   1074  N   ILE A 142      17.562  46.627   7.779  1.00  0.85           N  
ATOM   1075  CA  ILE A 142      18.337  47.656   8.462  1.00  0.85           C  
ATOM   1076  C   ILE A 142      19.344  47.117   9.457  1.00  0.85           C  
ATOM   1077  O   ILE A 142      20.494  47.548   9.502  1.00  0.85           O  
ATOM   1078  CB  ILE A 142      17.419  48.673   9.119  1.00  0.85           C  
ATOM   1079  CG1 ILE A 142      16.509  49.367   8.077  1.00  0.85           C  
ATOM   1080  CG2 ILE A 142      18.215  49.719   9.926  1.00  0.85           C  
ATOM   1081  CD1 ILE A 142      17.234  50.085   6.932  1.00  0.85           C  
ATOM   1082  N   PHE A 143      18.983  46.115  10.270  1.00  0.87           N  
ATOM   1083  CA  PHE A 143      19.949  45.457  11.132  1.00  0.87           C  
ATOM   1084  C   PHE A 143      20.786  44.456  10.329  1.00  0.87           C  
ATOM   1085  O   PHE A 143      21.920  44.147  10.692  1.00  0.87           O  
ATOM   1086  CB  PHE A 143      19.250  44.803  12.342  1.00  0.87           C  
ATOM   1087  CG  PHE A 143      18.770  45.844  13.341  1.00  0.87           C  
ATOM   1088  CD1 PHE A 143      17.574  46.562  13.147  1.00  0.87           C  
ATOM   1089  CD2 PHE A 143      19.452  46.022  14.556  1.00  0.87           C  
ATOM   1090  CE1 PHE A 143      17.064  47.407  14.139  1.00  0.87           C  
ATOM   1091  CE2 PHE A 143      18.940  46.857  15.559  1.00  0.87           C  
ATOM   1092  CZ  PHE A 143      17.741  47.545  15.353  1.00  0.87           C  
ATOM   1093  N   TYR A 144      20.283  44.023   9.154  1.00  0.65           N  
ATOM   1094  CA  TYR A 144      20.973  43.472   7.995  1.00  0.65           C  
ATOM   1095  C   TYR A 144      22.199  44.243   7.581  1.00  0.65           C  
ATOM   1096  O   TYR A 144      23.302  43.707   7.508  1.00  0.65           O  
ATOM   1097  CB  TYR A 144      21.150  41.932   8.004  1.00  0.65           C  
ATOM   1098  CG  TYR A 144      21.391  41.288   6.641  1.00  0.65           C  
ATOM   1099  CD1 TYR A 144      21.877  41.950   5.484  1.00  0.65           C  
ATOM   1100  CD2 TYR A 144      21.161  39.905   6.550  1.00  0.65           C  
ATOM   1101  CE1 TYR A 144      22.197  41.240   4.324  1.00  0.65           C  
ATOM   1102  CE2 TYR A 144      21.442  39.198   5.374  1.00  0.65           C  
ATOM   1103  CZ  TYR A 144      21.971  39.869   4.270  1.00  0.65           C  
ATOM   1104  OH  TYR A 144      22.271  39.171   3.093  1.00  0.65           O  
ATOM   1105  N   ARG A 145      21.983  45.532   7.281  1.00  0.78           N  
ATOM   1106  CA  ARG A 145      22.949  46.511   6.850  1.00  0.78           C  
ATOM   1107  C   ARG A 145      24.057  46.627   7.877  1.00  0.78           C  
ATOM   1108  O   ARG A 145      25.238  46.496   7.554  1.00  0.78           O  
ATOM   1109  CB  ARG A 145      22.160  47.831   6.672  1.00  0.78           C  
ATOM   1110  CG  ARG A 145      22.967  49.031   6.183  1.00  0.78           C  
ATOM   1111  CD  ARG A 145      22.239  50.361   6.375  1.00  0.78           C  
ATOM   1112  NE  ARG A 145      21.117  50.405   5.390  1.00  0.78           N  
ATOM   1113  CZ  ARG A 145      21.300  50.599   4.078  1.00  0.78           C  
ATOM   1114  NH1 ARG A 145      20.243  50.588   3.271  1.00  0.78           N  
ATOM   1115  NH2 ARG A 145      22.513  50.786   3.558  1.00  0.78           N  
ATOM   1116  N   MET A 146      23.688  46.739   9.160  1.00  0.86           N  
ATOM   1117  CA  MET A 146      24.609  46.687  10.272  1.00  0.86           C  
ATOM   1118  C   MET A 146      25.354  45.362  10.442  1.00  0.86           C  
ATOM   1119  O   MET A 146      26.545  45.331  10.738  1.00  0.86           O  
ATOM   1120  CB  MET A 146      23.835  46.992  11.567  1.00  0.86           C  
ATOM   1121  CG  MET A 146      23.304  48.432  11.625  1.00  0.86           C  
ATOM   1122  SD  MET A 146      22.460  48.763  13.197  1.00  0.86           S  
ATOM   1123  CE  MET A 146      20.863  49.172  12.453  1.00  0.86           C  
ATOM   1124  N   GLY A 147      24.674  44.215  10.257  1.00  0.89           N  
ATOM   1125  CA  GLY A 147      25.241  42.893  10.512  1.00  0.89           C  
ATOM   1126  C   GLY A 147      24.926  42.336  11.870  1.00  0.89           C  
ATOM   1127  O   GLY A 147      25.638  41.476  12.380  1.00  0.89           O  
ATOM   1128  N   LEU A 148      23.829  42.799  12.482  1.00  0.89           N  
ATOM   1129  CA  LEU A 148      23.361  42.333  13.770  1.00  0.89           C  
ATOM   1130  C   LEU A 148      22.368  41.175  13.610  1.00  0.89           C  
ATOM   1131  O   LEU A 148      21.864  40.910  12.521  1.00  0.89           O  
ATOM   1132  CB  LEU A 148      22.751  43.519  14.562  1.00  0.89           C  
ATOM   1133  CG  LEU A 148      23.745  44.668  14.873  1.00  0.89           C  
ATOM   1134  CD1 LEU A 148      23.054  45.815  15.624  1.00  0.89           C  
ATOM   1135  CD2 LEU A 148      24.955  44.195  15.692  1.00  0.89           C  
ATOM   1136  N   SER A 149      22.103  40.412  14.694  1.00  0.90           N  
ATOM   1137  CA  SER A 149      21.217  39.252  14.696  1.00  0.90           C  
ATOM   1138  C   SER A 149      19.798  39.614  15.072  1.00  0.90           C  
ATOM   1139  O   SER A 149      19.524  40.677  15.623  1.00  0.90           O  
ATOM   1140  CB  SER A 149      21.711  38.088  15.627  1.00  0.90           C  
ATOM   1141  OG  SER A 149      21.377  38.209  17.019  1.00  0.90           O  
ATOM   1142  N   ASP A 150      18.845  38.696  14.837  1.00  0.89           N  
ATOM   1143  CA  ASP A 150      17.469  38.829  15.264  1.00  0.89           C  
ATOM   1144  C   ASP A 150      17.306  38.995  16.776  1.00  0.89           C  
ATOM   1145  O   ASP A 150      16.475  39.765  17.256  1.00  0.89           O  
ATOM   1146  CB  ASP A 150      16.676  37.596  14.770  1.00  0.89           C  
ATOM   1147  CG  ASP A 150      16.333  37.723  13.297  1.00  0.89           C  
ATOM   1148  OD1 ASP A 150      16.806  38.659  12.611  1.00  0.89           O  
ATOM   1149  OD2 ASP A 150      15.508  36.901  12.831  1.00  0.89           O  
ATOM   1150  N   LYS A 151      18.146  38.313  17.581  1.00  0.86           N  
ATOM   1151  CA  LYS A 151      18.212  38.527  19.016  1.00  0.86           C  
ATOM   1152  C   LYS A 151      18.653  39.938  19.372  1.00  0.86           C  
ATOM   1153  O   LYS A 151      18.067  40.589  20.244  1.00  0.86           O  
ATOM   1154  CB  LYS A 151      19.189  37.517  19.657  1.00  0.86           C  
ATOM   1155  CG  LYS A 151      19.275  37.634  21.183  1.00  0.86           C  
ATOM   1156  CD  LYS A 151      20.229  36.621  21.819  1.00  0.86           C  
ATOM   1157  CE  LYS A 151      21.710  36.977  21.680  1.00  0.86           C  
ATOM   1158  NZ  LYS A 151      22.470  36.155  22.643  1.00  0.86           N  
ATOM   1159  N   ASP A 152      19.672  40.460  18.651  1.00  0.89           N  
ATOM   1160  CA  ASP A 152      20.155  41.814  18.811  1.00  0.89           C  
ATOM   1161  C   ASP A 152      19.062  42.847  18.518  1.00  0.89           C  
ATOM   1162  O   ASP A 152      18.905  43.795  19.281  1.00  0.89           O  
ATOM   1163  CB  ASP A 152      21.395  42.122  17.931  1.00  0.89           C  
ATOM   1164  CG  ASP A 152      22.555  41.181  18.161  1.00  0.89           C  
ATOM   1165  OD1 ASP A 152      22.962  40.918  19.314  1.00  0.89           O  
ATOM   1166  OD2 ASP A 152      23.137  40.721  17.139  1.00  0.89           O  
ATOM   1167  N   ILE A 153      18.240  42.649  17.453  1.00  0.90           N  
ATOM   1168  CA  ILE A 153      17.089  43.500  17.124  1.00  0.90           C  
ATOM   1169  C   ILE A 153      16.100  43.627  18.273  1.00  0.90           C  
ATOM   1170  O   ILE A 153      15.781  44.730  18.714  1.00  0.90           O  
ATOM   1171  CB  ILE A 153      16.309  42.992  15.894  1.00  0.90           C  
ATOM   1172  CG1 ILE A 153      17.211  42.986  14.642  1.00  0.90           C  
ATOM   1173  CG2 ILE A 153      15.055  43.871  15.634  1.00  0.90           C  
ATOM   1174  CD1 ILE A 153      16.606  42.313  13.402  1.00  0.90           C  
ATOM   1175  N   VAL A 154      15.622  42.497  18.839  1.00  0.91           N  
ATOM   1176  CA  VAL A 154      14.659  42.513  19.936  1.00  0.91           C  
ATOM   1177  C   VAL A 154      15.231  43.144  21.188  1.00  0.91           C  
ATOM   1178  O   VAL A 154      14.585  43.962  21.841  1.00  0.91           O  
ATOM   1179  CB  VAL A 154      14.115  41.127  20.267  1.00  0.91           C  
ATOM   1180  CG1 VAL A 154      12.964  41.236  21.289  1.00  0.91           C  
ATOM   1181  CG2 VAL A 154      13.572  40.485  18.986  1.00  0.91           C  
ATOM   1182  N   ALA A 155      16.489  42.806  21.542  1.00  0.92           N  
ATOM   1183  CA  ALA A 155      17.139  43.393  22.689  1.00  0.92           C  
ATOM   1184  C   ALA A 155      17.356  44.898  22.545  1.00  0.92           C  
ATOM   1185  O   ALA A 155      16.977  45.665  23.424  1.00  0.92           O  
ATOM   1186  CB  ALA A 155      18.460  42.653  22.964  1.00  0.92           C  
ATOM   1187  N   LEU A 156      17.883  45.382  21.401  1.00  0.91           N  
ATOM   1188  CA  LEU A 156      18.110  46.802  21.151  1.00  0.91           C  
ATOM   1189  C   LEU A 156      16.858  47.655  21.122  1.00  0.91           C  
ATOM   1190  O   LEU A 156      16.867  48.776  21.628  1.00  0.91           O  
ATOM   1191  CB  LEU A 156      18.930  47.053  19.867  1.00  0.91           C  
ATOM   1192  CG  LEU A 156      20.400  46.623  20.010  1.00  0.91           C  
ATOM   1193  CD1 LEU A 156      21.138  46.654  18.669  1.00  0.91           C  
ATOM   1194  CD2 LEU A 156      21.159  47.466  21.044  1.00  0.91           C  
ATOM   1195  N   SER A 157      15.727  47.128  20.607  1.00  0.92           N  
ATOM   1196  CA  SER A 157      14.408  47.755  20.721  1.00  0.92           C  
ATOM   1197  C   SER A 157      13.981  47.976  22.165  1.00  0.92           C  
ATOM   1198  O   SER A 157      13.239  48.895  22.495  1.00  0.92           O  
ATOM   1199  CB  SER A 157      13.308  46.923  20.036  1.00  0.92           C  
ATOM   1200  OG  SER A 157      13.584  46.794  18.642  1.00  0.92           O  
ATOM   1201  N   GLY A 158      14.539  47.193  23.111  1.00  0.92           N  
ATOM   1202  CA  GLY A 158      14.352  47.400  24.541  1.00  0.92           C  
ATOM   1203  C   GLY A 158      15.056  48.613  25.084  1.00  0.92           C  
ATOM   1204  O   GLY A 158      14.845  48.991  26.229  1.00  0.92           O  
ATOM   1205  N   GLY A 159      15.858  49.316  24.257  1.00  0.91           N  
ATOM   1206  CA  GLY A 159      16.392  50.642  24.556  1.00  0.91           C  
ATOM   1207  C   GLY A 159      15.325  51.692  24.717  1.00  0.91           C  
ATOM   1208  O   GLY A 159      15.511  52.670  25.434  1.00  0.91           O  
ATOM   1209  N   HIS A 160      14.137  51.468  24.120  1.00  0.88           N  
ATOM   1210  CA  HIS A 160      12.967  52.309  24.291  1.00  0.88           C  
ATOM   1211  C   HIS A 160      12.268  52.095  25.620  1.00  0.88           C  
ATOM   1212  O   HIS A 160      11.246  52.701  25.906  1.00  0.88           O  
ATOM   1213  CB  HIS A 160      11.940  52.008  23.188  1.00  0.88           C  
ATOM   1214  CG  HIS A 160      12.398  52.441  21.836  1.00  0.88           C  
ATOM   1215  ND1 HIS A 160      11.830  51.854  20.735  1.00  0.88           N  
ATOM   1216  CD2 HIS A 160      13.272  53.410  21.451  1.00  0.88           C  
ATOM   1217  CE1 HIS A 160      12.352  52.460  19.696  1.00  0.88           C  
ATOM   1218  NE2 HIS A 160      13.237  53.414  20.073  1.00  0.88           N  
ATOM   1219  N   THR A 161      12.847  51.294  26.535  1.00  0.91           N  
ATOM   1220  CA  THR A 161      12.416  51.259  27.933  1.00  0.91           C  
ATOM   1221  C   THR A 161      12.687  52.589  28.627  1.00  0.91           C  
ATOM   1222  O   THR A 161      12.030  52.976  29.597  1.00  0.91           O  
ATOM   1223  CB  THR A 161      13.064  50.100  28.681  1.00  0.91           C  
ATOM   1224  OG1 THR A 161      12.333  49.784  29.853  1.00  0.91           O  
ATOM   1225  CG2 THR A 161      14.531  50.384  29.048  1.00  0.91           C  
ATOM   1226  N   LEU A 162      13.643  53.354  28.065  1.00  0.89           N  
ATOM   1227  CA  LEU A 162      14.048  54.668  28.488  1.00  0.89           C  
ATOM   1228  C   LEU A 162      13.674  55.685  27.428  1.00  0.89           C  
ATOM   1229  O   LEU A 162      14.002  55.542  26.242  1.00  0.89           O  
ATOM   1230  CB  LEU A 162      15.584  54.687  28.712  1.00  0.89           C  
ATOM   1231  CG  LEU A 162      16.238  56.033  29.071  1.00  0.89           C  
ATOM   1232  CD1 LEU A 162      15.597  56.716  30.260  1.00  0.89           C  
ATOM   1233  CD2 LEU A 162      17.744  55.897  29.266  1.00  0.89           C  
ATOM   1234  N   GLY A 163      12.984  56.770  27.818  1.00  0.89           N  
ATOM   1235  CA  GLY A 163      12.694  57.885  26.932  1.00  0.89           C  
ATOM   1236  C   GLY A 163      11.294  58.027  26.449  1.00  0.89           C  
ATOM   1237  O   GLY A 163      10.349  57.425  26.950  1.00  0.89           O  
ATOM   1238  N   ARG A 164      11.146  58.900  25.442  1.00  0.83           N  
ATOM   1239  CA  ARG A 164       9.879  59.249  24.858  1.00  0.83           C  
ATOM   1240  C   ARG A 164      10.099  59.756  23.459  1.00  0.83           C  
ATOM   1241  O   ARG A 164      11.178  60.250  23.127  1.00  0.83           O  
ATOM   1242  CB  ARG A 164       9.131  60.333  25.685  1.00  0.83           C  
ATOM   1243  CG  ARG A 164       9.862  61.683  25.833  1.00  0.83           C  
ATOM   1244  CD  ARG A 164       9.130  62.662  26.759  1.00  0.83           C  
ATOM   1245  NE  ARG A 164      10.005  63.870  26.889  1.00  0.83           N  
ATOM   1246  CZ  ARG A 164       9.622  65.024  27.449  1.00  0.83           C  
ATOM   1247  NH1 ARG A 164      10.423  66.086  27.382  1.00  0.83           N  
ATOM   1248  NH2 ARG A 164       8.466  65.135  28.094  1.00  0.83           N  
ATOM   1249  N   ALA A 165       9.059  59.644  22.617  1.00  0.87           N  
ATOM   1250  CA  ALA A 165       8.992  60.349  21.364  1.00  0.87           C  
ATOM   1251  C   ALA A 165       8.431  61.746  21.587  1.00  0.87           C  
ATOM   1252  O   ALA A 165       7.957  62.080  22.674  1.00  0.87           O  
ATOM   1253  CB  ALA A 165       8.157  59.546  20.357  1.00  0.87           C  
ATOM   1254  N   HIS A 166       8.520  62.607  20.564  1.00  0.80           N  
ATOM   1255  CA  HIS A 166       8.138  63.994  20.682  1.00  0.80           C  
ATOM   1256  C   HIS A 166       7.506  64.421  19.368  1.00  0.80           C  
ATOM   1257  O   HIS A 166       8.096  64.120  18.319  1.00  0.80           O  
ATOM   1258  CB  HIS A 166       9.350  64.926  20.925  1.00  0.80           C  
ATOM   1259  CG  HIS A 166      10.281  64.552  22.033  1.00  0.80           C  
ATOM   1260  ND1 HIS A 166      11.216  63.537  21.891  1.00  0.80           N  
ATOM   1261  CD2 HIS A 166      10.351  65.080  23.283  1.00  0.80           C  
ATOM   1262  CE1 HIS A 166      11.807  63.447  23.058  1.00  0.80           C  
ATOM   1263  NE2 HIS A 166      11.333  64.365  23.929  1.00  0.80           N  
ATOM   1264  N   PRO A 167       6.359  65.103  19.308  1.00  0.80           N  
ATOM   1265  CA  PRO A 167       5.645  65.298  18.058  1.00  0.80           C  
ATOM   1266  C   PRO A 167       6.322  66.352  17.202  1.00  0.80           C  
ATOM   1267  O   PRO A 167       6.051  66.405  16.005  1.00  0.80           O  
ATOM   1268  CB  PRO A 167       4.216  65.680  18.478  1.00  0.80           C  
ATOM   1269  CG  PRO A 167       4.345  66.253  19.894  1.00  0.80           C  
ATOM   1270  CD  PRO A 167       5.598  65.580  20.465  1.00  0.80           C  
ATOM   1271  N   GLU A 168       7.233  67.173  17.762  1.00  0.73           N  
ATOM   1272  CA  GLU A 168       8.030  68.116  17.004  1.00  0.73           C  
ATOM   1273  C   GLU A 168       9.293  67.478  16.438  1.00  0.73           C  
ATOM   1274  O   GLU A 168      10.016  68.084  15.649  1.00  0.73           O  
ATOM   1275  CB  GLU A 168       8.410  69.358  17.866  1.00  0.73           C  
ATOM   1276  CG  GLU A 168       9.559  69.201  18.909  1.00  0.73           C  
ATOM   1277  CD  GLU A 168       9.284  68.297  20.103  1.00  0.73           C  
ATOM   1278  OE1 GLU A 168       8.124  67.850  20.275  1.00  0.73           O  
ATOM   1279  OE2 GLU A 168      10.278  68.005  20.832  1.00  0.73           O  
ATOM   1280  N   ARG A 169       9.589  66.215  16.812  1.00  0.74           N  
ATOM   1281  CA  ARG A 169      10.760  65.503  16.338  1.00  0.74           C  
ATOM   1282  C   ARG A 169      10.398  64.411  15.351  1.00  0.74           C  
ATOM   1283  O   ARG A 169      10.588  64.579  14.150  1.00  0.74           O  
ATOM   1284  CB  ARG A 169      11.598  64.921  17.498  1.00  0.74           C  
ATOM   1285  CG  ARG A 169      12.148  66.020  18.423  1.00  0.74           C  
ATOM   1286  CD  ARG A 169      12.957  65.455  19.581  1.00  0.74           C  
ATOM   1287  NE  ARG A 169      13.133  66.569  20.556  1.00  0.74           N  
ATOM   1288  CZ  ARG A 169      13.686  66.401  21.762  1.00  0.74           C  
ATOM   1289  NH1 ARG A 169      14.087  65.200  22.166  1.00  0.74           N  
ATOM   1290  NH2 ARG A 169      13.810  67.446  22.571  1.00  0.74           N  
ATOM   1291  N   SER A 170       9.907  63.239  15.808  1.00  0.81           N  
ATOM   1292  CA  SER A 170       9.510  62.174  14.888  1.00  0.81           C  
ATOM   1293  C   SER A 170       8.065  62.278  14.449  1.00  0.81           C  
ATOM   1294  O   SER A 170       7.698  61.793  13.382  1.00  0.81           O  
ATOM   1295  CB  SER A 170       9.687  60.755  15.498  1.00  0.81           C  
ATOM   1296  OG  SER A 170       8.985  60.600  16.737  1.00  0.81           O  
ATOM   1297  N   GLY A 171       7.211  62.907  15.276  1.00  0.81           N  
ATOM   1298  CA  GLY A 171       5.775  63.024  15.037  1.00  0.81           C  
ATOM   1299  C   GLY A 171       4.983  62.068  15.877  1.00  0.81           C  
ATOM   1300  O   GLY A 171       3.779  62.223  16.060  1.00  0.81           O  
ATOM   1301  N   PHE A 172       5.653  61.065  16.455  1.00  0.80           N  
ATOM   1302  CA  PHE A 172       5.103  60.224  17.495  1.00  0.80           C  
ATOM   1303  C   PHE A 172       5.317  60.929  18.817  1.00  0.80           C  
ATOM   1304  O   PHE A 172       6.216  61.749  18.929  1.00  0.80           O  
ATOM   1305  CB  PHE A 172       5.816  58.852  17.546  1.00  0.80           C  
ATOM   1306  CG  PHE A 172       5.498  58.060  16.312  1.00  0.80           C  
ATOM   1307  CD1 PHE A 172       6.384  58.024  15.222  1.00  0.80           C  
ATOM   1308  CD2 PHE A 172       4.309  57.318  16.247  1.00  0.80           C  
ATOM   1309  CE1 PHE A 172       6.088  57.254  14.088  1.00  0.80           C  
ATOM   1310  CE2 PHE A 172       4.012  56.542  15.120  1.00  0.80           C  
ATOM   1311  CZ  PHE A 172       4.904  56.508  14.040  1.00  0.80           C  
ATOM   1312  N   ASP A 173       4.510  60.625  19.846  1.00  0.83           N  
ATOM   1313  CA  ASP A 173       4.556  61.353  21.096  1.00  0.83           C  
ATOM   1314  C   ASP A 173       4.456  60.372  22.260  1.00  0.83           C  
ATOM   1315  O   ASP A 173       3.742  59.375  22.202  1.00  0.83           O  
ATOM   1316  CB  ASP A 173       3.398  62.386  21.114  1.00  0.83           C  
ATOM   1317  CG  ASP A 173       3.469  63.361  22.281  1.00  0.83           C  
ATOM   1318  OD1 ASP A 173       4.480  63.341  23.031  1.00  0.83           O  
ATOM   1319  OD2 ASP A 173       2.516  64.168  22.405  1.00  0.83           O  
ATOM   1320  N   GLY A 174       5.195  60.654  23.350  1.00  0.88           N  
ATOM   1321  CA  GLY A 174       5.029  59.974  24.624  1.00  0.88           C  
ATOM   1322  C   GLY A 174       6.031  58.888  24.930  1.00  0.88           C  
ATOM   1323  O   GLY A 174       6.775  58.431  24.059  1.00  0.88           O  
ATOM   1324  N   PRO A 175       6.124  58.485  26.197  1.00  0.89           N  
ATOM   1325  CA  PRO A 175       7.025  57.434  26.641  1.00  0.89           C  
ATOM   1326  C   PRO A 175       6.460  56.059  26.371  1.00  0.89           C  
ATOM   1327  O   PRO A 175       5.249  55.881  26.283  1.00  0.89           O  
ATOM   1328  CB  PRO A 175       7.127  57.691  28.151  1.00  0.89           C  
ATOM   1329  CG  PRO A 175       5.736  58.200  28.536  1.00  0.89           C  
ATOM   1330  CD  PRO A 175       5.290  58.986  27.298  1.00  0.89           C  
ATOM   1331  N   TRP A 176       7.327  55.051  26.226  1.00  0.88           N  
ATOM   1332  CA  TRP A 176       6.908  53.670  26.074  1.00  0.88           C  
ATOM   1333  C   TRP A 176       6.586  52.999  27.402  1.00  0.88           C  
ATOM   1334  O   TRP A 176       5.927  51.961  27.457  1.00  0.88           O  
ATOM   1335  CB  TRP A 176       8.066  52.869  25.448  1.00  0.88           C  
ATOM   1336  CG  TRP A 176       8.326  53.165  23.987  1.00  0.88           C  
ATOM   1337  CD1 TRP A 176       7.846  52.459  22.925  1.00  0.88           C  
ATOM   1338  CD2 TRP A 176       9.155  54.211  23.440  1.00  0.88           C  
ATOM   1339  NE1 TRP A 176       8.309  52.993  21.757  1.00  0.88           N  
ATOM   1340  CE2 TRP A 176       9.118  54.058  22.034  1.00  0.88           C  
ATOM   1341  CE3 TRP A 176       9.923  55.217  24.028  1.00  0.88           C  
ATOM   1342  CZ2 TRP A 176       9.827  54.908  21.206  1.00  0.88           C  
ATOM   1343  CZ3 TRP A 176      10.643  56.075  23.181  1.00  0.88           C  
ATOM   1344  CH2 TRP A 176      10.588  55.931  21.787  1.00  0.88           C  
ATOM   1345  N   THR A 177       7.060  53.573  28.520  1.00  0.88           N  
ATOM   1346  CA  THR A 177       6.969  52.969  29.840  1.00  0.88           C  
ATOM   1347  C   THR A 177       6.489  54.002  30.829  1.00  0.88           C  
ATOM   1348  O   THR A 177       6.525  55.207  30.582  1.00  0.88           O  
ATOM   1349  CB  THR A 177       8.296  52.389  30.356  1.00  0.88           C  
ATOM   1350  OG1 THR A 177       9.286  53.399  30.523  1.00  0.88           O  
ATOM   1351  CG2 THR A 177       8.838  51.370  29.347  1.00  0.88           C  
ATOM   1352  N   GLN A 178       6.021  53.550  32.008  1.00  0.81           N  
ATOM   1353  CA  GLN A 178       5.607  54.440  33.079  1.00  0.81           C  
ATOM   1354  C   GLN A 178       6.787  55.118  33.757  1.00  0.81           C  
ATOM   1355  O   GLN A 178       6.641  56.189  34.339  1.00  0.81           O  
ATOM   1356  CB  GLN A 178       4.805  53.638  34.133  1.00  0.81           C  
ATOM   1357  CG  GLN A 178       3.444  53.144  33.589  1.00  0.81           C  
ATOM   1358  CD  GLN A 178       2.700  52.294  34.617  1.00  0.81           C  
ATOM   1359  OE1 GLN A 178       2.276  52.760  35.674  1.00  0.81           O  
ATOM   1360  NE2 GLN A 178       2.507  50.992  34.307  1.00  0.81           N  
ATOM   1361  N   GLU A 179       7.988  54.523  33.646  1.00  0.81           N  
ATOM   1362  CA  GLU A 179       9.211  55.022  34.242  1.00  0.81           C  
ATOM   1363  C   GLU A 179      10.275  55.406  33.222  1.00  0.81           C  
ATOM   1364  O   GLU A 179      11.281  54.706  33.081  1.00  0.81           O  
ATOM   1365  CB  GLU A 179       9.772  53.963  35.216  1.00  0.81           C  
ATOM   1366  CG  GLU A 179       8.930  53.823  36.507  1.00  0.81           C  
ATOM   1367  CD  GLU A 179       9.032  55.034  37.436  1.00  0.81           C  
ATOM   1368  OE1 GLU A 179       9.904  55.912  37.204  1.00  0.81           O  
ATOM   1369  OE2 GLU A 179       8.243  55.057  38.415  1.00  0.81           O  
ATOM   1370  N   PRO A 180      10.179  56.522  32.492  1.00  0.87           N  
ATOM   1371  CA  PRO A 180      10.974  56.756  31.316  1.00  0.87           C  
ATOM   1372  C   PRO A 180      12.320  57.461  31.617  1.00  0.87           C  
ATOM   1373  O   PRO A 180      12.876  58.038  30.811  1.00  0.87           O  
ATOM   1374  CB  PRO A 180      10.081  57.712  30.506  1.00  0.87           C  
ATOM   1375  CG  PRO A 180       9.372  58.543  31.571  1.00  0.87           C  
ATOM   1376  CD  PRO A 180       9.057  57.465  32.598  1.00  0.87           C  
ATOM   1377  N   LEU A 181      12.786  57.240  32.916  1.00  0.86           N  
ATOM   1378  CA  LEU A 181      14.168  57.494  33.277  1.00  0.86           C  
ATOM   1379  C   LEU A 181      14.743  56.270  33.970  1.00  0.86           C  
ATOM   1380  O   LEU A 181      15.846  56.330  34.517  1.00  0.86           O  
ATOM   1381  CB  LEU A 181      14.357  58.758  34.152  1.00  0.86           C  
ATOM   1382  CG  LEU A 181      14.303  60.083  33.358  1.00  0.86           C  
ATOM   1383  CD1 LEU A 181      14.375  61.292  34.304  1.00  0.86           C  
ATOM   1384  CD2 LEU A 181      15.426  60.154  32.307  1.00  0.86           C  
ATOM   1385  N   LYS A 182      14.064  55.113  33.916  1.00  0.85           N  
ATOM   1386  CA  LYS A 182      14.554  53.879  34.499  1.00  0.85           C  
ATOM   1387  C   LYS A 182      14.769  52.851  33.404  1.00  0.85           C  
ATOM   1388  O   LYS A 182      13.939  52.649  32.527  1.00  0.85           O  
ATOM   1389  CB  LYS A 182      13.569  53.327  35.562  1.00  0.85           C  
ATOM   1390  CG  LYS A 182      14.058  52.085  36.330  1.00  0.85           C  
ATOM   1391  CD  LYS A 182      13.016  51.610  37.362  1.00  0.85           C  
ATOM   1392  CE  LYS A 182      13.397  50.328  38.120  1.00  0.85           C  
ATOM   1393  NZ  LYS A 182      13.705  49.271  37.157  1.00  0.85           N  
ATOM   1394  N   PHE A 183      15.930  52.170  33.413  1.00  0.90           N  
ATOM   1395  CA  PHE A 183      16.210  51.110  32.469  1.00  0.90           C  
ATOM   1396  C   PHE A 183      15.817  49.775  33.075  1.00  0.90           C  
ATOM   1397  O   PHE A 183      16.385  49.322  34.063  1.00  0.90           O  
ATOM   1398  CB  PHE A 183      17.705  51.105  32.068  1.00  0.90           C  
ATOM   1399  CG  PHE A 183      17.975  50.369  30.783  1.00  0.90           C  
ATOM   1400  CD1 PHE A 183      18.117  48.971  30.772  1.00  0.90           C  
ATOM   1401  CD2 PHE A 183      18.118  51.077  29.576  1.00  0.90           C  
ATOM   1402  CE1 PHE A 183      18.374  48.289  29.577  1.00  0.90           C  
ATOM   1403  CE2 PHE A 183      18.374  50.399  28.378  1.00  0.90           C  
ATOM   1404  CZ  PHE A 183      18.488  49.005  28.381  1.00  0.90           C  
ATOM   1405  N   ASP A 184      14.802  49.129  32.485  1.00  0.90           N  
ATOM   1406  CA  ASP A 184      14.307  47.852  32.943  1.00  0.90           C  
ATOM   1407  C   ASP A 184      13.583  47.132  31.830  1.00  0.90           C  
ATOM   1408  O   ASP A 184      13.563  47.585  30.687  1.00  0.90           O  
ATOM   1409  CB  ASP A 184      13.472  47.947  34.241  1.00  0.90           C  
ATOM   1410  CG  ASP A 184      12.255  48.857  34.204  1.00  0.90           C  
ATOM   1411  OD1 ASP A 184      11.509  48.826  33.203  1.00  0.90           O  
ATOM   1412  OD2 ASP A 184      11.982  49.524  35.232  1.00  0.90           O  
ATOM   1413  N   ASN A 185      12.984  45.960  32.100  1.00  0.89           N  
ATOM   1414  CA  ASN A 185      12.310  45.217  31.055  1.00  0.89           C  
ATOM   1415  C   ASN A 185      10.882  45.689  30.754  1.00  0.89           C  
ATOM   1416  O   ASN A 185      10.181  45.056  29.960  1.00  0.89           O  
ATOM   1417  CB  ASN A 185      12.345  43.689  31.334  1.00  0.89           C  
ATOM   1418  CG  ASN A 185      11.409  43.223  32.451  1.00  0.89           C  
ATOM   1419  OD1 ASN A 185      10.778  43.988  33.183  1.00  0.89           O  
ATOM   1420  ND2 ASN A 185      11.252  41.888  32.551  1.00  0.89           N  
ATOM   1421  N   SER A 186      10.441  46.841  31.321  1.00  0.90           N  
ATOM   1422  CA  SER A 186       9.078  47.364  31.214  1.00  0.90           C  
ATOM   1423  C   SER A 186       8.597  47.560  29.799  1.00  0.90           C  
ATOM   1424  O   SER A 186       7.421  47.354  29.516  1.00  0.90           O  
ATOM   1425  CB  SER A 186       8.834  48.715  31.931  1.00  0.90           C  
ATOM   1426  OG  SER A 186       8.897  48.562  33.347  1.00  0.90           O  
ATOM   1427  N   TYR A 187       9.482  47.917  28.846  1.00  0.92           N  
ATOM   1428  CA  TYR A 187       9.155  47.979  27.424  1.00  0.92           C  
ATOM   1429  C   TYR A 187       8.487  46.701  26.896  1.00  0.92           C  
ATOM   1430  O   TYR A 187       7.424  46.756  26.285  1.00  0.92           O  
ATOM   1431  CB  TYR A 187      10.461  48.309  26.633  1.00  0.92           C  
ATOM   1432  CG  TYR A 187      10.337  48.152  25.136  1.00  0.92           C  
ATOM   1433  CD1 TYR A 187       9.738  49.133  24.330  1.00  0.92           C  
ATOM   1434  CD2 TYR A 187      10.771  46.957  24.541  1.00  0.92           C  
ATOM   1435  CE1 TYR A 187       9.554  48.905  22.957  1.00  0.92           C  
ATOM   1436  CE2 TYR A 187      10.603  46.731  23.170  1.00  0.92           C  
ATOM   1437  CZ  TYR A 187       9.987  47.707  22.383  1.00  0.92           C  
ATOM   1438  OH  TYR A 187       9.784  47.488  21.011  1.00  0.92           O  
ATOM   1439  N   PHE A 188       9.054  45.510  27.164  1.00  0.91           N  
ATOM   1440  CA  PHE A 188       8.483  44.240  26.741  1.00  0.91           C  
ATOM   1441  C   PHE A 188       7.192  43.913  27.470  1.00  0.91           C  
ATOM   1442  O   PHE A 188       6.233  43.421  26.880  1.00  0.91           O  
ATOM   1443  CB  PHE A 188       9.481  43.072  26.923  1.00  0.91           C  
ATOM   1444  CG  PHE A 188      10.761  43.400  26.218  1.00  0.91           C  
ATOM   1445  CD1 PHE A 188      10.880  43.273  24.824  1.00  0.91           C  
ATOM   1446  CD2 PHE A 188      11.846  43.899  26.953  1.00  0.91           C  
ATOM   1447  CE1 PHE A 188      12.068  43.636  24.175  1.00  0.91           C  
ATOM   1448  CE2 PHE A 188      13.024  44.277  26.307  1.00  0.91           C  
ATOM   1449  CZ  PHE A 188      13.144  44.136  24.920  1.00  0.91           C  
ATOM   1450  N   VAL A 189       7.129  44.225  28.781  1.00  0.91           N  
ATOM   1451  CA  VAL A 189       5.936  44.075  29.603  1.00  0.91           C  
ATOM   1452  C   VAL A 189       4.767  44.905  29.091  1.00  0.91           C  
ATOM   1453  O   VAL A 189       3.663  44.399  28.898  1.00  0.91           O  
ATOM   1454  CB  VAL A 189       6.237  44.480  31.045  1.00  0.91           C  
ATOM   1455  CG1 VAL A 189       4.964  44.495  31.917  1.00  0.91           C  
ATOM   1456  CG2 VAL A 189       7.287  43.515  31.625  1.00  0.91           C  
ATOM   1457  N   GLU A 190       4.985  46.201  28.795  1.00  0.86           N  
ATOM   1458  CA  GLU A 190       4.002  47.061  28.163  1.00  0.86           C  
ATOM   1459  C   GLU A 190       3.666  46.620  26.752  1.00  0.86           C  
ATOM   1460  O   GLU A 190       2.504  46.638  26.343  1.00  0.86           O  
ATOM   1461  CB  GLU A 190       4.425  48.548  28.174  1.00  0.86           C  
ATOM   1462  CG  GLU A 190       4.616  49.165  29.572  1.00  0.86           C  
ATOM   1463  CD  GLU A 190       3.436  49.034  30.490  1.00  0.86           C  
ATOM   1464  OE1 GLU A 190       2.240  49.061  30.109  1.00  0.86           O  
ATOM   1465  OE2 GLU A 190       3.740  48.857  31.701  1.00  0.86           O  
ATOM   1466  N   LEU A 191       4.661  46.157  25.961  1.00  0.89           N  
ATOM   1467  CA  LEU A 191       4.456  45.652  24.617  1.00  0.89           C  
ATOM   1468  C   LEU A 191       3.479  44.477  24.578  1.00  0.89           C  
ATOM   1469  O   LEU A 191       2.517  44.500  23.806  1.00  0.89           O  
ATOM   1470  CB  LEU A 191       5.812  45.302  23.950  1.00  0.89           C  
ATOM   1471  CG  LEU A 191       5.823  45.129  22.417  1.00  0.89           C  
ATOM   1472  CD1 LEU A 191       5.281  46.367  21.688  1.00  0.89           C  
ATOM   1473  CD2 LEU A 191       7.251  44.825  21.932  1.00  0.89           C  
ATOM   1474  N   LEU A 192       3.629  43.494  25.482  1.00  0.89           N  
ATOM   1475  CA  LEU A 192       2.707  42.387  25.681  1.00  0.89           C  
ATOM   1476  C   LEU A 192       1.309  42.724  26.194  1.00  0.89           C  
ATOM   1477  O   LEU A 192       0.337  42.153  25.710  1.00  0.89           O  
ATOM   1478  CB  LEU A 192       3.337  41.328  26.619  1.00  0.89           C  
ATOM   1479  CG  LEU A 192       4.561  40.605  26.021  1.00  0.89           C  
ATOM   1480  CD1 LEU A 192       5.200  39.685  27.067  1.00  0.89           C  
ATOM   1481  CD2 LEU A 192       4.204  39.794  24.771  1.00  0.89           C  
ATOM   1482  N   LYS A 193       1.142  43.653  27.163  1.00  0.83           N  
ATOM   1483  CA  LYS A 193      -0.148  43.908  27.815  1.00  0.83           C  
ATOM   1484  C   LYS A 193      -1.215  44.573  26.942  1.00  0.83           C  
ATOM   1485  O   LYS A 193      -2.369  44.697  27.345  1.00  0.83           O  
ATOM   1486  CB  LYS A 193       0.030  44.798  29.075  1.00  0.83           C  
ATOM   1487  CG  LYS A 193       0.693  44.087  30.272  1.00  0.83           C  
ATOM   1488  CD  LYS A 193       0.873  44.993  31.501  1.00  0.83           C  
ATOM   1489  CE  LYS A 193       1.623  46.264  31.150  1.00  0.83           C  
ATOM   1490  NZ  LYS A 193       1.956  47.024  32.359  1.00  0.83           N  
ATOM   1491  N   GLY A 194      -0.869  45.027  25.723  1.00  0.82           N  
ATOM   1492  CA  GLY A 194      -1.782  45.795  24.876  1.00  0.82           C  
ATOM   1493  C   GLY A 194      -1.542  47.274  24.998  1.00  0.82           C  
ATOM   1494  O   GLY A 194      -0.597  47.710  25.643  1.00  0.82           O  
ATOM   1495  N   GLN A 195      -2.315  48.113  24.289  1.00  0.75           N  
ATOM   1496  CA  GLN A 195      -2.165  49.556  24.402  1.00  0.75           C  
ATOM   1497  C   GLN A 195      -2.740  50.096  25.706  1.00  0.75           C  
ATOM   1498  O   GLN A 195      -3.893  49.853  26.047  1.00  0.75           O  
ATOM   1499  CB  GLN A 195      -2.779  50.290  23.185  1.00  0.75           C  
ATOM   1500  CG  GLN A 195      -2.561  51.827  23.167  1.00  0.75           C  
ATOM   1501  CD  GLN A 195      -3.113  52.438  21.878  1.00  0.75           C  
ATOM   1502  OE1 GLN A 195      -3.691  51.755  21.031  1.00  0.75           O  
ATOM   1503  NE2 GLN A 195      -2.914  53.763  21.703  1.00  0.75           N  
ATOM   1504  N   THR A 196      -1.925  50.860  26.453  1.00  0.75           N  
ATOM   1505  CA  THR A 196      -2.316  51.473  27.713  1.00  0.75           C  
ATOM   1506  C   THR A 196      -2.255  52.949  27.455  1.00  0.75           C  
ATOM   1507  O   THR A 196      -1.288  53.425  26.868  1.00  0.75           O  
ATOM   1508  CB  THR A 196      -1.347  51.169  28.854  1.00  0.75           C  
ATOM   1509  OG1 THR A 196      -1.324  49.777  29.131  1.00  0.75           O  
ATOM   1510  CG2 THR A 196      -1.744  51.883  30.156  1.00  0.75           C  
ATOM   1511  N   GLU A 197      -3.293  53.722  27.844  1.00  0.76           N  
ATOM   1512  CA  GLU A 197      -3.315  55.153  27.594  1.00  0.76           C  
ATOM   1513  C   GLU A 197      -2.155  55.924  28.227  1.00  0.76           C  
ATOM   1514  O   GLU A 197      -1.680  55.616  29.321  1.00  0.76           O  
ATOM   1515  CB  GLU A 197      -4.691  55.772  27.951  1.00  0.76           C  
ATOM   1516  CG  GLU A 197      -4.882  57.231  27.461  1.00  0.76           C  
ATOM   1517  CD  GLU A 197      -4.573  57.365  25.972  1.00  0.76           C  
ATOM   1518  OE1 GLU A 197      -3.450  57.844  25.659  1.00  0.76           O  
ATOM   1519  OE2 GLU A 197      -5.418  56.940  25.150  1.00  0.76           O  
ATOM   1520  N   GLY A 198      -1.632  56.923  27.490  1.00  0.82           N  
ATOM   1521  CA  GLY A 198      -0.435  57.673  27.833  1.00  0.82           C  
ATOM   1522  C   GLY A 198       0.863  56.984  27.511  1.00  0.82           C  
ATOM   1523  O   GLY A 198       1.922  57.549  27.772  1.00  0.82           O  
ATOM   1524  N   LEU A 199       0.831  55.765  26.930  1.00  0.85           N  
ATOM   1525  CA  LEU A 199       2.030  55.026  26.573  1.00  0.85           C  
ATOM   1526  C   LEU A 199       2.104  54.724  25.086  1.00  0.85           C  
ATOM   1527  O   LEU A 199       1.144  54.320  24.432  1.00  0.85           O  
ATOM   1528  CB  LEU A 199       2.191  53.689  27.341  1.00  0.85           C  
ATOM   1529  CG  LEU A 199       2.312  53.818  28.874  1.00  0.85           C  
ATOM   1530  CD1 LEU A 199       2.582  52.441  29.491  1.00  0.85           C  
ATOM   1531  CD2 LEU A 199       3.427  54.784  29.300  1.00  0.85           C  
ATOM   1532  N   LEU A 200       3.299  54.924  24.507  1.00  0.88           N  
ATOM   1533  CA  LEU A 200       3.559  54.761  23.097  1.00  0.88           C  
ATOM   1534  C   LEU A 200       3.903  53.332  22.704  1.00  0.88           C  
ATOM   1535  O   LEU A 200       4.594  52.601  23.407  1.00  0.88           O  
ATOM   1536  CB  LEU A 200       4.730  55.692  22.701  1.00  0.88           C  
ATOM   1537  CG  LEU A 200       5.162  55.694  21.219  1.00  0.88           C  
ATOM   1538  CD1 LEU A 200       4.060  56.216  20.285  1.00  0.88           C  
ATOM   1539  CD2 LEU A 200       6.429  56.543  21.083  1.00  0.88           C  
ATOM   1540  N   LYS A 201       3.421  52.915  21.517  1.00  0.86           N  
ATOM   1541  CA  LYS A 201       3.977  51.805  20.778  1.00  0.86           C  
ATOM   1542  C   LYS A 201       4.091  52.254  19.341  1.00  0.86           C  
ATOM   1543  O   LYS A 201       3.120  52.717  18.744  1.00  0.86           O  
ATOM   1544  CB  LYS A 201       3.078  50.543  20.814  1.00  0.86           C  
ATOM   1545  CG  LYS A 201       2.924  49.985  22.230  1.00  0.86           C  
ATOM   1546  CD  LYS A 201       2.057  48.727  22.309  1.00  0.86           C  
ATOM   1547  CE  LYS A 201       1.929  48.301  23.763  1.00  0.86           C  
ATOM   1548  NZ  LYS A 201       1.356  46.955  23.871  1.00  0.86           N  
ATOM   1549  N   LEU A 202       5.285  52.142  18.744  1.00  0.88           N  
ATOM   1550  CA  LEU A 202       5.477  52.356  17.328  1.00  0.88           C  
ATOM   1551  C   LEU A 202       5.023  51.128  16.534  1.00  0.88           C  
ATOM   1552  O   LEU A 202       4.974  50.027  17.088  1.00  0.88           O  
ATOM   1553  CB  LEU A 202       6.965  52.643  17.005  1.00  0.88           C  
ATOM   1554  CG  LEU A 202       7.590  53.828  17.773  1.00  0.88           C  
ATOM   1555  CD1 LEU A 202       9.104  53.858  17.524  1.00  0.88           C  
ATOM   1556  CD2 LEU A 202       6.962  55.178  17.410  1.00  0.88           C  
ATOM   1557  N   PRO A 203       4.698  51.226  15.242  1.00  0.89           N  
ATOM   1558  CA  PRO A 203       4.505  50.059  14.377  1.00  0.89           C  
ATOM   1559  C   PRO A 203       5.718  49.134  14.336  1.00  0.89           C  
ATOM   1560  O   PRO A 203       5.579  47.916  14.255  1.00  0.89           O  
ATOM   1561  CB  PRO A 203       4.173  50.671  13.009  1.00  0.89           C  
ATOM   1562  CG  PRO A 203       3.491  52.001  13.354  1.00  0.89           C  
ATOM   1563  CD  PRO A 203       4.230  52.464  14.611  1.00  0.89           C  
ATOM   1564  N   THR A 204       6.930  49.703  14.424  1.00  0.88           N  
ATOM   1565  CA  THR A 204       8.178  48.964  14.579  1.00  0.88           C  
ATOM   1566  C   THR A 204       8.223  48.134  15.851  1.00  0.88           C  
ATOM   1567  O   THR A 204       8.654  46.980  15.842  1.00  0.88           O  
ATOM   1568  CB  THR A 204       9.378  49.904  14.507  1.00  0.88           C  
ATOM   1569  OG1 THR A 204       9.464  50.416  13.189  1.00  0.88           O  
ATOM   1570  CG2 THR A 204      10.713  49.224  14.782  1.00  0.88           C  
ATOM   1571  N   ASP A 205       7.743  48.670  16.987  1.00  0.91           N  
ATOM   1572  CA  ASP A 205       7.655  47.958  18.248  1.00  0.91           C  
ATOM   1573  C   ASP A 205       6.648  46.822  18.186  1.00  0.91           C  
ATOM   1574  O   ASP A 205       6.917  45.693  18.601  1.00  0.91           O  
ATOM   1575  CB  ASP A 205       7.249  48.907  19.402  1.00  0.91           C  
ATOM   1576  CG  ASP A 205       8.065  50.186  19.394  1.00  0.91           C  
ATOM   1577  OD1 ASP A 205       9.137  50.273  18.752  1.00  0.91           O  
ATOM   1578  OD2 ASP A 205       7.513  51.167  19.950  1.00  0.91           O  
ATOM   1579  N   THR A 206       5.453  47.079  17.608  1.00  0.89           N  
ATOM   1580  CA  THR A 206       4.405  46.071  17.433  1.00  0.89           C  
ATOM   1581  C   THR A 206       4.827  44.922  16.544  1.00  0.89           C  
ATOM   1582  O   THR A 206       4.506  43.775  16.837  1.00  0.89           O  
ATOM   1583  CB  THR A 206       3.049  46.593  16.972  1.00  0.89           C  
ATOM   1584  OG1 THR A 206       3.133  47.291  15.745  1.00  0.89           O  
ATOM   1585  CG2 THR A 206       2.502  47.582  18.011  1.00  0.89           C  
ATOM   1586  N   ALA A 207       5.629  45.175  15.493  1.00  0.91           N  
ATOM   1587  CA  ALA A 207       6.198  44.170  14.609  1.00  0.91           C  
ATOM   1588  C   ALA A 207       6.942  43.023  15.304  1.00  0.91           C  
ATOM   1589  O   ALA A 207       6.920  41.873  14.864  1.00  0.91           O  
ATOM   1590  CB  ALA A 207       7.160  44.874  13.638  1.00  0.91           C  
ATOM   1591  N   LEU A 208       7.592  43.297  16.453  1.00  0.89           N  
ATOM   1592  CA  LEU A 208       8.211  42.281  17.284  1.00  0.89           C  
ATOM   1593  C   LEU A 208       7.237  41.250  17.852  1.00  0.89           C  
ATOM   1594  O   LEU A 208       7.606  40.106  18.116  1.00  0.89           O  
ATOM   1595  CB  LEU A 208       8.955  42.909  18.486  1.00  0.89           C  
ATOM   1596  CG  LEU A 208       9.962  44.025  18.152  1.00  0.89           C  
ATOM   1597  CD1 LEU A 208      10.559  44.549  19.464  1.00  0.89           C  
ATOM   1598  CD2 LEU A 208      11.074  43.577  17.194  1.00  0.89           C  
ATOM   1599  N   LEU A 209       5.969  41.634  18.087  1.00  0.88           N  
ATOM   1600  CA  LEU A 209       4.938  40.768  18.623  1.00  0.88           C  
ATOM   1601  C   LEU A 209       4.486  39.658  17.698  1.00  0.88           C  
ATOM   1602  O   LEU A 209       4.168  38.566  18.181  1.00  0.88           O  
ATOM   1603  CB  LEU A 209       3.696  41.569  19.075  1.00  0.88           C  
ATOM   1604  CG  LEU A 209       3.966  42.494  20.275  1.00  0.88           C  
ATOM   1605  CD1 LEU A 209       2.780  43.444  20.488  1.00  0.88           C  
ATOM   1606  CD2 LEU A 209       4.249  41.679  21.547  1.00  0.88           C  
ATOM   1607  N   ASP A 210       4.438  39.932  16.384  1.00  0.87           N  
ATOM   1608  CA  ASP A 210       3.849  39.047  15.399  1.00  0.87           C  
ATOM   1609  C   ASP A 210       4.883  38.264  14.597  1.00  0.87           C  
ATOM   1610  O   ASP A 210       4.555  37.352  13.838  1.00  0.87           O  
ATOM   1611  CB  ASP A 210       3.026  39.910  14.415  1.00  0.87           C  
ATOM   1612  CG  ASP A 210       1.880  40.606  15.131  1.00  0.87           C  
ATOM   1613  OD1 ASP A 210       1.351  40.038  16.122  1.00  0.87           O  
ATOM   1614  OD2 ASP A 210       1.530  41.727  14.684  1.00  0.87           O  
ATOM   1615  N   ASP A 211       6.183  38.568  14.756  1.00  0.87           N  
ATOM   1616  CA  ASP A 211       7.233  37.835  14.079  1.00  0.87           C  
ATOM   1617  C   ASP A 211       7.554  36.508  14.789  1.00  0.87           C  
ATOM   1618  O   ASP A 211       7.678  36.501  16.021  1.00  0.87           O  
ATOM   1619  CB  ASP A 211       8.478  38.732  13.982  1.00  0.87           C  
ATOM   1620  CG  ASP A 211       9.540  38.159  13.069  1.00  0.87           C  
ATOM   1621  OD1 ASP A 211      10.369  37.348  13.553  1.00  0.87           O  
ATOM   1622  OD2 ASP A 211       9.560  38.534  11.869  1.00  0.87           O  
ATOM   1623  N   PRO A 212       7.709  35.374  14.091  1.00  0.86           N  
ATOM   1624  CA  PRO A 212       7.980  34.089  14.726  1.00  0.86           C  
ATOM   1625  C   PRO A 212       9.249  34.036  15.550  1.00  0.86           C  
ATOM   1626  O   PRO A 212       9.244  33.370  16.582  1.00  0.86           O  
ATOM   1627  CB  PRO A 212       8.032  33.089  13.559  1.00  0.86           C  
ATOM   1628  CG  PRO A 212       7.148  33.719  12.481  1.00  0.86           C  
ATOM   1629  CD  PRO A 212       7.388  35.216  12.667  1.00  0.86           C  
ATOM   1630  N   ASP A 213      10.332  34.703  15.119  1.00  0.87           N  
ATOM   1631  CA  ASP A 213      11.589  34.708  15.834  1.00  0.87           C  
ATOM   1632  C   ASP A 213      11.631  35.810  16.881  1.00  0.87           C  
ATOM   1633  O   ASP A 213      12.115  35.617  17.996  1.00  0.87           O  
ATOM   1634  CB  ASP A 213      12.751  34.885  14.839  1.00  0.87           C  
ATOM   1635  CG  ASP A 213      12.779  33.700  13.894  1.00  0.87           C  
ATOM   1636  OD1 ASP A 213      13.118  32.588  14.375  1.00  0.87           O  
ATOM   1637  OD2 ASP A 213      12.453  33.890  12.695  1.00  0.87           O  
ATOM   1638  N   PHE A 214      11.107  37.020  16.580  1.00  0.87           N  
ATOM   1639  CA  PHE A 214      11.110  38.105  17.554  1.00  0.87           C  
ATOM   1640  C   PHE A 214      10.229  37.855  18.773  1.00  0.87           C  
ATOM   1641  O   PHE A 214      10.607  38.188  19.899  1.00  0.87           O  
ATOM   1642  CB  PHE A 214      10.762  39.499  16.963  1.00  0.87           C  
ATOM   1643  CG  PHE A 214      11.651  39.939  15.819  1.00  0.87           C  
ATOM   1644  CD1 PHE A 214      13.008  39.570  15.721  1.00  0.87           C  
ATOM   1645  CD2 PHE A 214      11.130  40.813  14.846  1.00  0.87           C  
ATOM   1646  CE1 PHE A 214      13.802  40.042  14.671  1.00  0.87           C  
ATOM   1647  CE2 PHE A 214      11.925  41.283  13.794  1.00  0.87           C  
ATOM   1648  CZ  PHE A 214      13.262  40.889  13.702  1.00  0.87           C  
ATOM   1649  N   ARG A 215       9.032  37.256  18.601  1.00  0.82           N  
ATOM   1650  CA  ARG A 215       8.103  37.068  19.702  1.00  0.82           C  
ATOM   1651  C   ARG A 215       8.591  36.206  20.874  1.00  0.82           C  
ATOM   1652  O   ARG A 215       8.382  36.650  22.008  1.00  0.82           O  
ATOM   1653  CB  ARG A 215       6.707  36.607  19.209  1.00  0.82           C  
ATOM   1654  CG  ARG A 215       5.636  36.461  20.315  1.00  0.82           C  
ATOM   1655  CD  ARG A 215       5.449  37.724  21.161  1.00  0.82           C  
ATOM   1656  NE  ARG A 215       4.376  37.443  22.159  1.00  0.82           N  
ATOM   1657  CZ  ARG A 215       3.083  37.724  21.957  1.00  0.82           C  
ATOM   1658  NH1 ARG A 215       2.632  38.187  20.793  1.00  0.82           N  
ATOM   1659  NH2 ARG A 215       2.223  37.539  22.958  1.00  0.82           N  
ATOM   1660  N   PRO A 216       9.257  35.054  20.752  1.00  0.87           N  
ATOM   1661  CA  PRO A 216       9.816  34.337  21.897  1.00  0.87           C  
ATOM   1662  C   PRO A 216      10.834  35.153  22.670  1.00  0.87           C  
ATOM   1663  O   PRO A 216      10.912  35.033  23.890  1.00  0.87           O  
ATOM   1664  CB  PRO A 216      10.442  33.068  21.293  1.00  0.87           C  
ATOM   1665  CG  PRO A 216       9.671  32.844  19.990  1.00  0.87           C  
ATOM   1666  CD  PRO A 216       9.344  34.260  19.526  1.00  0.87           C  
ATOM   1667  N   TYR A 217      11.627  36.006  21.998  1.00  0.88           N  
ATOM   1668  CA  TYR A 217      12.522  36.935  22.662  1.00  0.88           C  
ATOM   1669  C   TYR A 217      11.796  38.028  23.449  1.00  0.88           C  
ATOM   1670  O   TYR A 217      12.172  38.336  24.576  1.00  0.88           O  
ATOM   1671  CB  TYR A 217      13.519  37.568  21.661  1.00  0.88           C  
ATOM   1672  CG  TYR A 217      14.443  36.547  21.039  1.00  0.88           C  
ATOM   1673  CD1 TYR A 217      15.152  35.621  21.828  1.00  0.88           C  
ATOM   1674  CD2 TYR A 217      14.646  36.536  19.648  1.00  0.88           C  
ATOM   1675  CE1 TYR A 217      16.025  34.696  21.236  1.00  0.88           C  
ATOM   1676  CE2 TYR A 217      15.510  35.605  19.052  1.00  0.88           C  
ATOM   1677  CZ  TYR A 217      16.194  34.681  19.849  1.00  0.88           C  
ATOM   1678  OH  TYR A 217      17.045  33.728  19.255  1.00  0.88           O  
ATOM   1679  N   VAL A 218      10.694  38.610  22.916  1.00  0.91           N  
ATOM   1680  CA  VAL A 218       9.829  39.528  23.668  1.00  0.91           C  
ATOM   1681  C   VAL A 218       9.243  38.857  24.900  1.00  0.91           C  
ATOM   1682  O   VAL A 218       9.246  39.424  25.993  1.00  0.91           O  
ATOM   1683  CB  VAL A 218       8.689  40.089  22.808  1.00  0.91           C  
ATOM   1684  CG1 VAL A 218       7.672  40.910  23.635  1.00  0.91           C  
ATOM   1685  CG2 VAL A 218       9.277  40.983  21.702  1.00  0.91           C  
ATOM   1686  N   GLU A 219       8.772  37.599  24.767  1.00  0.85           N  
ATOM   1687  CA  GLU A 219       8.304  36.822  25.897  1.00  0.85           C  
ATOM   1688  C   GLU A 219       9.385  36.560  26.935  1.00  0.85           C  
ATOM   1689  O   GLU A 219       9.181  36.784  28.129  1.00  0.85           O  
ATOM   1690  CB  GLU A 219       7.755  35.464  25.416  1.00  0.85           C  
ATOM   1691  CG  GLU A 219       7.093  34.644  26.546  1.00  0.85           C  
ATOM   1692  CD  GLU A 219       6.815  33.209  26.132  1.00  0.85           C  
ATOM   1693  OE1 GLU A 219       6.802  32.360  27.067  1.00  0.85           O  
ATOM   1694  OE2 GLU A 219       6.568  32.956  24.934  1.00  0.85           O  
ATOM   1695  N   LEU A 220      10.588  36.137  26.492  1.00  0.88           N  
ATOM   1696  CA  LEU A 220      11.722  35.876  27.355  1.00  0.88           C  
ATOM   1697  C   LEU A 220      12.144  37.097  28.144  1.00  0.88           C  
ATOM   1698  O   LEU A 220      12.256  37.044  29.364  1.00  0.88           O  
ATOM   1699  CB  LEU A 220      12.921  35.384  26.503  1.00  0.88           C  
ATOM   1700  CG  LEU A 220      14.207  35.030  27.282  1.00  0.88           C  
ATOM   1701  CD1 LEU A 220      13.984  33.893  28.290  1.00  0.88           C  
ATOM   1702  CD2 LEU A 220      15.331  34.663  26.302  1.00  0.88           C  
ATOM   1703  N   TYR A 221      12.308  38.255  27.490  1.00  0.88           N  
ATOM   1704  CA  TYR A 221      12.704  39.490  28.140  1.00  0.88           C  
ATOM   1705  C   TYR A 221      11.673  40.044  29.113  1.00  0.88           C  
ATOM   1706  O   TYR A 221      12.019  40.584  30.159  1.00  0.88           O  
ATOM   1707  CB  TYR A 221      13.056  40.564  27.086  1.00  0.88           C  
ATOM   1708  CG  TYR A 221      14.203  40.164  26.182  1.00  0.88           C  
ATOM   1709  CD1 TYR A 221      15.233  39.264  26.538  1.00  0.88           C  
ATOM   1710  CD2 TYR A 221      14.236  40.733  24.901  1.00  0.88           C  
ATOM   1711  CE1 TYR A 221      16.241  38.930  25.619  1.00  0.88           C  
ATOM   1712  CE2 TYR A 221      15.244  40.408  23.989  1.00  0.88           C  
ATOM   1713  CZ  TYR A 221      16.240  39.499  24.343  1.00  0.88           C  
ATOM   1714  OH  TYR A 221      17.229  39.155  23.403  1.00  0.88           O  
ATOM   1715  N   ALA A 222      10.366  39.926  28.807  1.00  0.92           N  
ATOM   1716  CA  ALA A 222       9.307  40.269  29.738  1.00  0.92           C  
ATOM   1717  C   ALA A 222       9.262  39.395  30.990  1.00  0.92           C  
ATOM   1718  O   ALA A 222       9.022  39.875  32.095  1.00  0.92           O  
ATOM   1719  CB  ALA A 222       7.957  40.193  29.013  1.00  0.92           C  
ATOM   1720  N   LYS A 223       9.489  38.077  30.845  1.00  0.82           N  
ATOM   1721  CA  LYS A 223       9.568  37.157  31.965  1.00  0.82           C  
ATOM   1722  C   LYS A 223      10.876  37.246  32.738  1.00  0.82           C  
ATOM   1723  O   LYS A 223      10.903  37.036  33.948  1.00  0.82           O  
ATOM   1724  CB  LYS A 223       9.354  35.705  31.474  1.00  0.82           C  
ATOM   1725  CG  LYS A 223       7.926  35.455  30.966  1.00  0.82           C  
ATOM   1726  CD  LYS A 223       7.728  34.017  30.463  1.00  0.82           C  
ATOM   1727  CE  LYS A 223       6.266  33.719  30.124  1.00  0.82           C  
ATOM   1728  NZ  LYS A 223       6.138  32.363  29.565  1.00  0.82           N  
ATOM   1729  N   ASP A 224      11.992  37.535  32.049  1.00  0.87           N  
ATOM   1730  CA  ASP A 224      13.318  37.536  32.616  1.00  0.87           C  
ATOM   1731  C   ASP A 224      14.057  38.830  32.256  1.00  0.87           C  
ATOM   1732  O   ASP A 224      14.549  39.053  31.146  1.00  0.87           O  
ATOM   1733  CB  ASP A 224      14.023  36.246  32.121  1.00  0.87           C  
ATOM   1734  CG  ASP A 224      15.380  35.992  32.743  1.00  0.87           C  
ATOM   1735  OD1 ASP A 224      15.961  36.940  33.329  1.00  0.87           O  
ATOM   1736  OD2 ASP A 224      15.873  34.850  32.589  1.00  0.87           O  
ATOM   1737  N   GLU A 225      14.175  39.733  33.253  1.00  0.86           N  
ATOM   1738  CA  GLU A 225      14.979  40.935  33.156  1.00  0.86           C  
ATOM   1739  C   GLU A 225      16.471  40.654  33.123  1.00  0.86           C  
ATOM   1740  O   GLU A 225      17.221  41.336  32.425  1.00  0.86           O  
ATOM   1741  CB  GLU A 225      14.656  41.942  34.280  1.00  0.86           C  
ATOM   1742  CG  GLU A 225      15.447  43.270  34.160  1.00  0.86           C  
ATOM   1743  CD  GLU A 225      14.816  44.367  34.996  1.00  0.86           C  
ATOM   1744  OE1 GLU A 225      15.368  44.763  36.052  1.00  0.86           O  
ATOM   1745  OE2 GLU A 225      13.749  44.838  34.531  1.00  0.86           O  
ATOM   1746  N   GLU A 226      16.955  39.613  33.841  1.00  0.86           N  
ATOM   1747  CA  GLU A 226      18.361  39.247  33.801  1.00  0.86           C  
ATOM   1748  C   GLU A 226      18.791  38.818  32.404  1.00  0.86           C  
ATOM   1749  O   GLU A 226      19.804  39.285  31.879  1.00  0.86           O  
ATOM   1750  CB  GLU A 226      18.750  38.145  34.818  1.00  0.86           C  
ATOM   1751  CG  GLU A 226      20.262  37.838  34.746  1.00  0.86           C  
ATOM   1752  CD  GLU A 226      20.730  36.738  35.682  1.00  0.86           C  
ATOM   1753  OE1 GLU A 226      20.069  36.370  36.672  1.00  0.86           O  
ATOM   1754  OE2 GLU A 226      21.851  36.254  35.372  1.00  0.86           O  
ATOM   1755  N   ALA A 227      17.977  37.984  31.728  1.00  0.92           N  
ATOM   1756  CA  ALA A 227      18.176  37.608  30.343  1.00  0.92           C  
ATOM   1757  C   ALA A 227      18.176  38.804  29.400  1.00  0.92           C  
ATOM   1758  O   ALA A 227      19.070  38.948  28.562  1.00  0.92           O  
ATOM   1759  CB  ALA A 227      17.090  36.609  29.913  1.00  0.92           C  
ATOM   1760  N   PHE A 228      17.228  39.752  29.578  1.00  0.88           N  
ATOM   1761  CA  PHE A 228      17.213  41.004  28.836  1.00  0.88           C  
ATOM   1762  C   PHE A 228      18.487  41.816  29.028  1.00  0.88           C  
ATOM   1763  O   PHE A 228      19.086  42.277  28.062  1.00  0.88           O  
ATOM   1764  CB  PHE A 228      15.964  41.856  29.233  1.00  0.88           C  
ATOM   1765  CG  PHE A 228      15.946  43.241  28.619  1.00  0.88           C  
ATOM   1766  CD1 PHE A 228      16.248  43.443  27.260  1.00  0.88           C  
ATOM   1767  CD2 PHE A 228      15.738  44.362  29.440  1.00  0.88           C  
ATOM   1768  CE1 PHE A 228      16.417  44.739  26.756  1.00  0.88           C  
ATOM   1769  CE2 PHE A 228      15.883  45.659  28.933  1.00  0.88           C  
ATOM   1770  CZ  PHE A 228      16.245  45.847  27.594  1.00  0.88           C  
ATOM   1771  N   PHE A 229      18.962  41.984  30.273  1.00  0.89           N  
ATOM   1772  CA  PHE A 229      20.165  42.740  30.564  1.00  0.89           C  
ATOM   1773  C   PHE A 229      21.411  42.129  29.939  1.00  0.89           C  
ATOM   1774  O   PHE A 229      22.240  42.842  29.378  1.00  0.89           O  
ATOM   1775  CB  PHE A 229      20.344  42.906  32.100  1.00  0.89           C  
ATOM   1776  CG  PHE A 229      19.609  44.104  32.666  1.00  0.89           C  
ATOM   1777  CD1 PHE A 229      18.398  44.599  32.139  1.00  0.89           C  
ATOM   1778  CD2 PHE A 229      20.162  44.753  33.785  1.00  0.89           C  
ATOM   1779  CE1 PHE A 229      17.772  45.716  32.706  1.00  0.89           C  
ATOM   1780  CE2 PHE A 229      19.540  45.871  34.353  1.00  0.89           C  
ATOM   1781  CZ  PHE A 229      18.342  46.350  33.814  1.00  0.89           C  
ATOM   1782  N   ARG A 230      21.564  40.789  29.975  1.00  0.82           N  
ATOM   1783  CA  ARG A 230      22.659  40.108  29.305  1.00  0.82           C  
ATOM   1784  C   ARG A 230      22.645  40.257  27.783  1.00  0.82           C  
ATOM   1785  O   ARG A 230      23.641  40.656  27.180  1.00  0.82           O  
ATOM   1786  CB  ARG A 230      22.622  38.596  29.657  1.00  0.82           C  
ATOM   1787  CG  ARG A 230      22.898  38.296  31.145  1.00  0.82           C  
ATOM   1788  CD  ARG A 230      22.775  36.805  31.491  1.00  0.82           C  
ATOM   1789  NE  ARG A 230      23.070  36.635  32.953  1.00  0.82           N  
ATOM   1790  CZ  ARG A 230      24.281  36.591  33.523  1.00  0.82           C  
ATOM   1791  NH1 ARG A 230      24.341  36.424  34.838  1.00  0.82           N  
ATOM   1792  NH2 ARG A 230      25.407  36.705  32.842  1.00  0.82           N  
ATOM   1793  N   ASP A 231      21.500  39.988  27.127  1.00  0.90           N  
ATOM   1794  CA  ASP A 231      21.372  40.092  25.688  1.00  0.90           C  
ATOM   1795  C   ASP A 231      21.412  41.544  25.191  1.00  0.90           C  
ATOM   1796  O   ASP A 231      22.016  41.828  24.158  1.00  0.90           O  
ATOM   1797  CB  ASP A 231      20.137  39.295  25.213  1.00  0.90           C  
ATOM   1798  CG  ASP A 231      20.413  37.800  25.044  1.00  0.90           C  
ATOM   1799  OD1 ASP A 231      21.504  37.391  24.550  1.00  0.90           O  
ATOM   1800  OD2 ASP A 231      19.466  37.019  25.297  1.00  0.90           O  
ATOM   1801  N   TYR A 232      20.849  42.523  25.940  1.00  0.90           N  
ATOM   1802  CA  TYR A 232      21.054  43.949  25.692  1.00  0.90           C  
ATOM   1803  C   TYR A 232      22.519  44.380  25.791  1.00  0.90           C  
ATOM   1804  O   TYR A 232      23.015  45.163  24.981  1.00  0.90           O  
ATOM   1805  CB  TYR A 232      20.197  44.818  26.663  1.00  0.90           C  
ATOM   1806  CG  TYR A 232      20.257  46.281  26.294  1.00  0.90           C  
ATOM   1807  CD1 TYR A 232      21.214  47.139  26.856  1.00  0.90           C  
ATOM   1808  CD2 TYR A 232      19.404  46.781  25.305  1.00  0.90           C  
ATOM   1809  CE1 TYR A 232      21.338  48.457  26.403  1.00  0.90           C  
ATOM   1810  CE2 TYR A 232      19.518  48.101  24.846  1.00  0.90           C  
ATOM   1811  CZ  TYR A 232      20.504  48.933  25.385  1.00  0.90           C  
ATOM   1812  OH  TYR A 232      20.656  50.250  24.913  1.00  0.90           O  
ATOM   1813  N   ALA A 233      23.264  43.884  26.799  1.00  0.92           N  
ATOM   1814  CA  ALA A 233      24.667  44.201  26.973  1.00  0.92           C  
ATOM   1815  C   ALA A 233      25.532  43.730  25.818  1.00  0.92           C  
ATOM   1816  O   ALA A 233      26.371  44.467  25.300  1.00  0.92           O  
ATOM   1817  CB  ALA A 233      25.174  43.675  28.328  1.00  0.92           C  
ATOM   1818  N   ALA A 234      25.273  42.501  25.338  1.00  0.92           N  
ATOM   1819  CA  ALA A 234      25.876  41.975  24.135  1.00  0.92           C  
ATOM   1820  C   ALA A 234      25.529  42.771  22.878  1.00  0.92           C  
ATOM   1821  O   ALA A 234      26.403  43.135  22.090  1.00  0.92           O  
ATOM   1822  CB  ALA A 234      25.417  40.512  23.962  1.00  0.92           C  
ATOM   1823  N   SER A 235      24.239  43.090  22.672  1.00  0.89           N  
ATOM   1824  CA  SER A 235      23.777  43.826  21.510  1.00  0.89           C  
ATOM   1825  C   SER A 235      24.228  45.276  21.429  1.00  0.89           C  
ATOM   1826  O   SER A 235      24.650  45.727  20.367  1.00  0.89           O  
ATOM   1827  CB  SER A 235      22.250  43.695  21.317  1.00  0.89           C  
ATOM   1828  OG  SER A 235      21.499  44.387  22.313  1.00  0.89           O  
ATOM   1829  N   HIS A 236      24.207  46.042  22.550  1.00  0.89           N  
ATOM   1830  CA  HIS A 236      24.720  47.412  22.603  1.00  0.89           C  
ATOM   1831  C   HIS A 236      26.202  47.458  22.309  1.00  0.89           C  
ATOM   1832  O   HIS A 236      26.663  48.271  21.511  1.00  0.89           O  
ATOM   1833  CB  HIS A 236      24.470  48.072  23.987  1.00  0.89           C  
ATOM   1834  CG  HIS A 236      24.699  49.568  24.101  1.00  0.89           C  
ATOM   1835  ND1 HIS A 236      25.821  50.189  23.590  1.00  0.89           N  
ATOM   1836  CD2 HIS A 236      23.949  50.479  24.774  1.00  0.89           C  
ATOM   1837  CE1 HIS A 236      25.728  51.454  23.948  1.00  0.89           C  
ATOM   1838  NE2 HIS A 236      24.613  51.680  24.674  1.00  0.89           N  
ATOM   1839  N   LYS A 237      26.995  46.532  22.883  1.00  0.86           N  
ATOM   1840  CA  LYS A 237      28.417  46.481  22.604  1.00  0.86           C  
ATOM   1841  C   LYS A 237      28.716  46.254  21.130  1.00  0.86           C  
ATOM   1842  O   LYS A 237      29.469  47.000  20.514  1.00  0.86           O  
ATOM   1843  CB  LYS A 237      29.084  45.373  23.445  1.00  0.86           C  
ATOM   1844  CG  LYS A 237      30.616  45.386  23.369  1.00  0.86           C  
ATOM   1845  CD  LYS A 237      31.250  44.186  24.080  1.00  0.86           C  
ATOM   1846  CE  LYS A 237      32.775  44.334  24.133  1.00  0.86           C  
ATOM   1847  NZ  LYS A 237      33.341  43.305  25.008  1.00  0.86           N  
ATOM   1848  N   LYS A 238      28.038  45.283  20.486  1.00  0.86           N  
ATOM   1849  CA  LYS A 238      28.170  45.075  19.057  1.00  0.86           C  
ATOM   1850  C   LYS A 238      27.709  46.255  18.221  1.00  0.86           C  
ATOM   1851  O   LYS A 238      28.351  46.598  17.237  1.00  0.86           O  
ATOM   1852  CB  LYS A 238      27.423  43.813  18.601  1.00  0.86           C  
ATOM   1853  CG  LYS A 238      28.042  42.522  19.157  1.00  0.86           C  
ATOM   1854  CD  LYS A 238      27.580  41.303  18.354  1.00  0.86           C  
ATOM   1855  CE  LYS A 238      26.070  41.103  18.439  1.00  0.86           C  
ATOM   1856  NZ  LYS A 238      25.636  40.138  17.425  1.00  0.86           N  
ATOM   1857  N   LEU A 239      26.606  46.931  18.606  1.00  0.91           N  
ATOM   1858  CA  LEU A 239      26.175  48.170  17.984  1.00  0.91           C  
ATOM   1859  C   LEU A 239      27.220  49.277  18.097  1.00  0.91           C  
ATOM   1860  O   LEU A 239      27.573  49.919  17.113  1.00  0.91           O  
ATOM   1861  CB  LEU A 239      24.835  48.625  18.617  1.00  0.91           C  
ATOM   1862  CG  LEU A 239      24.243  49.957  18.107  1.00  0.91           C  
ATOM   1863  CD1 LEU A 239      23.722  49.863  16.664  1.00  0.91           C  
ATOM   1864  CD2 LEU A 239      23.131  50.419  19.059  1.00  0.91           C  
ATOM   1865  N   SER A 240      27.815  49.486  19.288  1.00  0.92           N  
ATOM   1866  CA  SER A 240      28.763  50.566  19.521  1.00  0.92           C  
ATOM   1867  C   SER A 240      30.108  50.333  18.849  1.00  0.92           C  
ATOM   1868  O   SER A 240      30.895  51.258  18.644  1.00  0.92           O  
ATOM   1869  CB  SER A 240      28.938  50.872  21.045  1.00  0.92           C  
ATOM   1870  OG  SER A 240      29.911  50.074  21.727  1.00  0.92           O  
ATOM   1871  N   GLU A 241      30.387  49.072  18.472  1.00  0.87           N  
ATOM   1872  CA  GLU A 241      31.609  48.641  17.831  1.00  0.87           C  
ATOM   1873  C   GLU A 241      31.413  48.304  16.347  1.00  0.87           C  
ATOM   1874  O   GLU A 241      32.309  47.783  15.693  1.00  0.87           O  
ATOM   1875  CB  GLU A 241      32.245  47.471  18.644  1.00  0.87           C  
ATOM   1876  CG  GLU A 241      32.648  47.913  20.088  1.00  0.87           C  
ATOM   1877  CD  GLU A 241      33.239  46.858  21.032  1.00  0.87           C  
ATOM   1878  OE1 GLU A 241      33.228  45.639  20.733  1.00  0.87           O  
ATOM   1879  OE2 GLU A 241      33.710  47.298  22.119  1.00  0.87           O  
ATOM   1880  N   LEU A 242      30.267  48.642  15.715  1.00  0.90           N  
ATOM   1881  CA  LEU A 242      30.064  48.405  14.284  1.00  0.90           C  
ATOM   1882  C   LEU A 242      31.039  49.127  13.349  1.00  0.90           C  
ATOM   1883  O   LEU A 242      31.048  50.353  13.267  1.00  0.90           O  
ATOM   1884  CB  LEU A 242      28.640  48.803  13.824  1.00  0.90           C  
ATOM   1885  CG  LEU A 242      27.498  47.914  14.339  1.00  0.90           C  
ATOM   1886  CD1 LEU A 242      26.158  48.532  13.930  1.00  0.90           C  
ATOM   1887  CD2 LEU A 242      27.600  46.465  13.839  1.00  0.90           C  
ATOM   1888  N   GLY A 243      31.878  48.362  12.604  1.00  0.88           N  
ATOM   1889  CA  GLY A 243      32.884  48.916  11.694  1.00  0.88           C  
ATOM   1890  C   GLY A 243      34.139  49.329  12.415  1.00  0.88           C  
ATOM   1891  O   GLY A 243      35.032  49.970  11.863  1.00  0.88           O  
ATOM   1892  N   PHE A 244      34.210  48.968  13.700  1.00  0.86           N  
ATOM   1893  CA  PHE A 244      35.279  49.252  14.611  1.00  0.86           C  
ATOM   1894  C   PHE A 244      35.825  47.969  15.211  1.00  0.86           C  
ATOM   1895  O   PHE A 244      35.210  47.313  16.043  1.00  0.86           O  
ATOM   1896  CB  PHE A 244      34.748  50.227  15.700  1.00  0.86           C  
ATOM   1897  CG  PHE A 244      35.720  50.517  16.805  1.00  0.86           C  
ATOM   1898  CD1 PHE A 244      36.967  51.090  16.527  1.00  0.86           C  
ATOM   1899  CD2 PHE A 244      35.409  50.163  18.129  1.00  0.86           C  
ATOM   1900  CE1 PHE A 244      37.914  51.245  17.546  1.00  0.86           C  
ATOM   1901  CE2 PHE A 244      36.343  50.336  19.156  1.00  0.86           C  
ATOM   1902  CZ  PHE A 244      37.602  50.870  18.859  1.00  0.86           C  
ATOM   1903  N   THR A 245      37.086  47.669  14.872  1.00  0.77           N  
ATOM   1904  CA  THR A 245      37.845  46.568  15.438  1.00  0.77           C  
ATOM   1905  C   THR A 245      37.644  45.231  14.742  1.00  0.77           C  
ATOM   1906  O   THR A 245      37.733  44.161  15.350  1.00  0.77           O  
ATOM   1907  CB  THR A 245      37.985  46.484  16.972  1.00  0.77           C  
ATOM   1908  OG1 THR A 245      36.964  45.853  17.741  1.00  0.77           O  
ATOM   1909  CG2 THR A 245      38.189  47.880  17.543  1.00  0.77           C  
ATOM   1910  N   PRO A 246      37.766  45.350  13.416  1.00  0.74           N  
ATOM   1911  CA  PRO A 246      36.935  44.620  12.445  1.00  0.74           C  
ATOM   1912  C   PRO A 246      35.423  44.730  12.490  1.00  0.74           C  
ATOM   1913  O   PRO A 246      34.896  45.763  12.976  1.00  0.74           O  
ATOM   1914  CB  PRO A 246      37.539  43.216  12.420  1.00  0.74           C  
ATOM   1915  CG  PRO A 246      39.045  43.507  12.592  1.00  0.74           C  
ATOM   1916  CD  PRO A 246      39.127  44.985  13.028  1.00  0.74           C  
ATOM   1917  OXT PRO A 246      34.760  43.838  11.886  1.00  0.74           O  
TER    1918      PRO A 246                                                      
END   
