# Supplementary material for: Identification and Characterization of the APX Gene Family and Its Expression Pattern under Phytohormone Treatment and Abiotic Stress in Populus trichocarpa
Source: Genes (Basel). 2021 Feb 25;12(3):334. doi: 10.3390/genes12030334 (PMC7996185; doi:10.3390/genes12030334)
Supplement: Supplementary file 1 [file genes-12-00334-s001.zip › Supplementary file 2/Supplementary file 2/APX2/model/01/report.json]

{"modelling":{"id":"16567c38d5b8287351c63172a3d9b672c054e6dc","trg_seq":"MALPVVDTEYLKEIEKARRDLRAVIAYKNCAPIMLRLAWHDAGTYDKNTKTGGANGSIRNEEECSHGSNNGLKIAIDSCEEVKVKHPKITYADLYQLAGVVAVEVTGGPTIDFVPGRRDSNTCPKEGRLPNAKLGSPHLRDIFY-RMGLSDKDIVALSGGHTLGRAHPERSGFDGPWTQEPLKFDNSYFVELLKGQTEGLLKLPTDTALLDDPDFRPYVELYAKDEEAFFRDYAASHKKLSELGFTPRSSVVKVKDSTVLAQSAVGVAVAAAVVILGYFYEVRKKMN","tpl_seq":"-SYPTVSADYQKAVEKAKKKLRGFIAEKRCAPLMLRLAWASAGTFDKGTKTGGPFGTIKHPAELAHSANNGLDIAVRLLEPLKAEFPILSYADFYQLAGVVAVEVTGGPEVPFHPGREDKPEPPPEGRLPDATKGSDHLRDVFGKAMGLTDQDIVALSGGHTIGAAHKERSGFEGPWTSNPLIFDNSYFTELLSGEKEGLLQLPSDKALLSDPVFRPLVDKYAADEDAFFADYAEAHQKLSELGFAD----------------------------------------","pdb_id":"2vcs","chain":"A","method":"X-RAY DIFFRACTION","short_method":"X-ray","coverage":0.8566433787,"resolution":1.6800000668,"description":"ASCORBATE PEROXIDASE","seq_sim":0.48734653,"assembly_id":1,"score":1.5985068083,"pred_lddt":0.8077262044,"seq_id":62.4489784241,"found_by":"HHblits","oligo_state":"monomer","comment":"e_value=8.2e-59, p_value=6.3e-63, score=418.6, ss_score=27, prob=100, gmqe_dist_const=0.9602494239807129, gmqe_reduced=0.06783930957317352, gmqe_cb_packing=-0.11114486306905746, gmqe_torsion=-0.4213583171367645, gmqe_ss_agreement=0.5518354177474976, gmqe_coverage=0.8566433787345886, gmqe_seq_id=62.448978424072266, gmqe_seq_sim=0.48734694719314575, gmqe_n_insertions=0, gmqe_n_deletions=1, gmqe_seqres_length=286, gmqe_seqres_coverage=0.8566433566433567, gmqe_profile_aln_score=418.6, gmqe_avg_entropy=1.9352846145629883","offset":14,"starttime":"03-11-20 (03:24:56)","QMean":{"global_scores":{"qmean4_norm_score":0.7900935421,"qmean4_z_score":0.3027570104,"qmean6_norm_score":0.7759685535,"qmean6_z_score":-0.080386412,"interaction_norm_score":-0.022363262,"interaction_z_score":-0.3340742285,"cbeta_norm_score":-0.015139401,"cbeta_z_score":0.4068297419,"packing_norm_score":-0.3744505411,"packing_z_score":0.006035144,"torsion_norm_score":-0.3570418011,"torsion_z_score":0.2553902183,"ss_agreement_norm_score":0.5523331503,"ss_agreement_z_score":-0.8296641255,"acc_agreement_norm_score":0.6693877551,"acc_agreement_z_score":-0.1236983996,"avg_local_score":0.8567647536,"avg_local_score_error":0.052},"local_scores":{"A":[null,0.7425062107,0.7589705392,0.8624771976,0.8708590215,0.8373082263,0.8104826938,0.7998752096,0.7596825711,0.8186556534,0.814168899,0.7860188661,0.8349662759,0.8787601795,0.8277520218,0.8412100133,0.9261463742,0.8304965786,0.7864094821,0.8685596617,0.891351112,0.790454085,0.854937533,0.8290395913,0.8369886265,0.8328635607,0.729853302,0.7714947797,0.7923581233,0.8793631942,0.8999102401,0.9009838591,0.878070717,0.8892319758,0.9080913287,0.8515319738,0.9109158271,0.9421429762,0.9001125979,0.8948678679,0.9226083747,0.9474600239,0.9264723052,0.9198818906,0.9084734328,0.8618951424,0.7985352744,0.7571844162,0.7505009451,0.7687112787,0.8448333331,0.9060865289,0.928869246,0.9376142322,0.8861383846,0.8947859824,0.8915946134,0.8820186632,0.8115755197,0.7704550893,0.7325033202,0.7317834894,0.7941135981,0.8389842157,0.8122205738,0.8145372547,0.8311205179,0.8219184876,0.826905622,0.8217675755,0.8467144734,0.8689337369,0.819545952,0.8472238376,0.9153792693,0.8680585428,0.8527975068,0.8710589458,0.8719015584,0.818949025,0.7950541828,0.8605367543,0.8243885285,0.8368639416,0.7993502923,0.8231291953,0.8271158241,0.8079305676,0.8759232804,0.8737795708,0.9056094351,0.9287881916,0.9177172019,0.9136664435,0.9357724098,0.9094009828,0.9260261802,0.9442285396,0.9374183074,0.916362975,0.9089474697,0.9213983882,0.9037296217,0.8679671896,0.8804676466,0.8858522425,0.9047704093,0.9117289251,0.8937354764,0.8701231319,0.8612639328,0.8586786221,0.8736911828,0.89175761,0.8971332327,0.9042870464,0.858298637,0.8240392751,0.857674308,0.8219337518,0.7402047733,0.7874400263,0.8531916972,0.8616182102,0.7774465196,0.7793652715,0.8327878086,0.8158371163,0.8830886341,0.858475696,0.7882207222,0.8353921368,0.7654968172,0.8105357065,0.8687732364,0.8638582709,0.8594488294,0.8227858973,0.868496431,0.7940482589,0.8548354074,0.8503714254,0.8651559863,0.6533810576,0.778742013,0.8622799281,0.8943978169,0.8887537023,0.896302152,0.8923558168,0.8644488607,0.8880429318,0.8967004792,0.9059609794,0.9226548263,0.9081593714,0.9209052068,0.9219646025,0.9103487265,0.8842841799,0.906276865,0.8867983554,0.8909073581,0.8271510507,0.873767471,0.8018466878,0.8005025712,0.7263856264,0.743863445,0.8126971551,0.8107105371,0.7957756947,0.8287667095,0.879842976,0.8911222264,0.8819657589,0.879152916,0.807678441,0.8109072616,0.8737754537,0.8563353016,0.8480326153,0.8989579308,0.8993290551,0.8850178128,0.9037822655,0.9175295909,0.9050420008,0.9096207011,0.8603048064,0.8865308989,0.8881103407,0.8262352959,0.8166416841,0.7458736148,0.7532178131,0.7560132039,0.8175960712,0.854985243,0.8753777848,0.8562355041,0.8784056981,0.8870039791,0.8793489846,0.9054940966,0.8943825824,0.9074840895,0.8853951342,0.8803144595,0.8748455017,0.8707251053,0.8582175768,0.8709513148,0.87244932,0.8151770478,0.8673749896,0.8782380468,0.9075991584,0.8466461326,0.8788318831,0.8839203001,0.9166064456,0.8234310662,0.8702008675,0.8633027888,0.8565732789,0.9215666556,0.8825652676,0.8924415098,0.8183701026,0.899196726,0.8952026233,0.9203525285,0.9226015344,0.8917864351,0.8882928531,0.8633797906,0.8591598837,0.9052945288,0.9170685663,0.8705034985,0.8982111467,0.884690999,0.8590418399,0.7716653447,0.7373092993,null,null,null,null,null,null,null,null,null,null,null,null,null,null,null,null,null,null,null,null,null,null,null,null,null,null,null,null,null,null,null,null,null,null,null,null,null,null,null,null]},"qmean_version":"4.1.0"},"title":"Modelling","endtime":"03-11-20 (03:25:02)","mod_engine":["ProMod3"],"ProMod3":{"version":"3.1.1"},"ProMod":null,"MODELLER":null,"SPDBV":null}}
