# Supplementary material for: Identification and Characterization of the APX Gene Family and Its Expression Pattern under Phytohormone Treatment and Abiotic Stress in Populus trichocarpa
Source: Genes (Basel). 2021 Feb 25;12(3):334. doi: 10.3390/genes12030334 (PMC7996185; doi:10.3390/genes12030334)
Supplement: Supplementary file 1 [file genes-12-00334-s001.zip › Supplementary file 2/Supplementary file 2/APX3/model/01/model.pdb]

TITLE     SWISS-MODEL SERVER (https://swissmodel.expasy.org)
TITLE    2 APX3
EXPDTA    THEORETICAL MODEL (SWISS-MODEL SERVER)
AUTHOR    SWISS-MODEL SERVER (SEE REFERENCE IN JRNL Records)
REVDAT   1   03-NOV-20 1MOD    1       03:30
JRNL        AUTH   A.WATERHOUSE,M.BERTONI,S.BIENERT,G.STUDER,G.TAURIELLO,
JRNL        AUTH 2 R.GUMIENNY,F.T.HEER,T.A.P.DE BEER,C.REMPFER,L.BORDOLI,
JRNL        AUTH 3 R.LEPORE,T.SCHWEDE
JRNL        TITL   SWISS-MODEL: HOMOLOGY MODELLING OF PROTEIN STRUCTURES AND
JRNL        TITL 2 COMPLEXES
JRNL        REF    NUCLEIC.ACIDS.RES..           V.  46 W296  2018
JRNL        PMID   29788355
JRNL        DOI    10.1093/nar/gky427
REMARK   1
REMARK   1 REFERENCE 1
REMARK   1  AUTH   S.BIENERT,A.WATERHOUSE,T.A.P.DE BEER,G.TAURIELLO,G.STUDER,
REMARK   1  AUTH 2 L.BORDOLI,T.SCHWEDE
REMARK   1  TITL   THE SWISS-MODEL REPOSITORY - NEW FEATURES AND FUNCTIONALITY
REMARK   1  REF    NUCLEIC.ACIDS.RES..           V.  22       2017
REMARK   1  REFN                   ISSN 0305-1048
REMARK   1  PMID   27899672
REMARK   1  DOI    10.1093/nar/gkw1132
REMARK   1
REMARK   1 REFERENCE 2
REMARK   1  AUTH   N.GUEX,M.C.PEITSCH,T.SCHWEDE
REMARK   1  TITL   AUTOMATED COMPARATIVE PROTEIN STRUCTURE MODELING WITH
REMARK   1  TITL 2 SWISS-MODEL AND SWISS-PDBVIEWER: A HISTORICAL PERSPECTIVE
REMARK   1  REF    ELECTROPHORESIS               V.  30       2009
REMARK   1  REFN                   ISSN 0173-0835
REMARK   1  PMID   19517507
REMARK   1  DOI    10.1002/elps.200900140
REMARK   1
REMARK   1 REFERENCE 3
REMARK   1  AUTH   P.BENKERT,M.BIASINI,T.SCHWEDE
REMARK   1  TITL   TOWARD THE ESTIMATION OF THE ABSOLUTE QUALITY OF INDIVIDUAL
REMARK   1  TITL 2 PROTEIN STRUCTURE MODELS
REMARK   1  REF    BIOINFORMATICS                V.  27       2011
REMARK   1  REFN                   ISSN 1367-4803
REMARK   1  PMID   21134891
REMARK   1  DOI    10.1093/bioinformatics/btq662
REMARK   1
REMARK   1 REFERENCE 4
REMARK   1  AUTH   M.BERTONI,F.KIEFER,M.BIASINI,L.BORDOLI,T.SCHWEDE
REMARK   1  TITL   MODELING PROTEIN QUATERNARY STRUCTURE OF HOMO- AND
REMARK   1  TITL 2 HETERO-OLIGOMERS BEYOND BINARY INTERACTIONS BY HOMOLOGY
REMARK   1  REF    SCI.REP.                      V.   7       2017
REMARK   1  REFN                   ISSN
REMARK   1  PMID   28874689
REMARK   1  DOI    10.1038/s41598-017-09654-8
REMARK   1
REMARK   1 DISCLAIMER
REMARK   1 The SWISS-MODEL SERVER produces theoretical models for proteins.
REMARK   1 The results of any theoretical modelling procedure is
REMARK   1 NON-EXPERIMENTAL and MUST be considered with care. These models may
REMARK   1 contain significant errors. This is especially true for automated
REMARK   1 modeling since there is no human intervention during model
REMARK   1 building. Please read the header section and the logfile carefully
REMARK   1 to know what templates and alignments were used during the model
REMARK   1 building process. All information by the SWISS-MODEL SERVER is
REMARK   1 provided "AS-IS", without any warranty, expressed or implied.
REMARK   2
REMARK   2 COPYRIGHT NOTICE
REMARK   2 This SWISS-MODEL protein model is copyright. It is produced by the
REMARK   2 SWISS-MODEL server, developed by the Computational Structural
REMARK   2 Biology Group at the SIB Swiss Institute of Bioinformatics at the
REMARK   2 Biozentrum, University of Basel (https://swissmodel.expasy.org). This
REMARK   2 model is licensed under the CC BY-SA 4.0 Creative Commons
REMARK   2 Attribution-ShareAlike 4.0 International License
REMARK   2 (https://creativecommons.org/licenses/by-sa/4.0/legalcode), i.e. you
REMARK   2 can copy and redistribute the model in any medium or format,
REMARK   2 transform and build upon the model for any purpose, even
REMARK   2 commercially, under the following terms:
REMARK   2 Attribution - You must give appropriate credit, provide a link to
REMARK   2 the license, and indicate if changes were made. You may do so in any
REMARK   2 reasonable manner, but not in any way that suggests the licensor
REMARK   2 endorses you or your use. When you publish, patent or distribute
REMARK   2 results that were fully or partially based on the model, please cite
REMARK   2 the corresponding papers mentioned under JRNL.
REMARK   2 ShareAlike - If you remix, transform, or build upon the material,
REMARK   2 you must distribute your contributions under the same license as the
REMARK   2 original.
REMARK   2 No additional restrictions - you may not apply legal terms or
REMARK   2 technological measures that legally restrict others from doing
REMARK   2 anything the license permits.
REMARK   2 Find a human-readable summary of (and not a substitute for) the
REMARK   2 CC BY-SA 4.0 license at this link:
REMARK   2 https://creativecommons.org/licenses/by-sa/4.0/
REMARK   3 
REMARK   3 MODEL INFORMATION
REMARK   3  ENGIN   PROMOD3
REMARK   3  VERSN   3.1.1
REMARK   3  OSTAT   monomer
REMARK   3  OSRSN   PREDICTION
REMARK   3  QSPRD   0.000
REMARK   3  GMQE    0.73
REMARK   3  QMNV    4.1.0
REMARK   3  QMN4    0.47
REMARK   3  MODT    FALSE
REMARK   3 
REMARK   3 TEMPLATE 1
REMARK   3  PDBID   2y6a
REMARK   3  CHAIN   A
REMARK   3  MMCIF   A
REMARK   3  PDBV    2020-10-24
REMARK   3  SMTLE   2y6a.1.A
REMARK   3  SMTLV   2020-11-02
REMARK   3  MTHD    X-RAY DIFFRACTION 2.00 A
REMARK   3  FOUND   HHblits
REMARK   3  GMQE    0.73
REMARK   3  SIM     0.49
REMARK   3  SID     62.86
REMARK   3  OSTAT   monomer
REMARK   3  LIGND   HEM
REMARK   3  LIGND 2 HEM
REMARK   3  ALN A TRG MAGKVVDAEYSKEIEKARRDLRALIASKSCAPIMLRLAWHDAGTYDAKTKTGGPDGSI
REMARK   3  ALN A TRG RNEKELAHAANNGIKIAIDFCEGIKAKHPKITYADLYQLAGVVAVEVTGGPTIDFVPG
REMARK   3  ALN A TRG RKDSPESPEEGRLPDAKQGATHLRDVFY-RMGLSDKDIVALSGGHTLGRAHRDRSGFD
REMARK   3  ALN A TRG GPWTKEPLKFDNSYFQELLKGDSEGLLKLQTDRVLVEDPKFCKYVLLYAEDEDAFFSD
REMARK   3  ALN A TRG YAASHKKLSELGFTPPSSSLKAITKNRTLLAQSAVGVAVAATVIILSYFYEINRRV
REMARK   3  ALN A TPL -SYPTVSADYQKAVEKAKKKLRGFIAEKRCAPLMLALAWHSAGTFDKGTKTGGPFGTI
REMARK   3  ALN A TPL KHPAELAHSANNGLDIAVRLLEPLKAEFPILSYADFYQLAGVVAVEVTGGPEVPFHPG
REMARK   3  ALN A TPL REDKPEPPPEGRLPDATKGSDHLRDVFGKAMGLTDQDIVALSGGHTIGAAHKERSGFE
REMARK   3  ALN A TPL GPWTSNPLIFDNSYFTELLSGEKEGLLQLPSDKALLSDPVFRPLVDKYAADEDAFFAD
REMARK   3  ALN A TPL YAEAHQKLSELGFAD-----------------------------------------
REMARK   3  ALN A OFF 2
ATOM      1  N   ALA A   2      39.820  43.607  17.225  1.00  0.71           N  
ATOM      2  CA  ALA A   2      41.219  43.865  17.713  1.00  0.71           C  
ATOM      3  C   ALA A   2      41.483  45.283  18.240  1.00  0.71           C  
ATOM      4  O   ALA A   2      41.817  46.183  17.475  1.00  0.71           O  
ATOM      5  CB  ALA A   2      42.212  43.505  16.581  1.00  0.71           C  
ATOM      6  N   GLY A   3      41.297  45.563  19.560  1.00  0.76           N  
ATOM      7  CA  GLY A   3      41.324  46.947  20.054  1.00  0.76           C  
ATOM      8  C   GLY A   3      42.661  47.624  19.919  1.00  0.76           C  
ATOM      9  O   GLY A   3      43.701  47.050  20.231  1.00  0.76           O  
ATOM     10  N   LYS A   4      42.639  48.877  19.432  1.00  0.72           N  
ATOM     11  CA  LYS A   4      43.822  49.711  19.309  1.00  0.72           C  
ATOM     12  C   LYS A   4      44.414  50.102  20.640  1.00  0.72           C  
ATOM     13  O   LYS A   4      43.720  50.288  21.634  1.00  0.72           O  
ATOM     14  CB  LYS A   4      43.612  50.992  18.473  1.00  0.72           C  
ATOM     15  CG  LYS A   4      43.301  50.655  17.019  1.00  0.72           C  
ATOM     16  CD  LYS A   4      43.042  51.911  16.191  1.00  0.72           C  
ATOM     17  CE  LYS A   4      42.700  51.555  14.751  1.00  0.72           C  
ATOM     18  NZ  LYS A   4      42.358  52.794  14.035  1.00  0.72           N  
ATOM     19  N   VAL A   5      45.746  50.250  20.656  1.00  0.73           N  
ATOM     20  CA  VAL A   5      46.481  50.816  21.765  1.00  0.73           C  
ATOM     21  C   VAL A   5      46.267  52.318  21.771  1.00  0.73           C  
ATOM     22  O   VAL A   5      46.423  52.972  20.740  1.00  0.73           O  
ATOM     23  CB  VAL A   5      47.965  50.506  21.641  1.00  0.73           C  
ATOM     24  CG1 VAL A   5      48.772  51.104  22.813  1.00  0.73           C  
ATOM     25  CG2 VAL A   5      48.129  48.976  21.590  1.00  0.73           C  
ATOM     26  N   VAL A   6      45.888  52.890  22.928  1.00  0.79           N  
ATOM     27  CA  VAL A   6      45.809  54.317  23.128  1.00  0.79           C  
ATOM     28  C   VAL A   6      46.727  54.605  24.290  1.00  0.79           C  
ATOM     29  O   VAL A   6      46.965  53.739  25.134  1.00  0.79           O  
ATOM     30  CB  VAL A   6      44.407  54.861  23.429  1.00  0.79           C  
ATOM     31  CG1 VAL A   6      43.505  54.671  22.196  1.00  0.79           C  
ATOM     32  CG2 VAL A   6      43.770  54.230  24.686  1.00  0.79           C  
ATOM     33  N   ASP A   7      47.308  55.816  24.335  1.00  0.78           N  
ATOM     34  CA  ASP A   7      48.203  56.247  25.390  1.00  0.78           C  
ATOM     35  C   ASP A   7      47.609  56.251  26.796  1.00  0.78           C  
ATOM     36  O   ASP A   7      46.401  56.366  27.001  1.00  0.78           O  
ATOM     37  CB  ASP A   7      48.786  57.649  25.096  1.00  0.78           C  
ATOM     38  CG  ASP A   7      49.602  57.654  23.810  1.00  0.78           C  
ATOM     39  OD1 ASP A   7      50.055  56.564  23.385  1.00  0.78           O  
ATOM     40  OD2 ASP A   7      49.765  58.764  23.251  1.00  0.78           O  
ATOM     41  N   ALA A   8      48.474  56.175  27.834  1.00  0.81           N  
ATOM     42  CA  ALA A   8      48.064  56.274  29.225  1.00  0.81           C  
ATOM     43  C   ALA A   8      47.324  57.568  29.554  1.00  0.81           C  
ATOM     44  O   ALA A   8      46.344  57.572  30.298  1.00  0.81           O  
ATOM     45  CB  ALA A   8      49.282  56.113  30.156  1.00  0.81           C  
ATOM     46  N   GLU A   9      47.749  58.695  28.950  1.00  0.77           N  
ATOM     47  CA  GLU A   9      47.017  59.942  28.985  1.00  0.77           C  
ATOM     48  C   GLU A   9      45.627  59.856  28.364  1.00  0.77           C  
ATOM     49  O   GLU A   9      44.660  60.343  28.937  1.00  0.77           O  
ATOM     50  CB  GLU A   9      47.818  61.050  28.296  1.00  0.77           C  
ATOM     51  CG  GLU A   9      49.127  61.447  29.028  1.00  0.77           C  
ATOM     52  CD  GLU A   9      49.754  62.641  28.315  1.00  0.77           C  
ATOM     53  OE1 GLU A   9      49.212  62.985  27.227  1.00  0.77           O  
ATOM     54  OE2 GLU A   9      50.666  63.291  28.869  1.00  0.77           O  
ATOM     55  N   TYR A  10      45.462  59.183  27.205  1.00  0.81           N  
ATOM     56  CA  TYR A  10      44.162  58.990  26.583  1.00  0.81           C  
ATOM     57  C   TYR A  10      43.221  58.195  27.488  1.00  0.81           C  
ATOM     58  O   TYR A  10      42.083  58.589  27.728  1.00  0.81           O  
ATOM     59  CB  TYR A  10      44.365  58.255  25.231  1.00  0.81           C  
ATOM     60  CG  TYR A  10      43.191  58.382  24.299  1.00  0.81           C  
ATOM     61  CD1 TYR A  10      41.978  57.700  24.507  1.00  0.81           C  
ATOM     62  CD2 TYR A  10      43.305  59.238  23.197  1.00  0.81           C  
ATOM     63  CE1 TYR A  10      40.871  57.946  23.684  1.00  0.81           C  
ATOM     64  CE2 TYR A  10      42.206  59.480  22.369  1.00  0.81           C  
ATOM     65  CZ  TYR A  10      40.984  58.850  22.626  1.00  0.81           C  
ATOM     66  OH  TYR A  10      39.869  59.141  21.814  1.00  0.81           O  
ATOM     67  N   SER A  11      43.720  57.086  28.076  1.00  0.81           N  
ATOM     68  CA  SER A  11      42.973  56.259  29.021  1.00  0.81           C  
ATOM     69  C   SER A  11      42.503  57.018  30.260  1.00  0.81           C  
ATOM     70  O   SER A  11      41.373  56.875  30.717  1.00  0.81           O  
ATOM     71  CB  SER A  11      43.797  55.047  29.523  1.00  0.81           C  
ATOM     72  OG  SER A  11      44.114  54.158  28.451  1.00  0.81           O  
ATOM     73  N   LYS A  12      43.378  57.879  30.817  1.00  0.78           N  
ATOM     74  CA  LYS A  12      43.111  58.771  31.936  1.00  0.78           C  
ATOM     75  C   LYS A  12      41.984  59.779  31.660  1.00  0.78           C  
ATOM     76  O   LYS A  12      41.112  59.994  32.512  1.00  0.78           O  
ATOM     77  CB  LYS A  12      44.465  59.459  32.324  1.00  0.78           C  
ATOM     78  CG  LYS A  12      44.438  60.876  32.916  1.00  0.78           C  
ATOM     79  CD  LYS A  12      43.925  60.896  34.351  1.00  0.78           C  
ATOM     80  CE  LYS A  12      43.327  62.240  34.713  1.00  0.78           C  
ATOM     81  NZ  LYS A  12      42.711  62.044  36.033  1.00  0.78           N  
ATOM     82  N   GLU A  13      41.979  60.396  30.455  1.00  0.82           N  
ATOM     83  CA  GLU A  13      40.944  61.302  29.965  1.00  0.82           C  
ATOM     84  C   GLU A  13      39.612  60.570  29.783  1.00  0.82           C  
ATOM     85  O   GLU A  13      38.564  61.093  30.152  1.00  0.82           O  
ATOM     86  CB  GLU A  13      41.359  62.107  28.692  1.00  0.82           C  
ATOM     87  CG  GLU A  13      42.643  62.993  28.824  1.00  0.82           C  
ATOM     88  CD  GLU A  13      42.634  64.053  29.939  1.00  0.82           C  
ATOM     89  OE1 GLU A  13      41.864  65.031  29.807  1.00  0.82           O  
ATOM     90  OE2 GLU A  13      43.451  63.910  30.890  1.00  0.82           O  
ATOM     91  N   ILE A  14      39.602  59.305  29.283  1.00  0.88           N  
ATOM     92  CA  ILE A  14      38.393  58.465  29.227  1.00  0.88           C  
ATOM     93  C   ILE A  14      37.733  58.278  30.589  1.00  0.88           C  
ATOM     94  O   ILE A  14      36.535  58.518  30.753  1.00  0.88           O  
ATOM     95  CB  ILE A  14      38.665  57.081  28.617  1.00  0.88           C  
ATOM     96  CG1 ILE A  14      39.062  57.163  27.127  1.00  0.88           C  
ATOM     97  CG2 ILE A  14      37.477  56.102  28.798  1.00  0.88           C  
ATOM     98  CD1 ILE A  14      37.999  57.798  26.229  1.00  0.88           C  
ATOM     99  N   GLU A  15      38.518  57.902  31.616  1.00  0.83           N  
ATOM    100  CA  GLU A  15      38.035  57.745  32.975  1.00  0.83           C  
ATOM    101  C   GLU A  15      37.548  59.036  33.618  1.00  0.83           C  
ATOM    102  O   GLU A  15      36.514  59.079  34.289  1.00  0.83           O  
ATOM    103  CB  GLU A  15      39.109  57.069  33.864  1.00  0.83           C  
ATOM    104  CG  GLU A  15      39.338  55.571  33.531  1.00  0.83           C  
ATOM    105  CD  GLU A  15      38.018  54.796  33.474  1.00  0.83           C  
ATOM    106  OE1 GLU A  15      37.229  54.866  34.454  1.00  0.83           O  
ATOM    107  OE2 GLU A  15      37.754  54.153  32.426  1.00  0.83           O  
ATOM    108  N   LYS A  16      38.270  60.155  33.411  1.00  0.85           N  
ATOM    109  CA  LYS A  16      37.838  61.458  33.885  1.00  0.85           C  
ATOM    110  C   LYS A  16      36.561  61.954  33.192  1.00  0.85           C  
ATOM    111  O   LYS A  16      35.605  62.372  33.849  1.00  0.85           O  
ATOM    112  CB  LYS A  16      39.014  62.456  33.769  1.00  0.85           C  
ATOM    113  CG  LYS A  16      38.769  63.795  34.484  1.00  0.85           C  
ATOM    114  CD  LYS A  16      40.018  64.693  34.458  1.00  0.85           C  
ATOM    115  CE  LYS A  16      39.862  66.055  35.146  1.00  0.85           C  
ATOM    116  NZ  LYS A  16      40.301  65.984  36.561  1.00  0.85           N  
ATOM    117  N   ALA A  17      36.488  61.833  31.848  1.00  0.94           N  
ATOM    118  CA  ALA A  17      35.314  62.135  31.049  1.00  0.94           C  
ATOM    119  C   ALA A  17      34.107  61.292  31.418  1.00  0.94           C  
ATOM    120  O   ALA A  17      33.000  61.812  31.534  1.00  0.94           O  
ATOM    121  CB  ALA A  17      35.608  62.038  29.533  1.00  0.94           C  
ATOM    122  N   ARG A  18      34.282  59.980  31.684  1.00  0.83           N  
ATOM    123  CA  ARG A  18      33.212  59.106  32.129  1.00  0.83           C  
ATOM    124  C   ARG A  18      32.540  59.596  33.405  1.00  0.83           C  
ATOM    125  O   ARG A  18      31.316  59.646  33.508  1.00  0.83           O  
ATOM    126  CB  ARG A  18      33.783  57.689  32.372  1.00  0.83           C  
ATOM    127  CG  ARG A  18      32.751  56.640  32.833  1.00  0.83           C  
ATOM    128  CD  ARG A  18      33.376  55.261  33.058  1.00  0.83           C  
ATOM    129  NE  ARG A  18      32.275  54.330  33.510  1.00  0.83           N  
ATOM    130  CZ  ARG A  18      32.492  53.037  33.794  1.00  0.83           C  
ATOM    131  NH1 ARG A  18      31.487  52.238  34.141  1.00  0.83           N  
ATOM    132  NH2 ARG A  18      33.716  52.520  33.770  1.00  0.83           N  
ATOM    133  N   ARG A  19      33.339  60.021  34.400  1.00  0.79           N  
ATOM    134  CA  ARG A  19      32.832  60.618  35.618  1.00  0.79           C  
ATOM    135  C   ARG A  19      32.105  61.953  35.425  1.00  0.79           C  
ATOM    136  O   ARG A  19      31.007  62.142  35.953  1.00  0.79           O  
ATOM    137  CB  ARG A  19      33.987  60.811  36.618  1.00  0.79           C  
ATOM    138  CG  ARG A  19      33.541  61.354  37.990  1.00  0.79           C  
ATOM    139  CD  ARG A  19      34.668  62.056  38.734  1.00  0.79           C  
ATOM    140  NE  ARG A  19      35.017  63.259  37.903  1.00  0.79           N  
ATOM    141  CZ  ARG A  19      36.121  64.006  38.066  1.00  0.79           C  
ATOM    142  NH1 ARG A  19      36.303  65.067  37.286  1.00  0.79           N  
ATOM    143  NH2 ARG A  19      36.998  63.708  39.014  1.00  0.79           N  
ATOM    144  N   ASP A  20      32.686  62.894  34.649  1.00  0.88           N  
ATOM    145  CA  ASP A  20      32.108  64.199  34.348  1.00  0.88           C  
ATOM    146  C   ASP A  20      30.781  64.055  33.576  1.00  0.88           C  
ATOM    147  O   ASP A  20      29.780  64.706  33.884  1.00  0.88           O  
ATOM    148  CB  ASP A  20      33.152  65.081  33.573  1.00  0.88           C  
ATOM    149  CG  ASP A  20      34.362  65.485  34.407  1.00  0.88           C  
ATOM    150  OD1 ASP A  20      34.382  65.118  35.611  1.00  0.88           O  
ATOM    151  OD2 ASP A  20      35.268  66.185  33.882  1.00  0.88           O  
ATOM    152  N   LEU A  21      30.720  63.126  32.593  1.00  0.89           N  
ATOM    153  CA  LEU A  21      29.512  62.759  31.866  1.00  0.89           C  
ATOM    154  C   LEU A  21      28.408  62.216  32.757  1.00  0.89           C  
ATOM    155  O   LEU A  21      27.247  62.569  32.575  1.00  0.89           O  
ATOM    156  CB  LEU A  21      29.799  61.742  30.729  1.00  0.89           C  
ATOM    157  CG  LEU A  21      30.496  62.364  29.500  1.00  0.89           C  
ATOM    158  CD1 LEU A  21      31.117  61.281  28.604  1.00  0.89           C  
ATOM    159  CD2 LEU A  21      29.546  63.258  28.685  1.00  0.89           C  
ATOM    160  N   ARG A  22      28.714  61.374  33.770  1.00  0.80           N  
ATOM    161  CA  ARG A  22      27.694  60.882  34.694  1.00  0.80           C  
ATOM    162  C   ARG A  22      26.989  61.990  35.470  1.00  0.80           C  
ATOM    163  O   ARG A  22      25.764  62.017  35.580  1.00  0.80           O  
ATOM    164  CB  ARG A  22      28.277  59.963  35.796  1.00  0.80           C  
ATOM    165  CG  ARG A  22      28.811  58.584  35.389  1.00  0.80           C  
ATOM    166  CD  ARG A  22      29.608  58.003  36.560  1.00  0.80           C  
ATOM    167  NE  ARG A  22      29.948  56.609  36.219  1.00  0.80           N  
ATOM    168  CZ  ARG A  22      30.977  55.899  36.681  1.00  0.80           C  
ATOM    169  NH1 ARG A  22      31.989  56.483  37.311  1.00  0.80           N  
ATOM    170  NH2 ARG A  22      30.935  54.578  36.520  1.00  0.80           N  
ATOM    171  N   ALA A  23      27.774  62.934  36.023  1.00  0.88           N  
ATOM    172  CA  ALA A  23      27.270  64.068  36.766  1.00  0.88           C  
ATOM    173  C   ALA A  23      26.477  65.038  35.905  1.00  0.88           C  
ATOM    174  O   ALA A  23      25.389  65.476  36.275  1.00  0.88           O  
ATOM    175  CB  ALA A  23      28.446  64.803  37.436  1.00  0.88           C  
ATOM    176  N   LEU A  24      26.990  65.368  34.707  1.00  0.85           N  
ATOM    177  CA  LEU A  24      26.276  66.203  33.758  1.00  0.85           C  
ATOM    178  C   LEU A  24      25.003  65.598  33.194  1.00  0.85           C  
ATOM    179  O   LEU A  24      23.968  66.254  33.088  1.00  0.85           O  
ATOM    180  CB  LEU A  24      27.159  66.481  32.544  1.00  0.85           C  
ATOM    181  CG  LEU A  24      26.512  67.389  31.487  1.00  0.85           C  
ATOM    182  CD1 LEU A  24      26.496  68.854  31.933  1.00  0.85           C  
ATOM    183  CD2 LEU A  24      27.364  67.230  30.253  1.00  0.85           C  
ATOM    184  N   ILE A  25      25.049  64.324  32.766  1.00  0.85           N  
ATOM    185  CA  ILE A  25      23.898  63.678  32.166  1.00  0.85           C  
ATOM    186  C   ILE A  25      22.763  63.502  33.166  1.00  0.85           C  
ATOM    187  O   ILE A  25      21.596  63.745  32.844  1.00  0.85           O  
ATOM    188  CB  ILE A  25      24.276  62.384  31.455  1.00  0.85           C  
ATOM    189  CG1 ILE A  25      25.117  62.725  30.202  1.00  0.85           C  
ATOM    190  CG2 ILE A  25      23.018  61.589  31.060  1.00  0.85           C  
ATOM    191  CD1 ILE A  25      25.700  61.487  29.514  1.00  0.85           C  
ATOM    192  N   ALA A  26      23.097  63.109  34.417  1.00  0.85           N  
ATOM    193  CA  ALA A  26      22.155  62.991  35.511  1.00  0.85           C  
ATOM    194  C   ALA A  26      21.541  64.326  35.942  1.00  0.85           C  
ATOM    195  O   ALA A  26      20.336  64.419  36.155  1.00  0.85           O  
ATOM    196  CB  ALA A  26      22.839  62.312  36.717  1.00  0.85           C  
ATOM    197  N   SER A  27      22.356  65.404  36.062  1.00  0.79           N  
ATOM    198  CA  SER A  27      21.879  66.750  36.406  1.00  0.79           C  
ATOM    199  C   SER A  27      20.992  67.396  35.363  1.00  0.79           C  
ATOM    200  O   SER A  27      20.031  68.094  35.678  1.00  0.79           O  
ATOM    201  CB  SER A  27      22.992  67.783  36.787  1.00  0.79           C  
ATOM    202  OG  SER A  27      23.769  68.282  35.690  1.00  0.79           O  
ATOM    203  N   LYS A  28      21.317  67.199  34.073  1.00  0.78           N  
ATOM    204  CA  LYS A  28      20.569  67.775  32.977  1.00  0.78           C  
ATOM    205  C   LYS A  28      19.334  66.982  32.582  1.00  0.78           C  
ATOM    206  O   LYS A  28      18.486  67.486  31.849  1.00  0.78           O  
ATOM    207  CB  LYS A  28      21.514  67.857  31.753  1.00  0.78           C  
ATOM    208  CG  LYS A  28      21.158  68.888  30.669  1.00  0.78           C  
ATOM    209  CD  LYS A  28      21.202  70.350  31.151  1.00  0.78           C  
ATOM    210  CE  LYS A  28      22.609  70.821  31.531  1.00  0.78           C  
ATOM    211  NZ  LYS A  28      22.565  72.215  32.031  1.00  0.78           N  
ATOM    212  N   SER A  29      19.224  65.715  33.035  1.00  0.84           N  
ATOM    213  CA  SER A  29      18.129  64.797  32.723  1.00  0.84           C  
ATOM    214  C   SER A  29      18.066  64.427  31.246  1.00  0.84           C  
ATOM    215  O   SER A  29      17.006  64.188  30.666  1.00  0.84           O  
ATOM    216  CB  SER A  29      16.751  65.302  33.220  1.00  0.84           C  
ATOM    217  OG  SER A  29      16.710  65.359  34.647  1.00  0.84           O  
ATOM    218  N   CYS A  30      19.252  64.328  30.601  1.00  0.89           N  
ATOM    219  CA  CYS A  30      19.388  64.235  29.157  1.00  0.89           C  
ATOM    220  C   CYS A  30      19.830  62.861  28.674  1.00  0.89           C  
ATOM    221  O   CYS A  30      20.129  62.678  27.495  1.00  0.89           O  
ATOM    222  CB  CYS A  30      20.327  65.341  28.585  1.00  0.89           C  
ATOM    223  SG  CYS A  30      22.059  65.260  29.146  1.00  0.89           S  
ATOM    224  N   ALA A  31      19.823  61.833  29.550  1.00  0.91           N  
ATOM    225  CA  ALA A  31      20.217  60.470  29.199  1.00  0.91           C  
ATOM    226  C   ALA A  31      19.497  59.864  27.967  1.00  0.91           C  
ATOM    227  O   ALA A  31      20.182  59.304  27.105  1.00  0.91           O  
ATOM    228  CB  ALA A  31      20.160  59.545  30.443  1.00  0.91           C  
ATOM    229  N   PRO A  32      18.186  59.989  27.751  1.00  0.89           N  
ATOM    230  CA  PRO A  32      17.554  59.584  26.495  1.00  0.89           C  
ATOM    231  C   PRO A  32      18.071  60.236  25.213  1.00  0.89           C  
ATOM    232  O   PRO A  32      18.179  59.569  24.185  1.00  0.89           O  
ATOM    233  CB  PRO A  32      16.085  59.965  26.673  1.00  0.89           C  
ATOM    234  CG  PRO A  32      15.831  60.047  28.182  1.00  0.89           C  
ATOM    235  CD  PRO A  32      17.201  60.334  28.786  1.00  0.89           C  
ATOM    236  N   ILE A  33      18.341  61.560  25.252  1.00  0.88           N  
ATOM    237  CA  ILE A  33      18.906  62.367  24.170  1.00  0.88           C  
ATOM    238  C   ILE A  33      20.312  61.889  23.840  1.00  0.88           C  
ATOM    239  O   ILE A  33      20.653  61.681  22.674  1.00  0.88           O  
ATOM    240  CB  ILE A  33      18.879  63.863  24.524  1.00  0.88           C  
ATOM    241  CG1 ILE A  33      17.432  64.417  24.511  1.00  0.88           C  
ATOM    242  CG2 ILE A  33      19.776  64.675  23.568  1.00  0.88           C  
ATOM    243  CD1 ILE A  33      17.328  65.850  25.055  1.00  0.88           C  
ATOM    244  N   MET A  34      21.143  61.660  24.873  1.00  0.89           N  
ATOM    245  CA  MET A  34      22.498  61.156  24.741  1.00  0.89           C  
ATOM    246  C   MET A  34      22.589  59.747  24.182  1.00  0.89           C  
ATOM    247  O   MET A  34      23.411  59.462  23.311  1.00  0.89           O  
ATOM    248  CB  MET A  34      23.274  61.318  26.072  1.00  0.89           C  
ATOM    249  CG  MET A  34      23.459  62.798  26.474  1.00  0.89           C  
ATOM    250  SD  MET A  34      24.130  63.841  25.141  1.00  0.89           S  
ATOM    251  CE  MET A  34      23.731  65.422  25.922  1.00  0.89           C  
ATOM    252  N   LEU A  35      21.702  58.832  24.616  1.00  0.91           N  
ATOM    253  CA  LEU A  35      21.572  57.522  24.003  1.00  0.91           C  
ATOM    254  C   LEU A  35      21.139  57.590  22.543  1.00  0.91           C  
ATOM    255  O   LEU A  35      21.712  56.917  21.687  1.00  0.91           O  
ATOM    256  CB  LEU A  35      20.626  56.625  24.835  1.00  0.91           C  
ATOM    257  CG  LEU A  35      20.389  55.201  24.283  1.00  0.91           C  
ATOM    258  CD1 LEU A  35      21.704  54.424  24.104  1.00  0.91           C  
ATOM    259  CD2 LEU A  35      19.413  54.415  25.175  1.00  0.91           C  
ATOM    260  N   ARG A  36      20.172  58.469  22.202  1.00  0.85           N  
ATOM    261  CA  ARG A  36      19.771  58.714  20.827  1.00  0.85           C  
ATOM    262  C   ARG A  36      20.907  59.241  19.957  1.00  0.85           C  
ATOM    263  O   ARG A  36      21.078  58.814  18.818  1.00  0.85           O  
ATOM    264  CB  ARG A  36      18.581  59.696  20.774  1.00  0.85           C  
ATOM    265  CG  ARG A  36      18.126  60.014  19.335  1.00  0.85           C  
ATOM    266  CD  ARG A  36      16.967  60.990  19.237  1.00  0.85           C  
ATOM    267  NE  ARG A  36      17.483  62.290  19.776  1.00  0.85           N  
ATOM    268  CZ  ARG A  36      16.679  63.303  20.115  1.00  0.85           C  
ATOM    269  NH1 ARG A  36      17.191  64.447  20.557  1.00  0.85           N  
ATOM    270  NH2 ARG A  36      15.363  63.153  20.009  1.00  0.85           N  
ATOM    271  N   LEU A  37      21.730  60.164  20.494  1.00  0.91           N  
ATOM    272  CA  LEU A  37      22.926  60.665  19.836  1.00  0.91           C  
ATOM    273  C   LEU A  37      23.932  59.563  19.520  1.00  0.91           C  
ATOM    274  O   LEU A  37      24.378  59.424  18.384  1.00  0.91           O  
ATOM    275  CB  LEU A  37      23.607  61.749  20.724  1.00  0.91           C  
ATOM    276  CG  LEU A  37      24.923  62.334  20.165  1.00  0.91           C  
ATOM    277  CD1 LEU A  37      24.673  63.125  18.883  1.00  0.91           C  
ATOM    278  CD2 LEU A  37      25.660  63.235  21.167  1.00  0.91           C  
ATOM    279  N   ALA A  38      24.264  58.705  20.506  1.00  0.94           N  
ATOM    280  CA  ALA A  38      25.172  57.594  20.306  1.00  0.94           C  
ATOM    281  C   ALA A  38      24.668  56.550  19.309  1.00  0.94           C  
ATOM    282  O   ALA A  38      25.411  56.062  18.457  1.00  0.94           O  
ATOM    283  CB  ALA A  38      25.448  56.927  21.662  1.00  0.94           C  
ATOM    284  N   TRP A  39      23.369  56.195  19.386  1.00  0.90           N  
ATOM    285  CA  TRP A  39      22.709  55.294  18.455  1.00  0.90           C  
ATOM    286  C   TRP A  39      22.620  55.860  17.030  1.00  0.90           C  
ATOM    287  O   TRP A  39      22.905  55.155  16.065  1.00  0.90           O  
ATOM    288  CB  TRP A  39      21.348  54.813  19.072  1.00  0.90           C  
ATOM    289  CG  TRP A  39      20.118  54.639  18.178  1.00  0.90           C  
ATOM    290  CD1 TRP A  39      18.934  55.325  18.237  1.00  0.90           C  
ATOM    291  CD2 TRP A  39      19.992  53.729  17.071  1.00  0.90           C  
ATOM    292  NE1 TRP A  39      18.095  54.933  17.216  1.00  0.90           N  
ATOM    293  CE2 TRP A  39      18.722  53.941  16.501  1.00  0.90           C  
ATOM    294  CE3 TRP A  39      20.863  52.783  16.546  1.00  0.90           C  
ATOM    295  CZ2 TRP A  39      18.300  53.207  15.403  1.00  0.90           C  
ATOM    296  CZ3 TRP A  39      20.425  52.022  15.454  1.00  0.90           C  
ATOM    297  CH2 TRP A  39      19.163  52.232  14.886  1.00  0.90           C  
ATOM    298  N   HIS A  40      22.268  57.155  16.856  1.00  0.88           N  
ATOM    299  CA  HIS A  40      22.262  57.826  15.556  1.00  0.88           C  
ATOM    300  C   HIS A  40      23.647  57.922  14.909  1.00  0.88           C  
ATOM    301  O   HIS A  40      23.763  57.668  13.713  1.00  0.88           O  
ATOM    302  CB  HIS A  40      21.479  59.174  15.538  1.00  0.88           C  
ATOM    303  CG  HIS A  40      19.980  59.010  15.639  1.00  0.88           C  
ATOM    304  ND1 HIS A  40      19.140  59.901  15.004  1.00  0.88           N  
ATOM    305  CD2 HIS A  40      19.244  58.019  16.194  1.00  0.88           C  
ATOM    306  CE1 HIS A  40      17.925  59.439  15.168  1.00  0.88           C  
ATOM    307  NE2 HIS A  40      17.927  58.294  15.890  1.00  0.88           N  
ATOM    308  N   ASP A  41      24.723  58.209  15.686  1.00  0.91           N  
ATOM    309  CA  ASP A  41      26.119  58.131  15.258  1.00  0.91           C  
ATOM    310  C   ASP A  41      26.464  56.720  14.747  1.00  0.91           C  
ATOM    311  O   ASP A  41      26.880  56.521  13.609  1.00  0.91           O  
ATOM    312  CB  ASP A  41      26.956  58.586  16.509  1.00  0.91           C  
ATOM    313  CG  ASP A  41      28.464  58.857  16.382  1.00  0.91           C  
ATOM    314  OD1 ASP A  41      28.890  59.786  15.651  1.00  0.91           O  
ATOM    315  OD2 ASP A  41      29.198  58.177  17.151  1.00  0.91           O  
ATOM    316  N   ALA A  42      26.182  55.663  15.536  1.00  0.94           N  
ATOM    317  CA  ALA A  42      26.566  54.313  15.184  1.00  0.94           C  
ATOM    318  C   ALA A  42      25.720  53.594  14.135  1.00  0.94           C  
ATOM    319  O   ALA A  42      26.196  52.746  13.378  1.00  0.94           O  
ATOM    320  CB  ALA A  42      26.555  53.493  16.473  1.00  0.94           C  
ATOM    321  N   GLY A  43      24.421  53.922  14.063  1.00  0.92           N  
ATOM    322  CA  GLY A  43      23.410  53.184  13.311  1.00  0.92           C  
ATOM    323  C   GLY A  43      23.415  53.390  11.821  1.00  0.92           C  
ATOM    324  O   GLY A  43      22.628  52.800  11.087  1.00  0.92           O  
ATOM    325  N   THR A  44      24.313  54.245  11.323  1.00  0.91           N  
ATOM    326  CA  THR A  44      24.455  54.543   9.911  1.00  0.91           C  
ATOM    327  C   THR A  44      25.475  53.638   9.231  1.00  0.91           C  
ATOM    328  O   THR A  44      25.664  53.703   8.013  1.00  0.91           O  
ATOM    329  CB  THR A  44      24.914  55.980   9.710  1.00  0.91           C  
ATOM    330  OG1 THR A  44      26.106  56.244  10.438  1.00  0.91           O  
ATOM    331  CG2 THR A  44      23.859  56.966  10.222  1.00  0.91           C  
ATOM    332  N   TYR A  45      26.151  52.748   9.989  1.00  0.90           N  
ATOM    333  CA  TYR A  45      27.119  51.805   9.461  1.00  0.90           C  
ATOM    334  C   TYR A  45      26.518  50.888   8.395  1.00  0.90           C  
ATOM    335  O   TYR A  45      25.472  50.282   8.609  1.00  0.90           O  
ATOM    336  CB  TYR A  45      27.738  50.972  10.614  1.00  0.90           C  
ATOM    337  CG  TYR A  45      28.810  50.040  10.130  1.00  0.90           C  
ATOM    338  CD1 TYR A  45      28.606  48.653  10.163  1.00  0.90           C  
ATOM    339  CD2 TYR A  45      30.009  50.540   9.606  1.00  0.90           C  
ATOM    340  CE1 TYR A  45      29.607  47.775   9.735  1.00  0.90           C  
ATOM    341  CE2 TYR A  45      30.993  49.664   9.135  1.00  0.90           C  
ATOM    342  CZ  TYR A  45      30.805  48.282   9.228  1.00  0.90           C  
ATOM    343  OH  TYR A  45      31.824  47.418   8.789  1.00  0.90           O  
ATOM    344  N   ASP A  46      27.195  50.784   7.232  1.00  0.85           N  
ATOM    345  CA  ASP A  46      26.929  49.814   6.204  1.00  0.85           C  
ATOM    346  C   ASP A  46      28.161  48.922   6.200  1.00  0.85           C  
ATOM    347  O   ASP A  46      29.280  49.373   5.959  1.00  0.85           O  
ATOM    348  CB  ASP A  46      26.620  50.457   4.820  1.00  0.85           C  
ATOM    349  CG  ASP A  46      26.359  49.405   3.751  1.00  0.85           C  
ATOM    350  OD1 ASP A  46      25.335  48.687   3.861  1.00  0.85           O  
ATOM    351  OD2 ASP A  46      27.179  49.314   2.806  1.00  0.85           O  
ATOM    352  N   ALA A  47      27.970  47.632   6.521  1.00  0.86           N  
ATOM    353  CA  ALA A  47      28.968  46.582   6.525  1.00  0.86           C  
ATOM    354  C   ALA A  47      29.554  46.262   5.154  1.00  0.86           C  
ATOM    355  O   ALA A  47      30.735  45.930   5.029  1.00  0.86           O  
ATOM    356  CB  ALA A  47      28.356  45.316   7.165  1.00  0.86           C  
ATOM    357  N   LYS A  48      28.720  46.341   4.094  1.00  0.74           N  
ATOM    358  CA  LYS A  48      29.109  46.072   2.719  1.00  0.74           C  
ATOM    359  C   LYS A  48      30.142  47.053   2.188  1.00  0.74           C  
ATOM    360  O   LYS A  48      31.142  46.639   1.599  1.00  0.74           O  
ATOM    361  CB  LYS A  48      27.866  46.004   1.799  1.00  0.74           C  
ATOM    362  CG  LYS A  48      26.988  44.776   2.096  1.00  0.74           C  
ATOM    363  CD  LYS A  48      25.762  44.724   1.167  1.00  0.74           C  
ATOM    364  CE  LYS A  48      24.895  43.469   1.280  1.00  0.74           C  
ATOM    365  NZ  LYS A  48      24.584  43.235   2.699  1.00  0.74           N  
ATOM    366  N   THR A  49      29.956  48.371   2.430  1.00  0.74           N  
ATOM    367  CA  THR A  49      30.914  49.373   1.973  1.00  0.74           C  
ATOM    368  C   THR A  49      31.860  49.882   3.042  1.00  0.74           C  
ATOM    369  O   THR A  49      32.855  50.537   2.740  1.00  0.74           O  
ATOM    370  CB  THR A  49      30.256  50.589   1.312  1.00  0.74           C  
ATOM    371  OG1 THR A  49      29.435  51.404   2.143  1.00  0.74           O  
ATOM    372  CG2 THR A  49      29.329  50.076   0.207  1.00  0.74           C  
ATOM    373  N   LYS A  50      31.591  49.564   4.322  1.00  0.75           N  
ATOM    374  CA  LYS A  50      32.321  50.040   5.491  1.00  0.75           C  
ATOM    375  C   LYS A  50      32.252  51.560   5.666  1.00  0.75           C  
ATOM    376  O   LYS A  50      33.232  52.203   6.037  1.00  0.75           O  
ATOM    377  CB  LYS A  50      33.763  49.467   5.592  1.00  0.75           C  
ATOM    378  CG  LYS A  50      33.780  47.939   5.719  1.00  0.75           C  
ATOM    379  CD  LYS A  50      35.188  47.344   5.616  1.00  0.75           C  
ATOM    380  CE  LYS A  50      35.119  45.846   5.334  1.00  0.75           C  
ATOM    381  NZ  LYS A  50      36.485  45.294   5.264  1.00  0.75           N  
ATOM    382  N   THR A  51      31.055  52.150   5.426  1.00  0.84           N  
ATOM    383  CA  THR A  51      30.792  53.590   5.549  1.00  0.84           C  
ATOM    384  C   THR A  51      29.769  53.877   6.610  1.00  0.84           C  
ATOM    385  O   THR A  51      28.917  53.043   6.916  1.00  0.84           O  
ATOM    386  CB  THR A  51      30.340  54.364   4.289  1.00  0.84           C  
ATOM    387  OG1 THR A  51      29.100  53.980   3.705  1.00  0.84           O  
ATOM    388  CG2 THR A  51      31.301  54.086   3.143  1.00  0.84           C  
ATOM    389  N   GLY A  52      29.805  55.099   7.195  1.00  0.90           N  
ATOM    390  CA  GLY A  52      29.047  55.428   8.396  1.00  0.90           C  
ATOM    391  C   GLY A  52      29.563  54.710   9.611  1.00  0.90           C  
ATOM    392  O   GLY A  52      30.618  54.077   9.600  1.00  0.90           O  
ATOM    393  N   GLY A  53      28.783  54.771  10.694  1.00  0.92           N  
ATOM    394  CA  GLY A  53      29.178  54.213  11.966  1.00  0.92           C  
ATOM    395  C   GLY A  53      29.704  55.287  12.871  1.00  0.92           C  
ATOM    396  O   GLY A  53      29.669  56.471  12.548  1.00  0.92           O  
ATOM    397  N   PRO A  54      30.129  54.897  14.050  1.00  0.93           N  
ATOM    398  CA  PRO A  54      30.379  55.820  15.139  1.00  0.93           C  
ATOM    399  C   PRO A  54      31.744  56.476  15.014  1.00  0.93           C  
ATOM    400  O   PRO A  54      32.671  56.107  15.741  1.00  0.93           O  
ATOM    401  CB  PRO A  54      30.260  54.890  16.360  1.00  0.93           C  
ATOM    402  CG  PRO A  54      30.729  53.510  15.888  1.00  0.93           C  
ATOM    403  CD  PRO A  54      30.337  53.498  14.419  1.00  0.93           C  
ATOM    404  N   ASP A  55      31.897  57.444  14.091  1.00  0.89           N  
ATOM    405  CA  ASP A  55      33.160  58.072  13.790  1.00  0.89           C  
ATOM    406  C   ASP A  55      33.137  59.578  13.949  1.00  0.89           C  
ATOM    407  O   ASP A  55      33.982  60.300  13.418  1.00  0.89           O  
ATOM    408  CB  ASP A  55      33.731  57.548  12.452  1.00  0.89           C  
ATOM    409  CG  ASP A  55      32.946  57.866  11.193  1.00  0.89           C  
ATOM    410  OD1 ASP A  55      31.990  58.667  11.240  1.00  0.89           O  
ATOM    411  OD2 ASP A  55      33.388  57.328  10.141  1.00  0.89           O  
ATOM    412  N   GLY A  56      32.197  60.105  14.767  1.00  0.89           N  
ATOM    413  CA  GLY A  56      32.247  61.504  15.181  1.00  0.89           C  
ATOM    414  C   GLY A  56      31.672  62.433  14.162  1.00  0.89           C  
ATOM    415  O   GLY A  56      31.767  63.655  14.274  1.00  0.89           O  
ATOM    416  N   SER A  57      31.061  61.890  13.110  1.00  0.87           N  
ATOM    417  CA  SER A  57      30.598  62.663  11.995  1.00  0.87           C  
ATOM    418  C   SER A  57      29.283  63.359  12.277  1.00  0.87           C  
ATOM    419  O   SER A  57      29.029  64.416  11.701  1.00  0.87           O  
ATOM    420  CB  SER A  57      30.490  61.762  10.751  1.00  0.87           C  
ATOM    421  OG  SER A  57      29.738  60.589  11.050  1.00  0.87           O  
ATOM    422  N   ILE A  58      28.470  62.883  13.254  1.00  0.87           N  
ATOM    423  CA  ILE A  58      27.193  63.478  13.643  1.00  0.87           C  
ATOM    424  C   ILE A  58      27.240  64.946  14.040  1.00  0.87           C  
ATOM    425  O   ILE A  58      26.263  65.673  13.904  1.00  0.87           O  
ATOM    426  CB  ILE A  58      26.486  62.657  14.715  1.00  0.87           C  
ATOM    427  CG1 ILE A  58      24.973  62.982  14.788  1.00  0.87           C  
ATOM    428  CG2 ILE A  58      27.205  62.769  16.079  1.00  0.87           C  
ATOM    429  CD1 ILE A  58      24.100  61.724  14.836  1.00  0.87           C  
ATOM    430  N   ARG A  59      28.406  65.458  14.490  1.00  0.79           N  
ATOM    431  CA  ARG A  59      28.576  66.870  14.803  1.00  0.79           C  
ATOM    432  C   ARG A  59      28.748  67.749  13.566  1.00  0.79           C  
ATOM    433  O   ARG A  59      28.813  68.973  13.659  1.00  0.79           O  
ATOM    434  CB  ARG A  59      29.783  67.142  15.735  1.00  0.79           C  
ATOM    435  CG  ARG A  59      31.147  66.852  15.083  1.00  0.79           C  
ATOM    436  CD  ARG A  59      32.349  67.304  15.912  1.00  0.79           C  
ATOM    437  NE  ARG A  59      33.593  66.863  15.187  1.00  0.79           N  
ATOM    438  CZ  ARG A  59      34.192  67.547  14.201  1.00  0.79           C  
ATOM    439  NH1 ARG A  59      35.305  67.071  13.641  1.00  0.79           N  
ATOM    440  NH2 ARG A  59      33.701  68.707  13.773  1.00  0.79           N  
ATOM    441  N   ASN A  60      28.896  67.150  12.367  1.00  0.76           N  
ATOM    442  CA  ASN A  60      28.878  67.858  11.107  1.00  0.76           C  
ATOM    443  C   ASN A  60      27.492  68.440  10.861  1.00  0.76           C  
ATOM    444  O   ASN A  60      26.481  67.755  11.011  1.00  0.76           O  
ATOM    445  CB  ASN A  60      29.307  66.906   9.949  1.00  0.76           C  
ATOM    446  CG  ASN A  60      29.676  67.635   8.659  1.00  0.76           C  
ATOM    447  OD1 ASN A  60      28.962  68.525   8.197  1.00  0.76           O  
ATOM    448  ND2 ASN A  60      30.803  67.249   8.017  1.00  0.76           N  
ATOM    449  N   GLU A  61      27.433  69.706  10.413  1.00  0.70           N  
ATOM    450  CA  GLU A  61      26.221  70.418  10.053  1.00  0.70           C  
ATOM    451  C   GLU A  61      25.383  69.695   9.007  1.00  0.70           C  
ATOM    452  O   GLU A  61      24.158  69.662   9.080  1.00  0.70           O  
ATOM    453  CB  GLU A  61      26.617  71.804   9.530  1.00  0.70           C  
ATOM    454  CG  GLU A  61      25.424  72.730   9.218  1.00  0.70           C  
ATOM    455  CD  GLU A  61      25.905  74.110   8.777  1.00  0.70           C  
ATOM    456  OE1 GLU A  61      25.020  74.990   8.630  1.00  0.70           O  
ATOM    457  OE2 GLU A  61      27.138  74.296   8.614  1.00  0.70           O  
ATOM    458  N   LYS A  62      26.052  69.037   8.037  1.00  0.71           N  
ATOM    459  CA  LYS A  62      25.453  68.159   7.049  1.00  0.71           C  
ATOM    460  C   LYS A  62      24.737  66.937   7.618  1.00  0.71           C  
ATOM    461  O   LYS A  62      23.673  66.562   7.136  1.00  0.71           O  
ATOM    462  CB  LYS A  62      26.519  67.712   6.025  1.00  0.71           C  
ATOM    463  CG  LYS A  62      27.080  68.885   5.204  1.00  0.71           C  
ATOM    464  CD  LYS A  62      28.177  68.410   4.237  1.00  0.71           C  
ATOM    465  CE  LYS A  62      28.753  69.521   3.355  1.00  0.71           C  
ATOM    466  NZ  LYS A  62      29.828  68.985   2.486  1.00  0.71           N  
ATOM    467  N   GLU A  63      25.293  66.276   8.654  1.00  0.76           N  
ATOM    468  CA  GLU A  63      24.632  65.139   9.268  1.00  0.76           C  
ATOM    469  C   GLU A  63      23.531  65.569  10.217  1.00  0.76           C  
ATOM    470  O   GLU A  63      22.460  64.975  10.287  1.00  0.76           O  
ATOM    471  CB  GLU A  63      25.617  64.212   9.993  1.00  0.76           C  
ATOM    472  CG  GLU A  63      24.944  62.862  10.348  1.00  0.76           C  
ATOM    473  CD  GLU A  63      25.917  61.706  10.573  1.00  0.76           C  
ATOM    474  OE1 GLU A  63      27.098  61.846  10.155  1.00  0.76           O  
ATOM    475  OE2 GLU A  63      25.464  60.658  11.095  1.00  0.76           O  
ATOM    476  N   LEU A  64      23.749  66.679  10.942  1.00  0.79           N  
ATOM    477  CA  LEU A  64      22.734  67.322  11.752  1.00  0.79           C  
ATOM    478  C   LEU A  64      21.522  67.811  10.975  1.00  0.79           C  
ATOM    479  O   LEU A  64      20.422  67.879  11.522  1.00  0.79           O  
ATOM    480  CB  LEU A  64      23.314  68.542  12.488  1.00  0.79           C  
ATOM    481  CG  LEU A  64      24.298  68.231  13.623  1.00  0.79           C  
ATOM    482  CD1 LEU A  64      24.715  69.525  14.328  1.00  0.79           C  
ATOM    483  CD2 LEU A  64      23.677  67.287  14.650  1.00  0.79           C  
ATOM    484  N   ALA A  65      21.722  68.180   9.695  1.00  0.81           N  
ATOM    485  CA  ALA A  65      20.693  68.512   8.731  1.00  0.81           C  
ATOM    486  C   ALA A  65      19.723  67.367   8.404  1.00  0.81           C  
ATOM    487  O   ALA A  65      18.553  67.618   8.118  1.00  0.81           O  
ATOM    488  CB  ALA A  65      21.331  69.049   7.430  1.00  0.81           C  
ATOM    489  N   HIS A  66      20.185  66.090   8.429  1.00  0.75           N  
ATOM    490  CA  HIS A  66      19.365  64.908   8.167  1.00  0.75           C  
ATOM    491  C   HIS A  66      18.125  64.858   9.040  1.00  0.75           C  
ATOM    492  O   HIS A  66      18.232  64.951  10.261  1.00  0.75           O  
ATOM    493  CB  HIS A  66      20.118  63.582   8.458  1.00  0.75           C  
ATOM    494  CG  HIS A  66      21.303  63.302   7.595  1.00  0.75           C  
ATOM    495  ND1 HIS A  66      21.972  62.098   7.743  1.00  0.75           N  
ATOM    496  CD2 HIS A  66      21.921  64.074   6.669  1.00  0.75           C  
ATOM    497  CE1 HIS A  66      22.990  62.168   6.905  1.00  0.75           C  
ATOM    498  NE2 HIS A  66      23.004  63.343   6.230  1.00  0.75           N  
ATOM    499  N   ALA A  67      16.914  64.672   8.473  1.00  0.80           N  
ATOM    500  CA  ALA A  67      15.670  64.900   9.198  1.00  0.80           C  
ATOM    501  C   ALA A  67      15.507  63.989  10.413  1.00  0.80           C  
ATOM    502  O   ALA A  67      15.016  64.398  11.460  1.00  0.80           O  
ATOM    503  CB  ALA A  67      14.447  64.826   8.263  1.00  0.80           C  
ATOM    504  N   ALA A  68      16.029  62.749  10.310  1.00  0.81           N  
ATOM    505  CA  ALA A  68      16.139  61.765  11.374  1.00  0.81           C  
ATOM    506  C   ALA A  68      16.869  62.271  12.627  1.00  0.81           C  
ATOM    507  O   ALA A  68      16.556  61.866  13.750  1.00  0.81           O  
ATOM    508  CB  ALA A  68      16.873  60.522  10.828  1.00  0.81           C  
ATOM    509  N   ASN A  69      17.817  63.220  12.437  1.00  0.79           N  
ATOM    510  CA  ASN A  69      18.655  63.824  13.454  1.00  0.79           C  
ATOM    511  C   ASN A  69      17.976  65.068  14.050  1.00  0.79           C  
ATOM    512  O   ASN A  69      18.585  65.867  14.768  1.00  0.79           O  
ATOM    513  CB  ASN A  69      20.087  64.137  12.890  1.00  0.79           C  
ATOM    514  CG  ASN A  69      20.852  62.826  12.677  1.00  0.79           C  
ATOM    515  OD1 ASN A  69      20.698  61.897  13.463  1.00  0.79           O  
ATOM    516  ND2 ASN A  69      21.738  62.707  11.667  1.00  0.79           N  
ATOM    517  N   ASN A  70      16.656  65.261  13.820  1.00  0.81           N  
ATOM    518  CA  ASN A  70      15.812  66.208  14.542  1.00  0.81           C  
ATOM    519  C   ASN A  70      16.078  66.379  16.047  1.00  0.81           C  
ATOM    520  O   ASN A  70      15.813  65.516  16.885  1.00  0.81           O  
ATOM    521  CB  ASN A  70      14.294  65.963  14.284  1.00  0.81           C  
ATOM    522  CG  ASN A  70      13.835  64.497  14.417  1.00  0.81           C  
ATOM    523  OD1 ASN A  70      12.990  64.015  13.667  1.00  0.81           O  
ATOM    524  ND2 ASN A  70      14.393  63.727  15.382  1.00  0.81           N  
ATOM    525  N   GLY A  71      16.633  67.536  16.439  1.00  0.86           N  
ATOM    526  CA  GLY A  71      16.950  67.855  17.830  1.00  0.86           C  
ATOM    527  C   GLY A  71      18.198  67.198  18.378  1.00  0.86           C  
ATOM    528  O   GLY A  71      18.465  67.276  19.580  1.00  0.86           O  
ATOM    529  N   ILE A  72      19.014  66.548  17.524  1.00  0.86           N  
ATOM    530  CA  ILE A  72      20.318  66.025  17.912  1.00  0.86           C  
ATOM    531  C   ILE A  72      21.330  67.146  18.011  1.00  0.86           C  
ATOM    532  O   ILE A  72      22.266  67.069  18.803  1.00  0.86           O  
ATOM    533  CB  ILE A  72      20.761  64.853  17.046  1.00  0.86           C  
ATOM    534  CG1 ILE A  72      20.200  63.558  17.666  1.00  0.86           C  
ATOM    535  CG2 ILE A  72      22.289  64.759  16.881  1.00  0.86           C  
ATOM    536  CD1 ILE A  72      20.398  62.347  16.764  1.00  0.86           C  
ATOM    537  N   LYS A  73      21.104  68.276  17.307  1.00  0.82           N  
ATOM    538  CA  LYS A  73      21.916  69.482  17.408  1.00  0.82           C  
ATOM    539  C   LYS A  73      22.018  69.965  18.856  1.00  0.82           C  
ATOM    540  O   LYS A  73      23.106  70.257  19.337  1.00  0.82           O  
ATOM    541  CB  LYS A  73      21.420  70.567  16.411  1.00  0.82           C  
ATOM    542  CG  LYS A  73      22.328  71.803  16.333  1.00  0.82           C  
ATOM    543  CD  LYS A  73      21.983  72.707  15.137  1.00  0.82           C  
ATOM    544  CE  LYS A  73      22.928  73.908  15.015  1.00  0.82           C  
ATOM    545  NZ  LYS A  73      22.533  74.768  13.874  1.00  0.82           N  
ATOM    546  N   ILE A  74      20.901  69.890  19.617  1.00  0.87           N  
ATOM    547  CA  ILE A  74      20.844  70.167  21.050  1.00  0.87           C  
ATOM    548  C   ILE A  74      21.807  69.282  21.849  1.00  0.87           C  
ATOM    549  O   ILE A  74      22.502  69.728  22.761  1.00  0.87           O  
ATOM    550  CB  ILE A  74      19.423  69.944  21.585  1.00  0.87           C  
ATOM    551  CG1 ILE A  74      18.386  70.816  20.832  1.00  0.87           C  
ATOM    552  CG2 ILE A  74      19.382  70.180  23.113  1.00  0.87           C  
ATOM    553  CD1 ILE A  74      16.941  70.543  21.267  1.00  0.87           C  
ATOM    554  N   ALA A  75      21.886  67.978  21.506  1.00  0.92           N  
ATOM    555  CA  ALA A  75      22.781  67.037  22.143  1.00  0.92           C  
ATOM    556  C   ALA A  75      24.256  67.347  21.934  1.00  0.92           C  
ATOM    557  O   ALA A  75      25.062  67.246  22.859  1.00  0.92           O  
ATOM    558  CB  ALA A  75      22.499  65.619  21.614  1.00  0.92           C  
ATOM    559  N   ILE A  76      24.627  67.741  20.701  1.00  0.86           N  
ATOM    560  CA  ILE A  76      25.958  68.213  20.352  1.00  0.86           C  
ATOM    561  C   ILE A  76      26.330  69.480  21.115  1.00  0.86           C  
ATOM    562  O   ILE A  76      27.361  69.525  21.788  1.00  0.86           O  
ATOM    563  CB  ILE A  76      26.047  68.447  18.851  1.00  0.86           C  
ATOM    564  CG1 ILE A  76      25.736  67.169  18.039  1.00  0.86           C  
ATOM    565  CG2 ILE A  76      27.425  69.010  18.455  1.00  0.86           C  
ATOM    566  CD1 ILE A  76      26.695  66.007  18.295  1.00  0.86           C  
ATOM    567  N   ASP A  77      25.433  70.490  21.113  1.00  0.86           N  
ATOM    568  CA  ASP A  77      25.596  71.759  21.805  1.00  0.86           C  
ATOM    569  C   ASP A  77      25.817  71.590  23.326  1.00  0.86           C  
ATOM    570  O   ASP A  77      26.717  72.187  23.919  1.00  0.86           O  
ATOM    571  CB  ASP A  77      24.356  72.667  21.517  1.00  0.86           C  
ATOM    572  CG  ASP A  77      24.223  73.160  20.070  1.00  0.86           C  
ATOM    573  OD1 ASP A  77      25.201  73.073  19.287  1.00  0.86           O  
ATOM    574  OD2 ASP A  77      23.114  73.660  19.734  1.00  0.86           O  
ATOM    575  N   PHE A  78      25.034  70.710  23.995  1.00  0.86           N  
ATOM    576  CA  PHE A  78      25.161  70.377  25.412  1.00  0.86           C  
ATOM    577  C   PHE A  78      26.478  69.712  25.792  1.00  0.86           C  
ATOM    578  O   PHE A  78      27.023  69.959  26.869  1.00  0.86           O  
ATOM    579  CB  PHE A  78      23.972  69.499  25.899  1.00  0.86           C  
ATOM    580  CG  PHE A  78      22.637  70.210  25.972  1.00  0.86           C  
ATOM    581  CD1 PHE A  78      22.461  71.600  25.813  1.00  0.86           C  
ATOM    582  CD2 PHE A  78      21.500  69.426  26.227  1.00  0.86           C  
ATOM    583  CE1 PHE A  78      21.188  72.181  25.909  1.00  0.86           C  
ATOM    584  CE2 PHE A  78      20.231  70.004  26.343  1.00  0.86           C  
ATOM    585  CZ  PHE A  78      20.074  71.383  26.184  1.00  0.86           C  
ATOM    586  N   CYS A  79      27.034  68.847  24.927  1.00  0.88           N  
ATOM    587  CA  CYS A  79      28.287  68.176  25.221  1.00  0.88           C  
ATOM    588  C   CYS A  79      29.534  68.979  24.861  1.00  0.88           C  
ATOM    589  O   CYS A  79      30.629  68.654  25.321  1.00  0.88           O  
ATOM    590  CB  CYS A  79      28.356  66.831  24.471  1.00  0.88           C  
ATOM    591  SG  CYS A  79      27.235  65.589  25.178  1.00  0.88           S  
ATOM    592  N   GLU A  80      29.427  70.055  24.055  1.00  0.82           N  
ATOM    593  CA  GLU A  80      30.592  70.754  23.514  1.00  0.82           C  
ATOM    594  C   GLU A  80      31.516  71.392  24.561  1.00  0.82           C  
ATOM    595  O   GLU A  80      32.740  71.264  24.525  1.00  0.82           O  
ATOM    596  CB  GLU A  80      30.177  71.767  22.418  1.00  0.82           C  
ATOM    597  CG  GLU A  80      31.320  72.168  21.446  1.00  0.82           C  
ATOM    598  CD  GLU A  80      31.934  70.968  20.724  1.00  0.82           C  
ATOM    599  OE1 GLU A  80      31.188  70.204  20.062  1.00  0.82           O  
ATOM    600  OE2 GLU A  80      33.179  70.793  20.814  1.00  0.82           O  
ATOM    601  N   GLY A  81      30.947  72.043  25.602  1.00  0.87           N  
ATOM    602  CA  GLY A  81      31.731  72.634  26.695  1.00  0.87           C  
ATOM    603  C   GLY A  81      32.478  71.641  27.574  1.00  0.87           C  
ATOM    604  O   GLY A  81      33.544  71.931  28.117  1.00  0.87           O  
ATOM    605  N   ILE A  82      31.920  70.429  27.739  1.00  0.85           N  
ATOM    606  CA  ILE A  82      32.568  69.269  28.345  1.00  0.85           C  
ATOM    607  C   ILE A  82      33.634  68.658  27.467  1.00  0.85           C  
ATOM    608  O   ILE A  82      34.723  68.326  27.926  1.00  0.85           O  
ATOM    609  CB  ILE A  82      31.543  68.204  28.639  1.00  0.85           C  
ATOM    610  CG1 ILE A  82      30.520  68.711  29.659  1.00  0.85           C  
ATOM    611  CG2 ILE A  82      32.115  66.847  29.111  1.00  0.85           C  
ATOM    612  CD1 ILE A  82      31.022  69.026  31.073  1.00  0.85           C  
ATOM    613  N   LYS A  83      33.360  68.512  26.156  1.00  0.84           N  
ATOM    614  CA  LYS A  83      34.304  67.997  25.176  1.00  0.84           C  
ATOM    615  C   LYS A  83      35.567  68.832  25.088  1.00  0.84           C  
ATOM    616  O   LYS A  83      36.675  68.314  24.929  1.00  0.84           O  
ATOM    617  CB  LYS A  83      33.660  67.943  23.771  1.00  0.84           C  
ATOM    618  CG  LYS A  83      34.623  67.703  22.585  1.00  0.84           C  
ATOM    619  CD  LYS A  83      35.151  66.257  22.605  1.00  0.84           C  
ATOM    620  CE  LYS A  83      36.297  65.818  21.681  1.00  0.84           C  
ATOM    621  NZ  LYS A  83      37.601  66.340  22.158  1.00  0.84           N  
ATOM    622  N   ALA A  84      35.414  70.157  25.219  1.00  0.88           N  
ATOM    623  CA  ALA A  84      36.498  71.106  25.278  1.00  0.88           C  
ATOM    624  C   ALA A  84      37.453  70.906  26.464  1.00  0.88           C  
ATOM    625  O   ALA A  84      38.628  71.251  26.380  1.00  0.88           O  
ATOM    626  CB  ALA A  84      35.924  72.535  25.249  1.00  0.88           C  
ATOM    627  N   LYS A  85      36.984  70.301  27.584  1.00  0.83           N  
ATOM    628  CA  LYS A  85      37.823  69.921  28.712  1.00  0.83           C  
ATOM    629  C   LYS A  85      38.653  68.684  28.442  1.00  0.83           C  
ATOM    630  O   LYS A  85      39.673  68.470  29.089  1.00  0.83           O  
ATOM    631  CB  LYS A  85      36.980  69.662  29.979  1.00  0.83           C  
ATOM    632  CG  LYS A  85      36.277  70.923  30.485  1.00  0.83           C  
ATOM    633  CD  LYS A  85      35.475  70.631  31.758  1.00  0.83           C  
ATOM    634  CE  LYS A  85      34.804  71.875  32.331  1.00  0.83           C  
ATOM    635  NZ  LYS A  85      34.035  71.516  33.541  1.00  0.83           N  
ATOM    636  N   HIS A  86      38.250  67.879  27.439  1.00  0.83           N  
ATOM    637  CA  HIS A  86      38.942  66.668  27.050  1.00  0.83           C  
ATOM    638  C   HIS A  86      39.377  66.731  25.574  1.00  0.83           C  
ATOM    639  O   HIS A  86      38.813  66.006  24.738  1.00  0.83           O  
ATOM    640  CB  HIS A  86      38.033  65.431  27.242  1.00  0.83           C  
ATOM    641  CG  HIS A  86      37.516  65.252  28.640  1.00  0.83           C  
ATOM    642  ND1 HIS A  86      38.386  64.690  29.539  1.00  0.83           N  
ATOM    643  CD2 HIS A  86      36.364  65.624  29.268  1.00  0.83           C  
ATOM    644  CE1 HIS A  86      37.774  64.741  30.698  1.00  0.83           C  
ATOM    645  NE2 HIS A  86      36.542  65.297  30.599  1.00  0.83           N  
ATOM    646  N   PRO A  87      40.345  67.559  25.148  1.00  0.85           N  
ATOM    647  CA  PRO A  87      40.669  67.755  23.736  1.00  0.85           C  
ATOM    648  C   PRO A  87      41.379  66.559  23.132  1.00  0.85           C  
ATOM    649  O   PRO A  87      41.320  66.401  21.917  1.00  0.85           O  
ATOM    650  CB  PRO A  87      41.535  69.026  23.709  1.00  0.85           C  
ATOM    651  CG  PRO A  87      42.142  69.102  25.110  1.00  0.85           C  
ATOM    652  CD  PRO A  87      41.023  68.547  25.988  1.00  0.85           C  
ATOM    653  N   LYS A  88      42.048  65.722  23.950  1.00  0.81           N  
ATOM    654  CA  LYS A  88      42.729  64.511  23.517  1.00  0.81           C  
ATOM    655  C   LYS A  88      41.804  63.401  23.028  1.00  0.81           C  
ATOM    656  O   LYS A  88      42.188  62.595  22.186  1.00  0.81           O  
ATOM    657  CB  LYS A  88      43.630  63.944  24.640  1.00  0.81           C  
ATOM    658  CG  LYS A  88      44.829  64.843  24.977  1.00  0.81           C  
ATOM    659  CD  LYS A  88      45.694  64.266  26.115  1.00  0.81           C  
ATOM    660  CE  LYS A  88      46.893  65.162  26.465  1.00  0.81           C  
ATOM    661  NZ  LYS A  88      47.478  64.822  27.782  1.00  0.81           N  
ATOM    662  N   ILE A  89      40.570  63.327  23.571  1.00  0.87           N  
ATOM    663  CA  ILE A  89      39.543  62.383  23.150  1.00  0.87           C  
ATOM    664  C   ILE A  89      38.991  62.740  21.754  1.00  0.87           C  
ATOM    665  O   ILE A  89      38.793  63.917  21.441  1.00  0.87           O  
ATOM    666  CB  ILE A  89      38.418  62.263  24.184  1.00  0.87           C  
ATOM    667  CG1 ILE A  89      38.941  61.863  25.582  1.00  0.87           C  
ATOM    668  CG2 ILE A  89      37.409  61.189  23.736  1.00  0.87           C  
ATOM    669  CD1 ILE A  89      37.820  61.868  26.631  1.00  0.87           C  
ATOM    670  N   THR A  90      38.722  61.746  20.875  1.00  0.87           N  
ATOM    671  CA  THR A  90      38.015  61.898  19.599  1.00  0.87           C  
ATOM    672  C   THR A  90      36.547  62.155  19.836  1.00  0.87           C  
ATOM    673  O   THR A  90      35.976  61.734  20.839  1.00  0.87           O  
ATOM    674  CB  THR A  90      38.131  60.688  18.677  1.00  0.87           C  
ATOM    675  OG1 THR A  90      37.752  59.477  19.322  1.00  0.87           O  
ATOM    676  CG2 THR A  90      39.602  60.530  18.298  1.00  0.87           C  
ATOM    677  N   TYR A  91      35.839  62.867  18.949  1.00  0.89           N  
ATOM    678  CA  TYR A  91      34.408  63.068  19.112  1.00  0.89           C  
ATOM    679  C   TYR A  91      33.631  61.757  19.055  1.00  0.89           C  
ATOM    680  O   TYR A  91      32.678  61.549  19.805  1.00  0.89           O  
ATOM    681  CB  TYR A  91      33.848  64.061  18.079  1.00  0.89           C  
ATOM    682  CG  TYR A  91      34.168  65.476  18.463  1.00  0.89           C  
ATOM    683  CD1 TYR A  91      35.342  66.108  18.032  1.00  0.89           C  
ATOM    684  CD2 TYR A  91      33.237  66.215  19.200  1.00  0.89           C  
ATOM    685  CE1 TYR A  91      35.553  67.469  18.286  1.00  0.89           C  
ATOM    686  CE2 TYR A  91      33.403  67.595  19.384  1.00  0.89           C  
ATOM    687  CZ  TYR A  91      34.580  68.219  18.949  1.00  0.89           C  
ATOM    688  OH  TYR A  91      34.847  69.582  19.180  1.00  0.89           O  
ATOM    689  N   ALA A  92      34.088  60.833  18.197  1.00  0.91           N  
ATOM    690  CA  ALA A  92      33.624  59.470  18.097  1.00  0.91           C  
ATOM    691  C   ALA A  92      33.629  58.655  19.397  1.00  0.91           C  
ATOM    692  O   ALA A  92      32.620  58.062  19.779  1.00  0.91           O  
ATOM    693  CB  ALA A  92      34.569  58.791  17.095  1.00  0.91           C  
ATOM    694  N   ASP A  93      34.755  58.627  20.146  1.00  0.90           N  
ATOM    695  CA  ASP A  93      34.816  57.990  21.454  1.00  0.90           C  
ATOM    696  C   ASP A  93      33.965  58.704  22.487  1.00  0.90           C  
ATOM    697  O   ASP A  93      33.254  58.072  23.267  1.00  0.90           O  
ATOM    698  CB  ASP A  93      36.272  57.858  21.958  1.00  0.90           C  
ATOM    699  CG  ASP A  93      36.924  56.577  21.496  1.00  0.90           C  
ATOM    700  OD1 ASP A  93      36.291  55.715  20.838  1.00  0.90           O  
ATOM    701  OD2 ASP A  93      38.117  56.424  21.837  1.00  0.90           O  
ATOM    702  N   LEU A  94      33.983  60.048  22.504  1.00  0.91           N  
ATOM    703  CA  LEU A  94      33.190  60.808  23.456  1.00  0.91           C  
ATOM    704  C   LEU A  94      31.679  60.610  23.364  1.00  0.91           C  
ATOM    705  O   LEU A  94      30.996  60.443  24.376  1.00  0.91           O  
ATOM    706  CB  LEU A  94      33.474  62.310  23.324  1.00  0.91           C  
ATOM    707  CG  LEU A  94      32.914  63.142  24.482  1.00  0.91           C  
ATOM    708  CD1 LEU A  94      34.091  63.790  25.225  1.00  0.91           C  
ATOM    709  CD2 LEU A  94      31.851  64.134  24.005  1.00  0.91           C  
ATOM    710  N   TYR A  95      31.110  60.614  22.144  1.00  0.92           N  
ATOM    711  CA  TYR A  95      29.695  60.362  21.925  1.00  0.92           C  
ATOM    712  C   TYR A  95      29.266  58.943  22.273  1.00  0.92           C  
ATOM    713  O   TYR A  95      28.234  58.727  22.911  1.00  0.92           O  
ATOM    714  CB  TYR A  95      29.293  60.753  20.486  1.00  0.92           C  
ATOM    715  CG  TYR A  95      29.417  62.236  20.226  1.00  0.92           C  
ATOM    716  CD1 TYR A  95      29.382  63.223  21.230  1.00  0.92           C  
ATOM    717  CD2 TYR A  95      29.553  62.650  18.893  1.00  0.92           C  
ATOM    718  CE1 TYR A  95      29.563  64.570  20.905  1.00  0.92           C  
ATOM    719  CE2 TYR A  95      29.695  64.007  18.558  1.00  0.92           C  
ATOM    720  CZ  TYR A  95      29.731  64.965  19.582  1.00  0.92           C  
ATOM    721  OH  TYR A  95      29.945  66.344  19.376  1.00  0.92           O  
ATOM    722  N   GLN A  96      30.083  57.930  21.924  1.00  0.90           N  
ATOM    723  CA  GLN A  96      29.859  56.565  22.367  1.00  0.90           C  
ATOM    724  C   GLN A  96      29.971  56.385  23.880  1.00  0.90           C  
ATOM    725  O   GLN A  96      29.151  55.708  24.501  1.00  0.90           O  
ATOM    726  CB  GLN A  96      30.747  55.571  21.579  1.00  0.90           C  
ATOM    727  CG  GLN A  96      30.432  55.511  20.060  1.00  0.90           C  
ATOM    728  CD  GLN A  96      28.935  55.344  19.802  1.00  0.90           C  
ATOM    729  OE1 GLN A  96      28.291  54.485  20.409  1.00  0.90           O  
ATOM    730  NE2 GLN A  96      28.344  56.169  18.912  1.00  0.90           N  
ATOM    731  N   LEU A  97      30.951  57.044  24.531  1.00  0.92           N  
ATOM    732  CA  LEU A  97      31.049  57.106  25.981  1.00  0.92           C  
ATOM    733  C   LEU A  97      29.839  57.753  26.656  1.00  0.92           C  
ATOM    734  O   LEU A  97      29.322  57.228  27.640  1.00  0.92           O  
ATOM    735  CB  LEU A  97      32.351  57.822  26.404  1.00  0.92           C  
ATOM    736  CG  LEU A  97      32.679  57.791  27.910  1.00  0.92           C  
ATOM    737  CD1 LEU A  97      32.880  56.358  28.424  1.00  0.92           C  
ATOM    738  CD2 LEU A  97      33.933  58.634  28.183  1.00  0.92           C  
ATOM    739  N   ALA A  98      29.305  58.871  26.112  1.00  0.94           N  
ATOM    740  CA  ALA A  98      28.056  59.475  26.556  1.00  0.94           C  
ATOM    741  C   ALA A  98      26.845  58.537  26.458  1.00  0.94           C  
ATOM    742  O   ALA A  98      26.004  58.490  27.354  1.00  0.94           O  
ATOM    743  CB  ALA A  98      27.793  60.776  25.768  1.00  0.94           C  
ATOM    744  N   GLY A  99      26.747  57.724  25.385  1.00  0.93           N  
ATOM    745  CA  GLY A  99      25.706  56.705  25.247  1.00  0.93           C  
ATOM    746  C   GLY A  99      25.809  55.527  26.188  1.00  0.93           C  
ATOM    747  O   GLY A  99      24.796  54.978  26.617  1.00  0.93           O  
ATOM    748  N   VAL A 100      27.039  55.095  26.525  1.00  0.91           N  
ATOM    749  CA  VAL A 100      27.317  54.127  27.588  1.00  0.91           C  
ATOM    750  C   VAL A 100      26.954  54.661  28.967  1.00  0.91           C  
ATOM    751  O   VAL A 100      26.248  54.011  29.741  1.00  0.91           O  
ATOM    752  CB  VAL A 100      28.789  53.710  27.560  1.00  0.91           C  
ATOM    753  CG1 VAL A 100      29.242  52.958  28.830  1.00  0.91           C  
ATOM    754  CG2 VAL A 100      29.003  52.800  26.339  1.00  0.91           C  
ATOM    755  N   VAL A 101      27.380  55.900  29.289  1.00  0.91           N  
ATOM    756  CA  VAL A 101      27.051  56.572  30.539  1.00  0.91           C  
ATOM    757  C   VAL A 101      25.561  56.815  30.709  1.00  0.91           C  
ATOM    758  O   VAL A 101      25.005  56.603  31.784  1.00  0.91           O  
ATOM    759  CB  VAL A 101      27.836  57.864  30.687  1.00  0.91           C  
ATOM    760  CG1 VAL A 101      27.354  58.702  31.882  1.00  0.91           C  
ATOM    761  CG2 VAL A 101      29.312  57.499  30.930  1.00  0.91           C  
ATOM    762  N   ALA A 102      24.860  57.219  29.631  1.00  0.92           N  
ATOM    763  CA  ALA A 102      23.429  57.437  29.632  1.00  0.92           C  
ATOM    764  C   ALA A 102      22.603  56.220  30.040  1.00  0.92           C  
ATOM    765  O   ALA A 102      21.616  56.357  30.755  1.00  0.92           O  
ATOM    766  CB  ALA A 102      22.966  57.895  28.237  1.00  0.92           C  
ATOM    767  N   VAL A 103      22.991  55.010  29.586  1.00  0.90           N  
ATOM    768  CA  VAL A 103      22.442  53.743  30.057  1.00  0.90           C  
ATOM    769  C   VAL A 103      22.785  53.439  31.521  1.00  0.90           C  
ATOM    770  O   VAL A 103      21.919  53.039  32.298  1.00  0.90           O  
ATOM    771  CB  VAL A 103      22.886  52.594  29.151  1.00  0.90           C  
ATOM    772  CG1 VAL A 103      22.415  51.218  29.668  1.00  0.90           C  
ATOM    773  CG2 VAL A 103      22.316  52.827  27.740  1.00  0.90           C  
ATOM    774  N   GLU A 104      24.054  53.639  31.949  1.00  0.86           N  
ATOM    775  CA  GLU A 104      24.497  53.414  33.327  1.00  0.86           C  
ATOM    776  C   GLU A 104      23.819  54.304  34.382  1.00  0.86           C  
ATOM    777  O   GLU A 104      23.312  53.812  35.390  1.00  0.86           O  
ATOM    778  CB  GLU A 104      26.044  53.598  33.424  1.00  0.86           C  
ATOM    779  CG  GLU A 104      26.690  53.216  34.789  1.00  0.86           C  
ATOM    780  CD  GLU A 104      28.083  53.784  35.009  1.00  0.86           C  
ATOM    781  OE1 GLU A 104      28.162  54.940  35.483  1.00  0.86           O  
ATOM    782  OE2 GLU A 104      29.128  53.113  34.790  1.00  0.86           O  
ATOM    783  N   VAL A 105      23.719  55.643  34.165  1.00  0.89           N  
ATOM    784  CA  VAL A 105      23.206  56.568  35.179  1.00  0.89           C  
ATOM    785  C   VAL A 105      21.718  56.457  35.406  1.00  0.89           C  
ATOM    786  O   VAL A 105      21.183  56.932  36.404  1.00  0.89           O  
ATOM    787  CB  VAL A 105      23.570  58.045  34.980  1.00  0.89           C  
ATOM    788  CG1 VAL A 105      25.092  58.189  35.128  1.00  0.89           C  
ATOM    789  CG2 VAL A 105      23.044  58.640  33.656  1.00  0.89           C  
ATOM    790  N   THR A 106      21.007  55.788  34.493  1.00  0.87           N  
ATOM    791  CA  THR A 106      19.576  55.582  34.589  1.00  0.87           C  
ATOM    792  C   THR A 106      19.260  54.193  35.085  1.00  0.87           C  
ATOM    793  O   THR A 106      18.100  53.801  35.206  1.00  0.87           O  
ATOM    794  CB  THR A 106      18.921  55.832  33.256  1.00  0.87           C  
ATOM    795  OG1 THR A 106      19.472  55.029  32.217  1.00  0.87           O  
ATOM    796  CG2 THR A 106      19.212  57.304  32.931  1.00  0.87           C  
ATOM    797  N   GLY A 107      20.301  53.418  35.448  1.00  0.90           N  
ATOM    798  CA  GLY A 107      20.139  52.155  36.153  1.00  0.90           C  
ATOM    799  C   GLY A 107      20.299  50.931  35.299  1.00  0.90           C  
ATOM    800  O   GLY A 107      20.033  49.820  35.744  1.00  0.90           O  
ATOM    801  N   GLY A 108      20.727  51.107  34.039  1.00  0.90           N  
ATOM    802  CA  GLY A 108      20.910  50.028  33.084  1.00  0.90           C  
ATOM    803  C   GLY A 108      22.188  49.243  33.276  1.00  0.90           C  
ATOM    804  O   GLY A 108      22.957  49.472  34.210  1.00  0.90           O  
ATOM    805  N   PRO A 109      22.475  48.297  32.396  1.00  0.88           N  
ATOM    806  CA  PRO A 109      23.708  47.533  32.446  1.00  0.88           C  
ATOM    807  C   PRO A 109      24.948  48.346  32.142  1.00  0.88           C  
ATOM    808  O   PRO A 109      24.913  49.348  31.428  1.00  0.88           O  
ATOM    809  CB  PRO A 109      23.496  46.444  31.388  1.00  0.88           C  
ATOM    810  CG  PRO A 109      22.577  47.110  30.366  1.00  0.88           C  
ATOM    811  CD  PRO A 109      21.644  47.936  31.246  1.00  0.88           C  
ATOM    812  N   THR A 110      26.081  47.866  32.672  1.00  0.86           N  
ATOM    813  CA  THR A 110      27.397  48.428  32.450  1.00  0.86           C  
ATOM    814  C   THR A 110      27.886  47.932  31.111  1.00  0.86           C  
ATOM    815  O   THR A 110      28.348  46.803  30.970  1.00  0.86           O  
ATOM    816  CB  THR A 110      28.362  48.020  33.552  1.00  0.86           C  
ATOM    817  OG1 THR A 110      27.873  48.487  34.804  1.00  0.86           O  
ATOM    818  CG2 THR A 110      29.762  48.625  33.386  1.00  0.86           C  
ATOM    819  N   ILE A 111      27.733  48.767  30.065  1.00  0.86           N  
ATOM    820  CA  ILE A 111      28.223  48.481  28.727  1.00  0.86           C  
ATOM    821  C   ILE A 111      29.728  48.658  28.687  1.00  0.86           C  
ATOM    822  O   ILE A 111      30.236  49.752  28.938  1.00  0.86           O  
ATOM    823  CB  ILE A 111      27.612  49.386  27.653  1.00  0.86           C  
ATOM    824  CG1 ILE A 111      26.095  49.616  27.838  1.00  0.86           C  
ATOM    825  CG2 ILE A 111      27.930  48.803  26.257  1.00  0.86           C  
ATOM    826  CD1 ILE A 111      25.320  48.309  27.778  1.00  0.86           C  
ATOM    827  N   ASP A 112      30.490  47.595  28.365  1.00  0.86           N  
ATOM    828  CA  ASP A 112      31.924  47.713  28.176  1.00  0.86           C  
ATOM    829  C   ASP A 112      32.308  48.703  27.067  1.00  0.86           C  
ATOM    830  O   ASP A 112      31.732  48.729  25.980  1.00  0.86           O  
ATOM    831  CB  ASP A 112      32.572  46.378  27.747  1.00  0.86           C  
ATOM    832  CG  ASP A 112      32.518  45.195  28.696  1.00  0.86           C  
ATOM    833  OD1 ASP A 112      32.287  45.360  29.909  1.00  0.86           O  
ATOM    834  OD2 ASP A 112      32.785  44.097  28.120  1.00  0.86           O  
ATOM    835  N   PHE A 113      33.343  49.513  27.328  1.00  0.86           N  
ATOM    836  CA  PHE A 113      33.791  50.558  26.444  1.00  0.86           C  
ATOM    837  C   PHE A 113      35.271  50.338  26.162  1.00  0.86           C  
ATOM    838  O   PHE A 113      36.074  50.136  27.071  1.00  0.86           O  
ATOM    839  CB  PHE A 113      33.514  51.936  27.108  1.00  0.86           C  
ATOM    840  CG  PHE A 113      33.917  53.079  26.226  1.00  0.86           C  
ATOM    841  CD1 PHE A 113      33.105  53.493  25.160  1.00  0.86           C  
ATOM    842  CD2 PHE A 113      35.154  53.708  26.430  1.00  0.86           C  
ATOM    843  CE1 PHE A 113      33.522  54.534  24.322  1.00  0.86           C  
ATOM    844  CE2 PHE A 113      35.586  54.727  25.574  1.00  0.86           C  
ATOM    845  CZ  PHE A 113      34.763  55.148  24.526  1.00  0.86           C  
ATOM    846  N   VAL A 114      35.650  50.372  24.873  1.00  0.86           N  
ATOM    847  CA  VAL A 114      37.021  50.345  24.404  1.00  0.86           C  
ATOM    848  C   VAL A 114      37.237  51.691  23.692  1.00  0.86           C  
ATOM    849  O   VAL A 114      36.389  52.061  22.870  1.00  0.86           O  
ATOM    850  CB  VAL A 114      37.289  49.152  23.484  1.00  0.86           C  
ATOM    851  CG1 VAL A 114      38.772  49.135  23.063  1.00  0.86           C  
ATOM    852  CG2 VAL A 114      36.938  47.859  24.253  1.00  0.86           C  
ATOM    853  N   PRO A 115      38.277  52.482  23.985  1.00  0.88           N  
ATOM    854  CA  PRO A 115      38.613  53.704  23.266  1.00  0.88           C  
ATOM    855  C   PRO A 115      39.416  53.398  22.006  1.00  0.88           C  
ATOM    856  O   PRO A 115      39.945  52.293  21.850  1.00  0.88           O  
ATOM    857  CB  PRO A 115      39.485  54.477  24.271  1.00  0.88           C  
ATOM    858  CG  PRO A 115      40.221  53.378  25.026  1.00  0.88           C  
ATOM    859  CD  PRO A 115      39.176  52.269  25.117  1.00  0.88           C  
ATOM    860  N   GLY A 116      39.515  54.363  21.079  1.00  0.87           N  
ATOM    861  CA  GLY A 116      40.380  54.316  19.915  1.00  0.87           C  
ATOM    862  C   GLY A 116      39.722  54.673  18.607  1.00  0.87           C  
ATOM    863  O   GLY A 116      40.368  54.604  17.555  1.00  0.87           O  
ATOM    864  N   ARG A 117      38.405  54.998  18.596  1.00  0.83           N  
ATOM    865  CA  ARG A 117      37.694  55.382  17.380  1.00  0.83           C  
ATOM    866  C   ARG A 117      38.287  56.667  16.836  1.00  0.83           C  
ATOM    867  O   ARG A 117      38.573  57.591  17.589  1.00  0.83           O  
ATOM    868  CB  ARG A 117      36.179  55.616  17.589  1.00  0.83           C  
ATOM    869  CG  ARG A 117      35.362  54.394  18.035  1.00  0.83           C  
ATOM    870  CD  ARG A 117      34.034  54.818  18.676  1.00  0.83           C  
ATOM    871  NE  ARG A 117      33.428  53.628  19.344  1.00  0.83           N  
ATOM    872  CZ  ARG A 117      33.879  53.087  20.484  1.00  0.83           C  
ATOM    873  NH1 ARG A 117      34.879  53.587  21.198  1.00  0.83           N  
ATOM    874  NH2 ARG A 117      33.303  51.965  20.909  1.00  0.83           N  
ATOM    875  N   LYS A 118      38.520  56.773  15.519  1.00  0.83           N  
ATOM    876  CA  LYS A 118      39.106  57.980  14.974  1.00  0.83           C  
ATOM    877  C   LYS A 118      37.990  58.827  14.408  1.00  0.83           C  
ATOM    878  O   LYS A 118      37.002  58.278  13.930  1.00  0.83           O  
ATOM    879  CB  LYS A 118      40.185  57.684  13.907  1.00  0.83           C  
ATOM    880  CG  LYS A 118      41.436  57.040  14.532  1.00  0.83           C  
ATOM    881  CD  LYS A 118      42.558  56.804  13.502  1.00  0.83           C  
ATOM    882  CE  LYS A 118      43.864  56.251  14.094  1.00  0.83           C  
ATOM    883  NZ  LYS A 118      44.898  56.047  13.045  1.00  0.83           N  
ATOM    884  N   ASP A 119      38.119  60.169  14.476  1.00  0.85           N  
ATOM    885  CA  ASP A 119      37.161  61.081  13.881  1.00  0.85           C  
ATOM    886  C   ASP A 119      37.359  61.116  12.363  1.00  0.85           C  
ATOM    887  O   ASP A 119      38.441  61.452  11.878  1.00  0.85           O  
ATOM    888  CB  ASP A 119      37.292  62.511  14.481  1.00  0.85           C  
ATOM    889  CG  ASP A 119      36.737  62.613  15.886  1.00  0.85           C  
ATOM    890  OD1 ASP A 119      35.844  61.825  16.276  1.00  0.85           O  
ATOM    891  OD2 ASP A 119      37.182  63.535  16.618  1.00  0.85           O  
ATOM    892  N   SER A 120      36.329  60.750  11.574  1.00  0.83           N  
ATOM    893  CA  SER A 120      36.455  60.631  10.119  1.00  0.83           C  
ATOM    894  C   SER A 120      35.881  61.839   9.400  1.00  0.83           C  
ATOM    895  O   SER A 120      35.032  62.537   9.953  1.00  0.83           O  
ATOM    896  CB  SER A 120      35.722  59.390   9.556  1.00  0.83           C  
ATOM    897  OG  SER A 120      36.372  58.166   9.904  1.00  0.83           O  
ATOM    898  N   PRO A 121      36.301  62.171   8.170  1.00  0.78           N  
ATOM    899  CA  PRO A 121      35.931  63.455   7.584  1.00  0.78           C  
ATOM    900  C   PRO A 121      34.508  63.454   7.049  1.00  0.78           C  
ATOM    901  O   PRO A 121      33.814  64.463   7.193  1.00  0.78           O  
ATOM    902  CB  PRO A 121      36.984  63.686   6.478  1.00  0.78           C  
ATOM    903  CG  PRO A 121      37.491  62.283   6.141  1.00  0.78           C  
ATOM    904  CD  PRO A 121      37.481  61.605   7.508  1.00  0.78           C  
ATOM    905  N   GLU A 122      34.058  62.334   6.450  1.00  0.73           N  
ATOM    906  CA  GLU A 122      32.826  62.292   5.699  1.00  0.73           C  
ATOM    907  C   GLU A 122      31.744  61.523   6.420  1.00  0.73           C  
ATOM    908  O   GLU A 122      31.872  60.348   6.752  1.00  0.73           O  
ATOM    909  CB  GLU A 122      32.969  61.712   4.264  1.00  0.73           C  
ATOM    910  CG  GLU A 122      33.739  62.617   3.264  1.00  0.73           C  
ATOM    911  CD  GLU A 122      33.294  64.086   3.294  1.00  0.73           C  
ATOM    912  OE1 GLU A 122      32.063  64.358   3.280  1.00  0.73           O  
ATOM    913  OE2 GLU A 122      34.197  64.959   3.332  1.00  0.73           O  
ATOM    914  N   SER A 123      30.624  62.236   6.627  1.00  0.82           N  
ATOM    915  CA  SER A 123      29.307  61.753   7.026  1.00  0.82           C  
ATOM    916  C   SER A 123      28.801  60.704   6.040  1.00  0.82           C  
ATOM    917  O   SER A 123      29.059  60.829   4.840  1.00  0.82           O  
ATOM    918  CB  SER A 123      28.332  62.993   7.092  1.00  0.82           C  
ATOM    919  OG  SER A 123      26.908  62.806   7.119  1.00  0.82           O  
ATOM    920  N   PRO A 124      28.130  59.629   6.437  1.00  0.85           N  
ATOM    921  CA  PRO A 124      27.366  58.809   5.504  1.00  0.85           C  
ATOM    922  C   PRO A 124      26.237  59.543   4.803  1.00  0.85           C  
ATOM    923  O   PRO A 124      25.766  60.590   5.240  1.00  0.85           O  
ATOM    924  CB  PRO A 124      26.796  57.706   6.398  1.00  0.85           C  
ATOM    925  CG  PRO A 124      26.550  58.431   7.720  1.00  0.85           C  
ATOM    926  CD  PRO A 124      27.725  59.392   7.825  1.00  0.85           C  
ATOM    927  N   GLU A 125      25.736  58.957   3.705  1.00  0.76           N  
ATOM    928  CA  GLU A 125      24.504  59.388   3.070  1.00  0.76           C  
ATOM    929  C   GLU A 125      23.308  59.335   4.031  1.00  0.76           C  
ATOM    930  O   GLU A 125      23.221  58.473   4.913  1.00  0.76           O  
ATOM    931  CB  GLU A 125      24.204  58.483   1.844  1.00  0.76           C  
ATOM    932  CG  GLU A 125      23.917  57.030   2.307  1.00  0.76           C  
ATOM    933  CD  GLU A 125      23.874  55.923   1.251  1.00  0.76           C  
ATOM    934  OE1 GLU A 125      24.245  54.787   1.644  1.00  0.76           O  
ATOM    935  OE2 GLU A 125      23.437  56.129   0.106  1.00  0.76           O  
ATOM    936  N   GLU A 126      22.366  60.287   3.888  1.00  0.76           N  
ATOM    937  CA  GLU A 126      21.106  60.309   4.616  1.00  0.76           C  
ATOM    938  C   GLU A 126      20.218  59.111   4.317  1.00  0.76           C  
ATOM    939  O   GLU A 126      20.245  58.546   3.227  1.00  0.76           O  
ATOM    940  CB  GLU A 126      20.325  61.627   4.369  1.00  0.76           C  
ATOM    941  CG  GLU A 126      19.058  61.802   5.252  1.00  0.76           C  
ATOM    942  CD  GLU A 126      18.444  63.203   5.283  1.00  0.76           C  
ATOM    943  OE1 GLU A 126      18.907  64.113   4.558  1.00  0.76           O  
ATOM    944  OE2 GLU A 126      17.504  63.365   6.111  1.00  0.76           O  
ATOM    945  N   GLY A 127      19.400  58.679   5.302  1.00  0.83           N  
ATOM    946  CA  GLY A 127      18.340  57.702   5.050  1.00  0.83           C  
ATOM    947  C   GLY A 127      18.605  56.299   5.508  1.00  0.83           C  
ATOM    948  O   GLY A 127      17.834  55.387   5.229  1.00  0.83           O  
ATOM    949  N   ARG A 128      19.709  56.065   6.231  1.00  0.79           N  
ATOM    950  CA  ARG A 128      20.029  54.733   6.697  1.00  0.79           C  
ATOM    951  C   ARG A 128      19.378  54.308   8.002  1.00  0.79           C  
ATOM    952  O   ARG A 128      19.240  53.118   8.272  1.00  0.79           O  
ATOM    953  CB  ARG A 128      21.547  54.643   6.889  1.00  0.79           C  
ATOM    954  CG  ARG A 128      22.307  54.844   5.570  1.00  0.79           C  
ATOM    955  CD  ARG A 128      23.804  54.712   5.777  1.00  0.79           C  
ATOM    956  NE  ARG A 128      24.423  54.494   4.458  1.00  0.79           N  
ATOM    957  CZ  ARG A 128      25.722  54.210   4.296  1.00  0.79           C  
ATOM    958  NH1 ARG A 128      26.551  53.951   5.290  1.00  0.79           N  
ATOM    959  NH2 ARG A 128      26.213  54.193   3.069  1.00  0.79           N  
ATOM    960  N   LEU A 129      18.978  55.270   8.851  1.00  0.85           N  
ATOM    961  CA  LEU A 129      18.334  55.001  10.118  1.00  0.85           C  
ATOM    962  C   LEU A 129      16.893  54.520   9.916  1.00  0.85           C  
ATOM    963  O   LEU A 129      16.274  54.871   8.910  1.00  0.85           O  
ATOM    964  CB  LEU A 129      18.415  56.263  11.012  1.00  0.85           C  
ATOM    965  CG  LEU A 129      19.838  56.562  11.535  1.00  0.85           C  
ATOM    966  CD1 LEU A 129      19.922  57.955  12.172  1.00  0.85           C  
ATOM    967  CD2 LEU A 129      20.293  55.503  12.551  1.00  0.85           C  
ATOM    968  N   PRO A 130      16.328  53.682  10.782  1.00  0.84           N  
ATOM    969  CA  PRO A 130      15.026  53.079  10.552  1.00  0.84           C  
ATOM    970  C   PRO A 130      13.869  54.060  10.596  1.00  0.84           C  
ATOM    971  O   PRO A 130      13.972  55.139  11.174  1.00  0.84           O  
ATOM    972  CB  PRO A 130      14.933  51.972  11.613  1.00  0.84           C  
ATOM    973  CG  PRO A 130      15.805  52.480  12.761  1.00  0.84           C  
ATOM    974  CD  PRO A 130      16.914  53.264  12.052  1.00  0.84           C  
ATOM    975  N   ASP A 131      12.748  53.669   9.969  1.00  0.80           N  
ATOM    976  CA  ASP A 131      11.567  54.454   9.771  1.00  0.80           C  
ATOM    977  C   ASP A 131      10.609  53.847  10.779  1.00  0.80           C  
ATOM    978  O   ASP A 131      10.461  52.628  10.874  1.00  0.80           O  
ATOM    979  CB  ASP A 131      11.126  54.312   8.284  1.00  0.80           C  
ATOM    980  CG  ASP A 131       9.784  54.954   7.938  1.00  0.80           C  
ATOM    981  OD1 ASP A 131       9.003  55.291   8.868  1.00  0.80           O  
ATOM    982  OD2 ASP A 131       9.492  55.055   6.721  1.00  0.80           O  
ATOM    983  N   ALA A 132       9.983  54.706  11.598  1.00  0.80           N  
ATOM    984  CA  ALA A 132       9.070  54.335  12.653  1.00  0.80           C  
ATOM    985  C   ALA A 132       7.707  53.816  12.167  1.00  0.80           C  
ATOM    986  O   ALA A 132       6.912  53.307  12.963  1.00  0.80           O  
ATOM    987  CB  ALA A 132       8.851  55.548  13.572  1.00  0.80           C  
ATOM    988  N   LYS A 133       7.392  53.962  10.861  1.00  0.71           N  
ATOM    989  CA  LYS A 133       6.150  53.502  10.265  1.00  0.71           C  
ATOM    990  C   LYS A 133       6.267  52.161   9.555  1.00  0.71           C  
ATOM    991  O   LYS A 133       5.270  51.636   9.061  1.00  0.71           O  
ATOM    992  CB  LYS A 133       5.659  54.513   9.205  1.00  0.71           C  
ATOM    993  CG  LYS A 133       5.381  55.907   9.774  1.00  0.71           C  
ATOM    994  CD  LYS A 133       4.842  56.833   8.677  1.00  0.71           C  
ATOM    995  CE  LYS A 133       4.556  58.247   9.176  1.00  0.71           C  
ATOM    996  NZ  LYS A 133       4.072  59.091   8.062  1.00  0.71           N  
ATOM    997  N   GLN A 134       7.472  51.567   9.480  1.00  0.75           N  
ATOM    998  CA  GLN A 134       7.696  50.332   8.748  1.00  0.75           C  
ATOM    999  C   GLN A 134       7.772  49.099   9.638  1.00  0.75           C  
ATOM   1000  O   GLN A 134       7.545  49.130  10.846  1.00  0.75           O  
ATOM   1001  CB  GLN A 134       8.931  50.434   7.817  1.00  0.75           C  
ATOM   1002  CG  GLN A 134       8.795  51.540   6.750  1.00  0.75           C  
ATOM   1003  CD  GLN A 134       7.578  51.272   5.870  1.00  0.75           C  
ATOM   1004  OE1 GLN A 134       7.374  50.157   5.382  1.00  0.75           O  
ATOM   1005  NE2 GLN A 134       6.733  52.308   5.676  1.00  0.75           N  
ATOM   1006  N   GLY A 135       8.006  47.922   9.009  1.00  0.85           N  
ATOM   1007  CA  GLY A 135       7.899  46.632   9.688  1.00  0.85           C  
ATOM   1008  C   GLY A 135       9.126  45.787   9.862  1.00  0.85           C  
ATOM   1009  O   GLY A 135      10.254  46.201   9.620  1.00  0.85           O  
ATOM   1010  N   ALA A 136       8.902  44.514  10.274  1.00  0.89           N  
ATOM   1011  CA  ALA A 136       9.930  43.544  10.621  1.00  0.89           C  
ATOM   1012  C   ALA A 136      10.947  43.309   9.506  1.00  0.89           C  
ATOM   1013  O   ALA A 136      12.143  43.201   9.766  1.00  0.89           O  
ATOM   1014  CB  ALA A 136       9.284  42.218  11.086  1.00  0.89           C  
ATOM   1015  N   THR A 137      10.491  43.304   8.230  1.00  0.85           N  
ATOM   1016  CA  THR A 137      11.353  43.312   7.044  1.00  0.85           C  
ATOM   1017  C   THR A 137      12.321  44.470   7.062  1.00  0.85           C  
ATOM   1018  O   THR A 137      13.532  44.282   7.033  1.00  0.85           O  
ATOM   1019  CB  THR A 137      10.565  43.364   5.736  1.00  0.85           C  
ATOM   1020  OG1 THR A 137       9.695  42.241   5.673  1.00  0.85           O  
ATOM   1021  CG2 THR A 137      11.485  43.288   4.509  1.00  0.85           C  
ATOM   1022  N   HIS A 138      11.800  45.693   7.254  1.00  0.82           N  
ATOM   1023  CA  HIS A 138      12.585  46.906   7.285  1.00  0.82           C  
ATOM   1024  C   HIS A 138      13.597  46.920   8.422  1.00  0.82           C  
ATOM   1025  O   HIS A 138      14.750  47.305   8.251  1.00  0.82           O  
ATOM   1026  CB  HIS A 138      11.662  48.128   7.364  1.00  0.82           C  
ATOM   1027  CG  HIS A 138      12.426  49.395   7.343  1.00  0.82           C  
ATOM   1028  ND1 HIS A 138      12.544  50.110   8.512  1.00  0.82           N  
ATOM   1029  CD2 HIS A 138      13.157  49.964   6.354  1.00  0.82           C  
ATOM   1030  CE1 HIS A 138      13.340  51.103   8.209  1.00  0.82           C  
ATOM   1031  NE2 HIS A 138      13.743  51.072   6.918  1.00  0.82           N  
ATOM   1032  N   LEU A 139      13.219  46.435   9.620  1.00  0.86           N  
ATOM   1033  CA  LEU A 139      14.180  46.264  10.696  1.00  0.86           C  
ATOM   1034  C   LEU A 139      15.320  45.329  10.384  1.00  0.86           C  
ATOM   1035  O   LEU A 139      16.484  45.639  10.629  1.00  0.86           O  
ATOM   1036  CB  LEU A 139      13.497  45.762  11.984  1.00  0.86           C  
ATOM   1037  CG  LEU A 139      12.490  46.755  12.569  1.00  0.86           C  
ATOM   1038  CD1 LEU A 139      11.937  46.202  13.890  1.00  0.86           C  
ATOM   1039  CD2 LEU A 139      13.197  48.104  12.762  1.00  0.86           C  
ATOM   1040  N   ARG A 140      15.016  44.180   9.777  1.00  0.79           N  
ATOM   1041  CA  ARG A 140      16.039  43.285   9.289  1.00  0.79           C  
ATOM   1042  C   ARG A 140      16.937  43.859   8.185  1.00  0.79           C  
ATOM   1043  O   ARG A 140      18.130  43.584   8.178  1.00  0.79           O  
ATOM   1044  CB  ARG A 140      15.450  41.931   8.879  1.00  0.79           C  
ATOM   1045  CG  ARG A 140      14.923  41.124  10.078  1.00  0.79           C  
ATOM   1046  CD  ARG A 140      14.697  39.662   9.713  1.00  0.79           C  
ATOM   1047  NE  ARG A 140      14.305  38.962  10.960  1.00  0.79           N  
ATOM   1048  CZ  ARG A 140      13.052  38.742  11.376  1.00  0.79           C  
ATOM   1049  NH1 ARG A 140      11.980  39.157  10.709  1.00  0.79           N  
ATOM   1050  NH2 ARG A 140      12.891  38.076  12.517  1.00  0.79           N  
ATOM   1051  N   ASP A 141      16.429  44.681   7.245  1.00  0.86           N  
ATOM   1052  CA  ASP A 141      17.241  45.437   6.291  1.00  0.86           C  
ATOM   1053  C   ASP A 141      18.196  46.450   6.931  1.00  0.86           C  
ATOM   1054  O   ASP A 141      19.358  46.595   6.541  1.00  0.86           O  
ATOM   1055  CB  ASP A 141      16.343  46.266   5.335  1.00  0.86           C  
ATOM   1056  CG  ASP A 141      15.499  45.423   4.394  1.00  0.86           C  
ATOM   1057  OD1 ASP A 141      15.949  44.316   4.010  1.00  0.86           O  
ATOM   1058  OD2 ASP A 141      14.404  45.923   4.021  1.00  0.86           O  
ATOM   1059  N   VAL A 142      17.714  47.206   7.934  1.00  0.87           N  
ATOM   1060  CA  VAL A 142      18.457  48.270   8.585  1.00  0.87           C  
ATOM   1061  C   VAL A 142      19.512  47.767   9.551  1.00  0.87           C  
ATOM   1062  O   VAL A 142      20.672  48.172   9.505  1.00  0.87           O  
ATOM   1063  CB  VAL A 142      17.486  49.239   9.221  1.00  0.87           C  
ATOM   1064  CG1 VAL A 142      18.227  50.344   9.986  1.00  0.87           C  
ATOM   1065  CG2 VAL A 142      16.688  49.870   8.064  1.00  0.87           C  
ATOM   1066  N   PHE A 143      19.170  46.795  10.415  1.00  0.87           N  
ATOM   1067  CA  PHE A 143      20.146  46.127  11.253  1.00  0.87           C  
ATOM   1068  C   PHE A 143      20.953  45.134  10.404  1.00  0.87           C  
ATOM   1069  O   PHE A 143      22.082  44.788  10.741  1.00  0.87           O  
ATOM   1070  CB  PHE A 143      19.477  45.462  12.487  1.00  0.87           C  
ATOM   1071  CG  PHE A 143      18.951  46.460  13.511  1.00  0.87           C  
ATOM   1072  CD1 PHE A 143      17.705  47.099  13.359  1.00  0.87           C  
ATOM   1073  CD2 PHE A 143      19.640  46.658  14.723  1.00  0.87           C  
ATOM   1074  CE1 PHE A 143      17.173  47.907  14.372  1.00  0.87           C  
ATOM   1075  CE2 PHE A 143      19.143  47.519  15.710  1.00  0.87           C  
ATOM   1076  CZ  PHE A 143      17.903  48.136  15.540  1.00  0.87           C  
ATOM   1077  N   TYR A 144      20.418  44.750   9.223  1.00  0.65           N  
ATOM   1078  CA  TYR A 144      21.106  44.121   8.100  1.00  0.65           C  
ATOM   1079  C   TYR A 144      22.313  44.926   7.628  1.00  0.65           C  
ATOM   1080  O   TYR A 144      23.458  44.488   7.639  1.00  0.65           O  
ATOM   1081  CB  TYR A 144      21.309  42.585   8.269  1.00  0.65           C  
ATOM   1082  CG  TYR A 144      21.819  41.931   7.006  1.00  0.65           C  
ATOM   1083  CD1 TYR A 144      20.974  41.542   5.951  1.00  0.65           C  
ATOM   1084  CD2 TYR A 144      23.203  41.794   6.840  1.00  0.65           C  
ATOM   1085  CE1 TYR A 144      21.511  41.109   4.731  1.00  0.65           C  
ATOM   1086  CE2 TYR A 144      23.751  41.423   5.613  1.00  0.65           C  
ATOM   1087  CZ  TYR A 144      22.904  41.054   4.565  1.00  0.65           C  
ATOM   1088  OH  TYR A 144      23.526  40.613   3.371  1.00  0.65           O  
ATOM   1089  N   ARG A 145      22.072  46.196   7.269  1.00  0.78           N  
ATOM   1090  CA  ARG A 145      23.078  47.168   6.911  1.00  0.78           C  
ATOM   1091  C   ARG A 145      24.227  47.288   7.930  1.00  0.78           C  
ATOM   1092  O   ARG A 145      25.399  47.254   7.561  1.00  0.78           O  
ATOM   1093  CB  ARG A 145      22.321  48.504   6.719  1.00  0.78           C  
ATOM   1094  CG  ARG A 145      23.235  49.625   6.226  1.00  0.78           C  
ATOM   1095  CD  ARG A 145      22.663  51.039   6.226  1.00  0.78           C  
ATOM   1096  NE  ARG A 145      21.574  51.076   5.198  1.00  0.78           N  
ATOM   1097  CZ  ARG A 145      21.768  51.296   3.890  1.00  0.78           C  
ATOM   1098  NH1 ARG A 145      20.737  51.211   3.047  1.00  0.78           N  
ATOM   1099  NH2 ARG A 145      22.968  51.566   3.391  1.00  0.78           N  
ATOM   1100  N   MET A 146      23.900  47.365   9.235  1.00  0.85           N  
ATOM   1101  CA  MET A 146      24.817  47.254  10.363  1.00  0.85           C  
ATOM   1102  C   MET A 146      25.539  45.892  10.532  1.00  0.85           C  
ATOM   1103  O   MET A 146      26.721  45.839  10.867  1.00  0.85           O  
ATOM   1104  CB  MET A 146      24.033  47.622  11.650  1.00  0.85           C  
ATOM   1105  CG  MET A 146      23.440  49.049  11.646  1.00  0.85           C  
ATOM   1106  SD  MET A 146      22.637  49.486  13.219  1.00  0.85           S  
ATOM   1107  CE  MET A 146      21.077  49.983  12.440  1.00  0.85           C  
ATOM   1108  N   GLY A 147      24.844  44.752  10.319  1.00  0.90           N  
ATOM   1109  CA  GLY A 147      25.337  43.393  10.586  1.00  0.90           C  
ATOM   1110  C   GLY A 147      25.017  42.880  11.972  1.00  0.90           C  
ATOM   1111  O   GLY A 147      25.761  42.096  12.560  1.00  0.90           O  
ATOM   1112  N   LEU A 148      23.880  43.311  12.541  1.00  0.89           N  
ATOM   1113  CA  LEU A 148      23.443  42.887  13.861  1.00  0.89           C  
ATOM   1114  C   LEU A 148      22.435  41.733  13.767  1.00  0.89           C  
ATOM   1115  O   LEU A 148      21.870  41.453  12.713  1.00  0.89           O  
ATOM   1116  CB  LEU A 148      22.902  44.079  14.694  1.00  0.89           C  
ATOM   1117  CG  LEU A 148      23.931  45.204  14.960  1.00  0.89           C  
ATOM   1118  CD1 LEU A 148      23.285  46.424  15.634  1.00  0.89           C  
ATOM   1119  CD2 LEU A 148      25.096  44.712  15.832  1.00  0.89           C  
ATOM   1120  N   SER A 149      22.216  40.977  14.867  1.00  0.89           N  
ATOM   1121  CA  SER A 149      21.343  39.807  14.885  1.00  0.89           C  
ATOM   1122  C   SER A 149      19.894  40.167  15.162  1.00  0.89           C  
ATOM   1123  O   SER A 149      19.585  41.267  15.618  1.00  0.89           O  
ATOM   1124  CB  SER A 149      21.796  38.677  15.878  1.00  0.89           C  
ATOM   1125  OG  SER A 149      21.487  38.906  17.259  1.00  0.89           O  
ATOM   1126  N   ASP A 150      18.951  39.218  14.941  1.00  0.88           N  
ATOM   1127  CA  ASP A 150      17.552  39.359  15.326  1.00  0.88           C  
ATOM   1128  C   ASP A 150      17.356  39.623  16.835  1.00  0.88           C  
ATOM   1129  O   ASP A 150      16.503  40.404  17.251  1.00  0.88           O  
ATOM   1130  CB  ASP A 150      16.726  38.112  14.890  1.00  0.88           C  
ATOM   1131  CG  ASP A 150      16.267  38.123  13.436  1.00  0.88           C  
ATOM   1132  OD1 ASP A 150      16.679  38.965  12.608  1.00  0.88           O  
ATOM   1133  OD2 ASP A 150      15.403  37.261  13.123  1.00  0.88           O  
ATOM   1134  N   LYS A 151      18.184  38.990  17.694  1.00  0.86           N  
ATOM   1135  CA  LYS A 151      18.232  39.228  19.128  1.00  0.86           C  
ATOM   1136  C   LYS A 151      18.669  40.644  19.484  1.00  0.86           C  
ATOM   1137  O   LYS A 151      18.080  41.288  20.357  1.00  0.86           O  
ATOM   1138  CB  LYS A 151      19.194  38.215  19.785  1.00  0.86           C  
ATOM   1139  CG  LYS A 151      19.302  38.360  21.307  1.00  0.86           C  
ATOM   1140  CD  LYS A 151      20.203  37.309  21.962  1.00  0.86           C  
ATOM   1141  CE  LYS A 151      21.695  37.536  21.737  1.00  0.86           C  
ATOM   1142  NZ  LYS A 151      22.422  36.620  22.634  1.00  0.86           N  
ATOM   1143  N   ASP A 152      19.699  41.161  18.772  1.00  0.88           N  
ATOM   1144  CA  ASP A 152      20.197  42.517  18.898  1.00  0.88           C  
ATOM   1145  C   ASP A 152      19.110  43.550  18.582  1.00  0.88           C  
ATOM   1146  O   ASP A 152      18.947  44.515  19.327  1.00  0.88           O  
ATOM   1147  CB  ASP A 152      21.438  42.765  17.986  1.00  0.88           C  
ATOM   1148  CG  ASP A 152      22.633  41.851  18.250  1.00  0.88           C  
ATOM   1149  OD1 ASP A 152      23.021  41.613  19.416  1.00  0.88           O  
ATOM   1150  OD2 ASP A 152      23.269  41.411  17.252  1.00  0.88           O  
ATOM   1151  N   ILE A 153      18.297  43.333  17.515  1.00  0.88           N  
ATOM   1152  CA  ILE A 153      17.152  44.179  17.158  1.00  0.88           C  
ATOM   1153  C   ILE A 153      16.200  44.355  18.328  1.00  0.88           C  
ATOM   1154  O   ILE A 153      15.931  45.465  18.784  1.00  0.88           O  
ATOM   1155  CB  ILE A 153      16.361  43.623  15.954  1.00  0.88           C  
ATOM   1156  CG1 ILE A 153      17.247  43.618  14.692  1.00  0.88           C  
ATOM   1157  CG2 ILE A 153      15.094  44.468  15.674  1.00  0.88           C  
ATOM   1158  CD1 ILE A 153      16.638  42.948  13.451  1.00  0.88           C  
ATOM   1159  N   VAL A 154      15.719  43.236  18.901  1.00  0.89           N  
ATOM   1160  CA  VAL A 154      14.748  43.264  19.981  1.00  0.89           C  
ATOM   1161  C   VAL A 154      15.285  43.891  21.254  1.00  0.89           C  
ATOM   1162  O   VAL A 154      14.606  44.679  21.915  1.00  0.89           O  
ATOM   1163  CB  VAL A 154      14.202  41.882  20.292  1.00  0.89           C  
ATOM   1164  CG1 VAL A 154      13.073  41.991  21.335  1.00  0.89           C  
ATOM   1165  CG2 VAL A 154      13.627  41.263  19.011  1.00  0.89           C  
ATOM   1166  N   ALA A 155      16.536  43.564  21.631  1.00  0.92           N  
ATOM   1167  CA  ALA A 155      17.177  44.171  22.775  1.00  0.92           C  
ATOM   1168  C   ALA A 155      17.429  45.671  22.593  1.00  0.92           C  
ATOM   1169  O   ALA A 155      17.064  46.463  23.454  1.00  0.92           O  
ATOM   1170  CB  ALA A 155      18.464  43.397  23.116  1.00  0.92           C  
ATOM   1171  N   LEU A 156      17.973  46.129  21.445  1.00  0.90           N  
ATOM   1172  CA  LEU A 156      18.216  47.548  21.186  1.00  0.90           C  
ATOM   1173  C   LEU A 156      16.958  48.400  21.138  1.00  0.90           C  
ATOM   1174  O   LEU A 156      16.944  49.534  21.616  1.00  0.90           O  
ATOM   1175  CB  LEU A 156      19.064  47.779  19.918  1.00  0.90           C  
ATOM   1176  CG  LEU A 156      20.529  47.343  20.096  1.00  0.90           C  
ATOM   1177  CD1 LEU A 156      21.295  47.355  18.770  1.00  0.90           C  
ATOM   1178  CD2 LEU A 156      21.278  48.204  21.124  1.00  0.90           C  
ATOM   1179  N   SER A 157      15.835  47.845  20.634  1.00  0.90           N  
ATOM   1180  CA  SER A 157      14.509  48.463  20.713  1.00  0.90           C  
ATOM   1181  C   SER A 157      14.088  48.752  22.136  1.00  0.90           C  
ATOM   1182  O   SER A 157      13.385  49.713  22.428  1.00  0.90           O  
ATOM   1183  CB  SER A 157      13.386  47.614  20.080  1.00  0.90           C  
ATOM   1184  OG  SER A 157      13.618  47.439  18.683  1.00  0.90           O  
ATOM   1185  N   GLY A 158      14.604  47.973  23.105  1.00  0.90           N  
ATOM   1186  CA  GLY A 158      14.366  48.229  24.516  1.00  0.90           C  
ATOM   1187  C   GLY A 158      15.083  49.448  25.049  1.00  0.90           C  
ATOM   1188  O   GLY A 158      14.873  49.844  26.188  1.00  0.90           O  
ATOM   1189  N   GLY A 159      15.895  50.132  24.215  1.00  0.90           N  
ATOM   1190  CA  GLY A 159      16.437  51.463  24.467  1.00  0.90           C  
ATOM   1191  C   GLY A 159      15.378  52.534  24.590  1.00  0.90           C  
ATOM   1192  O   GLY A 159      15.581  53.549  25.249  1.00  0.90           O  
ATOM   1193  N   HIS A 160      14.186  52.298  24.002  1.00  0.87           N  
ATOM   1194  CA  HIS A 160      12.998  53.121  24.170  1.00  0.87           C  
ATOM   1195  C   HIS A 160      12.350  53.038  25.534  1.00  0.87           C  
ATOM   1196  O   HIS A 160      11.383  53.737  25.820  1.00  0.87           O  
ATOM   1197  CB  HIS A 160      11.955  52.753  23.125  1.00  0.87           C  
ATOM   1198  CG  HIS A 160      12.382  53.179  21.781  1.00  0.87           C  
ATOM   1199  ND1 HIS A 160      11.731  52.598  20.731  1.00  0.87           N  
ATOM   1200  CD2 HIS A 160      13.275  54.102  21.339  1.00  0.87           C  
ATOM   1201  CE1 HIS A 160      12.220  53.160  19.660  1.00  0.87           C  
ATOM   1202  NE2 HIS A 160      13.167  54.083  19.964  1.00  0.87           N  
ATOM   1203  N   THR A 161      12.915  52.235  26.462  1.00  0.89           N  
ATOM   1204  CA  THR A 161      12.513  52.232  27.867  1.00  0.89           C  
ATOM   1205  C   THR A 161      12.769  53.579  28.524  1.00  0.89           C  
ATOM   1206  O   THR A 161      12.105  53.972  29.482  1.00  0.89           O  
ATOM   1207  CB  THR A 161      13.084  51.051  28.657  1.00  0.89           C  
ATOM   1208  OG1 THR A 161      12.342  50.828  29.845  1.00  0.89           O  
ATOM   1209  CG2 THR A 161      14.581  51.170  28.980  1.00  0.89           C  
ATOM   1210  N   LEU A 162      13.690  54.364  27.924  1.00  0.88           N  
ATOM   1211  CA  LEU A 162      13.900  55.747  28.263  1.00  0.88           C  
ATOM   1212  C   LEU A 162      13.570  56.703  27.173  1.00  0.88           C  
ATOM   1213  O   LEU A 162      13.837  56.501  25.990  1.00  0.88           O  
ATOM   1214  CB  LEU A 162      15.350  56.089  28.603  1.00  0.88           C  
ATOM   1215  CG  LEU A 162      15.555  55.867  30.092  1.00  0.88           C  
ATOM   1216  CD1 LEU A 162      15.740  54.388  30.386  1.00  0.88           C  
ATOM   1217  CD2 LEU A 162      16.763  56.612  30.617  1.00  0.88           C  
ATOM   1218  N   GLY A 163      13.071  57.867  27.614  1.00  0.88           N  
ATOM   1219  CA  GLY A 163      12.805  58.962  26.721  1.00  0.88           C  
ATOM   1220  C   GLY A 163      11.419  59.020  26.202  1.00  0.88           C  
ATOM   1221  O   GLY A 163      10.476  58.411  26.700  1.00  0.88           O  
ATOM   1222  N   ARG A 164      11.272  59.857  25.176  1.00  0.82           N  
ATOM   1223  CA  ARG A 164       9.989  60.153  24.630  1.00  0.82           C  
ATOM   1224  C   ARG A 164      10.170  60.650  23.225  1.00  0.82           C  
ATOM   1225  O   ARG A 164      11.228  61.176  22.865  1.00  0.82           O  
ATOM   1226  CB  ARG A 164       9.261  61.221  25.488  1.00  0.82           C  
ATOM   1227  CG  ARG A 164       9.932  62.606  25.551  1.00  0.82           C  
ATOM   1228  CD  ARG A 164       9.201  63.567  26.490  1.00  0.82           C  
ATOM   1229  NE  ARG A 164       9.923  64.885  26.381  1.00  0.82           N  
ATOM   1230  CZ  ARG A 164       9.813  65.901  27.247  1.00  0.82           C  
ATOM   1231  NH1 ARG A 164      10.473  67.040  27.021  1.00  0.82           N  
ATOM   1232  NH2 ARG A 164       9.020  65.846  28.311  1.00  0.82           N  
ATOM   1233  N   ALA A 165       9.121  60.494  22.406  1.00  0.89           N  
ATOM   1234  CA  ALA A 165       9.027  61.149  21.131  1.00  0.89           C  
ATOM   1235  C   ALA A 165       8.476  62.551  21.367  1.00  0.89           C  
ATOM   1236  O   ALA A 165       7.973  62.865  22.448  1.00  0.89           O  
ATOM   1237  CB  ALA A 165       8.149  60.328  20.171  1.00  0.89           C  
ATOM   1238  N   HIS A 166       8.593  63.440  20.369  1.00  0.80           N  
ATOM   1239  CA  HIS A 166       8.153  64.808  20.489  1.00  0.80           C  
ATOM   1240  C   HIS A 166       7.513  65.179  19.164  1.00  0.80           C  
ATOM   1241  O   HIS A 166       8.106  64.959  18.103  1.00  0.80           O  
ATOM   1242  CB  HIS A 166       9.337  65.807  20.697  1.00  0.80           C  
ATOM   1243  CG  HIS A 166      10.343  65.460  21.767  1.00  0.80           C  
ATOM   1244  ND1 HIS A 166      11.359  64.548  21.506  1.00  0.80           N  
ATOM   1245  CD2 HIS A 166      10.392  65.847  23.070  1.00  0.80           C  
ATOM   1246  CE1 HIS A 166      11.963  64.364  22.658  1.00  0.80           C  
ATOM   1247  NE2 HIS A 166      11.442  65.147  23.634  1.00  0.80           N  
ATOM   1248  N   ARG A 167       6.312  65.787  19.176  1.00  0.70           N  
ATOM   1249  CA  ARG A 167       5.591  66.102  17.949  1.00  0.70           C  
ATOM   1250  C   ARG A 167       6.221  67.123  16.995  1.00  0.70           C  
ATOM   1251  O   ARG A 167       5.896  67.136  15.812  1.00  0.70           O  
ATOM   1252  CB  ARG A 167       4.144  66.524  18.257  1.00  0.70           C  
ATOM   1253  CG  ARG A 167       3.994  67.892  18.937  1.00  0.70           C  
ATOM   1254  CD  ARG A 167       2.553  68.146  19.367  1.00  0.70           C  
ATOM   1255  NE  ARG A 167       2.545  69.492  20.019  1.00  0.70           N  
ATOM   1256  CZ  ARG A 167       2.861  69.680  21.307  1.00  0.70           C  
ATOM   1257  NH1 ARG A 167       2.921  70.934  21.761  1.00  0.70           N  
ATOM   1258  NH2 ARG A 167       3.148  68.668  22.126  1.00  0.70           N  
ATOM   1259  N   ASP A 168       7.164  67.961  17.475  1.00  0.73           N  
ATOM   1260  CA  ASP A 168       7.904  68.907  16.663  1.00  0.73           C  
ATOM   1261  C   ASP A 168       9.220  68.311  16.156  1.00  0.73           C  
ATOM   1262  O   ASP A 168       9.984  68.955  15.438  1.00  0.73           O  
ATOM   1263  CB  ASP A 168       8.245  70.140  17.542  1.00  0.73           C  
ATOM   1264  CG  ASP A 168       6.999  70.843  18.075  1.00  0.73           C  
ATOM   1265  OD1 ASP A 168       5.929  70.805  17.419  1.00  0.73           O  
ATOM   1266  OD2 ASP A 168       7.106  71.392  19.202  1.00  0.73           O  
ATOM   1267  N   ARG A 169       9.529  67.047  16.523  1.00  0.71           N  
ATOM   1268  CA  ARG A 169      10.700  66.362  16.019  1.00  0.71           C  
ATOM   1269  C   ARG A 169      10.255  65.311  15.009  1.00  0.71           C  
ATOM   1270  O   ARG A 169      10.178  65.586  13.817  1.00  0.71           O  
ATOM   1271  CB  ARG A 169      11.599  65.790  17.151  1.00  0.71           C  
ATOM   1272  CG  ARG A 169      12.139  66.884  18.100  1.00  0.71           C  
ATOM   1273  CD  ARG A 169      13.298  66.411  18.973  1.00  0.71           C  
ATOM   1274  NE  ARG A 169      13.589  67.535  19.944  1.00  0.71           N  
ATOM   1275  CZ  ARG A 169      14.172  67.364  21.138  1.00  0.71           C  
ATOM   1276  NH1 ARG A 169      14.476  66.137  21.552  1.00  0.71           N  
ATOM   1277  NH2 ARG A 169      14.314  68.389  21.987  1.00  0.71           N  
ATOM   1278  N   SER A 170       9.926  64.080  15.464  1.00  0.76           N  
ATOM   1279  CA  SER A 170       9.452  63.006  14.588  1.00  0.76           C  
ATOM   1280  C   SER A 170       7.983  63.119  14.208  1.00  0.76           C  
ATOM   1281  O   SER A 170       7.561  62.667  13.145  1.00  0.76           O  
ATOM   1282  CB  SER A 170       9.665  61.574  15.176  1.00  0.76           C  
ATOM   1283  OG  SER A 170       8.948  61.341  16.396  1.00  0.76           O  
ATOM   1284  N   GLY A 171       7.156  63.696  15.102  1.00  0.78           N  
ATOM   1285  CA  GLY A 171       5.715  63.836  14.917  1.00  0.78           C  
ATOM   1286  C   GLY A 171       4.937  62.920  15.826  1.00  0.78           C  
ATOM   1287  O   GLY A 171       3.792  63.192  16.172  1.00  0.78           O  
ATOM   1288  N   PHE A 172       5.574  61.829  16.294  1.00  0.78           N  
ATOM   1289  CA  PHE A 172       5.087  60.987  17.377  1.00  0.78           C  
ATOM   1290  C   PHE A 172       5.328  61.711  18.690  1.00  0.78           C  
ATOM   1291  O   PHE A 172       6.266  62.496  18.781  1.00  0.78           O  
ATOM   1292  CB  PHE A 172       5.804  59.612  17.421  1.00  0.78           C  
ATOM   1293  CG  PHE A 172       5.504  58.805  16.195  1.00  0.78           C  
ATOM   1294  CD1 PHE A 172       4.354  58.006  16.154  1.00  0.78           C  
ATOM   1295  CD2 PHE A 172       6.361  58.823  15.081  1.00  0.78           C  
ATOM   1296  CE1 PHE A 172       4.053  57.245  15.018  1.00  0.78           C  
ATOM   1297  CE2 PHE A 172       6.068  58.057  13.945  1.00  0.78           C  
ATOM   1298  CZ  PHE A 172       4.915  57.263  13.915  1.00  0.78           C  
ATOM   1299  N   ASP A 173       4.519  61.475  19.740  1.00  0.83           N  
ATOM   1300  CA  ASP A 173       4.588  62.252  20.954  1.00  0.83           C  
ATOM   1301  C   ASP A 173       4.433  61.271  22.114  1.00  0.83           C  
ATOM   1302  O   ASP A 173       3.662  60.311  22.043  1.00  0.83           O  
ATOM   1303  CB  ASP A 173       3.512  63.388  20.928  1.00  0.83           C  
ATOM   1304  CG  ASP A 173       3.868  64.602  21.786  1.00  0.83           C  
ATOM   1305  OD1 ASP A 173       4.529  64.418  22.835  1.00  0.83           O  
ATOM   1306  OD2 ASP A 173       3.508  65.752  21.396  1.00  0.83           O  
ATOM   1307  N   GLY A 174       5.237  61.479  23.175  1.00  0.88           N  
ATOM   1308  CA  GLY A 174       5.122  60.833  24.476  1.00  0.88           C  
ATOM   1309  C   GLY A 174       6.136  59.750  24.795  1.00  0.88           C  
ATOM   1310  O   GLY A 174       6.897  59.300  23.937  1.00  0.88           O  
ATOM   1311  N   PRO A 175       6.234  59.373  26.072  1.00  0.89           N  
ATOM   1312  CA  PRO A 175       7.113  58.309  26.535  1.00  0.89           C  
ATOM   1313  C   PRO A 175       6.555  56.930  26.248  1.00  0.89           C  
ATOM   1314  O   PRO A 175       5.346  56.758  26.133  1.00  0.89           O  
ATOM   1315  CB  PRO A 175       7.189  58.571  28.048  1.00  0.89           C  
ATOM   1316  CG  PRO A 175       5.820  59.150  28.422  1.00  0.89           C  
ATOM   1317  CD  PRO A 175       5.349  59.851  27.143  1.00  0.89           C  
ATOM   1318  N   TRP A 176       7.423  55.912  26.123  1.00  0.87           N  
ATOM   1319  CA  TRP A 176       6.995  54.528  26.015  1.00  0.87           C  
ATOM   1320  C   TRP A 176       6.663  53.895  27.359  1.00  0.87           C  
ATOM   1321  O   TRP A 176       5.994  52.868  27.434  1.00  0.87           O  
ATOM   1322  CB  TRP A 176       8.130  53.697  25.402  1.00  0.87           C  
ATOM   1323  CG  TRP A 176       8.334  53.950  23.942  1.00  0.87           C  
ATOM   1324  CD1 TRP A 176       7.863  53.186  22.920  1.00  0.87           C  
ATOM   1325  CD2 TRP A 176       9.114  54.997  23.334  1.00  0.87           C  
ATOM   1326  NE1 TRP A 176       8.309  53.666  21.719  1.00  0.87           N  
ATOM   1327  CE2 TRP A 176       9.047  54.798  21.946  1.00  0.87           C  
ATOM   1328  CE3 TRP A 176       9.873  56.029  23.877  1.00  0.87           C  
ATOM   1329  CZ2 TRP A 176       9.692  55.649  21.063  1.00  0.87           C  
ATOM   1330  CZ3 TRP A 176      10.534  56.884  22.985  1.00  0.87           C  
ATOM   1331  CH2 TRP A 176      10.436  56.707  21.601  1.00  0.87           C  
ATOM   1332  N   THR A 177       7.141  54.490  28.467  1.00  0.87           N  
ATOM   1333  CA  THR A 177       7.045  53.899  29.792  1.00  0.87           C  
ATOM   1334  C   THR A 177       6.573  54.932  30.786  1.00  0.87           C  
ATOM   1335  O   THR A 177       6.618  56.136  30.536  1.00  0.87           O  
ATOM   1336  CB  THR A 177       8.365  53.315  30.314  1.00  0.87           C  
ATOM   1337  OG1 THR A 177       9.377  54.304  30.471  1.00  0.87           O  
ATOM   1338  CG2 THR A 177       8.898  52.307  29.297  1.00  0.87           C  
ATOM   1339  N   LYS A 178       6.100  54.490  31.969  1.00  0.82           N  
ATOM   1340  CA  LYS A 178       5.711  55.402  33.037  1.00  0.82           C  
ATOM   1341  C   LYS A 178       6.887  56.087  33.740  1.00  0.82           C  
ATOM   1342  O   LYS A 178       6.715  57.144  34.343  1.00  0.82           O  
ATOM   1343  CB  LYS A 178       4.839  54.679  34.089  1.00  0.82           C  
ATOM   1344  CG  LYS A 178       3.470  54.246  33.546  1.00  0.82           C  
ATOM   1345  CD  LYS A 178       2.646  53.529  34.624  1.00  0.82           C  
ATOM   1346  CE  LYS A 178       1.285  53.064  34.109  1.00  0.82           C  
ATOM   1347  NZ  LYS A 178       0.566  52.338  35.177  1.00  0.82           N  
ATOM   1348  N   GLU A 179       8.105  55.516  33.623  1.00  0.82           N  
ATOM   1349  CA  GLU A 179       9.323  55.959  34.281  1.00  0.82           C  
ATOM   1350  C   GLU A 179      10.412  56.251  33.237  1.00  0.82           C  
ATOM   1351  O   GLU A 179      11.400  55.521  33.159  1.00  0.82           O  
ATOM   1352  CB  GLU A 179       9.809  54.886  35.298  1.00  0.82           C  
ATOM   1353  CG  GLU A 179       8.840  54.716  36.499  1.00  0.82           C  
ATOM   1354  CD  GLU A 179       8.826  55.930  37.432  1.00  0.82           C  
ATOM   1355  OE1 GLU A 179       9.717  56.807  37.291  1.00  0.82           O  
ATOM   1356  OE2 GLU A 179       7.934  55.960  38.318  1.00  0.82           O  
ATOM   1357  N   PRO A 180      10.311  57.292  32.398  1.00  0.88           N  
ATOM   1358  CA  PRO A 180      11.127  57.490  31.197  1.00  0.88           C  
ATOM   1359  C   PRO A 180      12.572  57.890  31.463  1.00  0.88           C  
ATOM   1360  O   PRO A 180      13.292  58.169  30.501  1.00  0.88           O  
ATOM   1361  CB  PRO A 180      10.359  58.552  30.396  1.00  0.88           C  
ATOM   1362  CG  PRO A 180       9.623  59.367  31.457  1.00  0.88           C  
ATOM   1363  CD  PRO A 180       9.269  58.314  32.506  1.00  0.88           C  
ATOM   1364  N   LEU A 181      13.007  57.991  32.733  1.00  0.86           N  
ATOM   1365  CA  LEU A 181      14.396  58.180  33.103  1.00  0.86           C  
ATOM   1366  C   LEU A 181      14.946  56.976  33.881  1.00  0.86           C  
ATOM   1367  O   LEU A 181      16.041  57.042  34.435  1.00  0.86           O  
ATOM   1368  CB  LEU A 181      14.606  59.526  33.860  1.00  0.86           C  
ATOM   1369  CG  LEU A 181      14.664  60.781  32.953  1.00  0.86           C  
ATOM   1370  CD1 LEU A 181      14.570  62.072  33.783  1.00  0.86           C  
ATOM   1371  CD2 LEU A 181      15.962  60.793  32.131  1.00  0.86           C  
ATOM   1372  N   LYS A 182      14.242  55.822  33.899  1.00  0.85           N  
ATOM   1373  CA  LYS A 182      14.708  54.625  34.571  1.00  0.85           C  
ATOM   1374  C   LYS A 182      14.923  53.490  33.576  1.00  0.85           C  
ATOM   1375  O   LYS A 182      14.039  53.181  32.787  1.00  0.85           O  
ATOM   1376  CB  LYS A 182      13.650  54.183  35.593  1.00  0.85           C  
ATOM   1377  CG  LYS A 182      14.069  52.931  36.357  1.00  0.85           C  
ATOM   1378  CD  LYS A 182      13.014  52.512  37.375  1.00  0.85           C  
ATOM   1379  CE  LYS A 182      13.420  51.229  38.086  1.00  0.85           C  
ATOM   1380  NZ  LYS A 182      12.347  50.847  39.017  1.00  0.85           N  
ATOM   1381  N   PHE A 183      16.106  52.830  33.554  1.00  0.88           N  
ATOM   1382  CA  PHE A 183      16.393  51.819  32.543  1.00  0.88           C  
ATOM   1383  C   PHE A 183      15.999  50.473  33.093  1.00  0.88           C  
ATOM   1384  O   PHE A 183      16.606  49.967  34.030  1.00  0.88           O  
ATOM   1385  CB  PHE A 183      17.869  51.881  32.041  1.00  0.88           C  
ATOM   1386  CG  PHE A 183      18.145  51.144  30.744  1.00  0.88           C  
ATOM   1387  CD1 PHE A 183      18.258  49.746  30.730  1.00  0.88           C  
ATOM   1388  CD2 PHE A 183      18.338  51.837  29.534  1.00  0.88           C  
ATOM   1389  CE1 PHE A 183      18.492  49.050  29.541  1.00  0.88           C  
ATOM   1390  CE2 PHE A 183      18.527  51.143  28.328  1.00  0.88           C  
ATOM   1391  CZ  PHE A 183      18.592  49.748  28.337  1.00  0.88           C  
ATOM   1392  N   ASP A 184      14.933  49.903  32.520  1.00  0.89           N  
ATOM   1393  CA  ASP A 184      14.302  48.704  33.001  1.00  0.89           C  
ATOM   1394  C   ASP A 184      13.654  47.979  31.831  1.00  0.89           C  
ATOM   1395  O   ASP A 184      13.766  48.399  30.673  1.00  0.89           O  
ATOM   1396  CB  ASP A 184      13.361  49.060  34.195  1.00  0.89           C  
ATOM   1397  CG  ASP A 184      12.168  49.951  33.885  1.00  0.89           C  
ATOM   1398  OD1 ASP A 184      11.828  50.108  32.686  1.00  0.89           O  
ATOM   1399  OD2 ASP A 184      11.543  50.442  34.865  1.00  0.89           O  
ATOM   1400  N   ASN A 185      12.980  46.844  32.080  1.00  0.87           N  
ATOM   1401  CA  ASN A 185      12.300  46.099  31.045  1.00  0.87           C  
ATOM   1402  C   ASN A 185      10.877  46.622  30.762  1.00  0.87           C  
ATOM   1403  O   ASN A 185      10.157  46.000  29.972  1.00  0.87           O  
ATOM   1404  CB  ASN A 185      12.328  44.572  31.359  1.00  0.87           C  
ATOM   1405  CG  ASN A 185      11.434  44.155  32.528  1.00  0.87           C  
ATOM   1406  OD1 ASN A 185      10.808  44.943  33.230  1.00  0.87           O  
ATOM   1407  ND2 ASN A 185      11.305  42.816  32.688  1.00  0.87           N  
ATOM   1408  N   SER A 186      10.455  47.796  31.326  1.00  0.89           N  
ATOM   1409  CA  SER A 186       9.084  48.327  31.227  1.00  0.89           C  
ATOM   1410  C   SER A 186       8.620  48.478  29.787  1.00  0.89           C  
ATOM   1411  O   SER A 186       7.467  48.202  29.475  1.00  0.89           O  
ATOM   1412  CB  SER A 186       8.802  49.706  31.946  1.00  0.89           C  
ATOM   1413  OG  SER A 186       8.633  49.655  33.374  1.00  0.89           O  
ATOM   1414  N   TYR A 187       9.511  48.852  28.839  1.00  0.91           N  
ATOM   1415  CA  TYR A 187       9.214  48.916  27.408  1.00  0.91           C  
ATOM   1416  C   TYR A 187       8.522  47.657  26.869  1.00  0.91           C  
ATOM   1417  O   TYR A 187       7.482  47.747  26.226  1.00  0.91           O  
ATOM   1418  CB  TYR A 187      10.531  49.210  26.619  1.00  0.91           C  
ATOM   1419  CG  TYR A 187      10.428  49.036  25.119  1.00  0.91           C  
ATOM   1420  CD1 TYR A 187       9.849  49.999  24.274  1.00  0.91           C  
ATOM   1421  CD2 TYR A 187      10.858  47.823  24.562  1.00  0.91           C  
ATOM   1422  CE1 TYR A 187       9.690  49.738  22.902  1.00  0.91           C  
ATOM   1423  CE2 TYR A 187      10.688  47.554  23.201  1.00  0.91           C  
ATOM   1424  CZ  TYR A 187      10.084  48.505  22.377  1.00  0.91           C  
ATOM   1425  OH  TYR A 187       9.823  48.192  21.032  1.00  0.91           O  
ATOM   1426  N   PHE A 188       9.060  46.455  27.167  1.00  0.88           N  
ATOM   1427  CA  PHE A 188       8.492  45.180  26.751  1.00  0.88           C  
ATOM   1428  C   PHE A 188       7.185  44.876  27.453  1.00  0.88           C  
ATOM   1429  O   PHE A 188       6.239  44.365  26.854  1.00  0.88           O  
ATOM   1430  CB  PHE A 188       9.477  44.016  26.982  1.00  0.88           C  
ATOM   1431  CG  PHE A 188      10.764  44.294  26.278  1.00  0.88           C  
ATOM   1432  CD1 PHE A 188      10.858  44.175  24.881  1.00  0.88           C  
ATOM   1433  CD2 PHE A 188      11.881  44.721  27.007  1.00  0.88           C  
ATOM   1434  CE1 PHE A 188      12.063  44.453  24.226  1.00  0.88           C  
ATOM   1435  CE2 PHE A 188      13.072  45.025  26.350  1.00  0.88           C  
ATOM   1436  CZ  PHE A 188      13.172  44.881  24.963  1.00  0.88           C  
ATOM   1437  N   GLN A 189       7.095  45.212  28.754  1.00  0.86           N  
ATOM   1438  CA  GLN A 189       5.869  45.076  29.511  1.00  0.86           C  
ATOM   1439  C   GLN A 189       4.723  45.915  28.957  1.00  0.86           C  
ATOM   1440  O   GLN A 189       3.644  45.389  28.688  1.00  0.86           O  
ATOM   1441  CB  GLN A 189       6.100  45.451  30.991  1.00  0.86           C  
ATOM   1442  CG  GLN A 189       6.983  44.467  31.791  1.00  0.86           C  
ATOM   1443  CD  GLN A 189       7.081  44.972  33.233  1.00  0.86           C  
ATOM   1444  OE1 GLN A 189       6.756  46.121  33.532  1.00  0.86           O  
ATOM   1445  NE2 GLN A 189       7.484  44.084  34.170  1.00  0.86           N  
ATOM   1446  N   GLU A 190       4.948  47.216  28.699  1.00  0.85           N  
ATOM   1447  CA  GLU A 190       3.976  48.100  28.085  1.00  0.85           C  
ATOM   1448  C   GLU A 190       3.632  47.666  26.655  1.00  0.85           C  
ATOM   1449  O   GLU A 190       2.476  47.661  26.237  1.00  0.85           O  
ATOM   1450  CB  GLU A 190       4.430  49.582  28.180  1.00  0.85           C  
ATOM   1451  CG  GLU A 190       4.717  50.108  29.628  1.00  0.85           C  
ATOM   1452  CD  GLU A 190       3.552  50.165  30.635  1.00  0.85           C  
ATOM   1453  OE1 GLU A 190       2.398  49.795  30.309  1.00  0.85           O  
ATOM   1454  OE2 GLU A 190       3.824  50.601  31.790  1.00  0.85           O  
ATOM   1455  N   LEU A 191       4.631  47.201  25.869  1.00  0.88           N  
ATOM   1456  CA  LEU A 191       4.455  46.744  24.500  1.00  0.88           C  
ATOM   1457  C   LEU A 191       3.444  45.611  24.332  1.00  0.88           C  
ATOM   1458  O   LEU A 191       2.561  45.672  23.464  1.00  0.88           O  
ATOM   1459  CB  LEU A 191       5.840  46.299  23.949  1.00  0.88           C  
ATOM   1460  CG  LEU A 191       5.923  46.002  22.443  1.00  0.88           C  
ATOM   1461  CD1 LEU A 191       5.481  47.258  21.685  1.00  0.88           C  
ATOM   1462  CD2 LEU A 191       7.351  45.615  21.989  1.00  0.88           C  
ATOM   1463  N   LEU A 192       3.562  44.603  25.222  1.00  0.88           N  
ATOM   1464  CA  LEU A 192       2.696  43.449  25.418  1.00  0.88           C  
ATOM   1465  C   LEU A 192       1.296  43.775  25.905  1.00  0.88           C  
ATOM   1466  O   LEU A 192       0.322  43.168  25.468  1.00  0.88           O  
ATOM   1467  CB  LEU A 192       3.317  42.453  26.430  1.00  0.88           C  
ATOM   1468  CG  LEU A 192       4.490  41.603  25.907  1.00  0.88           C  
ATOM   1469  CD1 LEU A 192       4.964  40.676  27.036  1.00  0.88           C  
ATOM   1470  CD2 LEU A 192       4.090  40.769  24.680  1.00  0.88           C  
ATOM   1471  N   LYS A 193       1.136  44.750  26.821  1.00  0.83           N  
ATOM   1472  CA  LYS A 193      -0.147  44.977  27.475  1.00  0.83           C  
ATOM   1473  C   LYS A 193      -1.094  45.826  26.642  1.00  0.83           C  
ATOM   1474  O   LYS A 193      -2.237  46.073  27.018  1.00  0.83           O  
ATOM   1475  CB  LYS A 193       0.044  45.656  28.849  1.00  0.83           C  
ATOM   1476  CG  LYS A 193       0.692  44.731  29.884  1.00  0.83           C  
ATOM   1477  CD  LYS A 193       0.985  45.483  31.188  1.00  0.83           C  
ATOM   1478  CE  LYS A 193       1.782  44.657  32.193  1.00  0.83           C  
ATOM   1479  NZ  LYS A 193       1.988  45.444  33.427  1.00  0.83           N  
ATOM   1480  N   GLY A 194      -0.642  46.237  25.444  1.00  0.84           N  
ATOM   1481  CA  GLY A 194      -1.435  47.024  24.522  1.00  0.84           C  
ATOM   1482  C   GLY A 194      -1.282  48.494  24.773  1.00  0.84           C  
ATOM   1483  O   GLY A 194      -0.400  48.940  25.497  1.00  0.84           O  
ATOM   1484  N   ASP A 195      -2.091  49.307  24.082  1.00  0.83           N  
ATOM   1485  CA  ASP A 195      -2.085  50.738  24.256  1.00  0.83           C  
ATOM   1486  C   ASP A 195      -2.639  51.134  25.633  1.00  0.83           C  
ATOM   1487  O   ASP A 195      -3.519  50.479  26.189  1.00  0.83           O  
ATOM   1488  CB  ASP A 195      -2.868  51.404  23.095  1.00  0.83           C  
ATOM   1489  CG  ASP A 195      -2.265  51.197  21.705  1.00  0.83           C  
ATOM   1490  OD1 ASP A 195      -1.102  50.735  21.532  1.00  0.83           O  
ATOM   1491  OD2 ASP A 195      -2.984  51.500  20.725  1.00  0.83           O  
ATOM   1492  N   SER A 196      -2.101  52.219  26.216  1.00  0.78           N  
ATOM   1493  CA  SER A 196      -2.473  52.721  27.530  1.00  0.78           C  
ATOM   1494  C   SER A 196      -2.355  54.218  27.404  1.00  0.78           C  
ATOM   1495  O   SER A 196      -1.447  54.713  26.734  1.00  0.78           O  
ATOM   1496  CB  SER A 196      -1.515  52.266  28.672  1.00  0.78           C  
ATOM   1497  OG  SER A 196      -1.928  52.718  29.971  1.00  0.78           O  
ATOM   1498  N   GLU A 197      -3.281  54.986  28.004  1.00  0.75           N  
ATOM   1499  CA  GLU A 197      -3.301  56.428  27.882  1.00  0.75           C  
ATOM   1500  C   GLU A 197      -2.054  57.132  28.402  1.00  0.75           C  
ATOM   1501  O   GLU A 197      -1.542  56.859  29.489  1.00  0.75           O  
ATOM   1502  CB  GLU A 197      -4.556  57.034  28.549  1.00  0.75           C  
ATOM   1503  CG  GLU A 197      -5.898  56.608  27.902  1.00  0.75           C  
ATOM   1504  CD  GLU A 197      -5.963  56.983  26.421  1.00  0.75           C  
ATOM   1505  OE1 GLU A 197      -5.471  58.087  26.069  1.00  0.75           O  
ATOM   1506  OE2 GLU A 197      -6.499  56.160  25.639  1.00  0.75           O  
ATOM   1507  N   GLY A 198      -1.527  58.074  27.593  1.00  0.82           N  
ATOM   1508  CA  GLY A 198      -0.264  58.758  27.855  1.00  0.82           C  
ATOM   1509  C   GLY A 198       0.984  58.014  27.444  1.00  0.82           C  
ATOM   1510  O   GLY A 198       2.074  58.563  27.583  1.00  0.82           O  
ATOM   1511  N   LEU A 199       0.884  56.782  26.899  1.00  0.85           N  
ATOM   1512  CA  LEU A 199       2.057  56.012  26.516  1.00  0.85           C  
ATOM   1513  C   LEU A 199       2.107  55.759  25.023  1.00  0.85           C  
ATOM   1514  O   LEU A 199       1.101  55.609  24.333  1.00  0.85           O  
ATOM   1515  CB  LEU A 199       2.191  54.662  27.258  1.00  0.85           C  
ATOM   1516  CG  LEU A 199       2.290  54.763  28.793  1.00  0.85           C  
ATOM   1517  CD1 LEU A 199       2.536  53.361  29.362  1.00  0.85           C  
ATOM   1518  CD2 LEU A 199       3.405  55.710  29.264  1.00  0.85           C  
ATOM   1519  N   LEU A 200       3.333  55.741  24.480  1.00  0.87           N  
ATOM   1520  CA  LEU A 200       3.596  55.580  23.072  1.00  0.87           C  
ATOM   1521  C   LEU A 200       3.976  54.165  22.691  1.00  0.87           C  
ATOM   1522  O   LEU A 200       4.704  53.460  23.385  1.00  0.87           O  
ATOM   1523  CB  LEU A 200       4.736  56.531  22.657  1.00  0.87           C  
ATOM   1524  CG  LEU A 200       5.130  56.537  21.165  1.00  0.87           C  
ATOM   1525  CD1 LEU A 200       4.009  57.009  20.222  1.00  0.87           C  
ATOM   1526  CD2 LEU A 200       6.382  57.399  20.985  1.00  0.87           C  
ATOM   1527  N   LYS A 201       3.475  53.724  21.526  1.00  0.84           N  
ATOM   1528  CA  LYS A 201       4.028  52.604  20.809  1.00  0.84           C  
ATOM   1529  C   LYS A 201       4.082  53.039  19.359  1.00  0.84           C  
ATOM   1530  O   LYS A 201       3.077  53.475  18.784  1.00  0.84           O  
ATOM   1531  CB  LYS A 201       3.147  51.328  20.915  1.00  0.84           C  
ATOM   1532  CG  LYS A 201       3.031  50.735  22.331  1.00  0.84           C  
ATOM   1533  CD  LYS A 201       1.953  49.634  22.475  1.00  0.84           C  
ATOM   1534  CE  LYS A 201       1.920  48.604  21.337  1.00  0.84           C  
ATOM   1535  NZ  LYS A 201       1.128  47.389  21.655  1.00  0.84           N  
ATOM   1536  N   LEU A 202       5.259  52.940  18.722  1.00  0.86           N  
ATOM   1537  CA  LEU A 202       5.438  53.162  17.308  1.00  0.86           C  
ATOM   1538  C   LEU A 202       4.873  51.977  16.558  1.00  0.86           C  
ATOM   1539  O   LEU A 202       4.559  50.925  17.129  1.00  0.86           O  
ATOM   1540  CB  LEU A 202       6.927  53.380  16.920  1.00  0.86           C  
ATOM   1541  CG  LEU A 202       7.622  54.542  17.663  1.00  0.86           C  
ATOM   1542  CD1 LEU A 202       9.130  54.539  17.361  1.00  0.86           C  
ATOM   1543  CD2 LEU A 202       6.992  55.908  17.366  1.00  0.86           C  
ATOM   1544  N   GLN A 203       4.692  52.111  15.231  1.00  0.80           N  
ATOM   1545  CA  GLN A 203       4.426  50.961  14.381  1.00  0.80           C  
ATOM   1546  C   GLN A 203       5.602  49.988  14.536  1.00  0.80           C  
ATOM   1547  O   GLN A 203       5.404  48.870  14.986  1.00  0.80           O  
ATOM   1548  CB  GLN A 203       4.206  51.382  12.899  1.00  0.80           C  
ATOM   1549  CG  GLN A 203       3.928  50.242  11.889  1.00  0.80           C  
ATOM   1550  CD  GLN A 203       2.628  49.514  12.220  1.00  0.80           C  
ATOM   1551  OE1 GLN A 203       1.627  50.117  12.612  1.00  0.80           O  
ATOM   1552  NE2 GLN A 203       2.625  48.170  12.064  1.00  0.80           N  
ATOM   1553  N   THR A 204       6.844  50.473  14.333  1.00  0.84           N  
ATOM   1554  CA  THR A 204       8.131  49.823  14.650  1.00  0.84           C  
ATOM   1555  C   THR A 204       8.275  49.078  15.965  1.00  0.84           C  
ATOM   1556  O   THR A 204       8.932  48.046  16.040  1.00  0.84           O  
ATOM   1557  CB  THR A 204       9.316  50.743  14.395  1.00  0.84           C  
ATOM   1558  OG1 THR A 204       9.251  51.139  13.034  1.00  0.84           O  
ATOM   1559  CG2 THR A 204      10.666  50.041  14.606  1.00  0.84           C  
ATOM   1560  N   ASP A 205       7.649  49.517  17.051  1.00  0.87           N  
ATOM   1561  CA  ASP A 205       7.671  48.751  18.278  1.00  0.87           C  
ATOM   1562  C   ASP A 205       6.737  47.546  18.160  1.00  0.87           C  
ATOM   1563  O   ASP A 205       7.054  46.415  18.524  1.00  0.87           O  
ATOM   1564  CB  ASP A 205       7.248  49.657  19.438  1.00  0.87           C  
ATOM   1565  CG  ASP A 205       8.090  50.925  19.420  1.00  0.87           C  
ATOM   1566  OD1 ASP A 205       9.252  50.921  18.947  1.00  0.87           O  
ATOM   1567  OD2 ASP A 205       7.481  51.952  19.802  1.00  0.87           O  
ATOM   1568  N   ARG A 206       5.539  47.775  17.568  1.00  0.82           N  
ATOM   1569  CA  ARG A 206       4.469  46.799  17.379  1.00  0.82           C  
ATOM   1570  C   ARG A 206       4.835  45.573  16.540  1.00  0.82           C  
ATOM   1571  O   ARG A 206       4.345  44.472  16.772  1.00  0.82           O  
ATOM   1572  CB  ARG A 206       3.155  47.432  16.820  1.00  0.82           C  
ATOM   1573  CG  ARG A 206       2.429  48.367  17.823  1.00  0.82           C  
ATOM   1574  CD  ARG A 206       1.065  48.902  17.319  1.00  0.82           C  
ATOM   1575  NE  ARG A 206       0.410  49.841  18.330  1.00  0.82           N  
ATOM   1576  CZ  ARG A 206       0.437  51.189  18.295  1.00  0.82           C  
ATOM   1577  NH1 ARG A 206      -0.139  51.890  19.271  1.00  0.82           N  
ATOM   1578  NH2 ARG A 206       1.070  51.850  17.334  1.00  0.82           N  
ATOM   1579  N   VAL A 207       5.721  45.740  15.547  1.00  0.87           N  
ATOM   1580  CA  VAL A 207       6.199  44.729  14.616  1.00  0.87           C  
ATOM   1581  C   VAL A 207       6.918  43.594  15.307  1.00  0.87           C  
ATOM   1582  O   VAL A 207       6.948  42.462  14.832  1.00  0.87           O  
ATOM   1583  CB  VAL A 207       7.109  45.335  13.542  1.00  0.87           C  
ATOM   1584  CG1 VAL A 207       6.542  46.665  13.031  1.00  0.87           C  
ATOM   1585  CG2 VAL A 207       8.533  45.617  14.038  1.00  0.87           C  
ATOM   1586  N   LEU A 208       7.511  43.900  16.478  1.00  0.87           N  
ATOM   1587  CA  LEU A 208       8.170  42.945  17.329  1.00  0.87           C  
ATOM   1588  C   LEU A 208       7.217  41.900  17.890  1.00  0.87           C  
ATOM   1589  O   LEU A 208       7.608  40.762  18.124  1.00  0.87           O  
ATOM   1590  CB  LEU A 208       8.902  43.627  18.502  1.00  0.87           C  
ATOM   1591  CG  LEU A 208       9.948  44.702  18.149  1.00  0.87           C  
ATOM   1592  CD1 LEU A 208      10.586  45.200  19.453  1.00  0.87           C  
ATOM   1593  CD2 LEU A 208      11.041  44.225  17.182  1.00  0.87           C  
ATOM   1594  N   VAL A 209       5.945  42.289  18.121  1.00  0.88           N  
ATOM   1595  CA  VAL A 209       4.871  41.446  18.621  1.00  0.88           C  
ATOM   1596  C   VAL A 209       4.492  40.342  17.631  1.00  0.88           C  
ATOM   1597  O   VAL A 209       4.302  39.189  18.008  1.00  0.88           O  
ATOM   1598  CB  VAL A 209       3.673  42.296  19.052  1.00  0.88           C  
ATOM   1599  CG1 VAL A 209       2.524  41.404  19.551  1.00  0.88           C  
ATOM   1600  CG2 VAL A 209       4.129  43.259  20.174  1.00  0.88           C  
ATOM   1601  N   GLU A 210       4.428  40.661  16.324  1.00  0.81           N  
ATOM   1602  CA  GLU A 210       3.885  39.766  15.315  1.00  0.81           C  
ATOM   1603  C   GLU A 210       4.954  38.948  14.579  1.00  0.81           C  
ATOM   1604  O   GLU A 210       4.647  38.079  13.764  1.00  0.81           O  
ATOM   1605  CB  GLU A 210       3.083  40.585  14.263  1.00  0.81           C  
ATOM   1606  CG  GLU A 210       1.928  41.447  14.847  1.00  0.81           C  
ATOM   1607  CD  GLU A 210       0.826  40.620  15.515  1.00  0.81           C  
ATOM   1608  OE1 GLU A 210       0.527  39.510  15.007  1.00  0.81           O  
ATOM   1609  OE2 GLU A 210       0.263  41.117  16.526  1.00  0.81           O  
ATOM   1610  N   ASP A 211       6.262  39.167  14.842  1.00  0.85           N  
ATOM   1611  CA  ASP A 211       7.308  38.427  14.160  1.00  0.85           C  
ATOM   1612  C   ASP A 211       7.595  37.111  14.912  1.00  0.85           C  
ATOM   1613  O   ASP A 211       7.733  37.144  16.139  1.00  0.85           O  
ATOM   1614  CB  ASP A 211       8.581  39.299  13.995  1.00  0.85           C  
ATOM   1615  CG  ASP A 211       9.683  38.589  13.238  1.00  0.85           C  
ATOM   1616  OD1 ASP A 211       9.778  38.860  12.018  1.00  0.85           O  
ATOM   1617  OD2 ASP A 211      10.463  37.797  13.833  1.00  0.85           O  
ATOM   1618  N   PRO A 212       7.705  35.941  14.257  1.00  0.81           N  
ATOM   1619  CA  PRO A 212       7.926  34.651  14.910  1.00  0.81           C  
ATOM   1620  C   PRO A 212       9.217  34.562  15.715  1.00  0.81           C  
ATOM   1621  O   PRO A 212       9.280  33.782  16.669  1.00  0.81           O  
ATOM   1622  CB  PRO A 212       7.915  33.611  13.766  1.00  0.81           C  
ATOM   1623  CG  PRO A 212       7.225  34.289  12.575  1.00  0.81           C  
ATOM   1624  CD  PRO A 212       7.341  35.788  12.850  1.00  0.81           C  
ATOM   1625  N   LYS A 213      10.277  35.292  15.312  1.00  0.80           N  
ATOM   1626  CA  LYS A 213      11.549  35.306  16.008  1.00  0.80           C  
ATOM   1627  C   LYS A 213      11.564  36.398  17.061  1.00  0.80           C  
ATOM   1628  O   LYS A 213      11.973  36.175  18.200  1.00  0.80           O  
ATOM   1629  CB  LYS A 213      12.732  35.488  15.027  1.00  0.80           C  
ATOM   1630  CG  LYS A 213      12.902  34.292  14.076  1.00  0.80           C  
ATOM   1631  CD  LYS A 213      14.121  34.464  13.160  1.00  0.80           C  
ATOM   1632  CE  LYS A 213      14.382  33.294  12.216  1.00  0.80           C  
ATOM   1633  NZ  LYS A 213      15.553  33.603  11.366  1.00  0.80           N  
ATOM   1634  N   PHE A 214      11.093  37.614  16.712  1.00  0.86           N  
ATOM   1635  CA  PHE A 214      11.082  38.728  17.651  1.00  0.86           C  
ATOM   1636  C   PHE A 214      10.166  38.579  18.875  1.00  0.86           C  
ATOM   1637  O   PHE A 214      10.560  38.948  19.982  1.00  0.86           O  
ATOM   1638  CB  PHE A 214      10.788  40.113  17.011  1.00  0.86           C  
ATOM   1639  CG  PHE A 214      11.700  40.533  15.880  1.00  0.86           C  
ATOM   1640  CD1 PHE A 214      13.059  40.181  15.831  1.00  0.86           C  
ATOM   1641  CD2 PHE A 214      11.200  41.385  14.878  1.00  0.86           C  
ATOM   1642  CE1 PHE A 214      13.880  40.632  14.790  1.00  0.86           C  
ATOM   1643  CE2 PHE A 214      12.018  41.835  13.833  1.00  0.86           C  
ATOM   1644  CZ  PHE A 214      13.358  41.448  13.783  1.00  0.86           C  
ATOM   1645  N   CYS A 215       8.931  38.039  18.735  1.00  0.87           N  
ATOM   1646  CA  CYS A 215       7.950  37.968  19.822  1.00  0.87           C  
ATOM   1647  C   CYS A 215       8.406  37.126  20.996  1.00  0.87           C  
ATOM   1648  O   CYS A 215       8.212  37.501  22.151  1.00  0.87           O  
ATOM   1649  CB  CYS A 215       6.576  37.455  19.320  1.00  0.87           C  
ATOM   1650  SG  CYS A 215       5.206  37.476  20.545  1.00  0.87           S  
ATOM   1651  N   LYS A 216       9.087  35.986  20.742  1.00  0.80           N  
ATOM   1652  CA  LYS A 216       9.661  35.180  21.814  1.00  0.80           C  
ATOM   1653  C   LYS A 216      10.667  35.975  22.644  1.00  0.80           C  
ATOM   1654  O   LYS A 216      10.631  35.952  23.870  1.00  0.80           O  
ATOM   1655  CB  LYS A 216      10.297  33.861  21.302  1.00  0.80           C  
ATOM   1656  CG  LYS A 216       9.260  32.860  20.771  1.00  0.80           C  
ATOM   1657  CD  LYS A 216       9.940  31.625  20.158  1.00  0.80           C  
ATOM   1658  CE  LYS A 216       8.957  30.603  19.585  1.00  0.80           C  
ATOM   1659  NZ  LYS A 216       9.696  29.482  18.961  1.00  0.80           N  
ATOM   1660  N   TYR A 217      11.545  36.766  21.999  1.00  0.86           N  
ATOM   1661  CA  TYR A 217      12.463  37.664  22.683  1.00  0.86           C  
ATOM   1662  C   TYR A 217      11.773  38.771  23.489  1.00  0.86           C  
ATOM   1663  O   TYR A 217      12.188  39.084  24.604  1.00  0.86           O  
ATOM   1664  CB  TYR A 217      13.501  38.267  21.701  1.00  0.86           C  
ATOM   1665  CG  TYR A 217      14.430  37.228  21.143  1.00  0.86           C  
ATOM   1666  CD1 TYR A 217      15.120  36.356  21.999  1.00  0.86           C  
ATOM   1667  CD2 TYR A 217      14.672  37.148  19.761  1.00  0.86           C  
ATOM   1668  CE1 TYR A 217      15.966  35.368  21.481  1.00  0.86           C  
ATOM   1669  CE2 TYR A 217      15.566  36.199  19.246  1.00  0.86           C  
ATOM   1670  CZ  TYR A 217      16.204  35.302  20.107  1.00  0.86           C  
ATOM   1671  OH  TYR A 217      17.122  34.361  19.603  1.00  0.86           O  
ATOM   1672  N   VAL A 218      10.669  39.363  22.971  1.00  0.89           N  
ATOM   1673  CA  VAL A 218       9.842  40.325  23.707  1.00  0.89           C  
ATOM   1674  C   VAL A 218       9.246  39.716  24.968  1.00  0.89           C  
ATOM   1675  O   VAL A 218       9.277  40.323  26.041  1.00  0.89           O  
ATOM   1676  CB  VAL A 218       8.697  40.882  22.852  1.00  0.89           C  
ATOM   1677  CG1 VAL A 218       7.673  41.710  23.667  1.00  0.89           C  
ATOM   1678  CG2 VAL A 218       9.256  41.729  21.695  1.00  0.89           C  
ATOM   1679  N   LEU A 219       8.724  38.473  24.865  1.00  0.87           N  
ATOM   1680  CA  LEU A 219       8.249  37.701  26.000  1.00  0.87           C  
ATOM   1681  C   LEU A 219       9.349  37.469  27.033  1.00  0.87           C  
ATOM   1682  O   LEU A 219       9.206  37.858  28.191  1.00  0.87           O  
ATOM   1683  CB  LEU A 219       7.665  36.332  25.549  1.00  0.87           C  
ATOM   1684  CG  LEU A 219       6.368  36.391  24.715  1.00  0.87           C  
ATOM   1685  CD1 LEU A 219       6.054  35.003  24.131  1.00  0.87           C  
ATOM   1686  CD2 LEU A 219       5.186  36.894  25.554  1.00  0.87           C  
ATOM   1687  N   LEU A 220      10.526  36.950  26.613  1.00  0.86           N  
ATOM   1688  CA  LEU A 220      11.642  36.687  27.517  1.00  0.86           C  
ATOM   1689  C   LEU A 220      12.126  37.921  28.277  1.00  0.86           C  
ATOM   1690  O   LEU A 220      12.343  37.887  29.482  1.00  0.86           O  
ATOM   1691  CB  LEU A 220      12.860  36.101  26.752  1.00  0.86           C  
ATOM   1692  CG  LEU A 220      12.681  34.691  26.144  1.00  0.86           C  
ATOM   1693  CD1 LEU A 220      13.807  34.395  25.135  1.00  0.86           C  
ATOM   1694  CD2 LEU A 220      12.578  33.575  27.200  1.00  0.86           C  
ATOM   1695  N   TYR A 221      12.279  39.072  27.602  1.00  0.87           N  
ATOM   1696  CA  TYR A 221      12.677  40.310  28.248  1.00  0.87           C  
ATOM   1697  C   TYR A 221      11.651  40.911  29.205  1.00  0.87           C  
ATOM   1698  O   TYR A 221      12.000  41.486  30.236  1.00  0.87           O  
ATOM   1699  CB  TYR A 221      13.060  41.355  27.188  1.00  0.87           C  
ATOM   1700  CG  TYR A 221      14.220  40.924  26.320  1.00  0.87           C  
ATOM   1701  CD1 TYR A 221      15.239  40.022  26.697  1.00  0.87           C  
ATOM   1702  CD2 TYR A 221      14.267  41.475  25.036  1.00  0.87           C  
ATOM   1703  CE1 TYR A 221      16.272  39.697  25.801  1.00  0.87           C  
ATOM   1704  CE2 TYR A 221      15.286  41.147  24.140  1.00  0.87           C  
ATOM   1705  CZ  TYR A 221      16.286  40.255  24.521  1.00  0.87           C  
ATOM   1706  OH  TYR A 221      17.283  39.903  23.597  1.00  0.87           O  
ATOM   1707  N   ALA A 222      10.344  40.802  28.897  1.00  0.91           N  
ATOM   1708  CA  ALA A 222       9.268  41.201  29.784  1.00  0.91           C  
ATOM   1709  C   ALA A 222       9.203  40.370  31.069  1.00  0.91           C  
ATOM   1710  O   ALA A 222       8.881  40.896  32.135  1.00  0.91           O  
ATOM   1711  CB  ALA A 222       7.926  41.167  29.029  1.00  0.91           C  
ATOM   1712  N   GLU A 223       9.520  39.060  30.988  1.00  0.81           N  
ATOM   1713  CA  GLU A 223       9.572  38.151  32.124  1.00  0.81           C  
ATOM   1714  C   GLU A 223      10.858  38.232  32.941  1.00  0.81           C  
ATOM   1715  O   GLU A 223      10.873  37.972  34.145  1.00  0.81           O  
ATOM   1716  CB  GLU A 223       9.425  36.698  31.622  1.00  0.81           C  
ATOM   1717  CG  GLU A 223       8.040  36.409  30.992  1.00  0.81           C  
ATOM   1718  CD  GLU A 223       7.906  34.991  30.434  1.00  0.81           C  
ATOM   1719  OE1 GLU A 223       8.891  34.214  30.515  1.00  0.81           O  
ATOM   1720  OE2 GLU A 223       6.800  34.676  29.920  1.00  0.81           O  
ATOM   1721  N   ASP A 224      11.969  38.617  32.291  1.00  0.86           N  
ATOM   1722  CA  ASP A 224      13.293  38.545  32.855  1.00  0.86           C  
ATOM   1723  C   ASP A 224      14.074  39.809  32.467  1.00  0.86           C  
ATOM   1724  O   ASP A 224      14.549  39.989  31.340  1.00  0.86           O  
ATOM   1725  CB  ASP A 224      13.908  37.196  32.399  1.00  0.86           C  
ATOM   1726  CG  ASP A 224      15.260  36.902  33.013  1.00  0.86           C  
ATOM   1727  OD1 ASP A 224      15.868  37.824  33.613  1.00  0.86           O  
ATOM   1728  OD2 ASP A 224      15.730  35.752  32.827  1.00  0.86           O  
ATOM   1729  N   GLU A 225      14.198  40.763  33.419  1.00  0.84           N  
ATOM   1730  CA  GLU A 225      15.012  41.953  33.265  1.00  0.84           C  
ATOM   1731  C   GLU A 225      16.512  41.692  33.200  1.00  0.84           C  
ATOM   1732  O   GLU A 225      17.218  42.321  32.411  1.00  0.84           O  
ATOM   1733  CB  GLU A 225      14.698  42.992  34.350  1.00  0.84           C  
ATOM   1734  CG  GLU A 225      15.371  44.359  34.098  1.00  0.84           C  
ATOM   1735  CD  GLU A 225      14.759  45.415  35.004  1.00  0.84           C  
ATOM   1736  OE1 GLU A 225      13.641  45.861  34.633  1.00  0.84           O  
ATOM   1737  OE2 GLU A 225      15.367  45.788  36.035  1.00  0.84           O  
ATOM   1738  N   ASP A 226      17.028  40.722  33.986  1.00  0.87           N  
ATOM   1739  CA  ASP A 226      18.420  40.300  33.989  1.00  0.87           C  
ATOM   1740  C   ASP A 226      18.830  39.783  32.608  1.00  0.87           C  
ATOM   1741  O   ASP A 226      19.843  40.199  32.035  1.00  0.87           O  
ATOM   1742  CB  ASP A 226      18.646  39.191  35.057  1.00  0.87           C  
ATOM   1743  CG  ASP A 226      18.524  39.689  36.495  1.00  0.87           C  
ATOM   1744  OD1 ASP A 226      18.497  40.925  36.716  1.00  0.87           O  
ATOM   1745  OD2 ASP A 226      18.503  38.815  37.400  1.00  0.87           O  
ATOM   1746  N   ALA A 227      17.986  38.929  31.987  1.00  0.91           N  
ATOM   1747  CA  ALA A 227      18.168  38.501  30.612  1.00  0.91           C  
ATOM   1748  C   ALA A 227      18.177  39.648  29.597  1.00  0.91           C  
ATOM   1749  O   ALA A 227      19.064  39.726  28.747  1.00  0.91           O  
ATOM   1750  CB  ALA A 227      17.118  37.441  30.225  1.00  0.91           C  
ATOM   1751  N   PHE A 228      17.242  40.624  29.717  1.00  0.87           N  
ATOM   1752  CA  PHE A 228      17.226  41.832  28.899  1.00  0.87           C  
ATOM   1753  C   PHE A 228      18.501  42.641  29.056  1.00  0.87           C  
ATOM   1754  O   PHE A 228      19.099  43.086  28.081  1.00  0.87           O  
ATOM   1755  CB  PHE A 228      15.984  42.715  29.259  1.00  0.87           C  
ATOM   1756  CG  PHE A 228      15.964  44.080  28.590  1.00  0.87           C  
ATOM   1757  CD1 PHE A 228      16.316  44.228  27.237  1.00  0.87           C  
ATOM   1758  CD2 PHE A 228      15.749  45.243  29.355  1.00  0.87           C  
ATOM   1759  CE1 PHE A 228      16.521  45.498  26.683  1.00  0.87           C  
ATOM   1760  CE2 PHE A 228      15.912  46.514  28.787  1.00  0.87           C  
ATOM   1761  CZ  PHE A 228      16.307  46.643  27.453  1.00  0.87           C  
ATOM   1762  N   PHE A 229      18.973  42.828  30.292  1.00  0.88           N  
ATOM   1763  CA  PHE A 229      20.175  43.576  30.568  1.00  0.88           C  
ATOM   1764  C   PHE A 229      21.419  42.950  29.962  1.00  0.88           C  
ATOM   1765  O   PHE A 229      22.246  43.643  29.373  1.00  0.88           O  
ATOM   1766  CB  PHE A 229      20.327  43.738  32.092  1.00  0.88           C  
ATOM   1767  CG  PHE A 229      19.618  44.954  32.620  1.00  0.88           C  
ATOM   1768  CD1 PHE A 229      18.443  45.505  32.063  1.00  0.88           C  
ATOM   1769  CD2 PHE A 229      20.162  45.553  33.762  1.00  0.88           C  
ATOM   1770  CE1 PHE A 229      17.850  46.641  32.629  1.00  0.88           C  
ATOM   1771  CE2 PHE A 229      19.565  46.674  34.338  1.00  0.88           C  
ATOM   1772  CZ  PHE A 229      18.415  47.220  33.768  1.00  0.88           C  
ATOM   1773  N   SER A 230      21.559  41.617  30.048  1.00  0.89           N  
ATOM   1774  CA  SER A 230      22.645  40.894  29.391  1.00  0.89           C  
ATOM   1775  C   SER A 230      22.675  41.015  27.873  1.00  0.89           C  
ATOM   1776  O   SER A 230      23.706  41.333  27.276  1.00  0.89           O  
ATOM   1777  CB  SER A 230      22.568  39.381  29.690  1.00  0.89           C  
ATOM   1778  OG  SER A 230      22.887  39.120  31.058  1.00  0.89           O  
ATOM   1779  N   ASP A 231      21.524  40.795  27.211  1.00  0.89           N  
ATOM   1780  CA  ASP A 231      21.396  40.910  25.772  1.00  0.89           C  
ATOM   1781  C   ASP A 231      21.499  42.338  25.265  1.00  0.89           C  
ATOM   1782  O   ASP A 231      22.167  42.595  24.263  1.00  0.89           O  
ATOM   1783  CB  ASP A 231      20.136  40.160  25.287  1.00  0.89           C  
ATOM   1784  CG  ASP A 231      20.367  38.645  25.345  1.00  0.89           C  
ATOM   1785  OD1 ASP A 231      21.548  38.192  25.250  1.00  0.89           O  
ATOM   1786  OD2 ASP A 231      19.347  37.917  25.344  1.00  0.89           O  
ATOM   1787  N   TYR A 232      20.918  43.324  25.983  1.00  0.88           N  
ATOM   1788  CA  TYR A 232      21.104  44.738  25.702  1.00  0.88           C  
ATOM   1789  C   TYR A 232      22.569  45.147  25.793  1.00  0.88           C  
ATOM   1790  O   TYR A 232      23.081  45.918  24.978  1.00  0.88           O  
ATOM   1791  CB  TYR A 232      20.282  45.609  26.694  1.00  0.88           C  
ATOM   1792  CG  TYR A 232      20.362  47.070  26.321  1.00  0.88           C  
ATOM   1793  CD1 TYR A 232      19.515  47.577  25.338  1.00  0.88           C  
ATOM   1794  CD2 TYR A 232      21.363  47.907  26.839  1.00  0.88           C  
ATOM   1795  CE1 TYR A 232      19.663  48.880  24.859  1.00  0.88           C  
ATOM   1796  CE2 TYR A 232      21.531  49.216  26.350  1.00  0.88           C  
ATOM   1797  CZ  TYR A 232      20.667  49.711  25.352  1.00  0.88           C  
ATOM   1798  OH  TYR A 232      20.729  51.002  24.769  1.00  0.88           O  
ATOM   1799  N   ALA A 233      23.292  44.638  26.810  1.00  0.92           N  
ATOM   1800  CA  ALA A 233      24.686  44.977  26.969  1.00  0.92           C  
ATOM   1801  C   ALA A 233      25.572  44.484  25.849  1.00  0.92           C  
ATOM   1802  O   ALA A 233      26.419  45.219  25.339  1.00  0.92           O  
ATOM   1803  CB  ALA A 233      25.250  44.613  28.345  1.00  0.92           C  
ATOM   1804  N   ALA A 234      25.345  43.243  25.395  1.00  0.92           N  
ATOM   1805  CA  ALA A 234      25.997  42.698  24.238  1.00  0.92           C  
ATOM   1806  C   ALA A 234      25.682  43.476  22.951  1.00  0.92           C  
ATOM   1807  O   ALA A 234      26.578  43.857  22.200  1.00  0.92           O  
ATOM   1808  CB  ALA A 234      25.513  41.240  24.154  1.00  0.92           C  
ATOM   1809  N   SER A 235      24.394  43.781  22.696  1.00  0.89           N  
ATOM   1810  CA  SER A 235      23.948  44.497  21.508  1.00  0.89           C  
ATOM   1811  C   SER A 235      24.425  45.950  21.414  1.00  0.89           C  
ATOM   1812  O   SER A 235      24.873  46.383  20.352  1.00  0.89           O  
ATOM   1813  CB  SER A 235      22.412  44.419  21.303  1.00  0.89           C  
ATOM   1814  OG  SER A 235      21.685  45.103  22.325  1.00  0.89           O  
ATOM   1815  N   HIS A 236      24.384  46.733  22.527  1.00  0.88           N  
ATOM   1816  CA  HIS A 236      24.917  48.108  22.613  1.00  0.88           C  
ATOM   1817  C   HIS A 236      26.407  48.150  22.318  1.00  0.88           C  
ATOM   1818  O   HIS A 236      26.874  48.936  21.497  1.00  0.88           O  
ATOM   1819  CB  HIS A 236      24.660  48.779  24.009  1.00  0.88           C  
ATOM   1820  CG  HIS A 236      24.912  50.280  24.176  1.00  0.88           C  
ATOM   1821  ND1 HIS A 236      26.034  50.892  23.658  1.00  0.88           N  
ATOM   1822  CD2 HIS A 236      24.158  51.214  24.824  1.00  0.88           C  
ATOM   1823  CE1 HIS A 236      25.932  52.165  23.979  1.00  0.88           C  
ATOM   1824  NE2 HIS A 236      24.814  52.422  24.696  1.00  0.88           N  
ATOM   1825  N   LYS A 237      27.192  47.237  22.919  1.00  0.86           N  
ATOM   1826  CA  LYS A 237      28.619  47.156  22.680  1.00  0.86           C  
ATOM   1827  C   LYS A 237      28.961  46.860  21.230  1.00  0.86           C  
ATOM   1828  O   LYS A 237      29.829  47.478  20.630  1.00  0.86           O  
ATOM   1829  CB  LYS A 237      29.234  46.079  23.579  1.00  0.86           C  
ATOM   1830  CG  LYS A 237      30.762  46.131  23.554  1.00  0.86           C  
ATOM   1831  CD  LYS A 237      31.382  45.012  24.390  1.00  0.86           C  
ATOM   1832  CE  LYS A 237      32.904  45.131  24.473  1.00  0.86           C  
ATOM   1833  NZ  LYS A 237      33.440  44.141  25.438  1.00  0.86           N  
ATOM   1834  N   LYS A 238      28.227  45.933  20.596  1.00  0.86           N  
ATOM   1835  CA  LYS A 238      28.368  45.705  19.171  1.00  0.86           C  
ATOM   1836  C   LYS A 238      27.976  46.882  18.288  1.00  0.86           C  
ATOM   1837  O   LYS A 238      28.649  47.175  17.304  1.00  0.86           O  
ATOM   1838  CB  LYS A 238      27.584  44.469  18.713  1.00  0.86           C  
ATOM   1839  CG  LYS A 238      28.113  43.173  19.339  1.00  0.86           C  
ATOM   1840  CD  LYS A 238      27.711  41.954  18.503  1.00  0.86           C  
ATOM   1841  CE  LYS A 238      26.216  41.659  18.609  1.00  0.86           C  
ATOM   1842  NZ  LYS A 238      25.757  40.789  17.505  1.00  0.86           N  
ATOM   1843  N   LEU A 239      26.880  47.592  18.621  1.00  0.90           N  
ATOM   1844  CA  LEU A 239      26.456  48.812  17.957  1.00  0.90           C  
ATOM   1845  C   LEU A 239      27.497  49.927  18.069  1.00  0.90           C  
ATOM   1846  O   LEU A 239      27.835  50.584  17.088  1.00  0.90           O  
ATOM   1847  CB  LEU A 239      25.113  49.281  18.574  1.00  0.90           C  
ATOM   1848  CG  LEU A 239      24.580  50.657  18.120  1.00  0.90           C  
ATOM   1849  CD1 LEU A 239      24.116  50.654  16.656  1.00  0.90           C  
ATOM   1850  CD2 LEU A 239      23.479  51.145  19.076  1.00  0.90           C  
ATOM   1851  N   SER A 240      28.082  50.134  19.267  1.00  0.91           N  
ATOM   1852  CA  SER A 240      29.034  51.211  19.552  1.00  0.91           C  
ATOM   1853  C   SER A 240      30.404  50.998  18.915  1.00  0.91           C  
ATOM   1854  O   SER A 240      31.224  51.917  18.813  1.00  0.91           O  
ATOM   1855  CB  SER A 240      29.208  51.511  21.082  1.00  0.91           C  
ATOM   1856  OG  SER A 240      30.096  50.636  21.783  1.00  0.91           O  
ATOM   1857  N   GLU A 241      30.673  49.759  18.465  1.00  0.86           N  
ATOM   1858  CA  GLU A 241      31.897  49.315  17.839  1.00  0.86           C  
ATOM   1859  C   GLU A 241      31.690  48.924  16.367  1.00  0.86           C  
ATOM   1860  O   GLU A 241      32.571  48.347  15.734  1.00  0.86           O  
ATOM   1861  CB  GLU A 241      32.504  48.134  18.658  1.00  0.86           C  
ATOM   1862  CG  GLU A 241      32.815  48.503  20.145  1.00  0.86           C  
ATOM   1863  CD  GLU A 241      33.418  47.412  21.047  1.00  0.86           C  
ATOM   1864  OE1 GLU A 241      33.560  46.237  20.629  1.00  0.86           O  
ATOM   1865  OE2 GLU A 241      33.764  47.776  22.207  1.00  0.86           O  
ATOM   1866  N   LEU A 242      30.549  49.256  15.715  1.00  0.88           N  
ATOM   1867  CA  LEU A 242      30.382  48.971  14.289  1.00  0.88           C  
ATOM   1868  C   LEU A 242      31.404  49.655  13.372  1.00  0.88           C  
ATOM   1869  O   LEU A 242      31.533  50.872  13.350  1.00  0.88           O  
ATOM   1870  CB  LEU A 242      28.976  49.350  13.786  1.00  0.88           C  
ATOM   1871  CG  LEU A 242      27.835  48.492  14.345  1.00  0.88           C  
ATOM   1872  CD1 LEU A 242      26.495  49.147  13.999  1.00  0.88           C  
ATOM   1873  CD2 LEU A 242      27.895  47.058  13.803  1.00  0.88           C  
ATOM   1874  N   GLY A 243      32.190  48.883  12.588  1.00  0.87           N  
ATOM   1875  CA  GLY A 243      33.259  49.449  11.758  1.00  0.87           C  
ATOM   1876  C   GLY A 243      34.530  49.812  12.500  1.00  0.87           C  
ATOM   1877  O   GLY A 243      35.501  50.267  11.900  1.00  0.87           O  
ATOM   1878  N   PHE A 244      34.572  49.585  13.824  1.00  0.85           N  
ATOM   1879  CA  PHE A 244      35.642  49.969  14.712  1.00  0.85           C  
ATOM   1880  C   PHE A 244      36.287  48.671  15.197  1.00  0.85           C  
ATOM   1881  O   PHE A 244      35.614  47.705  15.535  1.00  0.85           O  
ATOM   1882  CB  PHE A 244      35.063  50.829  15.873  1.00  0.85           C  
ATOM   1883  CG  PHE A 244      36.059  51.111  16.966  1.00  0.85           C  
ATOM   1884  CD1 PHE A 244      37.271  51.762  16.696  1.00  0.85           C  
ATOM   1885  CD2 PHE A 244      35.819  50.639  18.267  1.00  0.85           C  
ATOM   1886  CE1 PHE A 244      38.232  51.907  17.703  1.00  0.85           C  
ATOM   1887  CE2 PHE A 244      36.766  50.816  19.282  1.00  0.85           C  
ATOM   1888  CZ  PHE A 244      37.972  51.462  19.004  1.00  0.85           C  
ATOM   1889  N   THR A 245      37.633  48.614  15.122  1.00  0.80           N  
ATOM   1890  CA  THR A 245      38.480  47.470  15.473  1.00  0.80           C  
ATOM   1891  C   THR A 245      38.244  46.107  14.789  1.00  0.80           C  
ATOM   1892  O   THR A 245      38.605  45.116  15.437  1.00  0.80           O  
ATOM   1893  CB  THR A 245      38.730  47.360  16.988  1.00  0.80           C  
ATOM   1894  OG1 THR A 245      37.574  47.107  17.770  1.00  0.80           O  
ATOM   1895  CG2 THR A 245      39.337  48.697  17.444  1.00  0.80           C  
ATOM   1896  N   PRO A 246      37.738  45.935  13.532  1.00  0.70           N  
ATOM   1897  CA  PRO A 246      37.630  44.621  12.913  1.00  0.70           C  
ATOM   1898  C   PRO A 246      38.987  44.069  12.493  1.00  0.70           C  
ATOM   1899  O   PRO A 246      40.034  44.681  12.847  1.00  0.70           O  
ATOM   1900  CB  PRO A 246      36.664  44.840  11.722  1.00  0.70           C  
ATOM   1901  CG  PRO A 246      36.879  46.286  11.282  1.00  0.70           C  
ATOM   1902  CD  PRO A 246      37.266  46.974  12.598  1.00  0.70           C  
ATOM   1903  OXT PRO A 246      39.005  42.983  11.849  1.00  0.70           O  
TER    1904      PRO A 246                                                      
END   
