# Supplementary material for: Identification and Characterization of the APX Gene Family and Its Expression Pattern under Phytohormone Treatment and Abiotic Stress in Populus trichocarpa
Source: Genes (Basel). 2021 Feb 25;12(3):334. doi: 10.3390/genes12030334 (PMC7996185; doi:10.3390/genes12030334)
Supplement: Supplementary file 1 [file genes-12-00334-s001.zip › Supplementary file 2/Supplementary file 2/APX3/model/01/report.json]

{"modelling":{"id":"fc4857703bd539574cc6f496be8f6c92cac1f498","trg_seq":"MAGKVVDAEYSKEIEKARRDLRALIASKSCAPIMLRLAWHDAGTYDAKTKTGGPDGSIRNEKELAHAANNGIKIAIDFCEGIKAKHPKITYADLYQLAGVVAVEVTGGPTIDFVPGRKDSPESPEEGRLPDAKQGATHLRDVFY-RMGLSDKDIVALSGGHTLGRAHRDRSGFDGPWTKEPLKFDNSYFQELLKGDSEGLLKLQTDRVLVEDPKFCKYVLLYAEDEDAFFSDYAASHKKLSELGFTPPSSSLKAITKNRTLLAQSAVGVAVAATVIILSYFYEINRRV","tpl_seq":"-SYPTVSADYQKAVEKAKKKLRGFIAEKRCAPLMLALAWHSAGTFDKGTKTGGPFGTIKHPAELAHSANNGLDIAVRLLEPLKAEFPILSYADFYQLAGVVAVEVTGGPEVPFHPGREDKPEPPPEGRLPDATKGSDHLRDVFGKAMGLTDQDIVALSGGHTIGAAHKERSGFEGPWTSNPLIFDNSYFTELLSGEKEGLLQLPSDKALLSDPVFRPLVDKYAADEDAFFADYAEAHQKLSELGFAD-----------------------------------------","pdb_id":"2y6a","chain":"A","method":"X-RAY DIFFRACTION","short_method":"X-ray","coverage":0.8536585569,"resolution":2.0,"description":"ASCORBATE PEROXIDASE","seq_sim":0.4914282262,"assembly_id":1,"score":1.6012812853,"pred_lddt":0.8150389194,"seq_id":62.8571434021,"found_by":"HHblits","oligo_state":"monomer","comment":"e_value=2.7e-59, p_value=2.2e-63, score=418.2, ss_score=25.8, prob=100, gmqe_dist_const=0.9616555571556091, gmqe_reduced=0.07193704694509506, gmqe_cb_packing=-0.11732618510723114, gmqe_torsion=-0.4221843183040619, gmqe_ss_agreement=0.6391197443008423, gmqe_coverage=0.8536585569381714, gmqe_seq_id=62.85714340209961, gmqe_seq_sim=0.49142855405807495, gmqe_n_insertions=0, gmqe_n_deletions=1, gmqe_seqres_length=287, gmqe_seqres_coverage=0.8536585365853658, gmqe_profile_aln_score=418.2, gmqe_avg_entropy=1.884533405303955","offset":2,"starttime":"03-11-20 (03:30:45)","QMean":{"global_scores":{"qmean4_norm_score":0.7969597445,"qmean4_z_score":0.4674711373,"qmean6_norm_score":0.7883306821,"qmean6_z_score":0.1827245548,"interaction_norm_score":-0.0220827314,"interaction_z_score":-0.3927311548,"cbeta_norm_score":-0.0162740024,"cbeta_z_score":0.6862950357,"packing_norm_score":-0.371896828,"packing_z_score":-0.0369647154,"torsion_norm_score":-0.3729951078,"torsion_z_score":0.3933558867,"ss_agreement_norm_score":0.628997228,"ss_agreement_z_score":-0.2178174098,"acc_agreement_norm_score":0.6489795918,"acc_agreement_z_score":-0.3084115678,"avg_local_score":0.8481325224,"avg_local_score_error":0.052},"local_scores":{"A":[null,0.7127291913,0.7647796244,0.7248525528,0.7339121068,0.7851717015,0.7777789451,0.8106310725,0.7703887527,0.8074386662,0.8091275804,0.7816039775,0.8215842611,0.8785815838,0.8314359937,0.8478418481,0.9372345263,0.8264363179,0.7938355242,0.8814165427,0.8949681258,0.8042555855,0.8803542913,0.851455635,0.8549860339,0.8540245916,0.7886390154,0.7751951682,0.8365306461,0.8870008261,0.9130791488,0.8944658418,0.8840998004,0.8940404899,0.9093366532,0.849500103,0.9067231594,0.9366296844,0.8972198991,0.8826922135,0.9128614535,0.9367810118,0.9168494983,0.9118831144,0.8992668542,0.8513624087,0.8641416119,0.7355387987,0.7431112286,0.7486732782,0.8385228069,0.8964002146,0.9181726617,0.9324539735,0.8894910798,0.8902664648,0.8684434471,0.8653524568,0.7912957212,0.7556726268,0.6976340666,0.708553858,0.7611437602,0.7944562085,0.8067650714,0.7502609861,0.797230502,0.8064950843,0.7921814203,0.8060954486,0.8638583956,0.859276285,0.8212635497,0.8652948696,0.9174813195,0.8633582178,0.8640324386,0.8590099464,0.8837171665,0.8189842546,0.868761305,0.8536742224,0.8392746777,0.8840917242,0.825758996,0.8293557729,0.8456628953,0.8082217412,0.8695942555,0.8720547572,0.8863556196,0.914355137,0.9020966928,0.9099521647,0.9172805597,0.8988133771,0.9185220758,0.9410159356,0.9324618484,0.9102284889,0.9075821613,0.9203533134,0.8994710869,0.8634608553,0.887056972,0.8705706864,0.8966876552,0.8979310343,0.879725826,0.8647112681,0.8600786222,0.8567274181,0.8633055489,0.8605226866,0.8800454712,0.8745317054,0.8316790523,0.8323410451,0.8517705973,0.8260270879,0.7769151218,0.7340515739,0.8246755217,0.8537951335,0.758521203,0.758565756,0.8296971698,0.7887775811,0.8504013697,0.8368134507,0.795133686,0.8011760713,0.7148331782,0.7458858956,0.846669307,0.8948976981,0.8469901138,0.8158460151,0.8641247889,0.7939125916,0.8605377545,0.870551738,0.8670369332,0.6533566582,0.7837231423,0.8495448515,0.896356236,0.8862338874,0.891095313,0.8846894591,0.8577180402,0.8830307908,0.8824216444,0.8917725987,0.9229849591,0.8979950457,0.897000455,0.9021762213,0.8956336793,0.8724505349,0.8902333953,0.8779040359,0.8776496773,0.8207402855,0.887626631,0.7991128171,0.7037476818,0.7286141803,0.7094941837,0.7606406998,0.7784855133,0.7808693026,0.8335780125,0.8763548973,0.8893661815,0.8744910697,0.8709004512,0.8245115822,0.8237326159,0.8775780489,0.8622905833,0.8469254448,0.8828831978,0.8855589379,0.8720541008,0.8874458206,0.9076131816,0.8844899858,0.8563405322,0.8528966757,0.8786306971,0.8824926417,0.8253272808,0.8431087211,0.8255288187,0.7769421783,0.7548847158,0.8164731402,0.8531538611,0.8745614556,0.8394618276,0.8572659308,0.7971879087,0.8419173548,0.8744598578,0.8211700524,0.8677381923,0.8736374539,0.8798747688,0.8111301304,0.8537200698,0.8114410419,0.8027566467,0.8600972439,0.8689865532,0.799389064,0.8590614343,0.890852211,0.8726988384,0.8648989152,0.8685511717,0.9147157249,0.8101323615,0.8580064588,0.836784959,0.8658452999,0.9058190603,0.8670358856,0.8753549223,0.8862435588,0.8931563439,0.883104332,0.9152341239,0.9223116078,0.8907785275,0.8823785958,0.8584352134,0.8554846486,0.897825974,0.9083264224,0.8643177091,0.8826690998,0.8681765164,0.8518871652,0.8027086237,0.6984881948,null,null,null,null,null,null,null,null,null,null,null,null,null,null,null,null,null,null,null,null,null,null,null,null,null,null,null,null,null,null,null,null,null,null,null,null,null,null,null,null,null]},"qmean_version":"4.1.0"},"title":"Modelling","endtime":"03-11-20 (03:30:52)","mod_engine":["ProMod3"],"ProMod3":{"version":"3.1.1"},"ProMod":null,"MODELLER":null,"SPDBV":null}}
