# Supplementary material for: Identification and Characterization of the APX Gene Family and Its Expression Pattern under Phytohormone Treatment and Abiotic Stress in Populus trichocarpa
Source: Genes (Basel). 2021 Feb 25;12(3):334. doi: 10.3390/genes12030334 (PMC7996185; doi:10.3390/genes12030334)
Supplement: Supplementary file 1 [file genes-12-00334-s001.zip › Supplementary file 2/Supplementary file 2/APX4/model/01/info.json]

{"chain_subprj_list":null,"creation_date":"2020-11-03","ligands":[{"description":"PHOSPHATE ION","name":["PO4"],"number":"1","included":false,"model_binding_residues":[],"reason":{"bound":true,"relevant":false,"conserved_residues":false,"sterically_valid":false}},{"description":"PHOSPHATE ION","name":["PO4"],"number":"2","included":false,"model_binding_residues":[],"reason":{"bound":true,"relevant":false,"conserved_residues":false,"sterically_valid":false}},{"description":"CALCIUM ION","name":["CA"],"number":"3","included":true,"model_binding_residues":["A.121","A.124","A.133","A.135","A.137","A.237","_.3"],"reason":{"bound":true,"relevant":true,"conserved_residues":true,"sterically_valid":true}},{"description":"GLYCEROL","name":["GOL"],"number":"4","included":false,"model_binding_residues":[],"reason":{"bound":true,"relevant":false,"conserved_residues":false,"sterically_valid":false}},{"description":"GLYCEROL","name":["GOL"],"number":"5","included":false,"model_binding_residues":[],"reason":{"bound":true,"relevant":false,"conserved_residues":false,"sterically_valid":false}}],"major_issues":null,"mdlchain_butpl_map":{"A":"3rrw.1.A","L_3":"3rrw.1.L_3"},"mdl_smtl_map":{"A":"A"},"mod_engine":"PROMOD3","modified_template":false,"oligo":{"based_on":"prediction","state":"monomer","state_bu":"monomer","state_tpl":"monomer","qs_prediction":"0.000","qs_conserved":"not conserved","chains_to_mdl":1,"res_to_mdl":268},"plip":null,"pred_lddt":0.58849462,"qmean_values":{"global_scores":{"qmean4_norm_score":0.7365782366,"qmean4_z_score":-0.9769507236,"qmean6_norm_score":0.690852323,"qmean6_z_score":-1.9093882822,"interaction_norm_score":-0.025193681,"interaction_z_score":0.2744645373,"cbeta_norm_score":-0.0138508031,"cbeta_z_score":0.1056239121,"packing_norm_score":-0.3781775489,"packing_z_score":0.0844179548,"torsion_norm_score":-0.1996045859,"torsion_z_score":-1.1163167483,"ss_agreement_norm_score":0.2994410216,"ss_agreement_z_score":-2.8072159419,"acc_agreement_norm_score":0.631372549,"acc_agreement_z_score":-0.4581812492,"avg_local_score":0.8817876477,"avg_local_score_error":0.052},"local_scores":{"A":[null,null,null,null,null,null,null,null,null,null,null,null,null,null,null,null,null,null,null,null,null,null,null,null,null,null,null,null,null,null,null,null,null,null,null,null,null,null,null,null,null,null,null,null,null,null,null,null,null,null,null,null,null,null,null,null,null,null,null,null,null,null,null,null,null,null,null,null,null,null,null,null,null,null,null,null,null,null,null,null,null,null,0.6617834714,0.7271420846,0.8144948682,0.7764181353,0.8003971626,0.838657317,0.8286836679,0.8604053598,0.8247193207,0.8835289923,0.8719177896,0.8747351048,0.8684048844,0.8774399118,0.8286411916,0.8211686631,0.8565332164,0.8897780892,0.8678352501,0.8788973657,0.9034799501,0.8762121872,0.8270260181,0.8681591501,0.83201025,0.8733306247,0.829316185,0.8803930862,0.9086589266,0.9009478518,0.9011395539,0.9137108786,0.9264262143,0.9193713826,0.9380800381,0.972622582,0.9477454739,0.9402502601,0.9625765054,0.9789567153,0.926648797,0.9370222162,0.9055219265,0.8671030723,0.7973798714,0.8444782977,0.7971944167,0.8047890342,0.8913504831,0.9490748906,0.9656846516,0.9591467001,0.93057153,0.9646470882,0.9447449384,0.9379633905,0.873019008,0.8853721028,0.8920904165,0.9000785507,0.8847967286,0.9033748735,0.9060461346,0.8377228037,0.908455339,0.8742860398,0.898380665,0.8664113602,0.9212191244,0.9007448424,0.9094570472,0.9091444864,0.925943253,0.9005935632,0.8913045846,0.9050564455,0.9071918563,0.8813618712,0.8685687002,0.9421115902,0.8794142903,0.8388070439,0.8326298757,0.8578856904,0.8655035786,0.8389178583,0.8327948692,0.8579078527,0.8252071651,0.905284767,0.9175014336,0.923153093,0.9019369186,0.9353855855,0.9295100473,0.9685580333,0.9515620794,0.9481431563,0.9442413212,0.9568918495,0.9422171126,0.9725148417,0.9691093124,0.9146999975,0.9397643147,0.9548912493,0.9451361847,0.8903681775,0.9343922277,0.9181906097,0.8947156955,0.8796323818,0.9168238214,0.8892048895,0.9114910934,0.8456354056,0.7902535302,0.8231763249,0.8672944808,0.8345724752,0.8694869197,0.8180431697,0.7846605218,0.7269216892,0.786788255,0.8474021211,0.8567507413,0.827743471,0.8462082092,0.8221255053,0.8157190841,0.8395760661,0.7897849427,0.8244715405,0.8505522378,0.8321958778,0.8364015161,0.8282721396,0.8525539078,0.8756701964,0.8503522221,0.8773709643,0.8799146679,0.7845179966,0.8609655453,0.9029222476,0.9345855969,0.8634252521,0.9208154322,0.9152383967,0.9212641867,0.8399143523,0.8503445508,0.9170430973,0.9254224925,0.9103410763,0.8511486555,0.8957770931,0.8352793185,0.9222294049,0.9099749178,0.8468557093,0.8766959461,0.8093422663,0.7876154653,0.8705546301,0.8519628895,0.8911125084,0.8558994162,0.8571446802,0.8826836588,0.8992607793,0.9083605795,0.8904353421,0.9149409939,0.9277259859,0.9148035237,0.8838649687,0.9196009707,0.9096797112,0.9544615819,0.9459773892,0.8846163104,0.9158622265,0.9410274918,0.9609207925,0.9423118626,0.9179187387,0.9378257734,0.9357944136,0.9222113953,0.8993393547,0.9092263304,0.8802539561,0.8532106359,0.853617927,0.8970554661,0.897405945,0.8886119892,0.8721007952,0.9187051313,0.8811238139,0.8988370663,0.9264968729,0.8705982867,0.8764133559,0.8859998129,0.8922474144,0.9063623703,0.8909815813,0.9108569027,0.8881802812,0.9176494397,0.8601045219,0.8624560504,0.8968641005,0.8608243107,0.8083184782,0.8811516374,0.829598376,0.8292355192,0.8419135595,0.8766999662,0.8518990357,0.8583820772,0.8781230696,0.8857402097,0.9097147437,0.8941843814,0.9125431324,0.9134714635,0.933274235,0.9118289448,0.9134383043,0.9257262937,0.9287745464,0.9097558713,0.8762749505,0.9215128978,0.9335824674,0.9274626671,0.8882990033,0.9246618583,0.8871585336,0.8307928314,0.8605036243,0.8585080006,0.811265078,0.8168811982,0.9131154957,0.8659155238,0.8741459469,0.8518030802,0.7180201995,0.6356366629,null,null,null,null,null,null,null,null,null,null]},"qmean_version":"4.1.0"},"residue_range":[{"chain_name":"A","residue_from":"83","residue_to":"337"}],"templates":["05a3cc8974cfe2262038c48ceeade3cfb9c361b7"],"tpl_info":{"3rrw.1.A":{"origin":"reference database","label_asym_id":"A","label_smtl_id":"A","entity_type":"polymer","entity_id":"1"},"3rrw.1.L_3":{"origin":"reference database","label_asym_id":"E","label_smtl_id":"3","entity_type":"non-polymer","entity_id":"3"}}}
