# Supplementary material for: Identification and Characterization of the APX Gene Family and Its Expression Pattern under Phytohormone Treatment and Abiotic Stress in Populus trichocarpa
Source: Genes (Basel). 2021 Feb 25;12(3):334. doi: 10.3390/genes12030334 (PMC7996185; doi:10.3390/genes12030334)
Supplement: Supplementary file 1 [file genes-12-00334-s001.zip › Supplementary file 2/Supplementary file 2/APX4/model/01/model.pdb]

TITLE     SWISS-MODEL SERVER (https://swissmodel.expasy.org)
TITLE    2 APX4
EXPDTA    THEORETICAL MODEL (SWISS-MODEL SERVER)
AUTHOR    SWISS-MODEL SERVER (SEE REFERENCE IN JRNL Records)
REVDAT   1   03-NOV-20 1MOD    1       03:44
JRNL        AUTH   A.WATERHOUSE,M.BERTONI,S.BIENERT,G.STUDER,G.TAURIELLO,
JRNL        AUTH 2 R.GUMIENNY,F.T.HEER,T.A.P.DE BEER,C.REMPFER,L.BORDOLI,
JRNL        AUTH 3 R.LEPORE,T.SCHWEDE
JRNL        TITL   SWISS-MODEL: HOMOLOGY MODELLING OF PROTEIN STRUCTURES AND
JRNL        TITL 2 COMPLEXES
JRNL        REF    NUCLEIC.ACIDS.RES..           V.  46 W296  2018
JRNL        PMID   29788355
JRNL        DOI    10.1093/nar/gky427
REMARK   1
REMARK   1 REFERENCE 1
REMARK   1  AUTH   S.BIENERT,A.WATERHOUSE,T.A.P.DE BEER,G.TAURIELLO,G.STUDER,
REMARK   1  AUTH 2 L.BORDOLI,T.SCHWEDE
REMARK   1  TITL   THE SWISS-MODEL REPOSITORY - NEW FEATURES AND FUNCTIONALITY
REMARK   1  REF    NUCLEIC.ACIDS.RES..           V.  22       2017
REMARK   1  REFN                   ISSN 0305-1048
REMARK   1  PMID   27899672
REMARK   1  DOI    10.1093/nar/gkw1132
REMARK   1
REMARK   1 REFERENCE 2
REMARK   1  AUTH   N.GUEX,M.C.PEITSCH,T.SCHWEDE
REMARK   1  TITL   AUTOMATED COMPARATIVE PROTEIN STRUCTURE MODELING WITH
REMARK   1  TITL 2 SWISS-MODEL AND SWISS-PDBVIEWER: A HISTORICAL PERSPECTIVE
REMARK   1  REF    ELECTROPHORESIS               V.  30       2009
REMARK   1  REFN                   ISSN 0173-0835
REMARK   1  PMID   19517507
REMARK   1  DOI    10.1002/elps.200900140
REMARK   1
REMARK   1 REFERENCE 3
REMARK   1  AUTH   P.BENKERT,M.BIASINI,T.SCHWEDE
REMARK   1  TITL   TOWARD THE ESTIMATION OF THE ABSOLUTE QUALITY OF INDIVIDUAL
REMARK   1  TITL 2 PROTEIN STRUCTURE MODELS
REMARK   1  REF    BIOINFORMATICS                V.  27       2011
REMARK   1  REFN                   ISSN 1367-4803
REMARK   1  PMID   21134891
REMARK   1  DOI    10.1093/bioinformatics/btq662
REMARK   1
REMARK   1 REFERENCE 4
REMARK   1  AUTH   M.BERTONI,F.KIEFER,M.BIASINI,L.BORDOLI,T.SCHWEDE
REMARK   1  TITL   MODELING PROTEIN QUATERNARY STRUCTURE OF HOMO- AND
REMARK   1  TITL 2 HETERO-OLIGOMERS BEYOND BINARY INTERACTIONS BY HOMOLOGY
REMARK   1  REF    SCI.REP.                      V.   7       2017
REMARK   1  REFN                   ISSN
REMARK   1  PMID   28874689
REMARK   1  DOI    10.1038/s41598-017-09654-8
REMARK   1
REMARK   1 DISCLAIMER
REMARK   1 The SWISS-MODEL SERVER produces theoretical models for proteins.
REMARK   1 The results of any theoretical modelling procedure is
REMARK   1 NON-EXPERIMENTAL and MUST be considered with care. These models may
REMARK   1 contain significant errors. This is especially true for automated
REMARK   1 modeling since there is no human intervention during model
REMARK   1 building. Please read the header section and the logfile carefully
REMARK   1 to know what templates and alignments were used during the model
REMARK   1 building process. All information by the SWISS-MODEL SERVER is
REMARK   1 provided "AS-IS", without any warranty, expressed or implied.
REMARK   2
REMARK   2 COPYRIGHT NOTICE
REMARK   2 This SWISS-MODEL protein model is copyright. It is produced by the
REMARK   2 SWISS-MODEL server, developed by the Computational Structural
REMARK   2 Biology Group at the SIB Swiss Institute of Bioinformatics at the
REMARK   2 Biozentrum, University of Basel (https://swissmodel.expasy.org). This
REMARK   2 model is licensed under the CC BY-SA 4.0 Creative Commons
REMARK   2 Attribution-ShareAlike 4.0 International License
REMARK   2 (https://creativecommons.org/licenses/by-sa/4.0/legalcode), i.e. you
REMARK   2 can copy and redistribute the model in any medium or format,
REMARK   2 transform and build upon the model for any purpose, even
REMARK   2 commercially, under the following terms:
REMARK   2 Attribution - You must give appropriate credit, provide a link to
REMARK   2 the license, and indicate if changes were made. You may do so in any
REMARK   2 reasonable manner, but not in any way that suggests the licensor
REMARK   2 endorses you or your use. When you publish, patent or distribute
REMARK   2 results that were fully or partially based on the model, please cite
REMARK   2 the corresponding papers mentioned under JRNL.
REMARK   2 ShareAlike - If you remix, transform, or build upon the material,
REMARK   2 you must distribute your contributions under the same license as the
REMARK   2 original.
REMARK   2 No additional restrictions - you may not apply legal terms or
REMARK   2 technological measures that legally restrict others from doing
REMARK   2 anything the license permits.
REMARK   2 Find a human-readable summary of (and not a substitute for) the
REMARK   2 CC BY-SA 4.0 license at this link:
REMARK   2 https://creativecommons.org/licenses/by-sa/4.0/
REMARK   3 
REMARK   3 MODEL INFORMATION
REMARK   3  ENGIN   PROMOD3
REMARK   3  VERSN   3.1.1
REMARK   3  OSTAT   monomer
REMARK   3  OSRSN   PREDICTION
REMARK   3  QSPRD   0.000
REMARK   3  GMQE    0.59
REMARK   3  QMNV    4.1.0
REMARK   3  QMN4    -0.98
REMARK   3  MODT    FALSE
REMARK   3 
REMARK   3 MODEL LIGAND 1
REMARK   3  NAME    CA
REMARK   3  BIND    A.121
REMARK   3  BIND 2  A.124
REMARK   3  BIND 3  A.133
REMARK   3  BIND 4  A.135
REMARK   3  BIND 5  A.137
REMARK   3  BIND 6  A.237
REMARK   3  BIND 7  _.3
REMARK   3 
REMARK   3 TEMPLATE 1
REMARK   3  PDBID   3rrw
REMARK   3  CHAIN   A
REMARK   3  MMCIF   A
REMARK   3  PDBV    2020-10-24
REMARK   3  SMTLE   3rrw.1.A
REMARK   3  SMTLV   2020-11-02
REMARK   3  MTHD    X-RAY DIFFRACTION 2.50 A
REMARK   3  FOUND   HHblits
REMARK   3  GMQE    0.59
REMARK   3  SIM     0.54
REMARK   3  SID     79.48
REMARK   3  OSTAT   monomer
REMARK   3  LIGND   CA
REMARK   3  ALN A TRG MGASFLSTLPSLVSVPSLTISTTPTIRCPSHAVAIRCHKMDTDVPGENVLRRREVLKC
REMARK   3  ALN A TRG FGAAVGMELLASSGSFVEMASAADLIQRRQRSEFQSSIRQTLFAAIKGKPELVPYILT
REMARK   3  ALN A TRG LALNDAITYDKATKSGGPNGSIRFSSEISRPENKGLSAALNLIEEAKEEIDSYSKGGP
REMARK   3  ALN A TRG ISFADLIPYAGQSAVKATFLASAIRKCGGNEQKGSLLYSAYGSSGQWGLFDRQFGRTD
REMARK   3  ALN A TRG SQEPDPEGRVPQWEKATVQEMKDKFSSIGFGPRQLAVMSAFLGPDQAATEALLATDPD
REMARK   3  ALN A TRG VTPWVQKYQRSRETVSQTDYEVDLITTLTKLSSMGQQINYEAYTYPVRKIELSKLKL
REMARK   3  ALN A TPL ----------------------------------------------------------
REMARK   3  ALN A TPL ---------------------MADLNQRRQRSEFQSKIKILLSTTIKAKPELVPSLLK
REMARK   3  ALN A TPL LALNDAMTYDKATKSGGANGSIRFSSELSRAENEGLSDGLSLIEEVKKEIDSISKGGP
REMARK   3  ALN A TPL ISYADIIQLAGQSAVKFTYLASAIRKCGGNEEKGNLLYTAYGSAGQWGLFDRNFGRSD
REMARK   3  ALN A TPL ATEADPEGRVPQWGKATVQEMKDKFIAVGLGPRQLAVMSAFLGPDQAATEQLLATDPQ
REMARK   3  ALN A TPL VAPWVQKYQRSRETVSQTDYEVDLITAFTKLSCLGQQINFEAYTYPVERINLSKLKL
REMARK   3  ALN A OFF 0
ATOM      1  N   LEU A  83      34.439 112.039  59.015  1.00  0.66           N  
ATOM      2  CA  LEU A  83      33.216 112.831  59.432  1.00  0.66           C  
ATOM      3  C   LEU A  83      32.123 112.903  58.401  1.00  0.66           C  
ATOM      4  O   LEU A  83      31.124 112.201  58.516  1.00  0.66           O  
ATOM      5  CB  LEU A  83      33.582 114.233  59.967  1.00  0.66           C  
ATOM      6  CG  LEU A  83      32.523 114.812  60.943  1.00  0.66           C  
ATOM      7  CD1 LEU A  83      33.227 115.820  61.855  1.00  0.66           C  
ATOM      8  CD2 LEU A  83      31.302 115.481  60.284  1.00  0.66           C  
ATOM      9  N   ILE A  84      32.312 113.685  57.327  1.00  0.73           N  
ATOM     10  CA  ILE A  84      31.457 113.704  56.160  1.00  0.73           C  
ATOM     11  C   ILE A  84      31.345 112.312  55.546  1.00  0.73           C  
ATOM     12  O   ILE A  84      30.256 111.841  55.256  1.00  0.73           O  
ATOM     13  CB  ILE A  84      32.032 114.705  55.181  1.00  0.73           C  
ATOM     14  CG1 ILE A  84      31.902 116.146  55.734  1.00  0.73           C  
ATOM     15  CG2 ILE A  84      31.270 114.532  53.866  1.00  0.73           C  
ATOM     16  CD1 ILE A  84      32.787 117.145  54.982  1.00  0.73           C  
ATOM     17  N   GLN A  85      32.461 111.572  55.449  1.00  0.81           N  
ATOM     18  CA  GLN A  85      32.519 110.180  55.030  1.00  0.81           C  
ATOM     19  C   GLN A  85      31.631 109.268  55.879  1.00  0.81           C  
ATOM     20  O   GLN A  85      30.963 108.369  55.378  1.00  0.81           O  
ATOM     21  CB  GLN A  85      33.986 109.701  55.143  1.00  0.81           C  
ATOM     22  CG  GLN A  85      35.004 110.683  54.505  1.00  0.81           C  
ATOM     23  CD  GLN A  85      36.422 110.279  54.907  1.00  0.81           C  
ATOM     24  OE1 GLN A  85      36.661 110.150  56.110  1.00  0.81           O  
ATOM     25  NE2 GLN A  85      37.356 110.137  53.943  1.00  0.81           N  
ATOM     26  N   ARG A  86      31.573 109.516  57.209  1.00  0.78           N  
ATOM     27  CA  ARG A  86      30.785 108.771  58.185  1.00  0.78           C  
ATOM     28  C   ARG A  86      29.296 108.906  57.898  1.00  0.78           C  
ATOM     29  O   ARG A  86      28.549 107.929  57.925  1.00  0.78           O  
ATOM     30  CB  ARG A  86      31.081 109.283  59.634  1.00  0.78           C  
ATOM     31  CG  ARG A  86      31.185 108.169  60.698  1.00  0.78           C  
ATOM     32  CD  ARG A  86      31.340 108.675  62.146  1.00  0.78           C  
ATOM     33  NE  ARG A  86      32.766 109.160  62.322  1.00  0.78           N  
ATOM     34  CZ  ARG A  86      33.156 110.421  62.551  1.00  0.78           C  
ATOM     35  NH1 ARG A  86      32.301 111.431  62.567  1.00  0.78           N  
ATOM     36  NH2 ARG A  86      34.443 110.675  62.778  1.00  0.78           N  
ATOM     37  N   ARG A  87      28.874 110.149  57.590  1.00  0.80           N  
ATOM     38  CA  ARG A  87      27.556 110.505  57.097  1.00  0.80           C  
ATOM     39  C   ARG A  87      27.236 109.943  55.705  1.00  0.80           C  
ATOM     40  O   ARG A  87      26.174 109.367  55.489  1.00  0.80           O  
ATOM     41  CB  ARG A  87      27.446 112.055  57.059  1.00  0.80           C  
ATOM     42  CG  ARG A  87      26.081 112.563  56.560  1.00  0.80           C  
ATOM     43  CD  ARG A  87      25.968 114.077  56.307  1.00  0.80           C  
ATOM     44  NE  ARG A  87      27.004 114.488  55.290  1.00  0.80           N  
ATOM     45  CZ  ARG A  87      26.891 114.250  53.974  1.00  0.80           C  
ATOM     46  NH1 ARG A  87      25.860 113.597  53.451  1.00  0.80           N  
ATOM     47  NH2 ARG A  87      27.821 114.736  53.153  1.00  0.80           N  
ATOM     48  N   GLN A  88      28.146 110.049  54.717  1.00  0.84           N  
ATOM     49  CA  GLN A  88      27.961 109.523  53.367  1.00  0.84           C  
ATOM     50  C   GLN A  88      27.764 108.007  53.337  1.00  0.84           C  
ATOM     51  O   GLN A  88      26.889 107.479  52.645  1.00  0.84           O  
ATOM     52  CB  GLN A  88      29.207 109.867  52.506  1.00  0.84           C  
ATOM     53  CG  GLN A  88      29.332 111.356  52.094  1.00  0.84           C  
ATOM     54  CD  GLN A  88      30.612 111.570  51.274  1.00  0.84           C  
ATOM     55  OE1 GLN A  88      31.523 110.743  51.259  1.00  0.84           O  
ATOM     56  NE2 GLN A  88      30.701 112.718  50.565  1.00  0.84           N  
ATOM     57  N   ARG A  89      28.556 107.269  54.131  1.00  0.83           N  
ATOM     58  CA  ARG A  89      28.419 105.847  54.376  1.00  0.83           C  
ATOM     59  C   ARG A  89      27.128 105.457  55.078  1.00  0.83           C  
ATOM     60  O   ARG A  89      26.499 104.464  54.709  1.00  0.83           O  
ATOM     61  CB  ARG A  89      29.613 105.381  55.241  1.00  0.83           C  
ATOM     62  CG  ARG A  89      30.911 105.219  54.421  1.00  0.83           C  
ATOM     63  CD  ARG A  89      32.197 105.321  55.250  1.00  0.83           C  
ATOM     64  NE  ARG A  89      32.205 104.196  56.246  1.00  0.83           N  
ATOM     65  CZ  ARG A  89      32.760 103.004  56.015  1.00  0.83           C  
ATOM     66  NH1 ARG A  89      33.157 102.598  54.809  1.00  0.83           N  
ATOM     67  NH2 ARG A  89      32.924 102.128  57.002  1.00  0.83           N  
ATOM     68  N   SER A  90      26.691 106.210  56.109  1.00  0.86           N  
ATOM     69  CA  SER A  90      25.444 105.930  56.811  1.00  0.86           C  
ATOM     70  C   SER A  90      24.187 106.198  55.978  1.00  0.86           C  
ATOM     71  O   SER A  90      23.249 105.397  55.988  1.00  0.86           O  
ATOM     72  CB  SER A  90      25.340 106.574  58.221  1.00  0.86           C  
ATOM     73  OG  SER A  90      25.171 107.990  58.176  1.00  0.86           O  
ATOM     74  N   GLU A  91      24.148 107.299  55.187  1.00  0.82           N  
ATOM     75  CA  GLU A  91      23.104 107.606  54.209  1.00  0.82           C  
ATOM     76  C   GLU A  91      23.024 106.534  53.117  1.00  0.82           C  
ATOM     77  O   GLU A  91      21.945 106.064  52.752  1.00  0.82           O  
ATOM     78  CB  GLU A  91      23.326 109.010  53.555  1.00  0.82           C  
ATOM     79  CG  GLU A  91      23.198 110.232  54.519  1.00  0.82           C  
ATOM     80  CD  GLU A  91      23.595 111.574  53.885  1.00  0.82           C  
ATOM     81  OE1 GLU A  91      23.845 111.654  52.653  1.00  0.82           O  
ATOM     82  OE2 GLU A  91      23.745 112.577  54.642  1.00  0.82           O  
ATOM     83  N   PHE A  92      24.187 106.062  52.617  1.00  0.88           N  
ATOM     84  CA  PHE A  92      24.307 104.910  51.736  1.00  0.88           C  
ATOM     85  C   PHE A  92      23.771 103.611  52.379  1.00  0.88           C  
ATOM     86  O   PHE A  92      22.969 102.898  51.773  1.00  0.88           O  
ATOM     87  CB  PHE A  92      25.796 104.806  51.275  1.00  0.88           C  
ATOM     88  CG  PHE A  92      26.085 103.692  50.299  1.00  0.88           C  
ATOM     89  CD1 PHE A  92      25.254 103.449  49.189  1.00  0.88           C  
ATOM     90  CD2 PHE A  92      27.220 102.884  50.488  1.00  0.88           C  
ATOM     91  CE1 PHE A  92      25.556 102.420  48.288  1.00  0.88           C  
ATOM     92  CE2 PHE A  92      27.518 101.848  49.593  1.00  0.88           C  
ATOM     93  CZ  PHE A  92      26.694 101.625  48.483  1.00  0.88           C  
ATOM     94  N   GLN A  93      24.119 103.306  53.652  1.00  0.87           N  
ATOM     95  CA  GLN A  93      23.582 102.183  54.421  1.00  0.87           C  
ATOM     96  C   GLN A  93      22.070 102.209  54.593  1.00  0.87           C  
ATOM     97  O   GLN A  93      21.407 101.183  54.444  1.00  0.87           O  
ATOM     98  CB  GLN A  93      24.261 102.079  55.812  1.00  0.87           C  
ATOM     99  CG  GLN A  93      25.563 101.250  55.748  1.00  0.87           C  
ATOM    100  CD  GLN A  93      26.275 101.244  57.101  1.00  0.87           C  
ATOM    101  OE1 GLN A  93      26.387 102.276  57.762  1.00  0.87           O  
ATOM    102  NE2 GLN A  93      26.791 100.069  57.528  1.00  0.87           N  
ATOM    103  N   SER A  94      21.463 103.377  54.875  1.00  0.87           N  
ATOM    104  CA  SER A  94      20.010 103.513  54.989  1.00  0.87           C  
ATOM    105  C   SER A  94      19.260 103.122  53.730  1.00  0.87           C  
ATOM    106  O   SER A  94      18.255 102.411  53.800  1.00  0.87           O  
ATOM    107  CB  SER A  94      19.575 104.968  55.291  1.00  0.87           C  
ATOM    108  OG  SER A  94      19.720 105.256  56.678  1.00  0.87           O  
ATOM    109  N   SER A  95      19.765 103.556  52.555  1.00  0.87           N  
ATOM    110  CA  SER A  95      19.274 103.167  51.234  1.00  0.87           C  
ATOM    111  C   SER A  95      19.400 101.670  50.978  1.00  0.87           C  
ATOM    112  O   SER A  95      18.467 101.030  50.496  1.00  0.87           O  
ATOM    113  CB  SER A  95      20.012 103.918  50.091  1.00  0.87           C  
ATOM    114  OG  SER A  95      19.718 105.314  50.154  1.00  0.87           O  
ATOM    115  N   ILE A  96      20.545 101.045  51.338  1.00  0.88           N  
ATOM    116  CA  ILE A  96      20.747  99.593  51.258  1.00  0.88           C  
ATOM    117  C   ILE A  96      19.783  98.810  52.165  1.00  0.88           C  
ATOM    118  O   ILE A  96      19.161  97.831  51.743  1.00  0.88           O  
ATOM    119  CB  ILE A  96      22.205  99.199  51.570  1.00  0.88           C  
ATOM    120  CG1 ILE A  96      23.190  99.807  50.536  1.00  0.88           C  
ATOM    121  CG2 ILE A  96      22.383  97.658  51.611  1.00  0.88           C  
ATOM    122  CD1 ILE A  96      24.659  99.725  50.972  1.00  0.88           C  
ATOM    123  N   ARG A  97      19.585  99.232  53.433  1.00  0.83           N  
ATOM    124  CA  ARG A  97      18.663  98.577  54.353  1.00  0.83           C  
ATOM    125  C   ARG A  97      17.203  98.561  53.929  1.00  0.83           C  
ATOM    126  O   ARG A  97      16.510  97.555  54.096  1.00  0.83           O  
ATOM    127  CB  ARG A  97      18.639  99.275  55.722  1.00  0.83           C  
ATOM    128  CG  ARG A  97      17.982  98.425  56.831  1.00  0.83           C  
ATOM    129  CD  ARG A  97      17.759  99.210  58.121  1.00  0.83           C  
ATOM    130  NE  ARG A  97      16.884 100.380  57.788  1.00  0.83           N  
ATOM    131  CZ  ARG A  97      15.564 100.328  57.551  1.00  0.83           C  
ATOM    132  NH1 ARG A  97      14.939 101.424  57.128  1.00  0.83           N  
ATOM    133  NH2 ARG A  97      14.863  99.209  57.679  1.00  0.83           N  
ATOM    134  N   GLN A  98      16.679  99.699  53.414  1.00  0.82           N  
ATOM    135  CA  GLN A  98      15.316  99.789  52.914  1.00  0.82           C  
ATOM    136  C   GLN A  98      15.104  98.858  51.729  1.00  0.82           C  
ATOM    137  O   GLN A  98      14.132  98.103  51.696  1.00  0.82           O  
ATOM    138  CB  GLN A  98      14.945 101.248  52.547  1.00  0.82           C  
ATOM    139  CG  GLN A  98      14.795 102.157  53.793  1.00  0.82           C  
ATOM    140  CD  GLN A  98      14.400 103.580  53.389  1.00  0.82           C  
ATOM    141  OE1 GLN A  98      14.695 104.055  52.298  1.00  0.82           O  
ATOM    142  NE2 GLN A  98      13.703 104.307  54.294  1.00  0.82           N  
ATOM    143  N   THR A  99      16.072  98.834  50.784  1.00  0.86           N  
ATOM    144  CA  THR A  99      16.091  97.919  49.636  1.00  0.86           C  
ATOM    145  C   THR A  99      16.067  96.466  50.058  1.00  0.86           C  
ATOM    146  O   THR A  99      15.231  95.679  49.616  1.00  0.86           O  
ATOM    147  CB  THR A  99      17.300  98.156  48.726  1.00  0.86           C  
ATOM    148  OG1 THR A  99      17.182  99.454  48.164  1.00  0.86           O  
ATOM    149  CG2 THR A  99      17.348  97.184  47.535  1.00  0.86           C  
ATOM    150  N   LEU A 100      16.937  96.049  50.989  1.00  0.89           N  
ATOM    151  CA  LEU A 100      16.947  94.675  51.446  1.00  0.89           C  
ATOM    152  C   LEU A 100      15.760  94.227  52.246  1.00  0.89           C  
ATOM    153  O   LEU A 100      15.258  93.129  52.029  1.00  0.89           O  
ATOM    154  CB  LEU A 100      18.170  94.420  52.305  1.00  0.89           C  
ATOM    155  CG  LEU A 100      19.447  94.379  51.464  1.00  0.89           C  
ATOM    156  CD1 LEU A 100      20.564  94.461  52.479  1.00  0.89           C  
ATOM    157  CD2 LEU A 100      19.654  93.100  50.639  1.00  0.89           C  
ATOM    158  N   PHE A 101      15.263  95.032  53.204  1.00  0.87           N  
ATOM    159  CA  PHE A 101      14.084  94.645  53.951  1.00  0.87           C  
ATOM    160  C   PHE A 101      12.869  94.484  53.022  1.00  0.87           C  
ATOM    161  O   PHE A 101      12.130  93.511  53.139  1.00  0.87           O  
ATOM    162  CB  PHE A 101      13.836  95.623  55.132  1.00  0.87           C  
ATOM    163  CG  PHE A 101      12.711  95.109  55.992  1.00  0.87           C  
ATOM    164  CD1 PHE A 101      11.443  95.707  55.908  1.00  0.87           C  
ATOM    165  CD2 PHE A 101      12.887  93.974  56.807  1.00  0.87           C  
ATOM    166  CE1 PHE A 101      10.362  95.186  56.630  1.00  0.87           C  
ATOM    167  CE2 PHE A 101      11.804  93.445  57.524  1.00  0.87           C  
ATOM    168  CZ  PHE A 101      10.542  94.048  57.424  1.00  0.87           C  
ATOM    169  N   ALA A 102      12.672  95.386  52.032  1.00  0.88           N  
ATOM    170  CA  ALA A 102      11.653  95.233  51.004  1.00  0.88           C  
ATOM    171  C   ALA A 102      11.847  94.001  50.092  1.00  0.88           C  
ATOM    172  O   ALA A 102      10.890  93.281  49.811  1.00  0.88           O  
ATOM    173  CB  ALA A 102      11.523  96.539  50.184  1.00  0.88           C  
ATOM    174  N   ALA A 103      13.086  93.690  49.636  1.00  0.90           N  
ATOM    175  CA  ALA A 103      13.390  92.487  48.864  1.00  0.90           C  
ATOM    176  C   ALA A 103      13.159  91.176  49.642  1.00  0.90           C  
ATOM    177  O   ALA A 103      12.539  90.239  49.144  1.00  0.90           O  
ATOM    178  CB  ALA A 103      14.851  92.545  48.352  1.00  0.90           C  
ATOM    179  N   ILE A 104      13.614  91.110  50.919  1.00  0.88           N  
ATOM    180  CA  ILE A 104      13.392  90.012  51.872  1.00  0.88           C  
ATOM    181  C   ILE A 104      11.917  89.864  52.200  1.00  0.88           C  
ATOM    182  O   ILE A 104      11.391  88.765  52.323  1.00  0.88           O  
ATOM    183  CB  ILE A 104      14.211  90.171  53.166  1.00  0.88           C  
ATOM    184  CG1 ILE A 104      15.725  90.049  52.852  1.00  0.88           C  
ATOM    185  CG2 ILE A 104      13.792  89.125  54.235  1.00  0.88           C  
ATOM    186  CD1 ILE A 104      16.618  90.272  54.077  1.00  0.88           C  
ATOM    187  N   LYS A 105      11.179  90.979  52.324  1.00  0.83           N  
ATOM    188  CA  LYS A 105       9.736  90.980  52.481  1.00  0.83           C  
ATOM    189  C   LYS A 105       8.982  90.310  51.333  1.00  0.83           C  
ATOM    190  O   LYS A 105       7.961  89.658  51.553  1.00  0.83           O  
ATOM    191  CB  LYS A 105       9.233  92.435  52.633  1.00  0.83           C  
ATOM    192  CG  LYS A 105       7.729  92.563  52.915  1.00  0.83           C  
ATOM    193  CD  LYS A 105       7.292  94.039  52.948  1.00  0.83           C  
ATOM    194  CE  LYS A 105       6.038  94.336  53.785  1.00  0.83           C  
ATOM    195  NZ  LYS A 105       6.266  93.919  55.188  1.00  0.83           N  
ATOM    196  N   GLY A 106       9.456  90.465  50.079  1.00  0.87           N  
ATOM    197  CA  GLY A 106       8.872  89.791  48.922  1.00  0.87           C  
ATOM    198  C   GLY A 106       9.255  88.331  48.756  1.00  0.87           C  
ATOM    199  O   GLY A 106       8.570  87.596  48.055  1.00  0.87           O  
ATOM    200  N   LYS A 107      10.361  87.891  49.400  1.00  0.83           N  
ATOM    201  CA  LYS A 107      10.876  86.520  49.386  1.00  0.83           C  
ATOM    202  C   LYS A 107      11.350  86.066  50.786  1.00  0.83           C  
ATOM    203  O   LYS A 107      12.557  85.873  50.998  1.00  0.83           O  
ATOM    204  CB  LYS A 107      12.071  86.411  48.399  1.00  0.83           C  
ATOM    205  CG  LYS A 107      11.639  86.460  46.921  1.00  0.83           C  
ATOM    206  CD  LYS A 107      12.830  86.675  45.969  1.00  0.83           C  
ATOM    207  CE  LYS A 107      12.448  86.654  44.482  1.00  0.83           C  
ATOM    208  NZ  LYS A 107      13.562  87.178  43.645  1.00  0.83           N  
ATOM    209  N   PRO A 108      10.474  85.897  51.792  1.00  0.87           N  
ATOM    210  CA  PRO A 108      10.840  85.541  53.166  1.00  0.87           C  
ATOM    211  C   PRO A 108      11.415  84.136  53.286  1.00  0.87           C  
ATOM    212  O   PRO A 108      12.162  83.867  54.224  1.00  0.87           O  
ATOM    213  CB  PRO A 108       9.526  85.686  53.963  1.00  0.87           C  
ATOM    214  CG  PRO A 108       8.433  85.503  52.904  1.00  0.87           C  
ATOM    215  CD  PRO A 108       9.040  86.155  51.664  1.00  0.87           C  
ATOM    216  N   GLU A 109      11.095  83.217  52.353  1.00  0.83           N  
ATOM    217  CA  GLU A 109      11.549  81.836  52.324  1.00  0.83           C  
ATOM    218  C   GLU A 109      13.044  81.696  52.034  1.00  0.83           C  
ATOM    219  O   GLU A 109      13.648  80.645  52.245  1.00  0.83           O  
ATOM    220  CB  GLU A 109      10.659  80.992  51.360  1.00  0.83           C  
ATOM    221  CG  GLU A 109      10.742  81.319  49.838  1.00  0.83           C  
ATOM    222  CD  GLU A 109      10.130  82.654  49.396  1.00  0.83           C  
ATOM    223  OE1 GLU A 109       9.396  83.284  50.200  1.00  0.83           O  
ATOM    224  OE2 GLU A 109      10.433  83.070  48.249  1.00  0.83           O  
ATOM    225  N   LEU A 110      13.702  82.795  51.611  1.00  0.88           N  
ATOM    226  CA  LEU A 110      15.133  82.870  51.388  1.00  0.88           C  
ATOM    227  C   LEU A 110      15.901  83.465  52.563  1.00  0.88           C  
ATOM    228  O   LEU A 110      17.128  83.584  52.505  1.00  0.88           O  
ATOM    229  CB  LEU A 110      15.413  83.743  50.148  1.00  0.88           C  
ATOM    230  CG  LEU A 110      14.807  83.197  48.845  1.00  0.88           C  
ATOM    231  CD1 LEU A 110      15.214  84.133  47.707  1.00  0.88           C  
ATOM    232  CD2 LEU A 110      15.324  81.792  48.519  1.00  0.88           C  
ATOM    233  N   VAL A 111      15.236  83.797  53.692  1.00  0.91           N  
ATOM    234  CA  VAL A 111      15.906  84.190  54.937  1.00  0.91           C  
ATOM    235  C   VAL A 111      16.870  83.124  55.473  1.00  0.91           C  
ATOM    236  O   VAL A 111      18.009  83.505  55.757  1.00  0.91           O  
ATOM    237  CB  VAL A 111      14.917  84.625  56.031  1.00  0.91           C  
ATOM    238  CG1 VAL A 111      15.551  84.685  57.444  1.00  0.91           C  
ATOM    239  CG2 VAL A 111      14.322  85.990  55.636  1.00  0.91           C  
ATOM    240  N   PRO A 112      16.578  81.809  55.584  1.00  0.90           N  
ATOM    241  CA  PRO A 112      17.563  80.823  56.029  1.00  0.90           C  
ATOM    242  C   PRO A 112      18.766  80.748  55.120  1.00  0.90           C  
ATOM    243  O   PRO A 112      19.881  80.570  55.604  1.00  0.90           O  
ATOM    244  CB  PRO A 112      16.797  79.488  56.023  1.00  0.90           C  
ATOM    245  CG  PRO A 112      15.351  79.913  56.276  1.00  0.90           C  
ATOM    246  CD  PRO A 112      15.249  81.198  55.453  1.00  0.90           C  
ATOM    247  N   TYR A 113      18.556  80.873  53.797  1.00  0.90           N  
ATOM    248  CA  TYR A 113      19.624  80.867  52.818  1.00  0.90           C  
ATOM    249  C   TYR A 113      20.521  82.091  52.843  1.00  0.90           C  
ATOM    250  O   TYR A 113      21.720  81.976  52.618  1.00  0.90           O  
ATOM    251  CB  TYR A 113      19.136  80.723  51.371  1.00  0.90           C  
ATOM    252  CG  TYR A 113      18.463  79.453  50.992  1.00  0.90           C  
ATOM    253  CD1 TYR A 113      18.583  78.238  51.684  1.00  0.90           C  
ATOM    254  CD2 TYR A 113      17.788  79.476  49.766  1.00  0.90           C  
ATOM    255  CE1 TYR A 113      17.991  77.078  51.160  1.00  0.90           C  
ATOM    256  CE2 TYR A 113      17.152  78.338  49.267  1.00  0.90           C  
ATOM    257  CZ  TYR A 113      17.248  77.137  49.977  1.00  0.90           C  
ATOM    258  OH  TYR A 113      16.650  75.971  49.470  1.00  0.90           O  
ATOM    259  N   ILE A 114      20.000  83.307  53.092  1.00  0.91           N  
ATOM    260  CA  ILE A 114      20.826  84.487  53.306  1.00  0.91           C  
ATOM    261  C   ILE A 114      21.744  84.331  54.524  1.00  0.91           C  
ATOM    262  O   ILE A 114      22.937  84.659  54.479  1.00  0.91           O  
ATOM    263  CB  ILE A 114      19.945  85.724  53.441  1.00  0.91           C  
ATOM    264  CG1 ILE A 114      19.371  86.150  52.067  1.00  0.91           C  
ATOM    265  CG2 ILE A 114      20.793  86.870  54.001  1.00  0.91           C  
ATOM    266  CD1 ILE A 114      18.385  87.323  52.171  1.00  0.91           C  
ATOM    267  N   LEU A 115      21.216  83.795  55.643  1.00  0.93           N  
ATOM    268  CA  LEU A 115      21.978  83.533  56.852  1.00  0.93           C  
ATOM    269  C   LEU A 115      23.108  82.522  56.649  1.00  0.93           C  
ATOM    270  O   LEU A 115      24.266  82.782  56.986  1.00  0.93           O  
ATOM    271  CB  LEU A 115      21.033  82.995  57.962  1.00  0.93           C  
ATOM    272  CG  LEU A 115      19.963  83.970  58.512  1.00  0.93           C  
ATOM    273  CD1 LEU A 115      19.085  83.255  59.558  1.00  0.93           C  
ATOM    274  CD2 LEU A 115      20.608  85.208  59.145  1.00  0.93           C  
ATOM    275  N   THR A 116      22.829  81.367  56.015  1.00  0.92           N  
ATOM    276  CA  THR A 116      23.823  80.351  55.683  1.00  0.92           C  
ATOM    277  C   THR A 116      24.879  80.869  54.715  1.00  0.92           C  
ATOM    278  O   THR A 116      26.047  80.512  54.823  1.00  0.92           O  
ATOM    279  CB  THR A 116      23.220  79.082  55.105  1.00  0.92           C  
ATOM    280  OG1 THR A 116      22.331  79.416  54.063  1.00  0.92           O  
ATOM    281  CG2 THR A 116      22.368  78.352  56.147  1.00  0.92           C  
ATOM    282  N   LEU A 117      24.516  81.746  53.755  1.00  0.94           N  
ATOM    283  CA  LEU A 117      25.429  82.404  52.815  1.00  0.94           C  
ATOM    284  C   LEU A 117      26.486  83.247  53.505  1.00  0.94           C  
ATOM    285  O   LEU A 117      27.680  83.121  53.237  1.00  0.94           O  
ATOM    286  CB  LEU A 117      24.613  83.327  51.863  1.00  0.94           C  
ATOM    287  CG  LEU A 117      24.869  83.264  50.340  1.00  0.94           C  
ATOM    288  CD1 LEU A 117      25.245  81.881  49.805  1.00  0.94           C  
ATOM    289  CD2 LEU A 117      23.532  83.595  49.669  1.00  0.94           C  
ATOM    290  N   ALA A 118      26.062  84.089  54.469  1.00  0.97           N  
ATOM    291  CA  ALA A 118      26.936  84.876  55.316  1.00  0.97           C  
ATOM    292  C   ALA A 118      27.780  84.007  56.231  1.00  0.97           C  
ATOM    293  O   ALA A 118      28.969  84.267  56.432  1.00  0.97           O  
ATOM    294  CB  ALA A 118      26.097  85.873  56.147  1.00  0.97           C  
ATOM    295  N   LEU A 119      27.189  82.932  56.798  1.00  0.95           N  
ATOM    296  CA  LEU A 119      27.919  81.957  57.588  1.00  0.95           C  
ATOM    297  C   LEU A 119      29.001  81.264  56.779  1.00  0.95           C  
ATOM    298  O   LEU A 119      30.164  81.320  57.160  1.00  0.95           O  
ATOM    299  CB  LEU A 119      26.964  80.879  58.175  1.00  0.95           C  
ATOM    300  CG  LEU A 119      27.571  80.006  59.297  1.00  0.95           C  
ATOM    301  CD1 LEU A 119      27.727  80.787  60.609  1.00  0.95           C  
ATOM    302  CD2 LEU A 119      26.707  78.766  59.536  1.00  0.95           C  
ATOM    303  N   ASN A 120      28.655  80.668  55.616  1.00  0.94           N  
ATOM    304  CA  ASN A 120      29.522  79.838  54.803  1.00  0.94           C  
ATOM    305  C   ASN A 120      30.637  80.585  54.097  1.00  0.94           C  
ATOM    306  O   ASN A 120      31.714  80.018  53.943  1.00  0.94           O  
ATOM    307  CB  ASN A 120      28.751  78.866  53.872  1.00  0.94           C  
ATOM    308  CG  ASN A 120      28.083  77.743  54.675  1.00  0.94           C  
ATOM    309  OD1 ASN A 120      28.024  77.703  55.904  1.00  0.94           O  
ATOM    310  ND2 ASN A 120      27.583  76.735  53.927  1.00  0.94           N  
ATOM    311  N   ASP A 121      30.438  81.872  53.727  1.00  0.96           N  
ATOM    312  CA  ASP A 121      31.501  82.778  53.296  1.00  0.96           C  
ATOM    313  C   ASP A 121      32.521  82.951  54.445  1.00  0.96           C  
ATOM    314  O   ASP A 121      33.724  82.760  54.313  1.00  0.96           O  
ATOM    315  CB  ASP A 121      30.789  84.124  52.899  1.00  0.96           C  
ATOM    316  CG  ASP A 121      31.562  85.139  52.055  1.00  0.96           C  
ATOM    317  OD1 ASP A 121      32.545  84.798  51.363  1.00  0.96           O  
ATOM    318  OD2 ASP A 121      31.126  86.323  52.052  1.00  0.96           O  
ATOM    319  N   ALA A 122      32.040  83.233  55.674  1.00  0.98           N  
ATOM    320  CA  ALA A 122      32.868  83.506  56.835  1.00  0.98           C  
ATOM    321  C   ALA A 122      33.717  82.389  57.446  1.00  0.98           C  
ATOM    322  O   ALA A 122      34.837  82.606  57.913  1.00  0.98           O  
ATOM    323  CB  ALA A 122      31.985  84.116  57.936  1.00  0.98           C  
ATOM    324  N   ILE A 123      33.209  81.151  57.493  1.00  0.93           N  
ATOM    325  CA  ILE A 123      33.776  80.071  58.292  1.00  0.93           C  
ATOM    326  C   ILE A 123      34.912  79.318  57.592  1.00  0.93           C  
ATOM    327  O   ILE A 123      35.455  78.349  58.120  1.00  0.93           O  
ATOM    328  CB  ILE A 123      32.703  79.038  58.603  1.00  0.93           C  
ATOM    329  CG1 ILE A 123      32.004  78.694  57.279  1.00  0.93           C  
ATOM    330  CG2 ILE A 123      31.712  79.571  59.671  1.00  0.93           C  
ATOM    331  CD1 ILE A 123      30.944  77.621  57.411  1.00  0.93           C  
ATOM    332  N   THR A 124      35.349  79.755  56.399  1.00  0.94           N  
ATOM    333  CA  THR A 124      36.554  79.275  55.734  1.00  0.94           C  
ATOM    334  C   THR A 124      37.808  79.862  56.357  1.00  0.94           C  
ATOM    335  O   THR A 124      38.907  79.357  56.116  1.00  0.94           O  
ATOM    336  CB  THR A 124      36.599  79.679  54.268  1.00  0.94           C  
ATOM    337  OG1 THR A 124      36.314  81.067  54.186  1.00  0.94           O  
ATOM    338  CG2 THR A 124      35.529  78.904  53.488  1.00  0.94           C  
ATOM    339  N   TYR A 125      37.663  80.944  57.167  1.00  0.91           N  
ATOM    340  CA  TYR A 125      38.763  81.627  57.836  1.00  0.91           C  
ATOM    341  C   TYR A 125      39.667  80.668  58.611  1.00  0.91           C  
ATOM    342  O   TYR A 125      39.259  79.965  59.531  1.00  0.91           O  
ATOM    343  CB  TYR A 125      38.327  82.845  58.721  1.00  0.91           C  
ATOM    344  CG  TYR A 125      39.523  83.631  59.237  1.00  0.91           C  
ATOM    345  CD1 TYR A 125      40.459  84.204  58.351  1.00  0.91           C  
ATOM    346  CD2 TYR A 125      39.736  83.764  60.622  1.00  0.91           C  
ATOM    347  CE1 TYR A 125      41.603  84.855  58.843  1.00  0.91           C  
ATOM    348  CE2 TYR A 125      40.861  84.446  61.114  1.00  0.91           C  
ATOM    349  CZ  TYR A 125      41.794  84.989  60.223  1.00  0.91           C  
ATOM    350  OH  TYR A 125      42.911  85.690  60.722  1.00  0.91           O  
ATOM    351  N   ASP A 126      40.947  80.634  58.202  1.00  0.87           N  
ATOM    352  CA  ASP A 126      41.985  79.904  58.873  1.00  0.87           C  
ATOM    353  C   ASP A 126      43.002  80.954  59.287  1.00  0.87           C  
ATOM    354  O   ASP A 126      43.572  81.677  58.468  1.00  0.87           O  
ATOM    355  CB  ASP A 126      42.582  78.740  58.019  1.00  0.87           C  
ATOM    356  CG  ASP A 126      43.577  77.932  58.835  1.00  0.87           C  
ATOM    357  OD1 ASP A 126      43.275  76.779  59.245  1.00  0.87           O  
ATOM    358  OD2 ASP A 126      44.674  78.466  59.170  1.00  0.87           O  
ATOM    359  N   LYS A 127      43.214  81.022  60.612  1.00  0.80           N  
ATOM    360  CA  LYS A 127      44.167  81.805  61.370  1.00  0.80           C  
ATOM    361  C   LYS A 127      45.629  81.737  60.909  1.00  0.80           C  
ATOM    362  O   LYS A 127      46.319  82.752  60.818  1.00  0.80           O  
ATOM    363  CB  LYS A 127      44.088  81.333  62.872  1.00  0.80           C  
ATOM    364  CG  LYS A 127      43.531  79.909  63.218  1.00  0.80           C  
ATOM    365  CD  LYS A 127      44.405  78.669  62.901  1.00  0.80           C  
ATOM    366  CE  LYS A 127      43.631  77.437  62.388  1.00  0.80           C  
ATOM    367  NZ  LYS A 127      44.566  76.512  61.703  1.00  0.80           N  
ATOM    368  N   ALA A 128      46.121  80.528  60.605  1.00  0.84           N  
ATOM    369  CA  ALA A 128      47.508  80.115  60.474  1.00  0.84           C  
ATOM    370  C   ALA A 128      48.068  80.535  59.142  1.00  0.84           C  
ATOM    371  O   ALA A 128      49.196  81.018  59.040  1.00  0.84           O  
ATOM    372  CB  ALA A 128      47.582  78.575  60.623  1.00  0.84           C  
ATOM    373  N   THR A 129      47.254  80.380  58.088  1.00  0.80           N  
ATOM    374  CA  THR A 129      47.593  80.825  56.744  1.00  0.80           C  
ATOM    375  C   THR A 129      46.906  82.162  56.421  1.00  0.80           C  
ATOM    376  O   THR A 129      47.017  82.691  55.320  1.00  0.80           O  
ATOM    377  CB  THR A 129      47.337  79.701  55.725  1.00  0.80           C  
ATOM    378  OG1 THR A 129      47.830  80.004  54.430  1.00  0.80           O  
ATOM    379  CG2 THR A 129      45.853  79.382  55.544  1.00  0.80           C  
ATOM    380  N   LYS A 130      46.184  82.776  57.402  1.00  0.80           N  
ATOM    381  CA  LYS A 130      45.462  84.053  57.299  1.00  0.80           C  
ATOM    382  C   LYS A 130      44.527  84.145  56.095  1.00  0.80           C  
ATOM    383  O   LYS A 130      44.414  85.177  55.438  1.00  0.80           O  
ATOM    384  CB  LYS A 130      46.400  85.292  57.391  1.00  0.80           C  
ATOM    385  CG  LYS A 130      46.943  85.531  58.809  1.00  0.80           C  
ATOM    386  CD  LYS A 130      48.049  86.599  58.824  1.00  0.80           C  
ATOM    387  CE  LYS A 130      48.536  86.924  60.239  1.00  0.80           C  
ATOM    388  NZ  LYS A 130      49.875  87.551  60.177  1.00  0.80           N  
ATOM    389  N   SER A 131      43.807  83.045  55.792  1.00  0.89           N  
ATOM    390  CA  SER A 131      43.121  82.879  54.514  1.00  0.89           C  
ATOM    391  C   SER A 131      41.672  82.569  54.709  1.00  0.89           C  
ATOM    392  O   SER A 131      41.260  82.060  55.747  1.00  0.89           O  
ATOM    393  CB  SER A 131      43.780  81.858  53.520  1.00  0.89           C  
ATOM    394  OG  SER A 131      43.444  80.468  53.691  1.00  0.89           O  
ATOM    395  N   GLY A 132      40.855  82.873  53.685  1.00  0.95           N  
ATOM    396  CA  GLY A 132      39.415  82.730  53.751  1.00  0.95           C  
ATOM    397  C   GLY A 132      38.758  83.874  54.469  1.00  0.95           C  
ATOM    398  O   GLY A 132      39.325  84.953  54.609  1.00  0.95           O  
ATOM    399  N   GLY A 133      37.534  83.627  54.962  1.00  0.97           N  
ATOM    400  CA  GLY A 133      36.753  84.570  55.739  1.00  0.97           C  
ATOM    401  C   GLY A 133      35.809  85.338  54.874  1.00  0.97           C  
ATOM    402  O   GLY A 133      35.867  85.165  53.662  1.00  0.97           O  
ATOM    403  N   PRO A 134      34.951  86.206  55.414  1.00  0.96           N  
ATOM    404  CA  PRO A 134      33.890  86.913  54.686  1.00  0.96           C  
ATOM    405  C   PRO A 134      34.463  87.803  53.588  1.00  0.96           C  
ATOM    406  O   PRO A 134      34.751  88.974  53.834  1.00  0.96           O  
ATOM    407  CB  PRO A 134      33.201  87.781  55.780  1.00  0.96           C  
ATOM    408  CG  PRO A 134      33.640  87.201  57.126  1.00  0.96           C  
ATOM    409  CD  PRO A 134      34.976  86.547  56.828  1.00  0.96           C  
ATOM    410  N   ASN A 135      34.688  87.272  52.378  1.00  0.93           N  
ATOM    411  CA  ASN A 135      35.404  87.960  51.334  1.00  0.93           C  
ATOM    412  C   ASN A 135      34.642  87.839  50.024  1.00  0.93           C  
ATOM    413  O   ASN A 135      35.109  88.276  48.973  1.00  0.93           O  
ATOM    414  CB  ASN A 135      36.876  87.432  51.255  1.00  0.93           C  
ATOM    415  CG  ASN A 135      36.919  85.937  50.929  1.00  0.93           C  
ATOM    416  OD1 ASN A 135      35.976  85.404  50.365  1.00  0.93           O  
ATOM    417  ND2 ASN A 135      38.039  85.237  51.208  1.00  0.93           N  
ATOM    418  N   GLY A 136      33.424  87.265  50.055  1.00  0.96           N  
ATOM    419  CA  GLY A 136      32.578  87.180  48.890  1.00  0.96           C  
ATOM    420  C   GLY A 136      32.993  86.082  47.939  1.00  0.96           C  
ATOM    421  O   GLY A 136      32.585  86.092  46.780  1.00  0.96           O  
ATOM    422  N   SER A 137      33.811  85.107  48.385  1.00  0.94           N  
ATOM    423  CA  SER A 137      34.324  83.926  47.682  1.00  0.94           C  
ATOM    424  C   SER A 137      33.217  82.989  47.284  1.00  0.94           C  
ATOM    425  O   SER A 137      33.213  82.382  46.212  1.00  0.94           O  
ATOM    426  CB  SER A 137      35.334  83.102  48.537  1.00  0.94           C  
ATOM    427  OG  SER A 137      34.743  82.689  49.768  1.00  0.94           O  
ATOM    428  N   ILE A 138      32.194  82.907  48.138  1.00  0.94           N  
ATOM    429  CA  ILE A 138      31.067  82.020  47.990  1.00  0.94           C  
ATOM    430  C   ILE A 138      30.240  82.200  46.713  1.00  0.94           C  
ATOM    431  O   ILE A 138      29.503  81.313  46.285  1.00  0.94           O  
ATOM    432  CB  ILE A 138      30.207  82.084  49.238  1.00  0.94           C  
ATOM    433  CG1 ILE A 138      29.333  80.818  49.322  1.00  0.94           C  
ATOM    434  CG2 ILE A 138      29.414  83.411  49.326  1.00  0.94           C  
ATOM    435  CD1 ILE A 138      28.886  80.538  50.752  1.00  0.94           C  
ATOM    436  N   ARG A 139      30.386  83.353  46.017  1.00  0.87           N  
ATOM    437  CA  ARG A 139      29.748  83.605  44.734  1.00  0.87           C  
ATOM    438  C   ARG A 139      30.336  82.795  43.590  1.00  0.87           C  
ATOM    439  O   ARG A 139      29.721  82.635  42.536  1.00  0.87           O  
ATOM    440  CB  ARG A 139      29.825  85.106  44.340  1.00  0.87           C  
ATOM    441  CG  ARG A 139      31.214  85.622  43.894  1.00  0.87           C  
ATOM    442  CD  ARG A 139      31.216  87.145  43.739  1.00  0.87           C  
ATOM    443  NE  ARG A 139      32.514  87.582  43.115  1.00  0.87           N  
ATOM    444  CZ  ARG A 139      33.618  87.933  43.789  1.00  0.87           C  
ATOM    445  NH1 ARG A 139      33.786  87.731  45.089  1.00  0.87           N  
ATOM    446  NH2 ARG A 139      34.637  88.500  43.145  1.00  0.87           N  
ATOM    447  N   PHE A 140      31.564  82.266  43.734  1.00  0.89           N  
ATOM    448  CA  PHE A 140      32.187  81.522  42.661  1.00  0.89           C  
ATOM    449  C   PHE A 140      31.584  80.132  42.487  1.00  0.89           C  
ATOM    450  O   PHE A 140      31.333  79.410  43.450  1.00  0.89           O  
ATOM    451  CB  PHE A 140      33.712  81.402  42.873  1.00  0.89           C  
ATOM    452  CG  PHE A 140      34.347  82.731  42.594  1.00  0.89           C  
ATOM    453  CD1 PHE A 140      34.524  83.149  41.265  1.00  0.89           C  
ATOM    454  CD2 PHE A 140      34.772  83.572  43.633  1.00  0.89           C  
ATOM    455  CE1 PHE A 140      35.103  84.393  40.984  1.00  0.89           C  
ATOM    456  CE2 PHE A 140      35.316  84.831  43.363  1.00  0.89           C  
ATOM    457  CZ  PHE A 140      35.481  85.241  42.033  1.00  0.89           C  
ATOM    458  N   SER A 141      31.382  79.693  41.222  1.00  0.89           N  
ATOM    459  CA  SER A 141      30.719  78.429  40.878  1.00  0.89           C  
ATOM    460  C   SER A 141      31.364  77.161  41.438  1.00  0.89           C  
ATOM    461  O   SER A 141      30.696  76.175  41.731  1.00  0.89           O  
ATOM    462  CB  SER A 141      30.479  78.219  39.359  1.00  0.89           C  
ATOM    463  OG  SER A 141      31.706  78.211  38.631  1.00  0.89           O  
ATOM    464  N   SER A 142      32.692  77.183  41.601  1.00  0.90           N  
ATOM    465  CA  SER A 142      33.552  76.222  42.288  1.00  0.90           C  
ATOM    466  C   SER A 142      33.306  76.101  43.805  1.00  0.90           C  
ATOM    467  O   SER A 142      33.430  75.024  44.389  1.00  0.90           O  
ATOM    468  CB  SER A 142      35.010  76.635  41.944  1.00  0.90           C  
ATOM    469  OG  SER A 142      36.022  75.833  42.549  1.00  0.90           O  
ATOM    470  N   GLU A 143      32.943  77.200  44.505  1.00  0.88           N  
ATOM    471  CA  GLU A 143      32.586  77.160  45.915  1.00  0.88           C  
ATOM    472  C   GLU A 143      31.108  76.928  46.174  1.00  0.88           C  
ATOM    473  O   GLU A 143      30.708  76.251  47.119  1.00  0.88           O  
ATOM    474  CB  GLU A 143      32.972  78.461  46.623  1.00  0.88           C  
ATOM    475  CG  GLU A 143      32.875  78.260  48.150  1.00  0.88           C  
ATOM    476  CD  GLU A 143      33.669  79.276  48.933  1.00  0.88           C  
ATOM    477  OE1 GLU A 143      34.783  79.619  48.448  1.00  0.88           O  
ATOM    478  OE2 GLU A 143      33.215  79.638  50.038  1.00  0.88           O  
ATOM    479  N   ILE A 144      30.216  77.447  45.324  1.00  0.90           N  
ATOM    480  CA  ILE A 144      28.779  77.280  45.512  1.00  0.90           C  
ATOM    481  C   ILE A 144      28.300  75.845  45.240  1.00  0.90           C  
ATOM    482  O   ILE A 144      27.241  75.434  45.707  1.00  0.90           O  
ATOM    483  CB  ILE A 144      28.021  78.263  44.631  1.00  0.90           C  
ATOM    484  CG1 ILE A 144      26.547  78.478  45.035  1.00  0.90           C  
ATOM    485  CG2 ILE A 144      28.119  77.782  43.175  1.00  0.90           C  
ATOM    486  CD1 ILE A 144      25.979  79.637  44.216  1.00  0.90           C  
ATOM    487  N   SER A 145      29.081  75.019  44.496  1.00  0.91           N  
ATOM    488  CA  SER A 145      28.703  73.652  44.144  1.00  0.91           C  
ATOM    489  C   SER A 145      29.166  72.642  45.178  1.00  0.91           C  
ATOM    490  O   SER A 145      28.873  71.450  45.071  1.00  0.91           O  
ATOM    491  CB  SER A 145      29.320  73.204  42.783  1.00  0.91           C  
ATOM    492  OG  SER A 145      30.749  73.272  42.803  1.00  0.91           O  
ATOM    493  N   ARG A 146      29.897  73.084  46.221  1.00  0.84           N  
ATOM    494  CA  ARG A 146      30.318  72.227  47.305  1.00  0.84           C  
ATOM    495  C   ARG A 146      29.118  71.775  48.150  1.00  0.84           C  
ATOM    496  O   ARG A 146      28.189  72.567  48.332  1.00  0.84           O  
ATOM    497  CB  ARG A 146      31.401  72.904  48.176  1.00  0.84           C  
ATOM    498  CG  ARG A 146      32.568  73.440  47.320  1.00  0.84           C  
ATOM    499  CD  ARG A 146      33.986  73.267  47.886  1.00  0.84           C  
ATOM    500  NE  ARG A 146      34.308  74.474  48.734  1.00  0.84           N  
ATOM    501  CZ  ARG A 146      35.283  75.359  48.459  1.00  0.84           C  
ATOM    502  NH1 ARG A 146      35.969  75.339  47.317  1.00  0.84           N  
ATOM    503  NH2 ARG A 146      35.622  76.310  49.326  1.00  0.84           N  
ATOM    504  N   PRO A 147      29.057  70.552  48.683  1.00  0.91           N  
ATOM    505  CA  PRO A 147      27.883  70.041  49.384  1.00  0.91           C  
ATOM    506  C   PRO A 147      27.401  70.848  50.576  1.00  0.91           C  
ATOM    507  O   PRO A 147      26.223  70.754  50.923  1.00  0.91           O  
ATOM    508  CB  PRO A 147      28.335  68.660  49.863  1.00  0.91           C  
ATOM    509  CG  PRO A 147      29.380  68.181  48.854  1.00  0.91           C  
ATOM    510  CD  PRO A 147      29.946  69.470  48.252  1.00  0.91           C  
ATOM    511  N   GLU A 148      28.294  71.598  51.245  1.00  0.87           N  
ATOM    512  CA  GLU A 148      27.970  72.507  52.317  1.00  0.87           C  
ATOM    513  C   GLU A 148      27.128  73.714  51.902  1.00  0.87           C  
ATOM    514  O   GLU A 148      26.402  74.292  52.711  1.00  0.87           O  
ATOM    515  CB  GLU A 148      29.279  72.989  52.974  1.00  0.87           C  
ATOM    516  CG  GLU A 148      30.252  73.838  52.089  1.00  0.87           C  
ATOM    517  CD  GLU A 148      31.457  73.091  51.509  1.00  0.87           C  
ATOM    518  OE1 GLU A 148      31.288  71.880  51.209  1.00  0.87           O  
ATOM    519  OE2 GLU A 148      32.525  73.732  51.286  1.00  0.87           O  
ATOM    520  N   ASN A 149      27.200  74.092  50.610  1.00  0.90           N  
ATOM    521  CA  ASN A 149      26.580  75.255  50.009  1.00  0.90           C  
ATOM    522  C   ASN A 149      25.432  74.822  49.110  1.00  0.90           C  
ATOM    523  O   ASN A 149      24.887  75.604  48.330  1.00  0.90           O  
ATOM    524  CB  ASN A 149      27.631  76.034  49.166  1.00  0.90           C  
ATOM    525  CG  ASN A 149      28.643  76.656  50.121  1.00  0.90           C  
ATOM    526  OD1 ASN A 149      28.288  77.069  51.227  1.00  0.90           O  
ATOM    527  ND2 ASN A 149      29.925  76.761  49.717  1.00  0.90           N  
ATOM    528  N   LYS A 150      24.999  73.547  49.222  1.00  0.87           N  
ATOM    529  CA  LYS A 150      23.854  73.032  48.496  1.00  0.87           C  
ATOM    530  C   LYS A 150      22.566  73.821  48.781  1.00  0.87           C  
ATOM    531  O   LYS A 150      22.263  74.180  49.914  1.00  0.87           O  
ATOM    532  CB  LYS A 150      23.631  71.525  48.805  1.00  0.87           C  
ATOM    533  CG  LYS A 150      22.521  70.876  47.960  1.00  0.87           C  
ATOM    534  CD  LYS A 150      22.367  69.376  48.253  1.00  0.87           C  
ATOM    535  CE  LYS A 150      21.237  68.743  47.433  1.00  0.87           C  
ATOM    536  NZ  LYS A 150      21.129  67.301  47.741  1.00  0.87           N  
ATOM    537  N   GLY A 151      21.769  74.129  47.733  1.00  0.92           N  
ATOM    538  CA  GLY A 151      20.500  74.844  47.862  1.00  0.92           C  
ATOM    539  C   GLY A 151      20.605  76.354  47.864  1.00  0.92           C  
ATOM    540  O   GLY A 151      19.593  77.042  47.775  1.00  0.92           O  
ATOM    541  N   LEU A 152      21.817  76.950  47.867  1.00  0.90           N  
ATOM    542  CA  LEU A 152      21.963  78.382  48.118  1.00  0.90           C  
ATOM    543  C   LEU A 152      21.870  79.261  46.873  1.00  0.90           C  
ATOM    544  O   LEU A 152      21.968  80.486  46.959  1.00  0.90           O  
ATOM    545  CB  LEU A 152      23.306  78.683  48.841  1.00  0.90           C  
ATOM    546  CG  LEU A 152      23.425  78.002  50.221  1.00  0.90           C  
ATOM    547  CD1 LEU A 152      24.778  78.288  50.887  1.00  0.90           C  
ATOM    548  CD2 LEU A 152      22.312  78.462  51.166  1.00  0.90           C  
ATOM    549  N   SER A 153      21.600  78.676  45.682  1.00  0.91           N  
ATOM    550  CA  SER A 153      21.511  79.398  44.404  1.00  0.91           C  
ATOM    551  C   SER A 153      20.483  80.526  44.397  1.00  0.91           C  
ATOM    552  O   SER A 153      20.748  81.629  43.923  1.00  0.91           O  
ATOM    553  CB  SER A 153      21.122  78.481  43.200  1.00  0.91           C  
ATOM    554  OG  SER A 153      22.189  77.612  42.825  1.00  0.91           O  
ATOM    555  N   ALA A 154      19.269  80.302  44.940  1.00  0.91           N  
ATOM    556  CA  ALA A 154      18.200  81.291  44.951  1.00  0.91           C  
ATOM    557  C   ALA A 154      18.492  82.558  45.760  1.00  0.91           C  
ATOM    558  O   ALA A 154      18.136  83.672  45.370  1.00  0.91           O  
ATOM    559  CB  ALA A 154      16.900  80.639  45.459  1.00  0.91           C  
ATOM    560  N   ALA A 155      19.160  82.410  46.915  1.00  0.93           N  
ATOM    561  CA  ALA A 155      19.660  83.488  47.736  1.00  0.93           C  
ATOM    562  C   ALA A 155      20.788  84.260  47.113  1.00  0.93           C  
ATOM    563  O   ALA A 155      20.821  85.488  47.186  1.00  0.93           O  
ATOM    564  CB  ALA A 155      20.159  82.870  49.032  1.00  0.93           C  
ATOM    565  N   LEU A 156      21.741  83.573  46.451  1.00  0.90           N  
ATOM    566  CA  LEU A 156      22.770  84.265  45.708  1.00  0.90           C  
ATOM    567  C   LEU A 156      22.157  85.100  44.580  1.00  0.90           C  
ATOM    568  O   LEU A 156      22.504  86.262  44.421  1.00  0.90           O  
ATOM    569  CB  LEU A 156      23.894  83.327  45.220  1.00  0.90           C  
ATOM    570  CG  LEU A 156      25.111  84.113  44.685  1.00  0.90           C  
ATOM    571  CD1 LEU A 156      25.904  84.800  45.815  1.00  0.90           C  
ATOM    572  CD2 LEU A 156      26.039  83.213  43.866  1.00  0.90           C  
ATOM    573  N   ASN A 157      21.137  84.587  43.845  1.00  0.89           N  
ATOM    574  CA  ASN A 157      20.406  85.366  42.838  1.00  0.89           C  
ATOM    575  C   ASN A 157      19.792  86.650  43.394  1.00  0.89           C  
ATOM    576  O   ASN A 157      19.863  87.706  42.770  1.00  0.89           O  
ATOM    577  CB  ASN A 157      19.220  84.584  42.205  1.00  0.89           C  
ATOM    578  CG  ASN A 157      19.719  83.474  41.292  1.00  0.89           C  
ATOM    579  OD1 ASN A 157      20.841  83.465  40.795  1.00  0.89           O  
ATOM    580  ND2 ASN A 157      18.816  82.512  40.990  1.00  0.89           N  
ATOM    581  N   LEU A 158      19.201  86.587  44.610  1.00  0.91           N  
ATOM    582  CA  LEU A 158      18.729  87.761  45.339  1.00  0.91           C  
ATOM    583  C   LEU A 158      19.858  88.743  45.636  1.00  0.91           C  
ATOM    584  O   LEU A 158      19.720  89.950  45.440  1.00  0.91           O  
ATOM    585  CB  LEU A 158      18.027  87.319  46.662  1.00  0.91           C  
ATOM    586  CG  LEU A 158      17.453  88.427  47.591  1.00  0.91           C  
ATOM    587  CD1 LEU A 158      16.405  87.812  48.529  1.00  0.91           C  
ATOM    588  CD2 LEU A 158      18.477  89.128  48.507  1.00  0.91           C  
ATOM    589  N   ILE A 159      21.030  88.257  46.085  1.00  0.91           N  
ATOM    590  CA  ILE A 159      22.219  89.073  46.305  1.00  0.91           C  
ATOM    591  C   ILE A 159      22.741  89.748  45.035  1.00  0.91           C  
ATOM    592  O   ILE A 159      23.067  90.935  45.070  1.00  0.91           O  
ATOM    593  CB  ILE A 159      23.298  88.259  47.024  1.00  0.91           C  
ATOM    594  CG1 ILE A 159      22.850  88.041  48.497  1.00  0.91           C  
ATOM    595  CG2 ILE A 159      24.707  88.905  46.895  1.00  0.91           C  
ATOM    596  CD1 ILE A 159      23.800  87.142  49.284  1.00  0.91           C  
ATOM    597  N   GLU A 160      22.805  89.051  43.878  1.00  0.88           N  
ATOM    598  CA  GLU A 160      23.198  89.639  42.600  1.00  0.88           C  
ATOM    599  C   GLU A 160      22.252  90.766  42.167  1.00  0.88           C  
ATOM    600  O   GLU A 160      22.690  91.875  41.856  1.00  0.88           O  
ATOM    601  CB  GLU A 160      23.204  88.560  41.476  1.00  0.88           C  
ATOM    602  CG  GLU A 160      24.215  87.393  41.664  1.00  0.88           C  
ATOM    603  CD  GLU A 160      25.682  87.783  41.459  1.00  0.88           C  
ATOM    604  OE1 GLU A 160      25.966  88.968  41.149  1.00  0.88           O  
ATOM    605  OE2 GLU A 160      26.546  86.881  41.624  1.00  0.88           O  
ATOM    606  N   GLU A 161      20.916  90.522  42.236  1.00  0.87           N  
ATOM    607  CA  GLU A 161      19.856  91.485  41.923  1.00  0.87           C  
ATOM    608  C   GLU A 161      19.973  92.724  42.796  1.00  0.87           C  
ATOM    609  O   GLU A 161      20.121  93.845  42.305  1.00  0.87           O  
ATOM    610  CB  GLU A 161      18.469  90.792  42.140  1.00  0.87           C  
ATOM    611  CG  GLU A 161      17.167  91.647  42.111  1.00  0.87           C  
ATOM    612  CD  GLU A 161      15.963  90.725  42.380  1.00  0.87           C  
ATOM    613  OE1 GLU A 161      15.663  89.852  41.518  1.00  0.87           O  
ATOM    614  OE2 GLU A 161      15.356  90.786  43.484  1.00  0.87           O  
ATOM    615  N   ALA A 162      20.057  92.536  44.127  1.00  0.94           N  
ATOM    616  CA  ALA A 162      20.229  93.616  45.074  1.00  0.94           C  
ATOM    617  C   ALA A 162      21.531  94.402  44.873  1.00  0.94           C  
ATOM    618  O   ALA A 162      21.550  95.628  44.995  1.00  0.94           O  
ATOM    619  CB  ALA A 162      20.123  93.068  46.515  1.00  0.94           C  
ATOM    620  N   LYS A 163      22.666  93.746  44.532  1.00  0.88           N  
ATOM    621  CA  LYS A 163      23.917  94.429  44.207  1.00  0.88           C  
ATOM    622  C   LYS A 163      23.794  95.326  42.996  1.00  0.88           C  
ATOM    623  O   LYS A 163      24.231  96.475  43.031  1.00  0.88           O  
ATOM    624  CB  LYS A 163      25.101  93.467  43.919  1.00  0.88           C  
ATOM    625  CG  LYS A 163      26.432  94.200  43.679  1.00  0.88           C  
ATOM    626  CD  LYS A 163      27.503  93.271  43.106  1.00  0.88           C  
ATOM    627  CE  LYS A 163      28.906  93.885  43.081  1.00  0.88           C  
ATOM    628  NZ  LYS A 163      28.855  95.321  42.767  1.00  0.88           N  
ATOM    629  N   GLU A 164      23.164  94.847  41.909  1.00  0.84           N  
ATOM    630  CA  GLU A 164      22.960  95.635  40.707  1.00  0.84           C  
ATOM    631  C   GLU A 164      22.121  96.889  40.967  1.00  0.84           C  
ATOM    632  O   GLU A 164      22.447  97.993  40.523  1.00  0.84           O  
ATOM    633  CB  GLU A 164      22.328  94.767  39.594  1.00  0.84           C  
ATOM    634  CG  GLU A 164      22.170  95.554  38.269  1.00  0.84           C  
ATOM    635  CD  GLU A 164      21.622  94.736  37.102  1.00  0.84           C  
ATOM    636  OE1 GLU A 164      21.422  95.367  36.030  1.00  0.84           O  
ATOM    637  OE2 GLU A 164      21.404  93.508  37.246  1.00  0.84           O  
ATOM    638  N   GLU A 165      21.048  96.770  41.768  1.00  0.83           N  
ATOM    639  CA  GLU A 165      20.287  97.909  42.250  1.00  0.83           C  
ATOM    640  C   GLU A 165      21.036  98.865  43.191  1.00  0.83           C  
ATOM    641  O   GLU A 165      20.898 100.082  43.099  1.00  0.83           O  
ATOM    642  CB  GLU A 165      18.993  97.429  42.919  1.00  0.83           C  
ATOM    643  CG  GLU A 165      18.108  96.571  41.987  1.00  0.83           C  
ATOM    644  CD  GLU A 165      16.885  96.129  42.777  1.00  0.83           C  
ATOM    645  OE1 GLU A 165      17.078  95.620  43.913  1.00  0.83           O  
ATOM    646  OE2 GLU A 165      15.753  96.365  42.282  1.00  0.83           O  
ATOM    647  N   ILE A 166      21.862  98.379  44.143  1.00  0.86           N  
ATOM    648  CA  ILE A 166      22.693  99.240  44.996  1.00  0.86           C  
ATOM    649  C   ILE A 166      23.763  99.990  44.210  1.00  0.86           C  
ATOM    650  O   ILE A 166      23.973 101.189  44.407  1.00  0.86           O  
ATOM    651  CB  ILE A 166      23.345  98.462  46.137  1.00  0.86           C  
ATOM    652  CG1 ILE A 166      22.247  97.937  47.086  1.00  0.86           C  
ATOM    653  CG2 ILE A 166      24.370  99.317  46.931  1.00  0.86           C  
ATOM    654  CD1 ILE A 166      22.734  96.714  47.860  1.00  0.86           C  
ATOM    655  N   ASP A 167      24.439  99.302  43.261  1.00  0.87           N  
ATOM    656  CA  ASP A 167      25.465  99.847  42.390  1.00  0.87           C  
ATOM    657  C   ASP A 167      24.920 101.029  41.560  1.00  0.87           C  
ATOM    658  O   ASP A 167      25.643 101.980  41.278  1.00  0.87           O  
ATOM    659  CB  ASP A 167      26.034  98.745  41.433  1.00  0.87           C  
ATOM    660  CG  ASP A 167      26.989  97.711  42.023  1.00  0.87           C  
ATOM    661  OD1 ASP A 167      27.336  97.703  43.234  1.00  0.87           O  
ATOM    662  OD2 ASP A 167      27.467  96.873  41.206  1.00  0.87           O  
ATOM    663  N   SER A 168      23.615 101.013  41.177  1.00  0.84           N  
ATOM    664  CA  SER A 168      22.990 102.056  40.361  1.00  0.84           C  
ATOM    665  C   SER A 168      22.717 103.381  41.088  1.00  0.84           C  
ATOM    666  O   SER A 168      22.602 104.421  40.444  1.00  0.84           O  
ATOM    667  CB  SER A 168      21.704 101.552  39.620  1.00  0.84           C  
ATOM    668  OG  SER A 168      20.547 101.484  40.454  1.00  0.84           O  
ATOM    669  N   TYR A 169      22.645 103.387  42.445  1.00  0.83           N  
ATOM    670  CA  TYR A 169      22.417 104.598  43.237  1.00  0.83           C  
ATOM    671  C   TYR A 169      23.586 104.955  44.151  1.00  0.83           C  
ATOM    672  O   TYR A 169      23.567 105.988  44.824  1.00  0.83           O  
ATOM    673  CB  TYR A 169      21.183 104.442  44.170  1.00  0.83           C  
ATOM    674  CG  TYR A 169      19.933 104.251  43.365  1.00  0.83           C  
ATOM    675  CD1 TYR A 169      19.437 105.297  42.565  1.00  0.83           C  
ATOM    676  CD2 TYR A 169      19.233 103.035  43.418  1.00  0.83           C  
ATOM    677  CE1 TYR A 169      18.248 105.130  41.840  1.00  0.83           C  
ATOM    678  CE2 TYR A 169      18.042 102.868  42.696  1.00  0.83           C  
ATOM    679  CZ  TYR A 169      17.552 103.918  41.911  1.00  0.83           C  
ATOM    680  OH  TYR A 169      16.356 103.749  41.188  1.00  0.83           O  
ATOM    681  N   SER A 170      24.646 104.123  44.223  1.00  0.86           N  
ATOM    682  CA  SER A 170      25.848 104.468  44.980  1.00  0.86           C  
ATOM    683  C   SER A 170      26.600 105.638  44.374  1.00  0.86           C  
ATOM    684  O   SER A 170      26.824 105.713  43.168  1.00  0.86           O  
ATOM    685  CB  SER A 170      26.865 103.308  45.140  1.00  0.86           C  
ATOM    686  OG  SER A 170      27.924 103.652  46.046  1.00  0.86           O  
ATOM    687  N   LYS A 171      27.052 106.580  45.217  1.00  0.83           N  
ATOM    688  CA  LYS A 171      27.816 107.722  44.764  1.00  0.83           C  
ATOM    689  C   LYS A 171      29.304 107.507  44.981  1.00  0.83           C  
ATOM    690  O   LYS A 171      30.127 108.290  44.517  1.00  0.83           O  
ATOM    691  CB  LYS A 171      27.352 108.970  45.552  1.00  0.83           C  
ATOM    692  CG  LYS A 171      25.860 109.261  45.320  1.00  0.83           C  
ATOM    693  CD  LYS A 171      25.412 110.655  45.802  1.00  0.83           C  
ATOM    694  CE  LYS A 171      24.478 110.615  47.023  1.00  0.83           C  
ATOM    695  NZ  LYS A 171      23.682 111.865  47.129  1.00  0.83           N  
ATOM    696  N   GLY A 172      29.677 106.409  45.675  1.00  0.91           N  
ATOM    697  CA  GLY A 172      31.051 106.089  46.050  1.00  0.91           C  
ATOM    698  C   GLY A 172      31.528 104.791  45.468  1.00  0.91           C  
ATOM    699  O   GLY A 172      32.439 104.162  46.000  1.00  0.91           O  
ATOM    700  N   GLY A 173      30.912 104.335  44.359  1.00  0.92           N  
ATOM    701  CA  GLY A 173      31.347 103.140  43.640  1.00  0.92           C  
ATOM    702  C   GLY A 173      30.495 101.925  43.925  1.00  0.92           C  
ATOM    703  O   GLY A 173      29.691 101.942  44.861  1.00  0.92           O  
ATOM    704  N   PRO A 174      30.615 100.857  43.124  1.00  0.92           N  
ATOM    705  CA  PRO A 174      29.949  99.582  43.385  1.00  0.92           C  
ATOM    706  C   PRO A 174      30.197  99.027  44.775  1.00  0.92           C  
ATOM    707  O   PRO A 174      31.309  99.115  45.293  1.00  0.92           O  
ATOM    708  CB  PRO A 174      30.481  98.632  42.297  1.00  0.92           C  
ATOM    709  CG  PRO A 174      31.870  99.185  41.977  1.00  0.92           C  
ATOM    710  CD  PRO A 174      31.681 100.701  42.121  1.00  0.92           C  
ATOM    711  N   ILE A 175      29.165  98.432  45.393  1.00  0.90           N  
ATOM    712  CA  ILE A 175      29.333  97.714  46.645  1.00  0.90           C  
ATOM    713  C   ILE A 175      30.115  96.418  46.405  1.00  0.90           C  
ATOM    714  O   ILE A 175      29.996  95.792  45.353  1.00  0.90           O  
ATOM    715  CB  ILE A 175      28.002  97.529  47.382  1.00  0.90           C  
ATOM    716  CG1 ILE A 175      28.202  97.163  48.879  1.00  0.90           C  
ATOM    717  CG2 ILE A 175      27.093  96.547  46.611  1.00  0.90           C  
ATOM    718  CD1 ILE A 175      26.890  96.991  49.656  1.00  0.90           C  
ATOM    719  N   SER A 176      30.981  95.993  47.352  1.00  0.94           N  
ATOM    720  CA  SER A 176      31.605  94.670  47.304  1.00  0.94           C  
ATOM    721  C   SER A 176      30.587  93.541  47.482  1.00  0.94           C  
ATOM    722  O   SER A 176      29.519  93.710  48.075  1.00  0.94           O  
ATOM    723  CB  SER A 176      32.846  94.514  48.230  1.00  0.94           C  
ATOM    724  OG  SER A 176      32.504  94.410  49.611  1.00  0.94           O  
ATOM    725  N   PHE A 177      30.878  92.338  46.947  1.00  0.93           N  
ATOM    726  CA  PHE A 177      30.109  91.137  47.249  1.00  0.93           C  
ATOM    727  C   PHE A 177      30.234  90.769  48.743  1.00  0.93           C  
ATOM    728  O   PHE A 177      29.257  90.442  49.385  1.00  0.93           O  
ATOM    729  CB  PHE A 177      30.555  89.934  46.386  1.00  0.93           C  
ATOM    730  CG  PHE A 177      30.076  90.122  44.977  1.00  0.93           C  
ATOM    731  CD1 PHE A 177      28.754  89.784  44.647  1.00  0.93           C  
ATOM    732  CD2 PHE A 177      30.944  90.575  43.968  1.00  0.93           C  
ATOM    733  CE1 PHE A 177      28.316  89.860  43.321  1.00  0.93           C  
ATOM    734  CE2 PHE A 177      30.505  90.661  42.639  1.00  0.93           C  
ATOM    735  CZ  PHE A 177      29.189  90.296  42.315  1.00  0.93           C  
ATOM    736  N   ALA A 178      31.449  90.905  49.272  1.00  0.97           N  
ATOM    737  CA  ALA A 178      31.825  90.753  50.643  1.00  0.97           C  
ATOM    738  C   ALA A 178      31.118  91.631  51.705  1.00  0.97           C  
ATOM    739  O   ALA A 178      31.357  91.529  52.795  1.00  0.97           O  
ATOM    740  CB  ALA A 178      33.328  90.828  50.897  1.00  0.97           C  
ATOM    741  N   ASP A 179      30.700  92.821  51.171  1.00  0.95           N  
ATOM    742  CA  ASP A 179      29.797  93.662  52.087  1.00  0.95           C  
ATOM    743  C   ASP A 179      28.337  93.312  51.919  1.00  0.95           C  
ATOM    744  O   ASP A 179      27.611  93.214  52.883  1.00  0.95           O  
ATOM    745  CB  ASP A 179      30.019  95.151  51.849  1.00  0.95           C  
ATOM    746  CG  ASP A 179      31.131  95.655  52.735  1.00  0.95           C  
ATOM    747  OD1 ASP A 179      31.180  95.294  53.947  1.00  0.95           O  
ATOM    748  OD2 ASP A 179      31.933  96.481  52.236  1.00  0.95           O  
ATOM    749  N   LEU A 180      27.843  93.129  50.665  1.00  0.95           N  
ATOM    750  CA  LEU A 180      26.431  92.831  50.482  1.00  0.95           C  
ATOM    751  C   LEU A 180      25.973  91.489  51.053  1.00  0.95           C  
ATOM    752  O   LEU A 180      24.870  91.375  51.581  1.00  0.95           O  
ATOM    753  CB  LEU A 180      26.002  92.964  49.020  1.00  0.95           C  
ATOM    754  CG  LEU A 180      24.478  92.815  48.828  1.00  0.95           C  
ATOM    755  CD1 LEU A 180      23.627  93.834  49.608  1.00  0.95           C  
ATOM    756  CD2 LEU A 180      24.166  92.955  47.352  1.00  0.95           C  
ATOM    757  N   ILE A 181      26.806  90.431  50.996  1.00  0.94           N  
ATOM    758  CA  ILE A 181      26.527  89.156  51.653  1.00  0.94           C  
ATOM    759  C   ILE A 181      26.323  89.288  53.199  1.00  0.94           C  
ATOM    760  O   ILE A 181      25.247  88.907  53.661  1.00  0.94           O  
ATOM    761  CB  ILE A 181      27.613  88.144  51.239  1.00  0.94           C  
ATOM    762  CG1 ILE A 181      27.493  87.723  49.749  1.00  0.94           C  
ATOM    763  CG2 ILE A 181      27.660  86.902  52.157  1.00  0.94           C  
ATOM    764  CD1 ILE A 181      28.756  87.023  49.238  1.00  0.94           C  
ATOM    765  N   PRO A 182      27.184  89.874  54.047  1.00  0.96           N  
ATOM    766  CA  PRO A 182      26.896  90.127  55.458  1.00  0.96           C  
ATOM    767  C   PRO A 182      25.779  91.103  55.700  1.00  0.96           C  
ATOM    768  O   PRO A 182      25.081  90.978  56.709  1.00  0.96           O  
ATOM    769  CB  PRO A 182      28.173  90.744  56.034  1.00  0.96           C  
ATOM    770  CG  PRO A 182      29.296  90.239  55.126  1.00  0.96           C  
ATOM    771  CD  PRO A 182      28.632  90.049  53.767  1.00  0.96           C  
ATOM    772  N   TYR A 183      25.636  92.125  54.843  1.00  0.94           N  
ATOM    773  CA  TYR A 183      24.562  93.081  54.966  1.00  0.94           C  
ATOM    774  C   TYR A 183      23.196  92.417  54.707  1.00  0.94           C  
ATOM    775  O   TYR A 183      22.243  92.615  55.463  1.00  0.94           O  
ATOM    776  CB  TYR A 183      24.846  94.328  54.087  1.00  0.94           C  
ATOM    777  CG  TYR A 183      24.213  95.535  54.706  1.00  0.94           C  
ATOM    778  CD1 TYR A 183      22.823  95.582  54.695  1.00  0.94           C  
ATOM    779  CD2 TYR A 183      24.912  96.594  55.320  1.00  0.94           C  
ATOM    780  CE1 TYR A 183      22.107  96.670  55.162  1.00  0.94           C  
ATOM    781  CE2 TYR A 183      24.193  97.689  55.833  1.00  0.94           C  
ATOM    782  CZ  TYR A 183      22.798  97.731  55.725  1.00  0.94           C  
ATOM    783  OH  TYR A 183      22.079  98.828  56.215  1.00  0.94           O  
ATOM    784  N   ALA A 184      23.068  91.534  53.685  1.00  0.97           N  
ATOM    785  CA  ALA A 184      21.896  90.689  53.507  1.00  0.97           C  
ATOM    786  C   ALA A 184      21.639  89.857  54.761  1.00  0.97           C  
ATOM    787  O   ALA A 184      20.529  89.849  55.290  1.00  0.97           O  
ATOM    788  CB  ALA A 184      22.072  89.769  52.272  1.00  0.97           C  
ATOM    789  N   GLY A 185      22.708  89.223  55.309  1.00  0.97           N  
ATOM    790  CA  GLY A 185      22.745  88.569  56.622  1.00  0.97           C  
ATOM    791  C   GLY A 185      22.120  89.362  57.744  1.00  0.97           C  
ATOM    792  O   GLY A 185      21.200  88.893  58.407  1.00  0.97           O  
ATOM    793  N   GLN A 186      22.563  90.615  57.960  1.00  0.91           N  
ATOM    794  CA  GLN A 186      22.013  91.533  58.950  1.00  0.91           C  
ATOM    795  C   GLN A 186      20.519  91.791  58.770  1.00  0.91           C  
ATOM    796  O   GLN A 186      19.741  91.758  59.727  1.00  0.91           O  
ATOM    797  CB  GLN A 186      22.754  92.900  58.861  1.00  0.91           C  
ATOM    798  CG  GLN A 186      22.146  94.029  59.737  1.00  0.91           C  
ATOM    799  CD  GLN A 186      22.870  95.367  59.543  1.00  0.91           C  
ATOM    800  OE1 GLN A 186      23.240  95.723  58.429  1.00  0.91           O  
ATOM    801  NE2 GLN A 186      22.980  96.159  60.632  1.00  0.91           N  
ATOM    802  N   SER A 187      20.066  92.048  57.529  1.00  0.94           N  
ATOM    803  CA  SER A 187      18.658  92.276  57.217  1.00  0.94           C  
ATOM    804  C   SER A 187      17.791  91.042  57.454  1.00  0.94           C  
ATOM    805  O   SER A 187      16.690  91.127  58.002  1.00  0.94           O  
ATOM    806  CB  SER A 187      18.473  92.821  55.780  1.00  0.94           C  
ATOM    807  OG  SER A 187      17.230  93.522  55.658  1.00  0.94           O  
ATOM    808  N   ALA A 188      18.303  89.842  57.107  1.00  0.95           N  
ATOM    809  CA  ALA A 188      17.702  88.558  57.431  1.00  0.95           C  
ATOM    810  C   ALA A 188      17.565  88.309  58.944  1.00  0.95           C  
ATOM    811  O   ALA A 188      16.509  87.880  59.411  1.00  0.95           O  
ATOM    812  CB  ALA A 188      18.528  87.441  56.754  1.00  0.95           C  
ATOM    813  N   VAL A 189      18.589  88.625  59.768  1.00  0.95           N  
ATOM    814  CA  VAL A 189      18.515  88.583  61.235  1.00  0.95           C  
ATOM    815  C   VAL A 189      17.451  89.518  61.808  1.00  0.95           C  
ATOM    816  O   VAL A 189      16.678  89.159  62.698  1.00  0.95           O  
ATOM    817  CB  VAL A 189      19.841  88.975  61.894  1.00  0.95           C  
ATOM    818  CG1 VAL A 189      19.730  88.996  63.433  1.00  0.95           C  
ATOM    819  CG2 VAL A 189      20.951  87.976  61.537  1.00  0.95           C  
ATOM    820  N   LYS A 190      17.355  90.759  61.299  1.00  0.89           N  
ATOM    821  CA  LYS A 190      16.314  91.702  61.683  1.00  0.89           C  
ATOM    822  C   LYS A 190      14.903  91.230  61.336  1.00  0.89           C  
ATOM    823  O   LYS A 190      13.956  91.442  62.095  1.00  0.89           O  
ATOM    824  CB  LYS A 190      16.538  93.074  61.011  1.00  0.89           C  
ATOM    825  CG  LYS A 190      17.759  93.845  61.531  1.00  0.89           C  
ATOM    826  CD  LYS A 190      17.945  95.162  60.759  1.00  0.89           C  
ATOM    827  CE  LYS A 190      19.124  95.979  61.296  1.00  0.89           C  
ATOM    828  NZ  LYS A 190      19.343  97.194  60.483  1.00  0.89           N  
ATOM    829  N   ALA A 191      14.729  90.564  60.176  1.00  0.93           N  
ATOM    830  CA  ALA A 191      13.495  89.911  59.784  1.00  0.93           C  
ATOM    831  C   ALA A 191      13.046  88.788  60.739  1.00  0.93           C  
ATOM    832  O   ALA A 191      11.859  88.677  61.059  1.00  0.93           O  
ATOM    833  CB  ALA A 191      13.631  89.380  58.339  1.00  0.93           C  
ATOM    834  N   THR A 192      13.978  87.940  61.255  1.00  0.92           N  
ATOM    835  CA  THR A 192      13.680  86.932  62.290  1.00  0.92           C  
ATOM    836  C   THR A 192      13.223  87.559  63.612  1.00  0.92           C  
ATOM    837  O   THR A 192      12.250  87.106  64.223  1.00  0.92           O  
ATOM    838  CB  THR A 192      14.730  85.811  62.531  1.00  0.92           C  
ATOM    839  OG1 THR A 192      15.882  86.209  63.254  1.00  0.92           O  
ATOM    840  CG2 THR A 192      15.249  85.237  61.205  1.00  0.92           C  
ATOM    841  N   PHE A 193      13.877  88.655  64.067  1.00  0.89           N  
ATOM    842  CA  PHE A 193      13.519  89.431  65.257  1.00  0.89           C  
ATOM    843  C   PHE A 193      12.146  90.079  65.157  1.00  0.89           C  
ATOM    844  O   PHE A 193      11.309  89.967  66.057  1.00  0.89           O  
ATOM    845  CB  PHE A 193      14.577  90.532  65.560  1.00  0.89           C  
ATOM    846  CG  PHE A 193      15.949  90.006  65.915  1.00  0.89           C  
ATOM    847  CD1 PHE A 193      16.230  88.665  66.249  1.00  0.89           C  
ATOM    848  CD2 PHE A 193      16.990  90.945  66.000  1.00  0.89           C  
ATOM    849  CE1 PHE A 193      17.536  88.270  66.574  1.00  0.89           C  
ATOM    850  CE2 PHE A 193      18.285  90.559  66.366  1.00  0.89           C  
ATOM    851  CZ  PHE A 193      18.567  89.214  66.625  1.00  0.89           C  
ATOM    852  N   LEU A 194      11.839  90.706  64.008  1.00  0.88           N  
ATOM    853  CA  LEU A 194      10.523  91.238  63.717  1.00  0.88           C  
ATOM    854  C   LEU A 194       9.422  90.166  63.725  1.00  0.88           C  
ATOM    855  O   LEU A 194       8.379  90.330  64.360  1.00  0.88           O  
ATOM    856  CB  LEU A 194      10.580  91.970  62.363  1.00  0.88           C  
ATOM    857  CG  LEU A 194       9.232  92.550  61.895  1.00  0.88           C  
ATOM    858  CD1 LEU A 194       8.539  93.442  62.937  1.00  0.88           C  
ATOM    859  CD2 LEU A 194       9.457  93.341  60.609  1.00  0.88           C  
ATOM    860  N   ALA A 195       9.661  88.990  63.102  1.00  0.92           N  
ATOM    861  CA  ALA A 195       8.774  87.834  63.134  1.00  0.92           C  
ATOM    862  C   ALA A 195       8.474  87.323  64.550  1.00  0.92           C  
ATOM    863  O   ALA A 195       7.353  86.907  64.843  1.00  0.92           O  
ATOM    864  CB  ALA A 195       9.369  86.685  62.285  1.00  0.92           C  
ATOM    865  N   SER A 196       9.460  87.348  65.477  1.00  0.89           N  
ATOM    866  CA  SER A 196       9.269  87.100  66.912  1.00  0.89           C  
ATOM    867  C   SER A 196       8.367  88.118  67.602  1.00  0.89           C  
ATOM    868  O   SER A 196       7.526  87.733  68.411  1.00  0.89           O  
ATOM    869  CB  SER A 196      10.595  87.080  67.738  1.00  0.89           C  
ATOM    870  OG  SER A 196      11.286  85.830  67.670  1.00  0.89           O  
ATOM    871  N   ALA A 197       8.507  89.432  67.326  1.00  0.91           N  
ATOM    872  CA  ALA A 197       7.635  90.474  67.854  1.00  0.91           C  
ATOM    873  C   ALA A 197       6.189  90.394  67.355  1.00  0.91           C  
ATOM    874  O   ALA A 197       5.247  90.519  68.129  1.00  0.91           O  
ATOM    875  CB  ALA A 197       8.217  91.863  67.532  1.00  0.91           C  
ATOM    876  N   ILE A 198       5.977  90.132  66.045  1.00  0.85           N  
ATOM    877  CA  ILE A 198       4.668  89.884  65.436  1.00  0.85           C  
ATOM    878  C   ILE A 198       3.993  88.657  66.048  1.00  0.85           C  
ATOM    879  O   ILE A 198       2.823  88.668  66.435  1.00  0.85           O  
ATOM    880  CB  ILE A 198       4.836  89.716  63.920  1.00  0.85           C  
ATOM    881  CG1 ILE A 198       5.375  91.018  63.271  1.00  0.85           C  
ATOM    882  CG2 ILE A 198       3.499  89.308  63.259  1.00  0.85           C  
ATOM    883  CD1 ILE A 198       5.818  90.813  61.815  1.00  0.85           C  
ATOM    884  N   ARG A 199       4.757  87.562  66.214  1.00  0.79           N  
ATOM    885  CA  ARG A 199       4.317  86.315  66.815  1.00  0.79           C  
ATOM    886  C   ARG A 199       3.850  86.429  68.269  1.00  0.79           C  
ATOM    887  O   ARG A 199       2.820  85.873  68.649  1.00  0.79           O  
ATOM    888  CB  ARG A 199       5.471  85.296  66.688  1.00  0.79           C  
ATOM    889  CG  ARG A 199       5.148  83.891  67.220  1.00  0.79           C  
ATOM    890  CD  ARG A 199       5.995  82.777  66.589  1.00  0.79           C  
ATOM    891  NE  ARG A 199       7.408  82.923  67.096  1.00  0.79           N  
ATOM    892  CZ  ARG A 199       8.471  83.313  66.376  1.00  0.79           C  
ATOM    893  NH1 ARG A 199       8.368  83.772  65.133  1.00  0.79           N  
ATOM    894  NH2 ARG A 199       9.679  83.300  66.936  1.00  0.79           N  
ATOM    895  N   LYS A 200       4.570  87.211  69.098  1.00  0.82           N  
ATOM    896  CA  LYS A 200       4.248  87.524  70.487  1.00  0.82           C  
ATOM    897  C   LYS A 200       3.043  88.459  70.644  1.00  0.82           C  
ATOM    898  O   LYS A 200       2.505  88.613  71.737  1.00  0.82           O  
ATOM    899  CB  LYS A 200       5.496  88.139  71.184  1.00  0.82           C  
ATOM    900  CG  LYS A 200       6.588  87.091  71.484  1.00  0.82           C  
ATOM    901  CD  LYS A 200       7.932  87.717  71.901  1.00  0.82           C  
ATOM    902  CE  LYS A 200       9.099  86.726  71.846  1.00  0.82           C  
ATOM    903  NZ  LYS A 200      10.383  87.439  72.004  1.00  0.82           N  
ATOM    904  N   CYS A 201       2.565  89.079  69.544  1.00  0.87           N  
ATOM    905  CA  CYS A 201       1.410  89.964  69.517  1.00  0.87           C  
ATOM    906  C   CYS A 201       0.200  89.274  68.879  1.00  0.87           C  
ATOM    907  O   CYS A 201      -0.748  89.931  68.437  1.00  0.87           O  
ATOM    908  CB  CYS A 201       1.745  91.275  68.741  1.00  0.87           C  
ATOM    909  SG  CYS A 201       2.905  92.345  69.658  1.00  0.87           S  
ATOM    910  N   GLY A 202       0.182  87.918  68.813  1.00  0.83           N  
ATOM    911  CA  GLY A 202      -0.971  87.141  68.336  1.00  0.83           C  
ATOM    912  C   GLY A 202      -1.103  87.149  66.841  1.00  0.83           C  
ATOM    913  O   GLY A 202      -2.197  87.085  66.289  1.00  0.83           O  
ATOM    914  N   GLY A 203       0.036  87.289  66.142  1.00  0.87           N  
ATOM    915  CA  GLY A 203       0.128  87.354  64.689  1.00  0.87           C  
ATOM    916  C   GLY A 203      -0.218  88.710  64.123  1.00  0.87           C  
ATOM    917  O   GLY A 203      -0.149  88.925  62.918  1.00  0.87           O  
ATOM    918  N   ASN A 204      -0.584  89.687  64.981  1.00  0.82           N  
ATOM    919  CA  ASN A 204      -0.902  91.045  64.575  1.00  0.82           C  
ATOM    920  C   ASN A 204       0.364  91.796  64.145  1.00  0.82           C  
ATOM    921  O   ASN A 204       1.196  92.210  64.954  1.00  0.82           O  
ATOM    922  CB  ASN A 204      -1.719  91.772  65.695  1.00  0.82           C  
ATOM    923  CG  ASN A 204      -2.216  93.157  65.272  1.00  0.82           C  
ATOM    924  OD1 ASN A 204      -1.439  94.096  65.127  1.00  0.82           O  
ATOM    925  ND2 ASN A 204      -3.545  93.341  65.101  1.00  0.82           N  
ATOM    926  N   GLU A 205       0.503  91.982  62.816  1.00  0.78           N  
ATOM    927  CA  GLU A 205       1.633  92.612  62.165  1.00  0.78           C  
ATOM    928  C   GLU A 205       1.825  94.079  62.568  1.00  0.78           C  
ATOM    929  O   GLU A 205       2.933  94.504  62.901  1.00  0.78           O  
ATOM    930  CB  GLU A 205       1.499  92.385  60.628  1.00  0.78           C  
ATOM    931  CG  GLU A 205       2.489  93.210  59.758  1.00  0.78           C  
ATOM    932  CD  GLU A 205       2.432  92.927  58.250  1.00  0.78           C  
ATOM    933  OE1 GLU A 205       1.302  92.804  57.719  1.00  0.78           O  
ATOM    934  OE2 GLU A 205       3.524  92.905  57.606  1.00  0.78           O  
ATOM    935  N   GLN A 206       0.740  94.886  62.636  1.00  0.73           N  
ATOM    936  CA  GLN A 206       0.797  96.307  62.973  1.00  0.73           C  
ATOM    937  C   GLN A 206       1.367  96.588  64.367  1.00  0.73           C  
ATOM    938  O   GLN A 206       2.228  97.454  64.541  1.00  0.73           O  
ATOM    939  CB  GLN A 206      -0.613  96.952  62.854  1.00  0.73           C  
ATOM    940  CG  GLN A 206      -1.146  97.032  61.399  1.00  0.73           C  
ATOM    941  CD  GLN A 206      -2.578  97.578  61.381  1.00  0.73           C  
ATOM    942  OE1 GLN A 206      -3.347  97.406  62.326  1.00  0.73           O  
ATOM    943  NE2 GLN A 206      -2.968  98.244  60.269  1.00  0.73           N  
ATOM    944  N   LYS A 207       0.933  95.833  65.397  1.00  0.79           N  
ATOM    945  CA  LYS A 207       1.516  95.891  66.732  1.00  0.79           C  
ATOM    946  C   LYS A 207       2.937  95.372  66.815  1.00  0.79           C  
ATOM    947  O   LYS A 207       3.785  95.976  67.473  1.00  0.79           O  
ATOM    948  CB  LYS A 207       0.678  95.084  67.745  1.00  0.79           C  
ATOM    949  CG  LYS A 207      -0.627  95.800  68.107  1.00  0.79           C  
ATOM    950  CD  LYS A 207      -1.609  94.833  68.780  1.00  0.79           C  
ATOM    951  CE  LYS A 207      -3.066  95.203  68.501  1.00  0.79           C  
ATOM    952  NZ  LYS A 207      -3.933  94.043  68.801  1.00  0.79           N  
ATOM    953  N   GLY A 208       3.246  94.231  66.161  1.00  0.85           N  
ATOM    954  CA  GLY A 208       4.573  93.623  66.238  1.00  0.85           C  
ATOM    955  C   GLY A 208       5.667  94.477  65.655  1.00  0.85           C  
ATOM    956  O   GLY A 208       6.792  94.487  66.151  1.00  0.85           O  
ATOM    957  N   SER A 209       5.347  95.275  64.619  1.00  0.86           N  
ATOM    958  CA  SER A 209       6.241  96.304  64.098  1.00  0.86           C  
ATOM    959  C   SER A 209       6.571  97.382  65.112  1.00  0.86           C  
ATOM    960  O   SER A 209       7.733  97.741  65.282  1.00  0.86           O  
ATOM    961  CB  SER A 209       5.669  96.999  62.840  1.00  0.86           C  
ATOM    962  OG  SER A 209       5.705  96.091  61.741  1.00  0.86           O  
ATOM    963  N   LEU A 210       5.574  97.899  65.866  1.00  0.83           N  
ATOM    964  CA  LEU A 210       5.807  98.854  66.945  1.00  0.83           C  
ATOM    965  C   LEU A 210       6.677  98.277  68.053  1.00  0.83           C  
ATOM    966  O   LEU A 210       7.601  98.925  68.547  1.00  0.83           O  
ATOM    967  CB  LEU A 210       4.478  99.381  67.564  1.00  0.83           C  
ATOM    968  CG  LEU A 210       4.240 100.881  67.288  1.00  0.83           C  
ATOM    969  CD1 LEU A 210       3.774 101.118  65.842  1.00  0.83           C  
ATOM    970  CD2 LEU A 210       3.241 101.468  68.299  1.00  0.83           C  
ATOM    971  N   LEU A 211       6.406  97.019  68.446  1.00  0.85           N  
ATOM    972  CA  LEU A 211       7.151  96.311  69.470  1.00  0.85           C  
ATOM    973  C   LEU A 211       8.622  96.086  69.122  1.00  0.85           C  
ATOM    974  O   LEU A 211       9.501  96.378  69.928  1.00  0.85           O  
ATOM    975  CB  LEU A 211       6.465  94.957  69.764  1.00  0.85           C  
ATOM    976  CG  LEU A 211       6.680  94.446  71.202  1.00  0.85           C  
ATOM    977  CD1 LEU A 211       5.828  95.248  72.202  1.00  0.85           C  
ATOM    978  CD2 LEU A 211       6.319  92.957  71.284  1.00  0.85           C  
ATOM    979  N   TYR A 212       8.928  95.639  67.880  1.00  0.82           N  
ATOM    980  CA  TYR A 212      10.279  95.538  67.336  1.00  0.82           C  
ATOM    981  C   TYR A 212      10.968  96.910  67.300  1.00  0.82           C  
ATOM    982  O   TYR A 212      12.111  97.063  67.732  1.00  0.82           O  
ATOM    983  CB  TYR A 212      10.175  94.908  65.904  1.00  0.82           C  
ATOM    984  CG  TYR A 212      11.441  95.022  65.081  1.00  0.82           C  
ATOM    985  CD1 TYR A 212      12.520  94.132  65.237  1.00  0.82           C  
ATOM    986  CD2 TYR A 212      11.574  96.110  64.200  1.00  0.82           C  
ATOM    987  CE1 TYR A 212      13.715  94.332  64.519  1.00  0.82           C  
ATOM    988  CE2 TYR A 212      12.767  96.319  63.501  1.00  0.82           C  
ATOM    989  CZ  TYR A 212      13.834  95.430  63.657  1.00  0.82           C  
ATOM    990  OH  TYR A 212      15.013  95.711  62.939  1.00  0.82           O  
ATOM    991  N   SER A 213      10.268  97.958  66.816  1.00  0.82           N  
ATOM    992  CA  SER A 213      10.797  99.319  66.703  1.00  0.82           C  
ATOM    993  C   SER A 213      11.201  99.968  68.014  1.00  0.82           C  
ATOM    994  O   SER A 213      12.081 100.825  68.035  1.00  0.82           O  
ATOM    995  CB  SER A 213       9.804 100.322  66.060  1.00  0.82           C  
ATOM    996  OG  SER A 213       9.630 100.047  64.671  1.00  0.82           O  
ATOM    997  N   ALA A 214      10.539  99.610  69.131  1.00  0.84           N  
ATOM    998  CA  ALA A 214      10.751 100.153  70.462  1.00  0.84           C  
ATOM    999  C   ALA A 214      12.164  99.993  71.023  1.00  0.84           C  
ATOM   1000  O   ALA A 214      12.700 100.898  71.664  1.00  0.84           O  
ATOM   1001  CB  ALA A 214       9.809  99.407  71.429  1.00  0.84           C  
ATOM   1002  N   TYR A 215      12.780  98.816  70.810  1.00  0.79           N  
ATOM   1003  CA  TYR A 215      14.149  98.512  71.200  1.00  0.79           C  
ATOM   1004  C   TYR A 215      14.979  98.315  69.952  1.00  0.79           C  
ATOM   1005  O   TYR A 215      15.848  99.122  69.623  1.00  0.79           O  
ATOM   1006  CB  TYR A 215      14.325  97.285  72.169  1.00  0.79           C  
ATOM   1007  CG  TYR A 215      13.427  96.109  71.853  1.00  0.79           C  
ATOM   1008  CD1 TYR A 215      12.107  96.115  72.335  1.00  0.79           C  
ATOM   1009  CD2 TYR A 215      13.862  95.011  71.081  1.00  0.79           C  
ATOM   1010  CE1 TYR A 215      11.223  95.077  72.011  1.00  0.79           C  
ATOM   1011  CE2 TYR A 215      12.962  94.006  70.701  1.00  0.79           C  
ATOM   1012  CZ  TYR A 215      11.646  94.041  71.168  1.00  0.79           C  
ATOM   1013  OH  TYR A 215      10.785  93.001  70.780  1.00  0.79           O  
ATOM   1014  N   GLY A 216      14.757  97.209  69.218  1.00  0.82           N  
ATOM   1015  CA  GLY A 216      15.512  96.910  68.021  1.00  0.82           C  
ATOM   1016  C   GLY A 216      16.079  95.506  67.922  1.00  0.82           C  
ATOM   1017  O   GLY A 216      15.524  94.700  67.194  1.00  0.82           O  
ATOM   1018  N   SER A 217      17.210  95.130  68.580  1.00  0.85           N  
ATOM   1019  CA  SER A 217      18.312  95.945  69.133  1.00  0.85           C  
ATOM   1020  C   SER A 217      19.180  96.618  68.044  1.00  0.85           C  
ATOM   1021  O   SER A 217      20.366  96.382  67.905  1.00  0.85           O  
ATOM   1022  CB  SER A 217      19.277  95.206  70.143  1.00  0.85           C  
ATOM   1023  OG  SER A 217      18.596  94.786  71.328  1.00  0.85           O  
ATOM   1024  N   SER A 218      18.568  97.595  67.316  1.00  0.83           N  
ATOM   1025  CA  SER A 218      19.078  98.614  66.392  1.00  0.83           C  
ATOM   1026  C   SER A 218      20.344  99.308  66.864  1.00  0.83           C  
ATOM   1027  O   SER A 218      21.327  99.374  66.127  1.00  0.83           O  
ATOM   1028  CB  SER A 218      17.959  99.620  65.981  1.00  0.83           C  
ATOM   1029  OG  SER A 218      17.517 100.398  67.087  1.00  0.83           O  
ATOM   1030  N   GLY A 219      20.387  99.753  68.133  1.00  0.84           N  
ATOM   1031  CA  GLY A 219      21.576 100.325  68.775  1.00  0.84           C  
ATOM   1032  C   GLY A 219      22.772  99.398  68.943  1.00  0.84           C  
ATOM   1033  O   GLY A 219      23.917  99.854  68.985  1.00  0.84           O  
ATOM   1034  N   GLN A 220      22.563  98.065  69.021  1.00  0.83           N  
ATOM   1035  CA  GLN A 220      23.617  97.062  69.152  1.00  0.83           C  
ATOM   1036  C   GLN A 220      24.229  96.718  67.789  1.00  0.83           C  
ATOM   1037  O   GLN A 220      25.339  96.193  67.695  1.00  0.83           O  
ATOM   1038  CB  GLN A 220      23.042  95.784  69.838  1.00  0.83           C  
ATOM   1039  CG  GLN A 220      23.993  94.565  69.913  1.00  0.83           C  
ATOM   1040  CD  GLN A 220      25.294  94.843  70.665  1.00  0.83           C  
ATOM   1041  OE1 GLN A 220      25.384  95.703  71.538  1.00  0.83           O  
ATOM   1042  NE2 GLN A 220      26.331  94.037  70.346  1.00  0.83           N  
ATOM   1043  N   TRP A 221      23.569  97.088  66.664  1.00  0.85           N  
ATOM   1044  CA  TRP A 221      24.158  96.949  65.334  1.00  0.85           C  
ATOM   1045  C   TRP A 221      25.281  97.968  65.119  1.00  0.85           C  
ATOM   1046  O   TRP A 221      26.066  97.836  64.190  1.00  0.85           O  
ATOM   1047  CB  TRP A 221      23.132  97.043  64.159  1.00  0.85           C  
ATOM   1048  CG  TRP A 221      22.121  95.885  64.071  1.00  0.85           C  
ATOM   1049  CD1 TRP A 221      20.813  95.919  64.440  1.00  0.85           C  
ATOM   1050  CD2 TRP A 221      22.377  94.550  63.619  1.00  0.85           C  
ATOM   1051  NE1 TRP A 221      20.217  94.704  64.233  1.00  0.85           N  
ATOM   1052  CE2 TRP A 221      21.138  93.829  63.736  1.00  0.85           C  
ATOM   1053  CE3 TRP A 221      23.516  93.912  63.159  1.00  0.85           C  
ATOM   1054  CZ2 TRP A 221      21.064  92.493  63.394  1.00  0.85           C  
ATOM   1055  CZ3 TRP A 221      23.435  92.558  62.820  1.00  0.85           C  
ATOM   1056  CH2 TRP A 221      22.222  91.854  62.934  1.00  0.85           C  
ATOM   1057  N   GLY A 222      25.430  98.978  66.011  1.00  0.88           N  
ATOM   1058  CA  GLY A 222      26.408 100.068  65.942  1.00  0.88           C  
ATOM   1059  C   GLY A 222      27.840  99.719  65.565  1.00  0.88           C  
ATOM   1060  O   GLY A 222      28.453 100.360  64.711  1.00  0.88           O  
ATOM   1061  N   LEU A 223      28.454  98.696  66.197  1.00  0.85           N  
ATOM   1062  CA  LEU A 223      29.757  98.190  65.772  1.00  0.85           C  
ATOM   1063  C   LEU A 223      29.735  97.450  64.433  1.00  0.85           C  
ATOM   1064  O   LEU A 223      30.648  97.605  63.622  1.00  0.85           O  
ATOM   1065  CB  LEU A 223      30.444  97.301  66.838  1.00  0.85           C  
ATOM   1066  CG  LEU A 223      31.864  96.815  66.442  1.00  0.85           C  
ATOM   1067  CD1 LEU A 223      32.837  97.957  66.076  1.00  0.85           C  
ATOM   1068  CD2 LEU A 223      32.460  95.969  67.572  1.00  0.85           C  
ATOM   1069  N   PHE A 224      28.690  96.646  64.144  1.00  0.88           N  
ATOM   1070  CA  PHE A 224      28.507  95.939  62.879  1.00  0.88           C  
ATOM   1071  C   PHE A 224      28.438  96.920  61.707  1.00  0.88           C  
ATOM   1072  O   PHE A 224      29.141  96.767  60.708  1.00  0.88           O  
ATOM   1073  CB  PHE A 224      27.198  95.081  62.938  1.00  0.88           C  
ATOM   1074  CG  PHE A 224      27.036  94.153  61.753  1.00  0.88           C  
ATOM   1075  CD1 PHE A 224      26.583  94.652  60.517  1.00  0.88           C  
ATOM   1076  CD2 PHE A 224      27.311  92.777  61.865  1.00  0.88           C  
ATOM   1077  CE1 PHE A 224      26.502  93.818  59.394  1.00  0.88           C  
ATOM   1078  CE2 PHE A 224      27.208  91.933  60.749  1.00  0.88           C  
ATOM   1079  CZ  PHE A 224      26.827  92.459  59.508  1.00  0.88           C  
ATOM   1080  N   ASP A 225      27.638  97.994  61.852  1.00  0.88           N  
ATOM   1081  CA  ASP A 225      27.430  99.044  60.877  1.00  0.88           C  
ATOM   1082  C   ASP A 225      28.718  99.844  60.586  1.00  0.88           C  
ATOM   1083  O   ASP A 225      28.938 100.337  59.482  1.00  0.88           O  
ATOM   1084  CB  ASP A 225      26.249  99.951  61.345  1.00  0.88           C  
ATOM   1085  CG  ASP A 225      24.899  99.228  61.340  1.00  0.88           C  
ATOM   1086  OD1 ASP A 225      24.778  98.153  60.699  1.00  0.88           O  
ATOM   1087  OD2 ASP A 225      23.945  99.749  61.972  1.00  0.88           O  
ATOM   1088  N   ARG A 226      29.641  99.956  61.568  1.00  0.78           N  
ATOM   1089  CA  ARG A 226      30.993 100.467  61.383  1.00  0.78           C  
ATOM   1090  C   ARG A 226      31.896  99.593  60.515  1.00  0.78           C  
ATOM   1091  O   ARG A 226      32.696 100.111  59.731  1.00  0.78           O  
ATOM   1092  CB  ARG A 226      31.672 100.742  62.752  1.00  0.78           C  
ATOM   1093  CG  ARG A 226      31.695 102.246  63.114  1.00  0.78           C  
ATOM   1094  CD  ARG A 226      31.933 102.555  64.603  1.00  0.78           C  
ATOM   1095  NE  ARG A 226      32.978 101.611  65.139  1.00  0.78           N  
ATOM   1096  CZ  ARG A 226      34.309 101.768  65.098  1.00  0.78           C  
ATOM   1097  NH1 ARG A 226      34.881 102.836  64.556  1.00  0.78           N  
ATOM   1098  NH2 ARG A 226      35.094 100.805  65.580  1.00  0.78           N  
ATOM   1099  N   GLN A 227      31.782  98.247  60.624  1.00  0.86           N  
ATOM   1100  CA  GLN A 227      32.591  97.266  59.913  1.00  0.86           C  
ATOM   1101  C   GLN A 227      32.086  97.114  58.487  1.00  0.86           C  
ATOM   1102  O   GLN A 227      31.697  96.040  58.037  1.00  0.86           O  
ATOM   1103  CB  GLN A 227      32.588  95.875  60.618  1.00  0.86           C  
ATOM   1104  CG  GLN A 227      33.180  95.902  62.047  1.00  0.86           C  
ATOM   1105  CD  GLN A 227      34.651  96.311  62.061  1.00  0.86           C  
ATOM   1106  OE1 GLN A 227      34.976  97.466  62.327  1.00  0.86           O  
ATOM   1107  NE2 GLN A 227      35.572  95.363  61.777  1.00  0.86           N  
ATOM   1108  N   PHE A 228      32.084  98.228  57.749  1.00  0.90           N  
ATOM   1109  CA  PHE A 228      31.535  98.370  56.423  1.00  0.90           C  
ATOM   1110  C   PHE A 228      32.674  98.782  55.501  1.00  0.90           C  
ATOM   1111  O   PHE A 228      33.311  99.811  55.711  1.00  0.90           O  
ATOM   1112  CB  PHE A 228      30.427  99.466  56.492  1.00  0.90           C  
ATOM   1113  CG  PHE A 228      29.662  99.700  55.211  1.00  0.90           C  
ATOM   1114  CD1 PHE A 228      29.244  98.634  54.390  1.00  0.90           C  
ATOM   1115  CD2 PHE A 228      29.302 101.015  54.855  1.00  0.90           C  
ATOM   1116  CE1 PHE A 228      28.470  98.879  53.246  1.00  0.90           C  
ATOM   1117  CE2 PHE A 228      28.525 101.260  53.715  1.00  0.90           C  
ATOM   1118  CZ  PHE A 228      28.102 100.190  52.914  1.00  0.90           C  
ATOM   1119  N   GLY A 229      32.989  97.988  54.462  1.00  0.93           N  
ATOM   1120  CA  GLY A 229      34.138  98.240  53.594  1.00  0.93           C  
ATOM   1121  C   GLY A 229      35.044  97.050  53.550  1.00  0.93           C  
ATOM   1122  O   GLY A 229      36.228  97.130  53.869  1.00  0.93           O  
ATOM   1123  N   ARG A 230      34.491  95.915  53.112  1.00  0.86           N  
ATOM   1124  CA  ARG A 230      35.182  94.654  52.946  1.00  0.86           C  
ATOM   1125  C   ARG A 230      35.622  94.479  51.507  1.00  0.86           C  
ATOM   1126  O   ARG A 230      34.960  94.910  50.568  1.00  0.86           O  
ATOM   1127  CB  ARG A 230      34.276  93.478  53.372  1.00  0.86           C  
ATOM   1128  CG  ARG A 230      34.297  93.280  54.896  1.00  0.86           C  
ATOM   1129  CD  ARG A 230      33.251  92.294  55.401  1.00  0.86           C  
ATOM   1130  NE  ARG A 230      31.980  93.081  55.432  1.00  0.86           N  
ATOM   1131  CZ  ARG A 230      31.228  93.304  56.514  1.00  0.86           C  
ATOM   1132  NH1 ARG A 230      31.477  92.726  57.676  1.00  0.86           N  
ATOM   1133  NH2 ARG A 230      30.222  94.154  56.396  1.00  0.86           N  
ATOM   1134  N   THR A 231      36.791  93.854  51.295  1.00  0.92           N  
ATOM   1135  CA  THR A 231      37.374  93.651  49.975  1.00  0.92           C  
ATOM   1136  C   THR A 231      36.939  92.317  49.414  1.00  0.92           C  
ATOM   1137  O   THR A 231      36.805  91.331  50.137  1.00  0.92           O  
ATOM   1138  CB  THR A 231      38.906  93.726  49.933  1.00  0.92           C  
ATOM   1139  OG1 THR A 231      39.526  92.800  50.816  1.00  0.92           O  
ATOM   1140  CG2 THR A 231      39.343  95.123  50.389  1.00  0.92           C  
ATOM   1141  N   ASP A 232      36.706  92.247  48.088  1.00  0.92           N  
ATOM   1142  CA  ASP A 232      36.323  91.006  47.449  1.00  0.92           C  
ATOM   1143  C   ASP A 232      37.535  90.139  47.133  1.00  0.92           C  
ATOM   1144  O   ASP A 232      38.518  90.564  46.522  1.00  0.92           O  
ATOM   1145  CB  ASP A 232      35.535  91.236  46.127  1.00  0.92           C  
ATOM   1146  CG  ASP A 232      34.087  91.592  46.401  1.00  0.92           C  
ATOM   1147  OD1 ASP A 232      33.523  91.126  47.421  1.00  0.92           O  
ATOM   1148  OD2 ASP A 232      33.478  92.312  45.571  1.00  0.92           O  
ATOM   1149  N   SER A 233      37.452  88.848  47.509  1.00  0.92           N  
ATOM   1150  CA  SER A 233      38.290  87.796  46.962  1.00  0.92           C  
ATOM   1151  C   SER A 233      38.047  87.621  45.466  1.00  0.92           C  
ATOM   1152  O   SER A 233      36.987  87.955  44.925  1.00  0.92           O  
ATOM   1153  CB  SER A 233      38.124  86.435  47.684  1.00  0.92           C  
ATOM   1154  OG  SER A 233      36.824  85.906  47.452  1.00  0.92           O  
ATOM   1155  N   GLN A 234      39.073  87.127  44.747  1.00  0.84           N  
ATOM   1156  CA  GLN A 234      39.007  86.978  43.308  1.00  0.84           C  
ATOM   1157  C   GLN A 234      38.740  85.536  42.902  1.00  0.84           C  
ATOM   1158  O   GLN A 234      38.610  85.238  41.718  1.00  0.84           O  
ATOM   1159  CB  GLN A 234      40.326  87.493  42.669  1.00  0.84           C  
ATOM   1160  CG  GLN A 234      40.616  88.987  42.980  1.00  0.84           C  
ATOM   1161  CD  GLN A 234      39.487  89.886  42.464  1.00  0.84           C  
ATOM   1162  OE1 GLN A 234      39.025  89.759  41.331  1.00  0.84           O  
ATOM   1163  NE2 GLN A 234      39.009  90.834  43.303  1.00  0.84           N  
ATOM   1164  N   GLU A 235      38.593  84.607  43.865  1.00  0.85           N  
ATOM   1165  CA  GLU A 235      38.497  83.201  43.572  1.00  0.85           C  
ATOM   1166  C   GLU A 235      37.765  82.551  44.755  1.00  0.85           C  
ATOM   1167  O   GLU A 235      37.578  83.234  45.767  1.00  0.85           O  
ATOM   1168  CB  GLU A 235      39.921  82.628  43.295  1.00  0.85           C  
ATOM   1169  CG  GLU A 235      40.926  82.643  44.469  1.00  0.85           C  
ATOM   1170  CD  GLU A 235      42.271  82.105  43.980  1.00  0.85           C  
ATOM   1171  OE1 GLU A 235      42.998  82.888  43.314  1.00  0.85           O  
ATOM   1172  OE2 GLU A 235      42.569  80.914  44.245  1.00  0.85           O  
ATOM   1173  N   PRO A 236      37.254  81.313  44.668  1.00  0.92           N  
ATOM   1174  CA  PRO A 236      36.855  80.471  45.804  1.00  0.92           C  
ATOM   1175  C   PRO A 236      37.836  80.405  46.951  1.00  0.92           C  
ATOM   1176  O   PRO A 236      39.036  80.352  46.717  1.00  0.92           O  
ATOM   1177  CB  PRO A 236      36.764  79.050  45.223  1.00  0.92           C  
ATOM   1178  CG  PRO A 236      36.515  79.265  43.738  1.00  0.92           C  
ATOM   1179  CD  PRO A 236      37.262  80.554  43.423  1.00  0.92           C  
ATOM   1180  N   ASP A 237      37.358  80.282  48.189  1.00  0.93           N  
ATOM   1181  CA  ASP A 237      38.191  79.906  49.293  1.00  0.93           C  
ATOM   1182  C   ASP A 237      38.606  78.421  49.218  1.00  0.93           C  
ATOM   1183  O   ASP A 237      37.944  77.609  48.551  1.00  0.93           O  
ATOM   1184  CB  ASP A 237      37.458  80.268  50.599  1.00  0.93           C  
ATOM   1185  CG  ASP A 237      37.644  81.733  50.937  1.00  0.93           C  
ATOM   1186  OD1 ASP A 237      38.504  82.444  50.358  1.00  0.93           O  
ATOM   1187  OD2 ASP A 237      36.955  82.151  51.897  1.00  0.93           O  
ATOM   1188  N   PRO A 238      39.730  78.017  49.837  1.00  0.91           N  
ATOM   1189  CA  PRO A 238      40.170  76.620  49.890  1.00  0.91           C  
ATOM   1190  C   PRO A 238      39.096  75.662  50.377  1.00  0.91           C  
ATOM   1191  O   PRO A 238      38.358  75.993  51.299  1.00  0.91           O  
ATOM   1192  CB  PRO A 238      41.394  76.622  50.834  1.00  0.91           C  
ATOM   1193  CG  PRO A 238      41.778  78.103  50.957  1.00  0.91           C  
ATOM   1194  CD  PRO A 238      40.434  78.814  50.840  1.00  0.91           C  
ATOM   1195  N   GLU A 239      38.986  74.465  49.773  1.00  0.85           N  
ATOM   1196  CA  GLU A 239      37.945  73.534  50.136  1.00  0.85           C  
ATOM   1197  C   GLU A 239      38.189  72.877  51.483  1.00  0.85           C  
ATOM   1198  O   GLU A 239      39.271  72.954  52.060  1.00  0.85           O  
ATOM   1199  CB  GLU A 239      37.749  72.496  49.011  1.00  0.85           C  
ATOM   1200  CG  GLU A 239      38.721  71.291  49.043  1.00  0.85           C  
ATOM   1201  CD  GLU A 239      38.672  70.492  47.741  1.00  0.85           C  
ATOM   1202  OE1 GLU A 239      38.138  71.027  46.735  1.00  0.85           O  
ATOM   1203  OE2 GLU A 239      39.172  69.341  47.757  1.00  0.85           O  
ATOM   1204  N   GLY A 240      37.152  72.223  52.049  1.00  0.90           N  
ATOM   1205  CA  GLY A 240      37.376  71.357  53.204  1.00  0.90           C  
ATOM   1206  C   GLY A 240      37.406  72.053  54.532  1.00  0.90           C  
ATOM   1207  O   GLY A 240      37.940  71.531  55.503  1.00  0.90           O  
ATOM   1208  N   ARG A 241      36.838  73.267  54.626  1.00  0.84           N  
ATOM   1209  CA  ARG A 241      36.823  74.001  55.876  1.00  0.84           C  
ATOM   1210  C   ARG A 241      35.428  74.290  56.379  1.00  0.84           C  
ATOM   1211  O   ARG A 241      35.264  75.033  57.346  1.00  0.84           O  
ATOM   1212  CB  ARG A 241      37.548  75.345  55.709  1.00  0.84           C  
ATOM   1213  CG  ARG A 241      39.026  75.173  55.332  1.00  0.84           C  
ATOM   1214  CD  ARG A 241      39.740  76.501  55.504  1.00  0.84           C  
ATOM   1215  NE  ARG A 241      41.106  76.354  54.955  1.00  0.84           N  
ATOM   1216  CZ  ARG A 241      41.850  77.420  54.650  1.00  0.84           C  
ATOM   1217  NH1 ARG A 241      41.396  78.666  54.777  1.00  0.84           N  
ATOM   1218  NH2 ARG A 241      43.098  77.252  54.238  1.00  0.84           N  
ATOM   1219  N   VAL A 242      34.386  73.723  55.758  1.00  0.92           N  
ATOM   1220  CA  VAL A 242      33.014  74.029  56.082  1.00  0.92           C  
ATOM   1221  C   VAL A 242      32.291  72.721  56.382  1.00  0.92           C  
ATOM   1222  O   VAL A 242      32.413  71.794  55.578  1.00  0.92           O  
ATOM   1223  CB  VAL A 242      32.372  74.822  54.961  1.00  0.92           C  
ATOM   1224  CG1 VAL A 242      30.890  75.012  55.270  1.00  0.92           C  
ATOM   1225  CG2 VAL A 242      33.108  76.165  54.872  1.00  0.92           C  
ATOM   1226  N   PRO A 243      31.569  72.516  57.492  1.00  0.91           N  
ATOM   1227  CA  PRO A 243      30.703  71.361  57.645  1.00  0.91           C  
ATOM   1228  C   PRO A 243      29.473  71.472  56.766  1.00  0.91           C  
ATOM   1229  O   PRO A 243      28.942  72.558  56.558  1.00  0.91           O  
ATOM   1230  CB  PRO A 243      30.247  71.389  59.127  1.00  0.91           C  
ATOM   1231  CG  PRO A 243      31.070  72.497  59.796  1.00  0.91           C  
ATOM   1232  CD  PRO A 243      31.444  73.418  58.630  1.00  0.91           C  
ATOM   1233  N   GLN A 244      28.938  70.330  56.304  1.00  0.85           N  
ATOM   1234  CA  GLN A 244      27.557  70.263  55.878  1.00  0.85           C  
ATOM   1235  C   GLN A 244      26.664  70.265  57.106  1.00  0.85           C  
ATOM   1236  O   GLN A 244      26.367  69.212  57.659  1.00  0.85           O  
ATOM   1237  CB  GLN A 244      27.291  68.961  55.091  1.00  0.85           C  
ATOM   1238  CG  GLN A 244      27.859  68.996  53.664  1.00  0.85           C  
ATOM   1239  CD  GLN A 244      27.704  67.629  53.015  1.00  0.85           C  
ATOM   1240  OE1 GLN A 244      28.615  66.811  52.918  1.00  0.85           O  
ATOM   1241  NE2 GLN A 244      26.483  67.353  52.506  1.00  0.85           N  
ATOM   1242  N   TRP A 245      26.222  71.455  57.565  1.00  0.88           N  
ATOM   1243  CA  TRP A 245      25.578  71.668  58.858  1.00  0.88           C  
ATOM   1244  C   TRP A 245      24.375  70.772  59.137  1.00  0.88           C  
ATOM   1245  O   TRP A 245      24.199  70.275  60.246  1.00  0.88           O  
ATOM   1246  CB  TRP A 245      25.126  73.146  58.976  1.00  0.88           C  
ATOM   1247  CG  TRP A 245      26.246  74.165  58.778  1.00  0.88           C  
ATOM   1248  CD1 TRP A 245      26.538  74.938  57.687  1.00  0.88           C  
ATOM   1249  CD2 TRP A 245      27.190  74.520  59.794  1.00  0.88           C  
ATOM   1250  NE1 TRP A 245      27.616  75.748  57.959  1.00  0.88           N  
ATOM   1251  CE2 TRP A 245      28.036  75.521  59.247  1.00  0.88           C  
ATOM   1252  CE3 TRP A 245      27.351  74.093  61.099  1.00  0.88           C  
ATOM   1253  CZ2 TRP A 245      29.037  76.089  60.021  1.00  0.88           C  
ATOM   1254  CZ3 TRP A 245      28.368  74.667  61.871  1.00  0.88           C  
ATOM   1255  CH2 TRP A 245      29.207  75.653  61.340  1.00  0.88           C  
ATOM   1256  N   GLU A 246      23.558  70.504  58.105  1.00  0.81           N  
ATOM   1257  CA  GLU A 246      22.423  69.602  58.113  1.00  0.81           C  
ATOM   1258  C   GLU A 246      22.749  68.133  58.388  1.00  0.81           C  
ATOM   1259  O   GLU A 246      21.897  67.381  58.858  1.00  0.81           O  
ATOM   1260  CB  GLU A 246      21.723  69.688  56.743  1.00  0.81           C  
ATOM   1261  CG  GLU A 246      21.109  71.080  56.457  1.00  0.81           C  
ATOM   1262  CD  GLU A 246      20.418  71.114  55.094  1.00  0.81           C  
ATOM   1263  OE1 GLU A 246      20.621  70.160  54.293  1.00  0.81           O  
ATOM   1264  OE2 GLU A 246      19.684  72.105  54.851  1.00  0.81           O  
ATOM   1265  N   LYS A 247      23.982  67.670  58.086  1.00  0.79           N  
ATOM   1266  CA  LYS A 247      24.380  66.286  58.295  1.00  0.79           C  
ATOM   1267  C   LYS A 247      25.444  66.166  59.370  1.00  0.79           C  
ATOM   1268  O   LYS A 247      25.979  65.082  59.592  1.00  0.79           O  
ATOM   1269  CB  LYS A 247      24.977  65.652  57.009  1.00  0.79           C  
ATOM   1270  CG  LYS A 247      24.125  65.888  55.759  1.00  0.79           C  
ATOM   1271  CD  LYS A 247      24.468  64.867  54.669  1.00  0.79           C  
ATOM   1272  CE  LYS A 247      23.615  65.031  53.416  1.00  0.79           C  
ATOM   1273  NZ  LYS A 247      23.849  63.862  52.545  1.00  0.79           N  
ATOM   1274  N   ALA A 248      25.793  67.280  60.040  1.00  0.87           N  
ATOM   1275  CA  ALA A 248      26.938  67.347  60.921  1.00  0.87           C  
ATOM   1276  C   ALA A 248      26.582  66.911  62.334  1.00  0.87           C  
ATOM   1277  O   ALA A 248      25.508  67.208  62.862  1.00  0.87           O  
ATOM   1278  CB  ALA A 248      27.505  68.789  60.957  1.00  0.87           C  
ATOM   1279  N   THR A 249      27.499  66.196  63.015  1.00  0.85           N  
ATOM   1280  CA  THR A 249      27.409  65.991  64.457  1.00  0.85           C  
ATOM   1281  C   THR A 249      27.636  67.284  65.207  1.00  0.85           C  
ATOM   1282  O   THR A 249      28.255  68.230  64.725  1.00  0.85           O  
ATOM   1283  CB  THR A 249      28.203  64.837  65.094  1.00  0.85           C  
ATOM   1284  OG1 THR A 249      29.617  64.987  65.137  1.00  0.85           O  
ATOM   1285  CG2 THR A 249      27.915  63.552  64.333  1.00  0.85           C  
ATOM   1286  N   VAL A 250      27.117  67.380  66.450  1.00  0.89           N  
ATOM   1287  CA  VAL A 250      27.343  68.553  67.286  1.00  0.89           C  
ATOM   1288  C   VAL A 250      28.826  68.808  67.525  1.00  0.89           C  
ATOM   1289  O   VAL A 250      29.270  69.950  67.517  1.00  0.89           O  
ATOM   1290  CB  VAL A 250      26.595  68.492  68.611  1.00  0.89           C  
ATOM   1291  CG1 VAL A 250      26.817  69.791  69.416  1.00  0.89           C  
ATOM   1292  CG2 VAL A 250      25.093  68.364  68.311  1.00  0.89           C  
ATOM   1293  N   GLN A 251      29.662  67.760  67.692  1.00  0.86           N  
ATOM   1294  CA  GLN A 251      31.096  67.949  67.829  1.00  0.86           C  
ATOM   1295  C   GLN A 251      31.766  68.545  66.582  1.00  0.86           C  
ATOM   1296  O   GLN A 251      32.516  69.511  66.709  1.00  0.86           O  
ATOM   1297  CB  GLN A 251      31.804  66.672  68.351  1.00  0.86           C  
ATOM   1298  CG  GLN A 251      33.245  66.942  68.862  1.00  0.86           C  
ATOM   1299  CD  GLN A 251      33.255  67.922  70.044  1.00  0.86           C  
ATOM   1300  OE1 GLN A 251      32.407  67.882  70.940  1.00  0.86           O  
ATOM   1301  NE2 GLN A 251      34.240  68.843  70.083  1.00  0.86           N  
ATOM   1302  N   GLU A 252      31.432  68.101  65.342  1.00  0.86           N  
ATOM   1303  CA  GLU A 252      31.913  68.730  64.105  1.00  0.86           C  
ATOM   1304  C   GLU A 252      31.536  70.212  64.023  1.00  0.86           C  
ATOM   1305  O   GLU A 252      32.304  71.079  63.597  1.00  0.86           O  
ATOM   1306  CB  GLU A 252      31.309  68.040  62.852  1.00  0.86           C  
ATOM   1307  CG  GLU A 252      31.845  66.625  62.535  1.00  0.86           C  
ATOM   1308  CD  GLU A 252      30.977  66.010  61.443  1.00  0.86           C  
ATOM   1309  OE1 GLU A 252      29.815  65.650  61.774  1.00  0.86           O  
ATOM   1310  OE2 GLU A 252      31.443  65.916  60.283  1.00  0.86           O  
ATOM   1311  N   MET A 253      30.315  70.538  64.471  1.00  0.88           N  
ATOM   1312  CA  MET A 253      29.843  71.889  64.661  1.00  0.88           C  
ATOM   1313  C   MET A 253      30.582  72.726  65.711  1.00  0.88           C  
ATOM   1314  O   MET A 253      30.910  73.885  65.451  1.00  0.88           O  
ATOM   1315  CB  MET A 253      28.345  71.819  64.992  1.00  0.88           C  
ATOM   1316  CG  MET A 253      27.536  71.542  63.711  1.00  0.88           C  
ATOM   1317  SD  MET A 253      25.767  71.206  63.908  1.00  0.88           S  
ATOM   1318  CE  MET A 253      25.551  72.740  64.830  1.00  0.88           C  
ATOM   1319  N   LYS A 254      30.885  72.186  66.914  1.00  0.90           N  
ATOM   1320  CA  LYS A 254      31.657  72.884  67.945  1.00  0.90           C  
ATOM   1321  C   LYS A 254      33.091  73.156  67.526  1.00  0.90           C  
ATOM   1322  O   LYS A 254      33.628  74.238  67.776  1.00  0.90           O  
ATOM   1323  CB  LYS A 254      31.750  72.173  69.331  1.00  0.90           C  
ATOM   1324  CG  LYS A 254      30.451  71.591  69.912  1.00  0.90           C  
ATOM   1325  CD  LYS A 254      30.379  71.591  71.458  1.00  0.90           C  
ATOM   1326  CE  LYS A 254      31.526  70.918  72.250  1.00  0.90           C  
ATOM   1327  NZ  LYS A 254      31.116  69.647  72.887  1.00  0.90           N  
ATOM   1328  N   ASP A 255      33.723  72.169  66.859  1.00  0.91           N  
ATOM   1329  CA  ASP A 255      35.057  72.232  66.291  1.00  0.91           C  
ATOM   1330  C   ASP A 255      35.164  73.279  65.187  1.00  0.91           C  
ATOM   1331  O   ASP A 255      36.195  73.926  64.985  1.00  0.91           O  
ATOM   1332  CB  ASP A 255      35.501  70.854  65.742  1.00  0.91           C  
ATOM   1333  CG  ASP A 255      35.723  69.830  66.849  1.00  0.91           C  
ATOM   1334  OD1 ASP A 255      35.545  70.150  68.055  1.00  0.91           O  
ATOM   1335  OD2 ASP A 255      36.096  68.686  66.490  1.00  0.91           O  
ATOM   1336  N   LYS A 256      34.077  73.499  64.416  1.00  0.89           N  
ATOM   1337  CA  LYS A 256      34.039  74.596  63.471  1.00  0.89           C  
ATOM   1338  C   LYS A 256      34.071  75.958  64.135  1.00  0.89           C  
ATOM   1339  O   LYS A 256      34.820  76.814  63.697  1.00  0.89           O  
ATOM   1340  CB  LYS A 256      32.831  74.548  62.504  1.00  0.89           C  
ATOM   1341  CG  LYS A 256      32.927  75.527  61.306  1.00  0.89           C  
ATOM   1342  CD  LYS A 256      34.148  75.308  60.380  1.00  0.89           C  
ATOM   1343  CE  LYS A 256      35.243  76.367  60.583  1.00  0.89           C  
ATOM   1344  NZ  LYS A 256      36.348  76.232  59.616  1.00  0.89           N  
ATOM   1345  N   PHE A 257      33.296  76.193  65.210  1.00  0.91           N  
ATOM   1346  CA  PHE A 257      33.315  77.436  65.968  1.00  0.91           C  
ATOM   1347  C   PHE A 257      34.635  77.653  66.710  1.00  0.91           C  
ATOM   1348  O   PHE A 257      35.187  78.750  66.692  1.00  0.91           O  
ATOM   1349  CB  PHE A 257      32.096  77.532  66.934  1.00  0.91           C  
ATOM   1350  CG  PHE A 257      30.881  78.051  66.188  1.00  0.91           C  
ATOM   1351  CD1 PHE A 257      30.391  79.346  66.447  1.00  0.91           C  
ATOM   1352  CD2 PHE A 257      30.234  77.275  65.208  1.00  0.91           C  
ATOM   1353  CE1 PHE A 257      29.286  79.854  65.746  1.00  0.91           C  
ATOM   1354  CE2 PHE A 257      29.131  77.779  64.503  1.00  0.91           C  
ATOM   1355  CZ  PHE A 257      28.655  79.068  64.773  1.00  0.91           C  
ATOM   1356  N   SER A 258      35.213  76.612  67.344  1.00  0.93           N  
ATOM   1357  CA  SER A 258      36.505  76.696  68.026  1.00  0.93           C  
ATOM   1358  C   SER A 258      37.668  77.027  67.099  1.00  0.93           C  
ATOM   1359  O   SER A 258      38.561  77.795  67.455  1.00  0.93           O  
ATOM   1360  CB  SER A 258      36.861  75.420  68.841  1.00  0.93           C  
ATOM   1361  OG  SER A 258      37.088  74.305  67.978  1.00  0.93           O  
ATOM   1362  N   SER A 259      37.679  76.473  65.861  1.00  0.91           N  
ATOM   1363  CA  SER A 259      38.757  76.689  64.891  1.00  0.91           C  
ATOM   1364  C   SER A 259      38.839  78.099  64.330  1.00  0.91           C  
ATOM   1365  O   SER A 259      39.896  78.525  63.863  1.00  0.91           O  
ATOM   1366  CB  SER A 259      38.849  75.622  63.746  1.00  0.91           C  
ATOM   1367  OG  SER A 259      37.926  75.765  62.654  1.00  0.91           O  
ATOM   1368  N   ILE A 260      37.733  78.864  64.419  1.00  0.88           N  
ATOM   1369  CA  ILE A 260      37.629  80.253  63.993  1.00  0.88           C  
ATOM   1370  C   ILE A 260      37.610  81.214  65.198  1.00  0.88           C  
ATOM   1371  O   ILE A 260      37.386  82.411  65.039  1.00  0.88           O  
ATOM   1372  CB  ILE A 260      36.406  80.474  63.092  1.00  0.88           C  
ATOM   1373  CG1 ILE A 260      35.125  80.016  63.796  1.00  0.88           C  
ATOM   1374  CG2 ILE A 260      36.584  79.647  61.801  1.00  0.88           C  
ATOM   1375  CD1 ILE A 260      33.822  80.443  63.119  1.00  0.88           C  
ATOM   1376  N   GLY A 261      37.893  80.720  66.435  1.00  0.92           N  
ATOM   1377  CA  GLY A 261      38.070  81.548  67.641  1.00  0.92           C  
ATOM   1378  C   GLY A 261      36.849  81.772  68.500  1.00  0.92           C  
ATOM   1379  O   GLY A 261      36.876  82.540  69.458  1.00  0.92           O  
ATOM   1380  N   PHE A 262      35.739  81.096  68.182  1.00  0.91           N  
ATOM   1381  CA  PHE A 262      34.509  81.124  68.948  1.00  0.91           C  
ATOM   1382  C   PHE A 262      34.394  79.854  69.787  1.00  0.91           C  
ATOM   1383  O   PHE A 262      35.375  79.226  70.169  1.00  0.91           O  
ATOM   1384  CB  PHE A 262      33.298  81.256  67.999  1.00  0.91           C  
ATOM   1385  CG  PHE A 262      33.345  82.576  67.309  1.00  0.91           C  
ATOM   1386  CD1 PHE A 262      32.997  83.771  67.951  1.00  0.91           C  
ATOM   1387  CD2 PHE A 262      33.714  82.624  65.969  1.00  0.91           C  
ATOM   1388  CE1 PHE A 262      32.848  84.946  67.207  1.00  0.91           C  
ATOM   1389  CE2 PHE A 262      33.775  83.824  65.270  1.00  0.91           C  
ATOM   1390  CZ  PHE A 262      33.258  84.970  65.869  1.00  0.91           C  
ATOM   1391  N   GLY A 263      33.165  79.444  70.149  1.00  0.95           N  
ATOM   1392  CA  GLY A 263      32.982  78.324  71.047  1.00  0.95           C  
ATOM   1393  C   GLY A 263      31.512  78.019  71.259  1.00  0.95           C  
ATOM   1394  O   GLY A 263      30.661  78.488  70.497  1.00  0.95           O  
ATOM   1395  N   PRO A 264      31.175  77.243  72.298  1.00  0.95           N  
ATOM   1396  CA  PRO A 264      29.823  76.736  72.557  1.00  0.95           C  
ATOM   1397  C   PRO A 264      28.721  77.785  72.641  1.00  0.95           C  
ATOM   1398  O   PRO A 264      27.618  77.542  72.149  1.00  0.95           O  
ATOM   1399  CB  PRO A 264      29.965  75.939  73.868  1.00  0.95           C  
ATOM   1400  CG  PRO A 264      31.416  75.441  73.850  1.00  0.95           C  
ATOM   1401  CD  PRO A 264      32.176  76.557  73.124  1.00  0.95           C  
ATOM   1402  N   ARG A 265      28.969  78.955  73.267  1.00  0.88           N  
ATOM   1403  CA  ARG A 265      27.988  80.026  73.383  1.00  0.88           C  
ATOM   1404  C   ARG A 265      27.601  80.665  72.058  1.00  0.88           C  
ATOM   1405  O   ARG A 265      26.438  80.992  71.814  1.00  0.88           O  
ATOM   1406  CB  ARG A 265      28.417  81.113  74.410  1.00  0.88           C  
ATOM   1407  CG  ARG A 265      29.672  81.939  74.063  1.00  0.88           C  
ATOM   1408  CD  ARG A 265      30.132  82.881  75.185  1.00  0.88           C  
ATOM   1409  NE  ARG A 265      29.091  83.969  75.313  1.00  0.88           N  
ATOM   1410  CZ  ARG A 265      29.096  84.909  76.270  1.00  0.88           C  
ATOM   1411  NH1 ARG A 265      30.083  84.943  77.163  1.00  0.88           N  
ATOM   1412  NH2 ARG A 265      28.120  85.818  76.350  1.00  0.88           N  
ATOM   1413  N   GLN A 266      28.580  80.869  71.162  1.00  0.92           N  
ATOM   1414  CA  GLN A 266      28.381  81.403  69.831  1.00  0.92           C  
ATOM   1415  C   GLN A 266      27.666  80.463  68.913  1.00  0.92           C  
ATOM   1416  O   GLN A 266      26.804  80.866  68.134  1.00  0.92           O  
ATOM   1417  CB  GLN A 266      29.731  81.803  69.230  1.00  0.92           C  
ATOM   1418  CG  GLN A 266      30.303  82.967  70.059  1.00  0.92           C  
ATOM   1419  CD  GLN A 266      31.341  82.632  71.124  1.00  0.92           C  
ATOM   1420  OE1 GLN A 266      31.647  81.494  71.453  1.00  0.92           O  
ATOM   1421  NE2 GLN A 266      31.829  83.724  71.767  1.00  0.92           N  
ATOM   1422  N   LEU A 267      27.997  79.172  69.032  1.00  0.94           N  
ATOM   1423  CA  LEU A 267      27.324  78.101  68.343  1.00  0.94           C  
ATOM   1424  C   LEU A 267      25.833  78.043  68.689  1.00  0.94           C  
ATOM   1425  O   LEU A 267      24.974  77.971  67.811  1.00  0.94           O  
ATOM   1426  CB  LEU A 267      28.025  76.784  68.752  1.00  0.94           C  
ATOM   1427  CG  LEU A 267      27.339  75.519  68.212  1.00  0.94           C  
ATOM   1428  CD1 LEU A 267      27.197  75.583  66.686  1.00  0.94           C  
ATOM   1429  CD2 LEU A 267      28.102  74.258  68.628  1.00  0.94           C  
ATOM   1430  N   ALA A 268      25.501  78.138  69.993  1.00  0.96           N  
ATOM   1431  CA  ALA A 268      24.139  78.219  70.482  1.00  0.96           C  
ATOM   1432  C   ALA A 268      23.367  79.471  70.087  1.00  0.96           C  
ATOM   1433  O   ALA A 268      22.192  79.409  69.748  1.00  0.96           O  
ATOM   1434  CB  ALA A 268      24.145  78.138  72.016  1.00  0.96           C  
ATOM   1435  N   VAL A 269      23.972  80.674  70.132  1.00  0.94           N  
ATOM   1436  CA  VAL A 269      23.225  81.877  69.778  1.00  0.94           C  
ATOM   1437  C   VAL A 269      22.982  82.013  68.272  1.00  0.94           C  
ATOM   1438  O   VAL A 269      22.001  82.610  67.825  1.00  0.94           O  
ATOM   1439  CB  VAL A 269      23.855  83.122  70.392  1.00  0.94           C  
ATOM   1440  CG1 VAL A 269      25.067  83.624  69.586  1.00  0.94           C  
ATOM   1441  CG2 VAL A 269      22.773  84.204  70.554  1.00  0.94           C  
ATOM   1442  N   MET A 270      23.839  81.395  67.430  1.00  0.92           N  
ATOM   1443  CA  MET A 270      23.739  81.464  65.985  1.00  0.92           C  
ATOM   1444  C   MET A 270      22.938  80.295  65.400  1.00  0.92           C  
ATOM   1445  O   MET A 270      22.932  80.094  64.192  1.00  0.92           O  
ATOM   1446  CB  MET A 270      25.141  81.600  65.326  1.00  0.92           C  
ATOM   1447  CG  MET A 270      25.785  82.980  65.599  1.00  0.92           C  
ATOM   1448  SD  MET A 270      27.343  83.280  64.709  1.00  0.92           S  
ATOM   1449  CE  MET A 270      26.535  83.892  63.203  1.00  0.92           C  
ATOM   1450  N   SER A 271      22.165  79.545  66.225  1.00  0.94           N  
ATOM   1451  CA  SER A 271      21.190  78.503  65.854  1.00  0.94           C  
ATOM   1452  C   SER A 271      20.423  78.678  64.542  1.00  0.94           C  
ATOM   1453  O   SER A 271      20.272  77.745  63.757  1.00  0.94           O  
ATOM   1454  CB  SER A 271      20.067  78.416  66.918  1.00  0.94           C  
ATOM   1455  OG  SER A 271      20.534  77.826  68.116  1.00  0.94           O  
ATOM   1456  N   ALA A 272      19.902  79.898  64.271  1.00  0.94           N  
ATOM   1457  CA  ALA A 272      19.126  80.214  63.077  1.00  0.94           C  
ATOM   1458  C   ALA A 272      19.945  80.202  61.783  1.00  0.94           C  
ATOM   1459  O   ALA A 272      19.403  80.045  60.694  1.00  0.94           O  
ATOM   1460  CB  ALA A 272      18.485  81.616  63.206  1.00  0.94           C  
ATOM   1461  N   PHE A 273      21.282  80.353  61.874  1.00  0.92           N  
ATOM   1462  CA  PHE A 273      22.194  80.351  60.743  1.00  0.92           C  
ATOM   1463  C   PHE A 273      22.482  78.968  60.205  1.00  0.92           C  
ATOM   1464  O   PHE A 273      23.084  78.833  59.146  1.00  0.92           O  
ATOM   1465  CB  PHE A 273      23.585  80.934  61.127  1.00  0.92           C  
ATOM   1466  CG  PHE A 273      23.561  82.430  61.193  1.00  0.92           C  
ATOM   1467  CD1 PHE A 273      23.004  83.151  62.265  1.00  0.92           C  
ATOM   1468  CD2 PHE A 273      24.150  83.134  60.135  1.00  0.92           C  
ATOM   1469  CE1 PHE A 273      23.015  84.554  62.247  1.00  0.92           C  
ATOM   1470  CE2 PHE A 273      24.145  84.529  60.097  1.00  0.92           C  
ATOM   1471  CZ  PHE A 273      23.563  85.240  61.152  1.00  0.92           C  
ATOM   1472  N   LEU A 274      22.122  77.903  60.935  1.00  0.90           N  
ATOM   1473  CA  LEU A 274      22.617  76.580  60.634  1.00  0.90           C  
ATOM   1474  C   LEU A 274      21.601  75.716  59.921  1.00  0.90           C  
ATOM   1475  O   LEU A 274      21.922  74.636  59.427  1.00  0.90           O  
ATOM   1476  CB  LEU A 274      22.941  75.905  61.982  1.00  0.90           C  
ATOM   1477  CG  LEU A 274      23.880  76.725  62.891  1.00  0.90           C  
ATOM   1478  CD1 LEU A 274      24.046  75.999  64.226  1.00  0.90           C  
ATOM   1479  CD2 LEU A 274      25.239  76.921  62.215  1.00  0.90           C  
ATOM   1480  N   GLY A 275      20.342  76.164  59.817  1.00  0.91           N  
ATOM   1481  CA  GLY A 275      19.327  75.384  59.142  1.00  0.91           C  
ATOM   1482  C   GLY A 275      18.053  76.180  59.106  1.00  0.91           C  
ATOM   1483  O   GLY A 275      17.951  77.204  59.781  1.00  0.91           O  
ATOM   1484  N   PRO A 276      17.052  75.756  58.350  1.00  0.88           N  
ATOM   1485  CA  PRO A 276      15.801  76.492  58.201  1.00  0.88           C  
ATOM   1486  C   PRO A 276      14.873  76.324  59.388  1.00  0.88           C  
ATOM   1487  O   PRO A 276      13.908  77.078  59.492  1.00  0.88           O  
ATOM   1488  CB  PRO A 276      15.187  75.909  56.912  1.00  0.88           C  
ATOM   1489  CG  PRO A 276      15.843  74.530  56.690  1.00  0.88           C  
ATOM   1490  CD  PRO A 276      17.067  74.489  57.615  1.00  0.88           C  
ATOM   1491  N   ASP A 277      15.130  75.355  60.278  1.00  0.85           N  
ATOM   1492  CA  ASP A 277      14.317  75.083  61.431  1.00  0.85           C  
ATOM   1493  C   ASP A 277      15.232  75.258  62.630  1.00  0.85           C  
ATOM   1494  O   ASP A 277      16.069  74.419  62.967  1.00  0.85           O  
ATOM   1495  CB  ASP A 277      13.714  73.664  61.272  1.00  0.85           C  
ATOM   1496  CG  ASP A 277      12.721  73.322  62.371  1.00  0.85           C  
ATOM   1497  OD1 ASP A 277      12.683  74.040  63.409  1.00  0.85           O  
ATOM   1498  OD2 ASP A 277      12.018  72.298  62.200  1.00  0.85           O  
ATOM   1499  N   GLN A 278      15.098  76.416  63.299  1.00  0.85           N  
ATOM   1500  CA  GLN A 278      15.805  76.759  64.510  1.00  0.85           C  
ATOM   1501  C   GLN A 278      15.453  75.855  65.690  1.00  0.85           C  
ATOM   1502  O   GLN A 278      16.334  75.464  66.453  1.00  0.85           O  
ATOM   1503  CB  GLN A 278      15.560  78.247  64.862  1.00  0.85           C  
ATOM   1504  CG  GLN A 278      16.430  78.704  66.054  1.00  0.85           C  
ATOM   1505  CD  GLN A 278      16.170  80.151  66.468  1.00  0.85           C  
ATOM   1506  OE1 GLN A 278      15.049  80.599  66.705  1.00  0.85           O  
ATOM   1507  NE2 GLN A 278      17.275  80.924  66.563  1.00  0.85           N  
ATOM   1508  N   ALA A 279      14.168  75.477  65.862  1.00  0.90           N  
ATOM   1509  CA  ALA A 279      13.701  74.610  66.930  1.00  0.90           C  
ATOM   1510  C   ALA A 279      14.290  73.203  66.825  1.00  0.90           C  
ATOM   1511  O   ALA A 279      14.776  72.638  67.809  1.00  0.90           O  
ATOM   1512  CB  ALA A 279      12.157  74.535  66.891  1.00  0.90           C  
ATOM   1513  N   ALA A 280      14.314  72.623  65.605  1.00  0.90           N  
ATOM   1514  CA  ALA A 280      14.991  71.367  65.324  1.00  0.90           C  
ATOM   1515  C   ALA A 280      16.517  71.412  65.514  1.00  0.90           C  
ATOM   1516  O   ALA A 280      17.106  70.515  66.123  1.00  0.90           O  
ATOM   1517  CB  ALA A 280      14.660  70.887  63.897  1.00  0.90           C  
ATOM   1518  N   THR A 281      17.195  72.488  65.042  1.00  0.89           N  
ATOM   1519  CA  THR A 281      18.633  72.739  65.247  1.00  0.89           C  
ATOM   1520  C   THR A 281      18.991  72.839  66.720  1.00  0.89           C  
ATOM   1521  O   THR A 281      19.955  72.238  67.190  1.00  0.89           O  
ATOM   1522  CB  THR A 281      19.101  74.059  64.617  1.00  0.89           C  
ATOM   1523  OG1 THR A 281      19.049  73.997  63.204  1.00  0.89           O  
ATOM   1524  CG2 THR A 281      20.565  74.418  64.924  1.00  0.89           C  
ATOM   1525  N   GLU A 282      18.195  73.588  67.509  1.00  0.87           N  
ATOM   1526  CA  GLU A 282      18.333  73.714  68.951  1.00  0.87           C  
ATOM   1527  C   GLU A 282      18.077  72.439  69.733  1.00  0.87           C  
ATOM   1528  O   GLU A 282      18.752  72.177  70.730  1.00  0.87           O  
ATOM   1529  CB  GLU A 282      17.465  74.859  69.511  1.00  0.87           C  
ATOM   1530  CG  GLU A 282      18.083  76.224  69.149  1.00  0.87           C  
ATOM   1531  CD  GLU A 282      17.414  77.400  69.816  1.00  0.87           C  
ATOM   1532  OE1 GLU A 282      16.425  77.223  70.575  1.00  0.87           O  
ATOM   1533  OE2 GLU A 282      17.872  78.550  69.565  1.00  0.87           O  
ATOM   1534  N   ALA A 283      17.122  71.586  69.305  1.00  0.92           N  
ATOM   1535  CA  ALA A 283      16.935  70.265  69.883  1.00  0.92           C  
ATOM   1536  C   ALA A 283      18.160  69.372  69.719  1.00  0.92           C  
ATOM   1537  O   ALA A 283      18.556  68.668  70.647  1.00  0.92           O  
ATOM   1538  CB  ALA A 283      15.726  69.539  69.259  1.00  0.92           C  
ATOM   1539  N   LEU A 284      18.811  69.398  68.535  1.00  0.88           N  
ATOM   1540  CA  LEU A 284      20.096  68.748  68.331  1.00  0.88           C  
ATOM   1541  C   LEU A 284      21.236  69.356  69.153  1.00  0.88           C  
ATOM   1542  O   LEU A 284      22.032  68.638  69.748  1.00  0.88           O  
ATOM   1543  CB  LEU A 284      20.503  68.721  66.834  1.00  0.88           C  
ATOM   1544  CG  LEU A 284      21.837  67.984  66.543  1.00  0.88           C  
ATOM   1545  CD1 LEU A 284      21.869  66.542  67.088  1.00  0.88           C  
ATOM   1546  CD2 LEU A 284      22.148  67.981  65.041  1.00  0.88           C  
ATOM   1547  N   LEU A 285      21.354  70.695  69.245  1.00  0.90           N  
ATOM   1548  CA  LEU A 285      22.383  71.352  70.049  1.00  0.90           C  
ATOM   1549  C   LEU A 285      22.303  71.080  71.543  1.00  0.90           C  
ATOM   1550  O   LEU A 285      23.326  70.991  72.222  1.00  0.90           O  
ATOM   1551  CB  LEU A 285      22.382  72.882  69.834  1.00  0.90           C  
ATOM   1552  CG  LEU A 285      22.874  73.309  68.440  1.00  0.90           C  
ATOM   1553  CD1 LEU A 285      22.760  74.828  68.267  1.00  0.90           C  
ATOM   1554  CD2 LEU A 285      24.334  72.897  68.225  1.00  0.90           C  
ATOM   1555  N   ALA A 286      21.086  70.925  72.093  1.00  0.93           N  
ATOM   1556  CA  ALA A 286      20.862  70.621  73.492  1.00  0.93           C  
ATOM   1557  C   ALA A 286      21.218  69.184  73.902  1.00  0.93           C  
ATOM   1558  O   ALA A 286      21.081  68.811  75.068  1.00  0.93           O  
ATOM   1559  CB  ALA A 286      19.377  70.879  73.822  1.00  0.93           C  
ATOM   1560  N   THR A 287      21.689  68.316  72.978  1.00  0.87           N  
ATOM   1561  CA  THR A 287      22.140  66.972  73.335  1.00  0.87           C  
ATOM   1562  C   THR A 287      23.597  66.944  73.793  1.00  0.87           C  
ATOM   1563  O   THR A 287      24.035  65.971  74.403  1.00  0.87           O  
ATOM   1564  CB  THR A 287      21.929  65.915  72.244  1.00  0.87           C  
ATOM   1565  OG1 THR A 287      22.723  66.144  71.091  1.00  0.87           O  
ATOM   1566  CG2 THR A 287      20.463  65.940  71.785  1.00  0.87           C  
ATOM   1567  N   ASP A 288      24.377  68.027  73.560  1.00  0.88           N  
ATOM   1568  CA  ASP A 288      25.773  68.128  73.964  1.00  0.88           C  
ATOM   1569  C   ASP A 288      25.849  68.976  75.249  1.00  0.88           C  
ATOM   1570  O   ASP A 288      25.420  70.135  75.221  1.00  0.88           O  
ATOM   1571  CB  ASP A 288      26.615  68.728  72.795  1.00  0.88           C  
ATOM   1572  CG  ASP A 288      28.107  68.854  73.057  1.00  0.88           C  
ATOM   1573  OD1 ASP A 288      28.537  69.786  73.787  1.00  0.88           O  
ATOM   1574  OD2 ASP A 288      28.892  68.062  72.475  1.00  0.88           O  
ATOM   1575  N   PRO A 289      26.354  68.492  76.401  1.00  0.89           N  
ATOM   1576  CA  PRO A 289      26.272  69.186  77.687  1.00  0.89           C  
ATOM   1577  C   PRO A 289      27.005  70.528  77.731  1.00  0.89           C  
ATOM   1578  O   PRO A 289      26.640  71.345  78.571  1.00  0.89           O  
ATOM   1579  CB  PRO A 289      26.836  68.180  78.724  1.00  0.89           C  
ATOM   1580  CG  PRO A 289      26.931  66.844  77.974  1.00  0.89           C  
ATOM   1581  CD  PRO A 289      27.144  67.270  76.522  1.00  0.89           C  
ATOM   1582  N   ASP A 290      28.038  70.768  76.883  1.00  0.89           N  
ATOM   1583  CA  ASP A 290      28.787  72.017  76.797  1.00  0.89           C  
ATOM   1584  C   ASP A 290      27.914  73.123  76.180  1.00  0.89           C  
ATOM   1585  O   ASP A 290      27.990  74.299  76.540  1.00  0.89           O  
ATOM   1586  CB  ASP A 290      30.084  71.858  75.934  1.00  0.89           C  
ATOM   1587  CG  ASP A 290      31.156  70.922  76.489  1.00  0.89           C  
ATOM   1588  OD1 ASP A 290      31.198  70.666  77.714  1.00  0.89           O  
ATOM   1589  OD2 ASP A 290      31.979  70.481  75.633  1.00  0.89           O  
ATOM   1590  N   VAL A 291      27.053  72.766  75.198  1.00  0.91           N  
ATOM   1591  CA  VAL A 291      26.229  73.723  74.463  1.00  0.91           C  
ATOM   1592  C   VAL A 291      24.860  73.909  75.113  1.00  0.91           C  
ATOM   1593  O   VAL A 291      24.299  75.009  75.102  1.00  0.91           O  
ATOM   1594  CB  VAL A 291      26.028  73.338  72.996  1.00  0.91           C  
ATOM   1595  CG1 VAL A 291      25.534  74.566  72.203  1.00  0.91           C  
ATOM   1596  CG2 VAL A 291      27.356  72.858  72.390  1.00  0.91           C  
ATOM   1597  N   THR A 292      24.305  72.858  75.761  1.00  0.89           N  
ATOM   1598  CA  THR A 292      23.047  72.869  76.534  1.00  0.89           C  
ATOM   1599  C   THR A 292      22.749  74.101  77.378  1.00  0.89           C  
ATOM   1600  O   THR A 292      21.650  74.644  77.217  1.00  0.89           O  
ATOM   1601  CB  THR A 292      22.892  71.645  77.435  1.00  0.89           C  
ATOM   1602  OG1 THR A 292      22.923  70.500  76.609  1.00  0.89           O  
ATOM   1603  CG2 THR A 292      21.536  71.588  78.158  1.00  0.89           C  
ATOM   1604  N   PRO A 293      23.611  74.645  78.257  1.00  0.91           N  
ATOM   1605  CA  PRO A 293      23.241  75.757  79.122  1.00  0.91           C  
ATOM   1606  C   PRO A 293      22.983  77.027  78.321  1.00  0.91           C  
ATOM   1607  O   PRO A 293      22.162  77.853  78.732  1.00  0.91           O  
ATOM   1608  CB  PRO A 293      24.438  75.921  80.087  1.00  0.91           C  
ATOM   1609  CG  PRO A 293      25.237  74.616  79.956  1.00  0.91           C  
ATOM   1610  CD  PRO A 293      24.990  74.219  78.505  1.00  0.91           C  
ATOM   1611  N   TRP A 294      23.698  77.200  77.189  1.00  0.89           N  
ATOM   1612  CA  TRP A 294      23.578  78.313  76.267  1.00  0.89           C  
ATOM   1613  C   TRP A 294      22.298  78.242  75.463  1.00  0.89           C  
ATOM   1614  O   TRP A 294      21.578  79.235  75.360  1.00  0.89           O  
ATOM   1615  CB  TRP A 294      24.824  78.405  75.347  1.00  0.89           C  
ATOM   1616  CG  TRP A 294      26.097  78.659  76.142  1.00  0.89           C  
ATOM   1617  CD1 TRP A 294      27.112  77.806  76.477  1.00  0.89           C  
ATOM   1618  CD2 TRP A 294      26.363  79.912  76.771  1.00  0.89           C  
ATOM   1619  NE1 TRP A 294      27.998  78.458  77.301  1.00  0.89           N  
ATOM   1620  CE2 TRP A 294      27.577  79.743  77.522  1.00  0.89           C  
ATOM   1621  CE3 TRP A 294      25.689  81.123  76.780  1.00  0.89           C  
ATOM   1622  CZ2 TRP A 294      28.082  80.789  78.272  1.00  0.89           C  
ATOM   1623  CZ3 TRP A 294      26.224  82.180  77.517  1.00  0.89           C  
ATOM   1624  CH2 TRP A 294      27.410  82.019  78.256  1.00  0.89           C  
ATOM   1625  N   VAL A 295      21.925  77.056  74.932  1.00  0.92           N  
ATOM   1626  CA  VAL A 295      20.640  76.874  74.259  1.00  0.92           C  
ATOM   1627  C   VAL A 295      19.469  77.142  75.206  1.00  0.92           C  
ATOM   1628  O   VAL A 295      18.581  77.932  74.892  1.00  0.92           O  
ATOM   1629  CB  VAL A 295      20.491  75.491  73.624  1.00  0.92           C  
ATOM   1630  CG1 VAL A 295      19.150  75.395  72.868  1.00  0.92           C  
ATOM   1631  CG2 VAL A 295      21.644  75.262  72.630  1.00  0.92           C  
ATOM   1632  N   GLN A 296      19.473  76.577  76.439  1.00  0.86           N  
ATOM   1633  CA  GLN A 296      18.405  76.810  77.408  1.00  0.86           C  
ATOM   1634  C   GLN A 296      18.323  78.263  77.913  1.00  0.86           C  
ATOM   1635  O   GLN A 296      17.250  78.757  78.260  1.00  0.86           O  
ATOM   1636  CB  GLN A 296      18.413  75.798  78.595  1.00  0.86           C  
ATOM   1637  CG  GLN A 296      19.381  76.143  79.755  1.00  0.86           C  
ATOM   1638  CD  GLN A 296      19.372  75.072  80.848  1.00  0.86           C  
ATOM   1639  OE1 GLN A 296      19.718  73.924  80.598  1.00  0.86           O  
ATOM   1640  NE2 GLN A 296      18.982  75.409  82.101  1.00  0.86           N  
ATOM   1641  N   LYS A 297      19.466  78.996  77.990  1.00  0.86           N  
ATOM   1642  CA  LYS A 297      19.505  80.444  78.198  1.00  0.86           C  
ATOM   1643  C   LYS A 297      18.899  81.249  77.052  1.00  0.86           C  
ATOM   1644  O   LYS A 297      18.108  82.167  77.289  1.00  0.86           O  
ATOM   1645  CB  LYS A 297      20.958  80.957  78.463  1.00  0.86           C  
ATOM   1646  CG  LYS A 297      21.136  82.486  78.289  1.00  0.86           C  
ATOM   1647  CD  LYS A 297      22.420  83.097  78.883  1.00  0.86           C  
ATOM   1648  CE  LYS A 297      22.852  84.367  78.111  1.00  0.86           C  
ATOM   1649  NZ  LYS A 297      23.163  85.518  78.996  1.00  0.86           N  
ATOM   1650  N   TYR A 298      19.231  80.948  75.781  1.00  0.90           N  
ATOM   1651  CA  TYR A 298      18.674  81.689  74.657  1.00  0.90           C  
ATOM   1652  C   TYR A 298      17.245  81.324  74.340  1.00  0.90           C  
ATOM   1653  O   TYR A 298      16.487  82.189  73.901  1.00  0.90           O  
ATOM   1654  CB  TYR A 298      19.533  81.584  73.378  1.00  0.90           C  
ATOM   1655  CG  TYR A 298      20.856  82.250  73.624  1.00  0.90           C  
ATOM   1656  CD1 TYR A 298      20.965  83.573  74.113  1.00  0.90           C  
ATOM   1657  CD2 TYR A 298      22.018  81.497  73.423  1.00  0.90           C  
ATOM   1658  CE1 TYR A 298      22.219  84.083  74.494  1.00  0.90           C  
ATOM   1659  CE2 TYR A 298      23.262  81.993  73.805  1.00  0.90           C  
ATOM   1660  CZ  TYR A 298      23.344  83.255  74.377  1.00  0.90           C  
ATOM   1661  OH  TYR A 298      24.612  83.642  74.817  1.00  0.90           O  
ATOM   1662  N   GLN A 299      16.808  80.080  74.622  1.00  0.86           N  
ATOM   1663  CA  GLN A 299      15.396  79.741  74.638  1.00  0.86           C  
ATOM   1664  C   GLN A 299      14.636  80.588  75.653  1.00  0.86           C  
ATOM   1665  O   GLN A 299      13.726  81.306  75.262  1.00  0.86           O  
ATOM   1666  CB  GLN A 299      15.182  78.230  74.895  1.00  0.86           C  
ATOM   1667  CG  GLN A 299      15.566  77.400  73.649  1.00  0.86           C  
ATOM   1668  CD  GLN A 299      15.593  75.899  73.928  1.00  0.86           C  
ATOM   1669  OE1 GLN A 299      15.674  75.417  75.058  1.00  0.86           O  
ATOM   1670  NE2 GLN A 299      15.572  75.117  72.823  1.00  0.86           N  
ATOM   1671  N   ARG A 300      15.087  80.668  76.931  1.00  0.81           N  
ATOM   1672  CA  ARG A 300      14.476  81.517  77.958  1.00  0.81           C  
ATOM   1673  C   ARG A 300      14.377  82.989  77.589  1.00  0.81           C  
ATOM   1674  O   ARG A 300      13.367  83.648  77.846  1.00  0.81           O  
ATOM   1675  CB  ARG A 300      15.299  81.504  79.278  1.00  0.81           C  
ATOM   1676  CG  ARG A 300      14.907  80.387  80.260  1.00  0.81           C  
ATOM   1677  CD  ARG A 300      15.511  80.589  81.659  1.00  0.81           C  
ATOM   1678  NE  ARG A 300      17.003  80.439  81.557  1.00  0.81           N  
ATOM   1679  CZ  ARG A 300      17.657  79.271  81.612  1.00  0.81           C  
ATOM   1680  NH1 ARG A 300      16.996  78.127  81.747  1.00  0.81           N  
ATOM   1681  NH2 ARG A 300      18.984  79.271  81.494  1.00  0.81           N  
ATOM   1682  N   SER A 301      15.445  83.546  76.992  1.00  0.88           N  
ATOM   1683  CA  SER A 301      15.466  84.905  76.466  1.00  0.88           C  
ATOM   1684  C   SER A 301      14.441  85.083  75.357  1.00  0.88           C  
ATOM   1685  O   SER A 301      13.685  86.045  75.354  1.00  0.88           O  
ATOM   1686  CB  SER A 301      16.897  85.318  76.014  1.00  0.88           C  
ATOM   1687  OG  SER A 301      16.978  86.688  75.618  1.00  0.88           O  
ATOM   1688  N   ARG A 302      14.279  84.126  74.428  1.00  0.83           N  
ATOM   1689  CA  ARG A 302      13.261  84.229  73.401  1.00  0.83           C  
ATOM   1690  C   ARG A 302      11.809  84.148  73.895  1.00  0.83           C  
ATOM   1691  O   ARG A 302      10.927  84.624  73.178  1.00  0.83           O  
ATOM   1692  CB  ARG A 302      13.522  83.232  72.249  1.00  0.83           C  
ATOM   1693  CG  ARG A 302      14.746  83.640  71.390  1.00  0.83           C  
ATOM   1694  CD  ARG A 302      14.751  83.055  69.976  1.00  0.83           C  
ATOM   1695  NE  ARG A 302      14.491  81.593  70.101  1.00  0.83           N  
ATOM   1696  CZ  ARG A 302      15.388  80.618  70.253  1.00  0.83           C  
ATOM   1697  NH1 ARG A 302      16.700  80.792  70.296  1.00  0.83           N  
ATOM   1698  NH2 ARG A 302      14.936  79.365  70.353  1.00  0.83           N  
ATOM   1699  N   GLU A 303      11.528  83.611  75.110  1.00  0.83           N  
ATOM   1700  CA  GLU A 303      10.193  83.604  75.714  1.00  0.83           C  
ATOM   1701  C   GLU A 303       9.859  84.957  76.336  1.00  0.83           C  
ATOM   1702  O   GLU A 303       8.695  85.348  76.451  1.00  0.83           O  
ATOM   1703  CB  GLU A 303      10.023  82.561  76.863  1.00  0.83           C  
ATOM   1704  CG  GLU A 303      10.710  81.185  76.671  1.00  0.83           C  
ATOM   1705  CD  GLU A 303       9.946  80.115  75.887  1.00  0.83           C  
ATOM   1706  OE1 GLU A 303       8.963  80.441  75.177  1.00  0.83           O  
ATOM   1707  OE2 GLU A 303      10.372  78.935  76.010  1.00  0.83           O  
ATOM   1708  N   THR A 304      10.884  85.747  76.756  1.00  0.84           N  
ATOM   1709  CA  THR A 304      10.661  87.122  77.209  1.00  0.84           C  
ATOM   1710  C   THR A 304      10.139  87.965  76.061  1.00  0.84           C  
ATOM   1711  O   THR A 304      10.369  87.685  74.878  1.00  0.84           O  
ATOM   1712  CB  THR A 304      11.772  87.871  77.985  1.00  0.84           C  
ATOM   1713  OG1 THR A 304      12.885  88.247  77.190  1.00  0.84           O  
ATOM   1714  CG2 THR A 304      12.308  87.024  79.143  1.00  0.84           C  
ATOM   1715  N   VAL A 305       9.358  89.023  76.355  1.00  0.88           N  
ATOM   1716  CA  VAL A 305       8.802  89.856  75.298  1.00  0.88           C  
ATOM   1717  C   VAL A 305       9.894  90.466  74.418  1.00  0.88           C  
ATOM   1718  O   VAL A 305       9.902  90.275  73.201  1.00  0.88           O  
ATOM   1719  CB  VAL A 305       7.912  90.956  75.871  1.00  0.88           C  
ATOM   1720  CG1 VAL A 305       7.357  91.830  74.730  1.00  0.88           C  
ATOM   1721  CG2 VAL A 305       6.731  90.305  76.621  1.00  0.88           C  
ATOM   1722  N   SER A 306      10.897  91.114  75.043  1.00  0.85           N  
ATOM   1723  CA  SER A 306      11.964  91.827  74.360  1.00  0.85           C  
ATOM   1724  C   SER A 306      13.131  90.967  73.905  1.00  0.85           C  
ATOM   1725  O   SER A 306      13.876  91.403  73.038  1.00  0.85           O  
ATOM   1726  CB  SER A 306      12.536  92.966  75.256  1.00  0.85           C  
ATOM   1727  OG  SER A 306      12.554  92.580  76.635  1.00  0.85           O  
ATOM   1728  N   GLN A 307      13.338  89.735  74.435  1.00  0.86           N  
ATOM   1729  CA  GLN A 307      14.410  88.807  74.062  1.00  0.86           C  
ATOM   1730  C   GLN A 307      15.828  89.370  73.977  1.00  0.86           C  
ATOM   1731  O   GLN A 307      16.658  88.941  73.171  1.00  0.86           O  
ATOM   1732  CB  GLN A 307      14.032  87.886  72.858  1.00  0.86           C  
ATOM   1733  CG  GLN A 307      13.763  88.627  71.531  1.00  0.86           C  
ATOM   1734  CD  GLN A 307      13.421  87.708  70.357  1.00  0.86           C  
ATOM   1735  OE1 GLN A 307      12.718  86.698  70.481  1.00  0.86           O  
ATOM   1736  NE2 GLN A 307      13.867  88.107  69.146  1.00  0.86           N  
ATOM   1737  N   THR A 308      16.155  90.321  74.882  1.00  0.88           N  
ATOM   1738  CA  THR A 308      17.307  91.212  74.760  1.00  0.88           C  
ATOM   1739  C   THR A 308      18.632  90.495  74.671  1.00  0.88           C  
ATOM   1740  O   THR A 308      19.431  90.764  73.774  1.00  0.88           O  
ATOM   1741  CB  THR A 308      17.405  92.203  75.920  1.00  0.88           C  
ATOM   1742  OG1 THR A 308      16.181  92.910  76.059  1.00  0.88           O  
ATOM   1743  CG2 THR A 308      18.479  93.271  75.658  1.00  0.88           C  
ATOM   1744  N   ASP A 309      18.892  89.517  75.556  1.00  0.89           N  
ATOM   1745  CA  ASP A 309      20.143  88.784  75.584  1.00  0.89           C  
ATOM   1746  C   ASP A 309      20.361  87.915  74.342  1.00  0.89           C  
ATOM   1747  O   ASP A 309      21.490  87.723  73.899  1.00  0.89           O  
ATOM   1748  CB  ASP A 309      20.288  87.908  76.861  1.00  0.89           C  
ATOM   1749  CG  ASP A 309      20.265  88.690  78.169  1.00  0.89           C  
ATOM   1750  OD1 ASP A 309      19.984  89.911  78.176  1.00  0.89           O  
ATOM   1751  OD2 ASP A 309      20.536  87.999  79.193  1.00  0.89           O  
ATOM   1752  N   TYR A 310      19.299  87.355  73.723  1.00  0.91           N  
ATOM   1753  CA  TYR A 310      19.399  86.595  72.487  1.00  0.91           C  
ATOM   1754  C   TYR A 310      19.801  87.524  71.353  1.00  0.91           C  
ATOM   1755  O   TYR A 310      20.729  87.247  70.590  1.00  0.91           O  
ATOM   1756  CB  TYR A 310      18.025  85.914  72.170  1.00  0.91           C  
ATOM   1757  CG  TYR A 310      17.977  85.260  70.804  1.00  0.91           C  
ATOM   1758  CD1 TYR A 310      18.852  84.214  70.457  1.00  0.91           C  
ATOM   1759  CD2 TYR A 310      17.104  85.772  69.826  1.00  0.91           C  
ATOM   1760  CE1 TYR A 310      18.848  83.684  69.155  1.00  0.91           C  
ATOM   1761  CE2 TYR A 310      17.079  85.226  68.537  1.00  0.91           C  
ATOM   1762  CZ  TYR A 310      17.953  84.189  68.202  1.00  0.91           C  
ATOM   1763  OH  TYR A 310      17.928  83.708  66.881  1.00  0.91           O  
ATOM   1764  N   GLU A 311      19.114  88.677  71.255  1.00  0.89           N  
ATOM   1765  CA  GLU A 311      19.355  89.656  70.221  1.00  0.89           C  
ATOM   1766  C   GLU A 311      20.724  90.299  70.319  1.00  0.89           C  
ATOM   1767  O   GLU A 311      21.451  90.389  69.330  1.00  0.89           O  
ATOM   1768  CB  GLU A 311      18.246  90.731  70.233  1.00  0.89           C  
ATOM   1769  CG  GLU A 311      16.881  90.131  69.819  1.00  0.89           C  
ATOM   1770  CD  GLU A 311      15.788  91.160  69.529  1.00  0.89           C  
ATOM   1771  OE1 GLU A 311      16.068  92.384  69.584  1.00  0.89           O  
ATOM   1772  OE2 GLU A 311      14.657  90.697  69.207  1.00  0.89           O  
ATOM   1773  N   VAL A 312      21.149  90.721  71.525  1.00  0.91           N  
ATOM   1774  CA  VAL A 312      22.471  91.293  71.735  1.00  0.91           C  
ATOM   1775  C   VAL A 312      23.607  90.308  71.488  1.00  0.91           C  
ATOM   1776  O   VAL A 312      24.517  90.595  70.702  1.00  0.91           O  
ATOM   1777  CB  VAL A 312      22.587  91.916  73.128  1.00  0.91           C  
ATOM   1778  CG1 VAL A 312      24.029  92.373  73.451  1.00  0.91           C  
ATOM   1779  CG2 VAL A 312      21.628  93.124  73.194  1.00  0.91           C  
ATOM   1780  N   ASP A 313      23.563  89.097  72.089  1.00  0.91           N  
ATOM   1781  CA  ASP A 313      24.622  88.110  71.965  1.00  0.91           C  
ATOM   1782  C   ASP A 313      24.750  87.592  70.535  1.00  0.91           C  
ATOM   1783  O   ASP A 313      25.864  87.387  70.060  1.00  0.91           O  
ATOM   1784  CB  ASP A 313      24.537  86.971  73.033  1.00  0.91           C  
ATOM   1785  CG  ASP A 313      25.053  87.438  74.398  1.00  0.91           C  
ATOM   1786  OD1 ASP A 313      25.309  88.654  74.569  1.00  0.91           O  
ATOM   1787  OD2 ASP A 313      25.313  86.556  75.271  1.00  0.91           O  
ATOM   1788  N   LEU A 314      23.645  87.426  69.772  1.00  0.93           N  
ATOM   1789  CA  LEU A 314      23.707  87.075  68.351  1.00  0.93           C  
ATOM   1790  C   LEU A 314      24.412  88.121  67.518  1.00  0.93           C  
ATOM   1791  O   LEU A 314      25.268  87.808  66.693  1.00  0.93           O  
ATOM   1792  CB  LEU A 314      22.298  86.875  67.720  1.00  0.93           C  
ATOM   1793  CG  LEU A 314      22.283  86.290  66.274  1.00  0.93           C  
ATOM   1794  CD1 LEU A 314      20.981  85.507  66.042  1.00  0.93           C  
ATOM   1795  CD2 LEU A 314      22.428  87.317  65.132  1.00  0.93           C  
ATOM   1796  N   ILE A 315      24.095  89.415  67.721  1.00  0.91           N  
ATOM   1797  CA  ILE A 315      24.740  90.501  67.000  1.00  0.91           C  
ATOM   1798  C   ILE A 315      26.221  90.551  67.338  1.00  0.91           C  
ATOM   1799  O   ILE A 315      27.065  90.658  66.452  1.00  0.91           O  
ATOM   1800  CB  ILE A 315      24.095  91.857  67.279  1.00  0.91           C  
ATOM   1801  CG1 ILE A 315      22.641  91.889  66.748  1.00  0.91           C  
ATOM   1802  CG2 ILE A 315      24.932  92.979  66.614  1.00  0.91           C  
ATOM   1803  CD1 ILE A 315      21.839  93.109  67.228  1.00  0.91           C  
ATOM   1804  N   THR A 316      26.598  90.403  68.625  1.00  0.91           N  
ATOM   1805  CA  THR A 316      28.002  90.388  69.055  1.00  0.91           C  
ATOM   1806  C   THR A 316      28.813  89.295  68.368  1.00  0.91           C  
ATOM   1807  O   THR A 316      29.930  89.525  67.917  1.00  0.91           O  
ATOM   1808  CB  THR A 316      28.173  90.204  70.569  1.00  0.91           C  
ATOM   1809  OG1 THR A 316      27.582  91.294  71.255  1.00  0.91           O  
ATOM   1810  CG2 THR A 316      29.651  90.217  71.005  1.00  0.91           C  
ATOM   1811  N   THR A 317      28.279  88.064  68.254  1.00  0.93           N  
ATOM   1812  CA  THR A 317      28.947  86.928  67.608  1.00  0.93           C  
ATOM   1813  C   THR A 317      28.998  87.033  66.104  1.00  0.93           C  
ATOM   1814  O   THR A 317      30.045  86.823  65.490  1.00  0.93           O  
ATOM   1815  CB  THR A 317      28.364  85.581  68.017  1.00  0.93           C  
ATOM   1816  OG1 THR A 317      27.003  85.436  67.646  1.00  0.93           O  
ATOM   1817  CG2 THR A 317      28.405  85.571  69.545  1.00  0.93           C  
ATOM   1818  N   LEU A 318      27.878  87.431  65.483  1.00  0.93           N  
ATOM   1819  CA  LEU A 318      27.748  87.713  64.069  1.00  0.93           C  
ATOM   1820  C   LEU A 318      28.650  88.849  63.578  1.00  0.93           C  
ATOM   1821  O   LEU A 318      29.226  88.785  62.491  1.00  0.93           O  
ATOM   1822  CB  LEU A 318      26.285  88.083  63.751  1.00  0.93           C  
ATOM   1823  CG  LEU A 318      26.026  88.449  62.279  1.00  0.93           C  
ATOM   1824  CD1 LEU A 318      26.419  87.319  61.311  1.00  0.93           C  
ATOM   1825  CD2 LEU A 318      24.566  88.873  62.118  1.00  0.93           C  
ATOM   1826  N   THR A 319      28.803  89.925  64.377  1.00  0.91           N  
ATOM   1827  CA  THR A 319      29.737  91.038  64.156  1.00  0.91           C  
ATOM   1828  C   THR A 319      31.168  90.590  64.142  1.00  0.91           C  
ATOM   1829  O   THR A 319      31.948  91.011  63.291  1.00  0.91           O  
ATOM   1830  CB  THR A 319      29.658  92.106  65.253  1.00  0.91           C  
ATOM   1831  OG1 THR A 319      28.439  92.816  65.167  1.00  0.91           O  
ATOM   1832  CG2 THR A 319      30.740  93.194  65.152  1.00  0.91           C  
ATOM   1833  N   LYS A 320      31.578  89.711  65.080  1.00  0.88           N  
ATOM   1834  CA  LYS A 320      32.914  89.153  65.041  1.00  0.88           C  
ATOM   1835  C   LYS A 320      33.109  88.280  63.808  1.00  0.88           C  
ATOM   1836  O   LYS A 320      34.104  88.395  63.107  1.00  0.88           O  
ATOM   1837  CB  LYS A 320      33.226  88.334  66.316  1.00  0.88           C  
ATOM   1838  CG  LYS A 320      33.226  89.152  67.611  1.00  0.88           C  
ATOM   1839  CD  LYS A 320      33.784  88.398  68.830  1.00  0.88           C  
ATOM   1840  CE  LYS A 320      33.427  89.141  70.121  1.00  0.88           C  
ATOM   1841  NZ  LYS A 320      34.473  88.950  71.147  1.00  0.88           N  
ATOM   1842  N   LEU A 321      32.119  87.423  63.482  1.00  0.92           N  
ATOM   1843  CA  LEU A 321      32.157  86.517  62.350  1.00  0.92           C  
ATOM   1844  C   LEU A 321      32.288  87.215  60.992  1.00  0.92           C  
ATOM   1845  O   LEU A 321      33.028  86.771  60.116  1.00  0.92           O  
ATOM   1846  CB  LEU A 321      30.892  85.622  62.331  1.00  0.92           C  
ATOM   1847  CG  LEU A 321      31.127  84.290  61.595  1.00  0.92           C  
ATOM   1848  CD1 LEU A 321      31.855  83.279  62.481  1.00  0.92           C  
ATOM   1849  CD2 LEU A 321      29.832  83.627  61.144  1.00  0.92           C  
ATOM   1850  N   SER A 322      31.565  88.344  60.801  1.00  0.93           N  
ATOM   1851  CA  SER A 322      31.403  89.054  59.531  1.00  0.93           C  
ATOM   1852  C   SER A 322      32.607  89.845  59.045  1.00  0.93           C  
ATOM   1853  O   SER A 322      32.626  90.282  57.896  1.00  0.93           O  
ATOM   1854  CB  SER A 322      30.123  89.954  59.432  1.00  0.93           C  
ATOM   1855  OG  SER A 322      30.247  91.252  60.029  1.00  0.93           O  
ATOM   1856  N   SER A 323      33.650  90.060  59.867  1.00  0.93           N  
ATOM   1857  CA  SER A 323      34.860  90.781  59.484  1.00  0.93           C  
ATOM   1858  C   SER A 323      36.144  89.942  59.640  1.00  0.93           C  
ATOM   1859  O   SER A 323      37.249  90.473  59.624  1.00  0.93           O  
ATOM   1860  CB  SER A 323      34.955  92.123  60.273  1.00  0.93           C  
ATOM   1861  OG  SER A 323      34.999  91.876  61.680  1.00  0.93           O  
ATOM   1862  N   MET A 324      36.065  88.593  59.761  1.00  0.89           N  
ATOM   1863  CA  MET A 324      37.235  87.729  59.981  1.00  0.89           C  
ATOM   1864  C   MET A 324      38.220  87.588  58.822  1.00  0.89           C  
ATOM   1865  O   MET A 324      37.873  87.153  57.733  1.00  0.89           O  
ATOM   1866  CB  MET A 324      36.793  86.306  60.407  1.00  0.89           C  
ATOM   1867  CG  MET A 324      36.107  86.326  61.784  1.00  0.89           C  
ATOM   1868  SD  MET A 324      37.039  87.147  63.128  1.00  0.89           S  
ATOM   1869  CE  MET A 324      38.361  85.922  63.235  1.00  0.89           C  
ATOM   1870  N   GLY A 325      39.511  87.943  58.999  1.00  0.92           N  
ATOM   1871  CA  GLY A 325      40.466  87.917  57.884  1.00  0.92           C  
ATOM   1872  C   GLY A 325      40.358  89.132  56.993  1.00  0.92           C  
ATOM   1873  O   GLY A 325      41.129  89.306  56.054  1.00  0.92           O  
ATOM   1874  N   GLN A 326      39.420  90.042  57.298  1.00  0.89           N  
ATOM   1875  CA  GLN A 326      39.166  91.239  56.536  1.00  0.89           C  
ATOM   1876  C   GLN A 326      39.724  92.439  57.252  1.00  0.89           C  
ATOM   1877  O   GLN A 326      39.476  92.680  58.430  1.00  0.89           O  
ATOM   1878  CB  GLN A 326      37.647  91.464  56.344  1.00  0.89           C  
ATOM   1879  CG  GLN A 326      37.089  90.602  55.195  1.00  0.89           C  
ATOM   1880  CD  GLN A 326      37.474  91.233  53.854  1.00  0.89           C  
ATOM   1881  OE1 GLN A 326      37.589  92.453  53.738  1.00  0.89           O  
ATOM   1882  NE2 GLN A 326      37.641  90.415  52.799  1.00  0.89           N  
ATOM   1883  N   GLN A 327      40.487  93.263  56.521  1.00  0.83           N  
ATOM   1884  CA  GLN A 327      40.852  94.576  56.987  1.00  0.83           C  
ATOM   1885  C   GLN A 327      39.848  95.522  56.373  1.00  0.83           C  
ATOM   1886  O   GLN A 327      39.687  95.592  55.158  1.00  0.83           O  
ATOM   1887  CB  GLN A 327      42.291  94.995  56.599  1.00  0.83           C  
ATOM   1888  CG  GLN A 327      43.388  94.098  57.230  1.00  0.83           C  
ATOM   1889  CD  GLN A 327      43.685  92.871  56.359  1.00  0.83           C  
ATOM   1890  OE1 GLN A 327      44.145  93.001  55.225  1.00  0.83           O  
ATOM   1891  NE2 GLN A 327      43.425  91.647  56.868  1.00  0.83           N  
ATOM   1892  N   ILE A 328      39.102  96.245  57.221  1.00  0.86           N  
ATOM   1893  CA  ILE A 328      38.063  97.145  56.768  1.00  0.86           C  
ATOM   1894  C   ILE A 328      38.678  98.424  56.215  1.00  0.86           C  
ATOM   1895  O   ILE A 328      39.497  99.076  56.852  1.00  0.86           O  
ATOM   1896  CB  ILE A 328      37.078  97.489  57.887  1.00  0.86           C  
ATOM   1897  CG1 ILE A 328      36.512  96.233  58.598  1.00  0.86           C  
ATOM   1898  CG2 ILE A 328      35.921  98.359  57.345  1.00  0.86           C  
ATOM   1899  CD1 ILE A 328      35.559  95.376  57.752  1.00  0.86           C  
ATOM   1900  N   ASN A 329      38.253  98.825  54.999  1.00  0.86           N  
ATOM   1901  CA  ASN A 329      38.487 100.161  54.496  1.00  0.86           C  
ATOM   1902  C   ASN A 329      37.367 101.035  55.081  1.00  0.86           C  
ATOM   1903  O   ASN A 329      36.204 100.959  54.677  1.00  0.86           O  
ATOM   1904  CB  ASN A 329      38.515 100.145  52.931  1.00  0.86           C  
ATOM   1905  CG  ASN A 329      38.725 101.544  52.358  1.00  0.86           C  
ATOM   1906  OD1 ASN A 329      38.950 102.506  53.086  1.00  0.86           O  
ATOM   1907  ND2 ASN A 329      38.601 101.700  51.020  1.00  0.86           N  
ATOM   1908  N   TYR A 330      37.699 101.898  56.064  1.00  0.81           N  
ATOM   1909  CA  TYR A 330      36.754 102.762  56.756  1.00  0.81           C  
ATOM   1910  C   TYR A 330      36.343 103.958  55.912  1.00  0.81           C  
ATOM   1911  O   TYR A 330      35.355 104.631  56.209  1.00  0.81           O  
ATOM   1912  CB  TYR A 330      37.313 103.245  58.124  1.00  0.81           C  
ATOM   1913  CG  TYR A 330      37.391 102.115  59.125  1.00  0.81           C  
ATOM   1914  CD1 TYR A 330      36.287 101.275  59.384  1.00  0.81           C  
ATOM   1915  CD2 TYR A 330      38.574 101.921  59.861  1.00  0.81           C  
ATOM   1916  CE1 TYR A 330      36.372 100.257  60.348  1.00  0.81           C  
ATOM   1917  CE2 TYR A 330      38.660 100.910  60.827  1.00  0.81           C  
ATOM   1918  CZ  TYR A 330      37.558 100.084  61.071  1.00  0.81           C  
ATOM   1919  OH  TYR A 330      37.657  99.091  62.062  1.00  0.81           O  
ATOM   1920  N   GLU A 331      37.052 104.214  54.800  1.00  0.82           N  
ATOM   1921  CA  GLU A 331      36.707 105.222  53.829  1.00  0.82           C  
ATOM   1922  C   GLU A 331      36.149 104.608  52.555  1.00  0.82           C  
ATOM   1923  O   GLU A 331      35.987 105.292  51.546  1.00  0.82           O  
ATOM   1924  CB  GLU A 331      37.946 106.067  53.458  1.00  0.82           C  
ATOM   1925  CG  GLU A 331      38.667 106.645  54.702  1.00  0.82           C  
ATOM   1926  CD  GLU A 331      39.855 105.773  55.113  1.00  0.82           C  
ATOM   1927  OE1 GLU A 331      40.851 105.754  54.346  1.00  0.82           O  
ATOM   1928  OE2 GLU A 331      39.762 105.117  56.184  1.00  0.82           O  
ATOM   1929  N   ALA A 332      35.802 103.300  52.531  1.00  0.91           N  
ATOM   1930  CA  ALA A 332      35.074 102.728  51.411  1.00  0.91           C  
ATOM   1931  C   ALA A 332      33.697 103.370  51.230  1.00  0.91           C  
ATOM   1932  O   ALA A 332      33.008 103.659  52.212  1.00  0.91           O  
ATOM   1933  CB  ALA A 332      34.913 101.197  51.538  1.00  0.91           C  
ATOM   1934  N   TYR A 333      33.309 103.615  49.958  1.00  0.87           N  
ATOM   1935  CA  TYR A 333      32.008 104.127  49.540  1.00  0.87           C  
ATOM   1936  C   TYR A 333      31.883 105.640  49.709  1.00  0.87           C  
ATOM   1937  O   TYR A 333      30.792 106.204  49.700  1.00  0.87           O  
ATOM   1938  CB  TYR A 333      30.786 103.353  50.114  1.00  0.87           C  
ATOM   1939  CG  TYR A 333      31.007 101.861  50.006  1.00  0.87           C  
ATOM   1940  CD1 TYR A 333      31.306 101.253  48.772  1.00  0.87           C  
ATOM   1941  CD2 TYR A 333      30.960 101.061  51.162  1.00  0.87           C  
ATOM   1942  CE1 TYR A 333      31.557  99.874  48.704  1.00  0.87           C  
ATOM   1943  CE2 TYR A 333      31.179  99.677  51.090  1.00  0.87           C  
ATOM   1944  CZ  TYR A 333      31.472  99.081  49.858  1.00  0.87           C  
ATOM   1945  OH  TYR A 333      31.694  97.687  49.768  1.00  0.87           O  
ATOM   1946  N   THR A 334      33.037 106.325  49.818  1.00  0.87           N  
ATOM   1947  CA  THR A 334      33.190 107.770  50.009  1.00  0.87           C  
ATOM   1948  C   THR A 334      33.360 108.448  48.670  1.00  0.87           C  
ATOM   1949  O   THR A 334      33.819 107.856  47.694  1.00  0.87           O  
ATOM   1950  CB  THR A 334      34.411 108.067  50.893  1.00  0.87           C  
ATOM   1951  OG1 THR A 334      34.104 107.784  52.249  1.00  0.87           O  
ATOM   1952  CG2 THR A 334      34.981 109.499  50.895  1.00  0.87           C  
ATOM   1953  N   TYR A 335      32.971 109.728  48.580  1.00  0.85           N  
ATOM   1954  CA  TYR A 335      32.951 110.468  47.342  1.00  0.85           C  
ATOM   1955  C   TYR A 335      33.209 111.942  47.653  1.00  0.85           C  
ATOM   1956  O   TYR A 335      33.100 112.323  48.824  1.00  0.85           O  
ATOM   1957  CB  TYR A 335      31.615 110.212  46.582  1.00  0.85           C  
ATOM   1958  CG  TYR A 335      30.384 110.367  47.438  1.00  0.85           C  
ATOM   1959  CD1 TYR A 335      29.901 109.292  48.206  1.00  0.85           C  
ATOM   1960  CD2 TYR A 335      29.663 111.569  47.428  1.00  0.85           C  
ATOM   1961  CE1 TYR A 335      28.706 109.410  48.927  1.00  0.85           C  
ATOM   1962  CE2 TYR A 335      28.477 111.703  48.161  1.00  0.85           C  
ATOM   1963  CZ  TYR A 335      27.993 110.614  48.893  1.00  0.85           C  
ATOM   1964  OH  TYR A 335      26.790 110.738  49.609  1.00  0.85           O  
ATOM   1965  N   PRO A 336      33.606 112.803  46.698  1.00  0.72           N  
ATOM   1966  CA  PRO A 336      33.614 114.263  46.855  1.00  0.72           C  
ATOM   1967  C   PRO A 336      32.352 114.825  47.501  1.00  0.72           C  
ATOM   1968  O   PRO A 336      31.259 114.320  47.270  1.00  0.72           O  
ATOM   1969  CB  PRO A 336      33.913 114.811  45.441  1.00  0.72           C  
ATOM   1970  CG  PRO A 336      34.600 113.637  44.727  1.00  0.72           C  
ATOM   1971  CD  PRO A 336      33.876 112.425  45.311  1.00  0.72           C  
ATOM   1972  N   VAL A 337      32.512 115.815  48.375  1.00  0.64           N  
ATOM   1973  CA  VAL A 337      31.462 116.363  49.196  1.00  0.64           C  
ATOM   1974  C   VAL A 337      30.661 117.430  48.420  1.00  0.64           C  
ATOM   1975  O   VAL A 337      31.247 118.096  47.520  1.00  0.64           O  
ATOM   1976  CB  VAL A 337      32.100 116.903  50.469  1.00  0.64           C  
ATOM   1977  CG1 VAL A 337      31.001 117.443  51.408  1.00  0.64           C  
ATOM   1978  CG2 VAL A 337      32.925 115.729  51.061  1.00  0.64           C  
ATOM   1979  OXT VAL A 337      29.433 117.572  48.703  1.00  0.64           O  
TER    1980      VAL A 337                                                      
HETATM 1981 CA    CA _   3      34.796  83.298  51.887  1.00 36.31          CA  
END   
