# Supplementary material for: Identification and Characterization of the APX Gene Family and Its Expression Pattern under Phytohormone Treatment and Abiotic Stress in Populus trichocarpa
Source: Genes (Basel). 2021 Feb 25;12(3):334. doi: 10.3390/genes12030334 (PMC7996185; doi:10.3390/genes12030334)
Supplement: Supplementary file 1 [file genes-12-00334-s001.zip › Supplementary file 2/Supplementary file 2/APX5/model/01/model.pdb]

TITLE     SWISS-MODEL SERVER (https://swissmodel.expasy.org)
TITLE    2 APX5
EXPDTA    THEORETICAL MODEL (SWISS-MODEL SERVER)
AUTHOR    SWISS-MODEL SERVER (SEE REFERENCE IN JRNL Records)
REVDAT   1   03-NOV-20 1MOD    1       03:47
JRNL        AUTH   A.WATERHOUSE,M.BERTONI,S.BIENERT,G.STUDER,G.TAURIELLO,
JRNL        AUTH 2 R.GUMIENNY,F.T.HEER,T.A.P.DE BEER,C.REMPFER,L.BORDOLI,
JRNL        AUTH 3 R.LEPORE,T.SCHWEDE
JRNL        TITL   SWISS-MODEL: HOMOLOGY MODELLING OF PROTEIN STRUCTURES AND
JRNL        TITL 2 COMPLEXES
JRNL        REF    NUCLEIC.ACIDS.RES..           V.  46 W296  2018
JRNL        PMID   29788355
JRNL        DOI    10.1093/nar/gky427
REMARK   1
REMARK   1 REFERENCE 1
REMARK   1  AUTH   S.BIENERT,A.WATERHOUSE,T.A.P.DE BEER,G.TAURIELLO,G.STUDER,
REMARK   1  AUTH 2 L.BORDOLI,T.SCHWEDE
REMARK   1  TITL   THE SWISS-MODEL REPOSITORY - NEW FEATURES AND FUNCTIONALITY
REMARK   1  REF    NUCLEIC.ACIDS.RES..           V.  22       2017
REMARK   1  REFN                   ISSN 0305-1048
REMARK   1  PMID   27899672
REMARK   1  DOI    10.1093/nar/gkw1132
REMARK   1
REMARK   1 REFERENCE 2
REMARK   1  AUTH   N.GUEX,M.C.PEITSCH,T.SCHWEDE
REMARK   1  TITL   AUTOMATED COMPARATIVE PROTEIN STRUCTURE MODELING WITH
REMARK   1  TITL 2 SWISS-MODEL AND SWISS-PDBVIEWER: A HISTORICAL PERSPECTIVE
REMARK   1  REF    ELECTROPHORESIS               V.  30       2009
REMARK   1  REFN                   ISSN 0173-0835
REMARK   1  PMID   19517507
REMARK   1  DOI    10.1002/elps.200900140
REMARK   1
REMARK   1 REFERENCE 3
REMARK   1  AUTH   P.BENKERT,M.BIASINI,T.SCHWEDE
REMARK   1  TITL   TOWARD THE ESTIMATION OF THE ABSOLUTE QUALITY OF INDIVIDUAL
REMARK   1  TITL 2 PROTEIN STRUCTURE MODELS
REMARK   1  REF    BIOINFORMATICS                V.  27       2011
REMARK   1  REFN                   ISSN 1367-4803
REMARK   1  PMID   21134891
REMARK   1  DOI    10.1093/bioinformatics/btq662
REMARK   1
REMARK   1 REFERENCE 4
REMARK   1  AUTH   M.BERTONI,F.KIEFER,M.BIASINI,L.BORDOLI,T.SCHWEDE
REMARK   1  TITL   MODELING PROTEIN QUATERNARY STRUCTURE OF HOMO- AND
REMARK   1  TITL 2 HETERO-OLIGOMERS BEYOND BINARY INTERACTIONS BY HOMOLOGY
REMARK   1  REF    SCI.REP.                      V.   7       2017
REMARK   1  REFN                   ISSN
REMARK   1  PMID   28874689
REMARK   1  DOI    10.1038/s41598-017-09654-8
REMARK   1
REMARK   1 DISCLAIMER
REMARK   1 The SWISS-MODEL SERVER produces theoretical models for proteins.
REMARK   1 The results of any theoretical modelling procedure is
REMARK   1 NON-EXPERIMENTAL and MUST be considered with care. These models may
REMARK   1 contain significant errors. This is especially true for automated
REMARK   1 modeling since there is no human intervention during model
REMARK   1 building. Please read the header section and the logfile carefully
REMARK   1 to know what templates and alignments were used during the model
REMARK   1 building process. All information by the SWISS-MODEL SERVER is
REMARK   1 provided "AS-IS", without any warranty, expressed or implied.
REMARK   2
REMARK   2 COPYRIGHT NOTICE
REMARK   2 This SWISS-MODEL protein model is copyright. It is produced by the
REMARK   2 SWISS-MODEL server, developed by the Computational Structural
REMARK   2 Biology Group at the SIB Swiss Institute of Bioinformatics at the
REMARK   2 Biozentrum, University of Basel (https://swissmodel.expasy.org). This
REMARK   2 model is licensed under the CC BY-SA 4.0 Creative Commons
REMARK   2 Attribution-ShareAlike 4.0 International License
REMARK   2 (https://creativecommons.org/licenses/by-sa/4.0/legalcode), i.e. you
REMARK   2 can copy and redistribute the model in any medium or format,
REMARK   2 transform and build upon the model for any purpose, even
REMARK   2 commercially, under the following terms:
REMARK   2 Attribution - You must give appropriate credit, provide a link to
REMARK   2 the license, and indicate if changes were made. You may do so in any
REMARK   2 reasonable manner, but not in any way that suggests the licensor
REMARK   2 endorses you or your use. When you publish, patent or distribute
REMARK   2 results that were fully or partially based on the model, please cite
REMARK   2 the corresponding papers mentioned under JRNL.
REMARK   2 ShareAlike - If you remix, transform, or build upon the material,
REMARK   2 you must distribute your contributions under the same license as the
REMARK   2 original.
REMARK   2 No additional restrictions - you may not apply legal terms or
REMARK   2 technological measures that legally restrict others from doing
REMARK   2 anything the license permits.
REMARK   2 Find a human-readable summary of (and not a substitute for) the
REMARK   2 CC BY-SA 4.0 license at this link:
REMARK   2 https://creativecommons.org/licenses/by-sa/4.0/
REMARK   3 
REMARK   3 MODEL INFORMATION
REMARK   3  ENGIN   PROMOD3
REMARK   3  VERSN   3.1.1
REMARK   3  OSTAT   monomer
REMARK   3  OSRSN   PREDICTION
REMARK   3  QSPRD   0.000
REMARK   3  GMQE    0.45
REMARK   3  QMNV    4.1.0
REMARK   3  QMN4    0.69
REMARK   3  MODT    FALSE
REMARK   3 
REMARK   3 MODEL LIGAND 1
REMARK   3  NAME    HEM
REMARK   3  BIND    A.153
REMARK   3  BIND 2  A.154
REMARK   3  BIND 3  A.156
REMARK   3  BIND 4  A.157
REMARK   3  BIND 5  A.160
REMARK   3  BIND 6  A.258
REMARK   3  BIND 7  A.259
REMARK   3  BIND 8  A.260
REMARK   3  BIND 9  A.269
REMARK   3  BIND 10  A.273
REMARK   3  BIND 11  A.286
REMARK   3  BIND 12  A.287
REMARK   3  BIND 13  A.289
REMARK   3  BIND 14  A.290
REMARK   3  BIND 15  A.292
REMARK   3  BIND 16  A.293
REMARK   3  BIND 17  A.294
REMARK   3  BIND 18  A.295
REMARK   3  BIND 19  A.296
REMARK   3  BIND 20  A.299
REMARK   3  BIND 21  A.300
REMARK   3  BIND 22  A.302
REMARK   3  BIND 23  A.322
REMARK   3  BIND 24  A.348
REMARK   3  BIND 25  A.350
REMARK   3  BIND 26  A.378
REMARK   3  BIND 27  _.3
REMARK   3 
REMARK   3 TEMPLATE 1
REMARK   3  PDBID   1iyn
REMARK   3  CHAIN   A
REMARK   3  MMCIF   A
REMARK   3  PDBV    2020-10-24
REMARK   3  SMTLE   1iyn.1.A
REMARK   3  SMTLV   2020-11-02
REMARK   3  MTHD    X-RAY DIFFRACTION 1.60 A
REMARK   3  FOUND   HHblits
REMARK   3  GMQE    0.45
REMARK   3  SIM     0.58
REMARK   3  SID     87.54
REMARK   3  OSTAT   monomer
REMARK   3  LIGND   HEM
REMARK   3  ALN A TRG MTQRNPILLRNSLYKCACAHHIHFIQNTRRAIQPTDKTGAKSQMAQYLSQLTLSPPKS
REMARK   3  ALN A TRG QPMASLSGGAATTSRLLPSASRVRLSICSASSSLSLASSSSYSPSSLKCLRFSPLIFK
REMARK   3  ALN A TRG DQKRSSMSTVAAASDAAQLKSAREDIKELLKSKFCHPILVRLGWHDAGTYNKNIEEWP
REMARK   3  ALN A TRG KRGGANGSLRFEIELKHAANAGLVDALKLIQPIKDKYSGVTYADLFQMASAAAIEEAG
REMARK   3  ALN A TRG GPKIPMKYGRVDVSVPDECPEEGRLPDAGPPKPADHLREVFYRMGLDDKEIAALSGAH
REMARK   3  ALN A TRG TLGRSRPERSGWGKPETKYTKNGPGAPGGQSWTAEWLKFDNSYFKDIKERKDEDLLVL
REMARK   3  ALN A TRG PTDAALFEDPSFKVYAEKYAEDKEAFFKDYAEAHAKLSNLGAKFDPPEGIMLDGV---
REMARK   3  ALN A TRG -AGEKFVAAKYSSGKVVITIKLLQNVLLIINHKSSLVFRVAWMIYMAEVYVCKMFIFS
REMARK   3  ALN A TRG LFMIHCRTKKQASCFLVPFLLIIQTG
REMARK   3  ALN A TPL ----------------------------------------------------------
REMARK   3  ALN A TPL ----------------------------------------------------------
REMARK   3  ALN A TPL ------------ASDSAQLKSAREDIKELLKTKFCHPIMVRLGWHDAGTYNKNIEEWP
REMARK   3  ALN A TPL QRGGANGSLRFDVELKHGANAGLVNALNLLKPIKDKYSGVTYADLFQLASATAIEEAG
REMARK   3  ALN A TPL GPKIPMKYGRVDVTEPEQCPEEGRLPDAGPPSPAQHLRDVFYRMGLNDKEIVALSGAH
REMARK   3  ALN A TPL TLGRSRPDRSGWGKPETKYTKDGPGAPGGQSWTAQWLKFDNSYFKDIKERRDEDLLVL
REMARK   3  ALN A TPL PTDAALFEDPSFKVYAEKYAADPEAFFKDYAEAHAKLSNLGAKFGPAEGFSLEGSPAG
REMARK   3  ALN A TPL AAPEKFVAAKYSTGK-------------------------------------------
REMARK   3  ALN A TPL --------------------------
REMARK   3  ALN A OFF 1
ATOM      1  N   ALA A 129      17.881  27.807  54.906  1.00  0.89           N  
ATOM      2  CA  ALA A 129      17.989  28.652  53.666  1.00  0.89           C  
ATOM      3  C   ALA A 129      17.057  29.849  53.793  1.00  0.89           C  
ATOM      4  O   ALA A 129      15.907  29.647  54.152  1.00  0.89           O  
ATOM      5  CB  ALA A 129      17.589  27.794  52.433  1.00  0.89           C  
ATOM      6  N   SER A 130      17.534  31.099  53.558  1.00  0.85           N  
ATOM      7  CA  SER A 130      16.714  32.317  53.522  1.00  0.85           C  
ATOM      8  C   SER A 130      15.740  32.300  52.352  1.00  0.85           C  
ATOM      9  O   SER A 130      15.981  31.613  51.372  1.00  0.85           O  
ATOM     10  CB  SER A 130      17.584  33.622  53.451  1.00  0.85           C  
ATOM     11  OG  SER A 130      18.281  33.774  52.209  1.00  0.85           O  
ATOM     12  N   ASP A 131      14.623  33.059  52.410  1.00  0.94           N  
ATOM     13  CA  ASP A 131      13.650  33.126  51.325  1.00  0.94           C  
ATOM     14  C   ASP A 131      14.260  33.609  50.009  1.00  0.94           C  
ATOM     15  O   ASP A 131      14.017  33.053  48.933  1.00  0.94           O  
ATOM     16  CB  ASP A 131      12.472  34.025  51.776  1.00  0.94           C  
ATOM     17  CG  ASP A 131      11.665  33.320  52.860  1.00  0.94           C  
ATOM     18  OD1 ASP A 131      12.016  32.164  53.218  1.00  0.94           O  
ATOM     19  OD2 ASP A 131      10.718  33.959  53.370  1.00  0.94           O  
ATOM     20  N   ALA A 132      15.161  34.608  50.079  1.00  0.97           N  
ATOM     21  CA  ALA A 132      15.944  35.086  48.956  1.00  0.97           C  
ATOM     22  C   ALA A 132      16.862  34.024  48.343  1.00  0.97           C  
ATOM     23  O   ALA A 132      16.974  33.916  47.120  1.00  0.97           O  
ATOM     24  CB  ALA A 132      16.804  36.297  49.386  1.00  0.97           C  
ATOM     25  N   ALA A 133      17.536  33.198  49.175  1.00  0.94           N  
ATOM     26  CA  ALA A 133      18.326  32.054  48.752  1.00  0.94           C  
ATOM     27  C   ALA A 133      17.483  30.971  48.086  1.00  0.94           C  
ATOM     28  O   ALA A 133      17.871  30.414  47.057  1.00  0.94           O  
ATOM     29  CB  ALA A 133      19.074  31.456  49.966  1.00  0.94           C  
ATOM     30  N   GLN A 134      16.286  30.671  48.629  1.00  0.87           N  
ATOM     31  CA  GLN A 134      15.328  29.746  48.045  1.00  0.87           C  
ATOM     32  C   GLN A 134      14.833  30.167  46.667  1.00  0.87           C  
ATOM     33  O   GLN A 134      14.750  29.345  45.758  1.00  0.87           O  
ATOM     34  CB  GLN A 134      14.118  29.529  48.984  1.00  0.87           C  
ATOM     35  CG  GLN A 134      14.483  28.768  50.282  1.00  0.87           C  
ATOM     36  CD  GLN A 134      13.265  28.471  51.154  1.00  0.87           C  
ATOM     37  OE1 GLN A 134      12.249  27.931  50.677  1.00  0.87           O  
ATOM     38  NE2 GLN A 134      13.319  28.784  52.460  1.00  0.87           N  
ATOM     39  N   LEU A 135      14.540  31.466  46.454  1.00  0.96           N  
ATOM     40  CA  LEU A 135      14.239  32.023  45.141  1.00  0.96           C  
ATOM     41  C   LEU A 135      15.364  31.899  44.128  1.00  0.96           C  
ATOM     42  O   LEU A 135      15.129  31.626  42.949  1.00  0.96           O  
ATOM     43  CB  LEU A 135      13.879  33.520  45.246  1.00  0.96           C  
ATOM     44  CG  LEU A 135      12.443  33.784  45.722  1.00  0.96           C  
ATOM     45  CD1 LEU A 135      12.276  35.268  46.073  1.00  0.96           C  
ATOM     46  CD2 LEU A 135      11.417  33.379  44.648  1.00  0.96           C  
ATOM     47  N   LYS A 136      16.626  32.091  44.553  1.00  0.89           N  
ATOM     48  CA  LYS A 136      17.786  31.823  43.721  1.00  0.89           C  
ATOM     49  C   LYS A 136      17.940  30.366  43.331  1.00  0.89           C  
ATOM     50  O   LYS A 136      18.179  30.067  42.164  1.00  0.89           O  
ATOM     51  CB  LYS A 136      19.091  32.269  44.408  1.00  0.89           C  
ATOM     52  CG  LYS A 136      19.164  33.787  44.581  1.00  0.89           C  
ATOM     53  CD  LYS A 136      20.488  34.222  45.222  1.00  0.89           C  
ATOM     54  CE  LYS A 136      20.576  35.741  45.385  1.00  0.89           C  
ATOM     55  NZ  LYS A 136      21.892  36.153  45.919  1.00  0.89           N  
ATOM     56  N   SER A 137      17.763  29.431  44.282  1.00  0.89           N  
ATOM     57  CA  SER A 137      17.735  27.998  44.009  1.00  0.89           C  
ATOM     58  C   SER A 137      16.597  27.600  43.089  1.00  0.89           C  
ATOM     59  O   SER A 137      16.797  26.845  42.134  1.00  0.89           O  
ATOM     60  CB  SER A 137      17.600  27.157  45.299  1.00  0.89           C  
ATOM     61  OG  SER A 137      18.700  27.362  46.186  1.00  0.89           O  
ATOM     62  N   ALA A 138      15.383  28.147  43.291  1.00  0.96           N  
ATOM     63  CA  ALA A 138      14.249  27.964  42.408  1.00  0.96           C  
ATOM     64  C   ALA A 138      14.511  28.451  40.992  1.00  0.96           C  
ATOM     65  O   ALA A 138      14.128  27.802  40.021  1.00  0.96           O  
ATOM     66  CB  ALA A 138      13.018  28.709  42.970  1.00  0.96           C  
ATOM     67  N   ARG A 139      15.207  29.594  40.832  1.00  0.88           N  
ATOM     68  CA  ARG A 139      15.679  30.084  39.550  1.00  0.88           C  
ATOM     69  C   ARG A 139      16.606  29.112  38.832  1.00  0.88           C  
ATOM     70  O   ARG A 139      16.440  28.899  37.631  1.00  0.88           O  
ATOM     71  CB  ARG A 139      16.379  31.462  39.690  1.00  0.88           C  
ATOM     72  CG  ARG A 139      16.967  31.984  38.358  1.00  0.88           C  
ATOM     73  CD  ARG A 139      17.193  33.494  38.279  1.00  0.88           C  
ATOM     74  NE  ARG A 139      18.195  33.888  39.305  1.00  0.88           N  
ATOM     75  CZ  ARG A 139      18.398  35.167  39.647  1.00  0.88           C  
ATOM     76  NH1 ARG A 139      17.774  36.163  39.020  1.00  0.88           N  
ATOM     77  NH2 ARG A 139      19.281  35.472  40.590  1.00  0.88           N  
ATOM     78  N   GLU A 140      17.563  28.471  39.529  1.00  0.85           N  
ATOM     79  CA  GLU A 140      18.434  27.452  38.961  1.00  0.85           C  
ATOM     80  C   GLU A 140      17.669  26.241  38.438  1.00  0.85           C  
ATOM     81  O   GLU A 140      17.863  25.830  37.286  1.00  0.85           O  
ATOM     82  CB  GLU A 140      19.500  27.021  40.002  1.00  0.85           C  
ATOM     83  CG  GLU A 140      20.528  28.140  40.334  1.00  0.85           C  
ATOM     84  CD  GLU A 140      21.149  28.754  39.076  1.00  0.85           C  
ATOM     85  OE1 GLU A 140      20.994  29.992  38.867  1.00  0.85           O  
ATOM     86  OE2 GLU A 140      21.754  28.005  38.266  1.00  0.85           O  
ATOM     87  N   ASP A 141      16.700  25.718  39.222  1.00  0.89           N  
ATOM     88  CA  ASP A 141      15.781  24.668  38.815  1.00  0.89           C  
ATOM     89  C   ASP A 141      14.933  25.058  37.590  1.00  0.89           C  
ATOM     90  O   ASP A 141      14.711  24.269  36.668  1.00  0.89           O  
ATOM     91  CB  ASP A 141      14.759  24.337  39.939  1.00  0.89           C  
ATOM     92  CG  ASP A 141      15.257  23.557  41.144  1.00  0.89           C  
ATOM     93  OD1 ASP A 141      14.346  22.968  41.797  1.00  0.89           O  
ATOM     94  OD2 ASP A 141      16.475  23.475  41.413  1.00  0.89           O  
ATOM     95  N   ILE A 142      14.431  26.313  37.531  1.00  0.92           N  
ATOM     96  CA  ILE A 142      13.730  26.858  36.367  1.00  0.92           C  
ATOM     97  C   ILE A 142      14.622  26.886  35.143  1.00  0.92           C  
ATOM     98  O   ILE A 142      14.214  26.466  34.061  1.00  0.92           O  
ATOM     99  CB  ILE A 142      13.175  28.264  36.613  1.00  0.92           C  
ATOM    100  CG1 ILE A 142      12.065  28.215  37.685  1.00  0.92           C  
ATOM    101  CG2 ILE A 142      12.632  28.909  35.308  1.00  0.92           C  
ATOM    102  CD1 ILE A 142      11.725  29.599  38.246  1.00  0.92           C  
ATOM    103  N   LYS A 143      15.883  27.333  35.260  1.00  0.87           N  
ATOM    104  CA  LYS A 143      16.813  27.327  34.148  1.00  0.87           C  
ATOM    105  C   LYS A 143      17.092  25.928  33.624  1.00  0.87           C  
ATOM    106  O   LYS A 143      17.070  25.702  32.417  1.00  0.87           O  
ATOM    107  CB  LYS A 143      18.134  28.018  34.531  1.00  0.87           C  
ATOM    108  CG  LYS A 143      17.951  29.516  34.808  1.00  0.87           C  
ATOM    109  CD  LYS A 143      19.211  30.149  35.409  1.00  0.87           C  
ATOM    110  CE  LYS A 143      20.338  30.289  34.389  1.00  0.87           C  
ATOM    111  NZ  LYS A 143      21.486  30.943  35.037  1.00  0.87           N  
ATOM    112  N   GLU A 144      17.291  24.933  34.512  1.00  0.84           N  
ATOM    113  CA  GLU A 144      17.387  23.531  34.135  1.00  0.84           C  
ATOM    114  C   GLU A 144      16.140  23.024  33.404  1.00  0.84           C  
ATOM    115  O   GLU A 144      16.232  22.414  32.335  1.00  0.84           O  
ATOM    116  CB  GLU A 144      17.643  22.666  35.395  1.00  0.84           C  
ATOM    117  CG  GLU A 144      17.619  21.141  35.119  1.00  0.84           C  
ATOM    118  CD  GLU A 144      17.827  20.296  36.372  1.00  0.84           C  
ATOM    119  OE1 GLU A 144      16.999  20.427  37.308  1.00  0.84           O  
ATOM    120  OE2 GLU A 144      18.770  19.465  36.360  1.00  0.84           O  
ATOM    121  N   LEU A 145      14.934  23.342  33.914  1.00  0.91           N  
ATOM    122  CA  LEU A 145      13.650  23.023  33.309  1.00  0.91           C  
ATOM    123  C   LEU A 145      13.449  23.607  31.912  1.00  0.91           C  
ATOM    124  O   LEU A 145      12.928  22.955  31.000  1.00  0.91           O  
ATOM    125  CB  LEU A 145      12.526  23.559  34.229  1.00  0.91           C  
ATOM    126  CG  LEU A 145      11.091  23.221  33.787  1.00  0.91           C  
ATOM    127  CD1 LEU A 145      10.804  21.716  33.911  1.00  0.91           C  
ATOM    128  CD2 LEU A 145      10.084  24.066  34.584  1.00  0.91           C  
ATOM    129  N   LEU A 146      13.863  24.861  31.691  1.00  0.94           N  
ATOM    130  CA  LEU A 146      13.857  25.523  30.399  1.00  0.94           C  
ATOM    131  C   LEU A 146      14.787  24.928  29.371  1.00  0.94           C  
ATOM    132  O   LEU A 146      14.440  24.823  28.194  1.00  0.94           O  
ATOM    133  CB  LEU A 146      14.226  27.005  30.565  1.00  0.94           C  
ATOM    134  CG  LEU A 146      13.155  27.771  31.344  1.00  0.94           C  
ATOM    135  CD1 LEU A 146      13.658  29.155  31.768  1.00  0.94           C  
ATOM    136  CD2 LEU A 146      11.904  27.882  30.477  1.00  0.94           C  
ATOM    137  N   LYS A 147      15.993  24.520  29.802  1.00  0.87           N  
ATOM    138  CA  LYS A 147      16.952  23.801  28.988  1.00  0.87           C  
ATOM    139  C   LYS A 147      16.482  22.407  28.599  1.00  0.87           C  
ATOM    140  O   LYS A 147      16.829  21.913  27.526  1.00  0.87           O  
ATOM    141  CB  LYS A 147      18.310  23.669  29.717  1.00  0.87           C  
ATOM    142  CG  LYS A 147      19.020  25.011  29.949  1.00  0.87           C  
ATOM    143  CD  LYS A 147      20.283  24.853  30.817  1.00  0.87           C  
ATOM    144  CE  LYS A 147      20.850  26.167  31.378  1.00  0.87           C  
ATOM    145  NZ  LYS A 147      21.089  27.127  30.281  1.00  0.87           N  
ATOM    146  N   SER A 148      15.720  21.722  29.478  1.00  0.87           N  
ATOM    147  CA  SER A 148      15.223  20.375  29.241  1.00  0.87           C  
ATOM    148  C   SER A 148      13.921  20.316  28.462  1.00  0.87           C  
ATOM    149  O   SER A 148      13.743  19.461  27.596  1.00  0.87           O  
ATOM    150  CB  SER A 148      15.097  19.539  30.553  1.00  0.87           C  
ATOM    151  OG  SER A 148      14.058  19.948  31.447  1.00  0.87           O  
ATOM    152  N   LYS A 149      12.951  21.208  28.761  1.00  0.86           N  
ATOM    153  CA  LYS A 149      11.612  21.102  28.204  1.00  0.86           C  
ATOM    154  C   LYS A 149      11.250  22.169  27.204  1.00  0.86           C  
ATOM    155  O   LYS A 149      10.207  22.068  26.556  1.00  0.86           O  
ATOM    156  CB  LYS A 149      10.541  21.175  29.324  1.00  0.86           C  
ATOM    157  CG  LYS A 149      10.748  20.188  30.485  1.00  0.86           C  
ATOM    158  CD  LYS A 149      10.951  18.720  30.050  1.00  0.86           C  
ATOM    159  CE  LYS A 149       9.800  17.772  30.370  1.00  0.86           C  
ATOM    160  NZ  LYS A 149       9.770  17.550  31.825  1.00  0.86           N  
ATOM    161  N   PHE A 150      12.088  23.209  27.043  1.00  0.90           N  
ATOM    162  CA  PHE A 150      11.894  24.268  26.066  1.00  0.90           C  
ATOM    163  C   PHE A 150      10.582  25.038  26.271  1.00  0.90           C  
ATOM    164  O   PHE A 150       9.934  25.518  25.339  1.00  0.90           O  
ATOM    165  CB  PHE A 150      12.058  23.761  24.607  1.00  0.90           C  
ATOM    166  CG  PHE A 150      13.393  23.092  24.405  1.00  0.90           C  
ATOM    167  CD1 PHE A 150      13.558  21.718  24.656  1.00  0.90           C  
ATOM    168  CD2 PHE A 150      14.491  23.825  23.931  1.00  0.90           C  
ATOM    169  CE1 PHE A 150      14.789  21.092  24.437  1.00  0.90           C  
ATOM    170  CE2 PHE A 150      15.720  23.198  23.690  1.00  0.90           C  
ATOM    171  CZ  PHE A 150      15.870  21.830  23.945  1.00  0.90           C  
ATOM    172  N   CYS A 151      10.191  25.229  27.548  1.00  0.93           N  
ATOM    173  CA  CYS A 151       8.878  25.681  27.968  1.00  0.93           C  
ATOM    174  C   CYS A 151       8.852  27.169  28.299  1.00  0.93           C  
ATOM    175  O   CYS A 151       7.946  27.659  28.969  1.00  0.93           O  
ATOM    176  CB  CYS A 151       8.352  24.823  29.158  1.00  0.93           C  
ATOM    177  SG  CYS A 151       9.477  24.731  30.587  1.00  0.93           S  
ATOM    178  N   HIS A 152       9.821  27.952  27.774  1.00  0.95           N  
ATOM    179  CA  HIS A 152       9.917  29.403  27.941  1.00  0.95           C  
ATOM    180  C   HIS A 152       8.629  30.158  27.600  1.00  0.95           C  
ATOM    181  O   HIS A 152       8.217  30.992  28.405  1.00  0.95           O  
ATOM    182  CB  HIS A 152      11.110  30.040  27.158  1.00  0.95           C  
ATOM    183  CG  HIS A 152      12.356  29.212  27.102  1.00  0.95           C  
ATOM    184  ND1 HIS A 152      13.528  29.761  27.535  1.00  0.95           N  
ATOM    185  CD2 HIS A 152      12.578  27.958  26.598  1.00  0.95           C  
ATOM    186  CE1 HIS A 152      14.459  28.851  27.296  1.00  0.95           C  
ATOM    187  NE2 HIS A 152      13.924  27.746  26.742  1.00  0.95           N  
ATOM    188  N   PRO A 153       7.900  29.908  26.505  1.00  0.97           N  
ATOM    189  CA  PRO A 153       6.707  30.680  26.189  1.00  0.97           C  
ATOM    190  C   PRO A 153       5.541  30.503  27.148  1.00  0.97           C  
ATOM    191  O   PRO A 153       4.825  31.463  27.422  1.00  0.97           O  
ATOM    192  CB  PRO A 153       6.300  30.169  24.805  1.00  0.97           C  
ATOM    193  CG  PRO A 153       7.615  29.699  24.185  1.00  0.97           C  
ATOM    194  CD  PRO A 153       8.297  29.057  25.377  1.00  0.97           C  
ATOM    195  N   ILE A 154       5.290  29.264  27.634  1.00  0.96           N  
ATOM    196  CA  ILE A 154       4.186  28.983  28.547  1.00  0.96           C  
ATOM    197  C   ILE A 154       4.378  29.637  29.904  1.00  0.96           C  
ATOM    198  O   ILE A 154       3.419  30.125  30.503  1.00  0.96           O  
ATOM    199  CB  ILE A 154       3.797  27.503  28.658  1.00  0.96           C  
ATOM    200  CG1 ILE A 154       2.309  27.396  29.086  1.00  0.96           C  
ATOM    201  CG2 ILE A 154       4.764  26.710  29.575  1.00  0.96           C  
ATOM    202  CD1 ILE A 154       1.770  25.962  29.075  1.00  0.96           C  
ATOM    203  N   LEU A 155       5.628  29.703  30.411  1.00  0.97           N  
ATOM    204  CA  LEU A 155       5.971  30.377  31.651  1.00  0.97           C  
ATOM    205  C   LEU A 155       5.730  31.874  31.594  1.00  0.97           C  
ATOM    206  O   LEU A 155       5.203  32.463  32.539  1.00  0.97           O  
ATOM    207  CB  LEU A 155       7.434  30.111  32.051  1.00  0.97           C  
ATOM    208  CG  LEU A 155       7.761  28.645  32.397  1.00  0.97           C  
ATOM    209  CD1 LEU A 155       9.235  28.612  32.803  1.00  0.97           C  
ATOM    210  CD2 LEU A 155       6.854  28.016  33.474  1.00  0.97           C  
ATOM    211  N   VAL A 156       6.063  32.524  30.456  1.00  0.99           N  
ATOM    212  CA  VAL A 156       5.739  33.927  30.222  1.00  0.99           C  
ATOM    213  C   VAL A 156       4.240  34.170  30.235  1.00  0.99           C  
ATOM    214  O   VAL A 156       3.743  35.069  30.922  1.00  0.99           O  
ATOM    215  CB  VAL A 156       6.346  34.447  28.919  1.00  0.99           C  
ATOM    216  CG1 VAL A 156       5.957  35.925  28.668  1.00  0.99           C  
ATOM    217  CG2 VAL A 156       7.879  34.327  29.025  1.00  0.99           C  
ATOM    218  N   ARG A 157       3.470  33.314  29.533  1.00  0.89           N  
ATOM    219  CA  ARG A 157       2.019  33.367  29.499  1.00  0.89           C  
ATOM    220  C   ARG A 157       1.364  33.154  30.858  1.00  0.89           C  
ATOM    221  O   ARG A 157       0.428  33.872  31.220  1.00  0.89           O  
ATOM    222  CB  ARG A 157       1.475  32.329  28.490  1.00  0.89           C  
ATOM    223  CG  ARG A 157      -0.041  32.437  28.212  1.00  0.89           C  
ATOM    224  CD  ARG A 157      -0.492  31.429  27.148  1.00  0.89           C  
ATOM    225  NE  ARG A 157      -2.001  31.335  27.181  1.00  0.89           N  
ATOM    226  CZ  ARG A 157      -2.722  30.210  27.246  1.00  0.89           C  
ATOM    227  NH1 ARG A 157      -2.167  29.016  27.388  1.00  0.89           N  
ATOM    228  NH2 ARG A 157      -4.049  30.230  27.319  1.00  0.89           N  
ATOM    229  N   LEU A 158       1.866  32.193  31.658  1.00  0.95           N  
ATOM    230  CA  LEU A 158       1.428  31.923  33.018  1.00  0.95           C  
ATOM    231  C   LEU A 158       1.610  33.113  33.953  1.00  0.95           C  
ATOM    232  O   LEU A 158       0.693  33.497  34.685  1.00  0.95           O  
ATOM    233  CB  LEU A 158       2.241  30.728  33.588  1.00  0.95           C  
ATOM    234  CG  LEU A 158       1.819  30.267  35.002  1.00  0.95           C  
ATOM    235  CD1 LEU A 158       0.436  29.593  34.996  1.00  0.95           C  
ATOM    236  CD2 LEU A 158       2.883  29.350  35.630  1.00  0.95           C  
ATOM    237  N   GLY A 159       2.784  33.777  33.928  1.00  0.99           N  
ATOM    238  CA  GLY A 159       3.040  34.944  34.769  1.00  0.99           C  
ATOM    239  C   GLY A 159       2.222  36.165  34.403  1.00  0.99           C  
ATOM    240  O   GLY A 159       1.756  36.901  35.265  1.00  0.99           O  
ATOM    241  N   TRP A 160       2.001  36.383  33.090  1.00  0.93           N  
ATOM    242  CA  TRP A 160       1.101  37.398  32.556  1.00  0.93           C  
ATOM    243  C   TRP A 160      -0.359  37.144  32.935  1.00  0.93           C  
ATOM    244  O   TRP A 160      -1.057  38.070  33.344  1.00  0.93           O  
ATOM    245  CB  TRP A 160       1.353  37.564  31.013  1.00  0.93           C  
ATOM    246  CG  TRP A 160       0.189  37.812  30.029  1.00  0.93           C  
ATOM    247  CD1 TRP A 160      -0.141  37.033  28.951  1.00  0.93           C  
ATOM    248  CD2 TRP A 160      -0.738  38.902  30.053  1.00  0.93           C  
ATOM    249  NE1 TRP A 160      -1.212  37.583  28.292  1.00  0.93           N  
ATOM    250  CE2 TRP A 160      -1.620  38.717  28.930  1.00  0.93           C  
ATOM    251  CE3 TRP A 160      -0.910  39.987  30.893  1.00  0.93           C  
ATOM    252  CZ2 TRP A 160      -2.635  39.613  28.690  1.00  0.93           C  
ATOM    253  CZ3 TRP A 160      -1.932  40.900  30.628  1.00  0.93           C  
ATOM    254  CH2 TRP A 160      -2.795  40.715  29.533  1.00  0.93           C  
ATOM    255  N   HIS A 161      -0.868  35.899  32.867  1.00  0.93           N  
ATOM    256  CA  HIS A 161      -2.254  35.593  33.191  1.00  0.93           C  
ATOM    257  C   HIS A 161      -2.593  35.678  34.681  1.00  0.93           C  
ATOM    258  O   HIS A 161      -3.745  35.944  35.002  1.00  0.93           O  
ATOM    259  CB  HIS A 161      -2.718  34.271  32.521  1.00  0.93           C  
ATOM    260  CG  HIS A 161      -2.973  34.437  31.039  1.00  0.93           C  
ATOM    261  ND1 HIS A 161      -3.729  33.529  30.341  1.00  0.93           N  
ATOM    262  CD2 HIS A 161      -2.757  35.541  30.265  1.00  0.93           C  
ATOM    263  CE1 HIS A 161      -3.992  34.091  29.174  1.00  0.93           C  
ATOM    264  NE2 HIS A 161      -3.422  35.300  29.093  1.00  0.93           N  
ATOM    265  N   ASP A 162      -1.617  35.538  35.621  1.00  0.95           N  
ATOM    266  CA  ASP A 162      -1.830  35.856  37.037  1.00  0.95           C  
ATOM    267  C   ASP A 162      -1.950  37.374  37.213  1.00  0.95           C  
ATOM    268  O   ASP A 162      -2.943  37.924  37.709  1.00  0.95           O  
ATOM    269  CB  ASP A 162      -0.632  35.255  37.861  1.00  0.95           C  
ATOM    270  CG  ASP A 162      -0.863  35.079  39.364  1.00  0.95           C  
ATOM    271  OD1 ASP A 162       0.004  35.546  40.151  1.00  0.95           O  
ATOM    272  OD2 ASP A 162      -1.830  34.392  39.764  1.00  0.95           O  
ATOM    273  N   ALA A 163      -0.969  38.127  36.689  1.00  0.98           N  
ATOM    274  CA  ALA A 163      -0.887  39.566  36.806  1.00  0.98           C  
ATOM    275  C   ALA A 163      -1.971  40.358  36.062  1.00  0.98           C  
ATOM    276  O   ALA A 163      -2.404  41.431  36.478  1.00  0.98           O  
ATOM    277  CB  ALA A 163       0.504  40.034  36.370  1.00  0.98           C  
ATOM    278  N   GLY A 164      -2.457  39.825  34.924  1.00  0.98           N  
ATOM    279  CA  GLY A 164      -3.335  40.508  33.986  1.00  0.98           C  
ATOM    280  C   GLY A 164      -4.776  40.629  34.420  1.00  0.98           C  
ATOM    281  O   GLY A 164      -5.599  41.236  33.736  1.00  0.98           O  
ATOM    282  N   THR A 165      -5.131  40.077  35.596  1.00  0.97           N  
ATOM    283  CA  THR A 165      -6.457  40.205  36.186  1.00  0.97           C  
ATOM    284  C   THR A 165      -6.545  41.412  37.097  1.00  0.97           C  
ATOM    285  O   THR A 165      -7.588  41.672  37.691  1.00  0.97           O  
ATOM    286  CB  THR A 165      -6.909  38.990  36.997  1.00  0.97           C  
ATOM    287  OG1 THR A 165      -6.094  38.745  38.138  1.00  0.97           O  
ATOM    288  CG2 THR A 165      -6.847  37.746  36.111  1.00  0.97           C  
ATOM    289  N   TYR A 166      -5.462  42.215  37.204  1.00  0.93           N  
ATOM    290  CA  TYR A 166      -5.483  43.437  37.978  1.00  0.93           C  
ATOM    291  C   TYR A 166      -6.522  44.458  37.500  1.00  0.93           C  
ATOM    292  O   TYR A 166      -6.698  44.727  36.321  1.00  0.93           O  
ATOM    293  CB  TYR A 166      -4.072  44.059  38.079  1.00  0.93           C  
ATOM    294  CG  TYR A 166      -4.054  45.292  38.949  1.00  0.93           C  
ATOM    295  CD1 TYR A 166      -4.372  45.255  40.316  1.00  0.93           C  
ATOM    296  CD2 TYR A 166      -3.756  46.527  38.370  1.00  0.93           C  
ATOM    297  CE1 TYR A 166      -4.282  46.420  41.095  1.00  0.93           C  
ATOM    298  CE2 TYR A 166      -3.601  47.676  39.150  1.00  0.93           C  
ATOM    299  CZ  TYR A 166      -3.837  47.613  40.523  1.00  0.93           C  
ATOM    300  OH  TYR A 166      -3.643  48.746  41.333  1.00  0.93           O  
ATOM    301  N   ASN A 167      -7.233  45.050  38.478  1.00  0.93           N  
ATOM    302  CA  ASN A 167      -8.109  46.166  38.286  1.00  0.93           C  
ATOM    303  C   ASN A 167      -7.614  47.250  39.234  1.00  0.93           C  
ATOM    304  O   ASN A 167      -7.653  47.092  40.439  1.00  0.93           O  
ATOM    305  CB  ASN A 167      -9.571  45.723  38.599  1.00  0.93           C  
ATOM    306  CG  ASN A 167     -10.561  46.769  38.133  1.00  0.93           C  
ATOM    307  OD1 ASN A 167     -10.204  47.953  37.991  1.00  0.93           O  
ATOM    308  ND2 ASN A 167     -11.814  46.387  37.834  1.00  0.93           N  
ATOM    309  N   LYS A 168      -7.154  48.391  38.668  1.00  0.90           N  
ATOM    310  CA  LYS A 168      -6.668  49.536  39.412  1.00  0.90           C  
ATOM    311  C   LYS A 168      -7.750  50.314  40.135  1.00  0.90           C  
ATOM    312  O   LYS A 168      -7.441  51.231  40.887  1.00  0.90           O  
ATOM    313  CB  LYS A 168      -5.964  50.551  38.459  1.00  0.90           C  
ATOM    314  CG  LYS A 168      -6.935  51.337  37.548  1.00  0.90           C  
ATOM    315  CD  LYS A 168      -6.239  52.369  36.647  1.00  0.90           C  
ATOM    316  CE  LYS A 168      -7.180  53.067  35.663  1.00  0.90           C  
ATOM    317  NZ  LYS A 168      -8.250  53.713  36.435  1.00  0.90           N  
ATOM    318  N   ASN A 169      -9.038  50.038  39.840  1.00  0.87           N  
ATOM    319  CA  ASN A 169     -10.179  50.702  40.430  1.00  0.87           C  
ATOM    320  C   ASN A 169     -10.737  49.909  41.591  1.00  0.87           C  
ATOM    321  O   ASN A 169     -11.796  50.246  42.110  1.00  0.87           O  
ATOM    322  CB  ASN A 169     -11.332  50.791  39.393  1.00  0.87           C  
ATOM    323  CG  ASN A 169     -10.901  51.533  38.152  1.00  0.87           C  
ATOM    324  OD1 ASN A 169     -10.945  51.087  36.996  1.00  0.87           O  
ATOM    325  ND2 ASN A 169     -10.497  52.799  38.355  1.00  0.87           N  
ATOM    326  N   ILE A 170     -10.072  48.802  41.963  1.00  0.89           N  
ATOM    327  CA  ILE A 170     -10.381  48.066  43.166  1.00  0.89           C  
ATOM    328  C   ILE A 170      -9.178  48.196  44.089  1.00  0.89           C  
ATOM    329  O   ILE A 170      -8.070  47.789  43.766  1.00  0.89           O  
ATOM    330  CB  ILE A 170     -10.643  46.585  42.891  1.00  0.89           C  
ATOM    331  CG1 ILE A 170     -11.815  46.386  41.885  1.00  0.89           C  
ATOM    332  CG2 ILE A 170     -10.873  45.859  44.241  1.00  0.89           C  
ATOM    333  CD1 ILE A 170     -12.186  44.918  41.612  1.00  0.89           C  
ATOM    334  N   GLU A 171      -9.389  48.765  45.289  1.00  0.82           N  
ATOM    335  CA  GLU A 171      -8.332  49.077  46.217  1.00  0.82           C  
ATOM    336  C   GLU A 171      -7.786  47.830  46.935  1.00  0.82           C  
ATOM    337  O   GLU A 171      -6.581  47.608  47.065  1.00  0.82           O  
ATOM    338  CB  GLU A 171      -8.877  50.139  47.213  1.00  0.82           C  
ATOM    339  CG  GLU A 171      -8.918  51.584  46.621  1.00  0.82           C  
ATOM    340  CD  GLU A 171      -9.761  51.759  45.353  1.00  0.82           C  
ATOM    341  OE1 GLU A 171     -10.990  51.515  45.427  1.00  0.82           O  
ATOM    342  OE2 GLU A 171      -9.175  52.157  44.313  1.00  0.82           O  
ATOM    343  N   GLU A 172      -8.713  46.965  47.414  1.00  0.82           N  
ATOM    344  CA  GLU A 172      -8.447  45.854  48.315  1.00  0.82           C  
ATOM    345  C   GLU A 172      -7.699  44.667  47.723  1.00  0.82           C  
ATOM    346  O   GLU A 172      -7.963  44.184  46.626  1.00  0.82           O  
ATOM    347  CB  GLU A 172      -9.693  45.305  49.074  1.00  0.82           C  
ATOM    348  CG  GLU A 172     -10.780  46.347  49.444  1.00  0.82           C  
ATOM    349  CD  GLU A 172     -11.652  46.709  48.245  1.00  0.82           C  
ATOM    350  OE1 GLU A 172     -12.441  45.845  47.778  1.00  0.82           O  
ATOM    351  OE2 GLU A 172     -11.491  47.846  47.747  1.00  0.82           O  
ATOM    352  N   TRP A 173      -6.747  44.107  48.497  1.00  0.79           N  
ATOM    353  CA  TRP A 173      -6.100  42.859  48.151  1.00  0.79           C  
ATOM    354  C   TRP A 173      -6.921  41.718  48.750  1.00  0.79           C  
ATOM    355  O   TRP A 173      -7.238  41.819  49.933  1.00  0.79           O  
ATOM    356  CB  TRP A 173      -4.665  42.836  48.746  1.00  0.79           C  
ATOM    357  CG  TRP A 173      -3.779  41.667  48.315  1.00  0.79           C  
ATOM    358  CD1 TRP A 173      -2.927  41.613  47.251  1.00  0.79           C  
ATOM    359  CD2 TRP A 173      -3.711  40.395  48.965  1.00  0.79           C  
ATOM    360  NE1 TRP A 173      -2.310  40.390  47.206  1.00  0.79           N  
ATOM    361  CE2 TRP A 173      -2.767  39.609  48.228  1.00  0.79           C  
ATOM    362  CE3 TRP A 173      -4.375  39.854  50.056  1.00  0.79           C  
ATOM    363  CZ2 TRP A 173      -2.496  38.313  48.604  1.00  0.79           C  
ATOM    364  CZ3 TRP A 173      -4.126  38.523  50.398  1.00  0.79           C  
ATOM    365  CH2 TRP A 173      -3.181  37.765  49.692  1.00  0.79           C  
ATOM    366  N   PRO A 174      -7.305  40.648  48.064  1.00  0.96           N  
ATOM    367  CA  PRO A 174      -6.816  40.256  46.748  1.00  0.96           C  
ATOM    368  C   PRO A 174      -7.885  40.508  45.700  1.00  0.96           C  
ATOM    369  O   PRO A 174      -7.692  40.122  44.559  1.00  0.96           O  
ATOM    370  CB  PRO A 174      -6.589  38.758  46.902  1.00  0.96           C  
ATOM    371  CG  PRO A 174      -7.713  38.327  47.836  1.00  0.96           C  
ATOM    372  CD  PRO A 174      -7.803  39.489  48.814  1.00  0.96           C  
ATOM    373  N   LYS A 175      -8.999  41.197  46.058  1.00  0.88           N  
ATOM    374  CA  LYS A 175     -10.146  41.462  45.194  1.00  0.88           C  
ATOM    375  C   LYS A 175      -9.771  42.173  43.898  1.00  0.88           C  
ATOM    376  O   LYS A 175     -10.325  41.919  42.816  1.00  0.88           O  
ATOM    377  CB  LYS A 175     -11.200  42.312  45.945  1.00  0.88           C  
ATOM    378  CG  LYS A 175     -12.474  42.544  45.114  1.00  0.88           C  
ATOM    379  CD  LYS A 175     -13.477  43.429  45.854  1.00  0.88           C  
ATOM    380  CE  LYS A 175     -14.676  43.872  45.019  1.00  0.88           C  
ATOM    381  NZ  LYS A 175     -15.540  44.730  45.857  1.00  0.88           N  
ATOM    382  N   ARG A 176      -8.765  43.060  43.980  1.00  0.88           N  
ATOM    383  CA  ARG A 176      -8.145  43.736  42.862  1.00  0.88           C  
ATOM    384  C   ARG A 176      -7.497  42.826  41.831  1.00  0.88           C  
ATOM    385  O   ARG A 176      -7.271  43.256  40.701  1.00  0.88           O  
ATOM    386  CB  ARG A 176      -7.132  44.788  43.375  1.00  0.88           C  
ATOM    387  CG  ARG A 176      -5.866  44.277  44.093  1.00  0.88           C  
ATOM    388  CD  ARG A 176      -5.266  45.403  44.940  1.00  0.88           C  
ATOM    389  NE  ARG A 176      -3.983  44.914  45.540  1.00  0.88           N  
ATOM    390  CZ  ARG A 176      -3.364  45.551  46.541  1.00  0.88           C  
ATOM    391  NH1 ARG A 176      -3.925  46.585  47.159  1.00  0.88           N  
ATOM    392  NH2 ARG A 176      -2.155  45.149  46.925  1.00  0.88           N  
ATOM    393  N   GLY A 177      -7.235  41.537  42.147  1.00  0.99           N  
ATOM    394  CA  GLY A 177      -6.525  40.596  41.287  1.00  0.99           C  
ATOM    395  C   GLY A 177      -5.074  40.942  41.143  1.00  0.99           C  
ATOM    396  O   GLY A 177      -4.510  41.676  41.947  1.00  0.99           O  
ATOM    397  N   GLY A 178      -4.432  40.396  40.097  1.00  0.98           N  
ATOM    398  CA  GLY A 178      -3.025  40.629  39.861  1.00  0.98           C  
ATOM    399  C   GLY A 178      -2.174  39.549  40.450  1.00  0.98           C  
ATOM    400  O   GLY A 178      -2.658  38.491  40.819  1.00  0.98           O  
ATOM    401  N   ALA A 179      -0.854  39.800  40.524  1.00  0.98           N  
ATOM    402  CA  ALA A 179       0.158  38.828  40.873  1.00  0.98           C  
ATOM    403  C   ALA A 179       0.101  38.408  42.344  1.00  0.98           C  
ATOM    404  O   ALA A 179       0.808  38.938  43.197  1.00  0.98           O  
ATOM    405  CB  ALA A 179       1.552  39.403  40.536  1.00  0.98           C  
ATOM    406  N   ASN A 180      -0.777  37.442  42.667  1.00  0.94           N  
ATOM    407  CA  ASN A 180      -0.996  36.980  44.014  1.00  0.94           C  
ATOM    408  C   ASN A 180      -1.095  35.459  44.041  1.00  0.94           C  
ATOM    409  O   ASN A 180      -1.440  34.875  45.070  1.00  0.94           O  
ATOM    410  CB  ASN A 180      -2.243  37.700  44.625  1.00  0.94           C  
ATOM    411  CG  ASN A 180      -3.517  37.433  43.844  1.00  0.94           C  
ATOM    412  OD1 ASN A 180      -3.652  36.352  43.249  1.00  0.94           O  
ATOM    413  ND2 ASN A 180      -4.506  38.341  43.857  1.00  0.94           N  
ATOM    414  N   GLY A 181      -0.784  34.759  42.922  1.00  0.97           N  
ATOM    415  CA  GLY A 181      -0.681  33.313  42.935  1.00  0.97           C  
ATOM    416  C   GLY A 181      -2.018  32.614  42.931  1.00  0.97           C  
ATOM    417  O   GLY A 181      -2.082  31.418  43.203  1.00  0.97           O  
ATOM    418  N   SER A 182      -3.129  33.347  42.659  1.00  0.97           N  
ATOM    419  CA  SER A 182      -4.500  32.857  42.575  1.00  0.97           C  
ATOM    420  C   SER A 182      -4.690  31.906  41.424  1.00  0.97           C  
ATOM    421  O   SER A 182      -5.376  30.888  41.556  1.00  0.97           O  
ATOM    422  CB  SER A 182      -5.600  33.970  42.587  1.00  0.97           C  
ATOM    423  OG  SER A 182      -5.524  34.978  41.577  1.00  0.97           O  
ATOM    424  N   LEU A 183      -3.981  32.157  40.305  1.00  0.93           N  
ATOM    425  CA  LEU A 183      -3.965  31.335  39.108  1.00  0.93           C  
ATOM    426  C   LEU A 183      -3.564  29.872  39.307  1.00  0.93           C  
ATOM    427  O   LEU A 183      -3.800  29.008  38.463  1.00  0.93           O  
ATOM    428  CB  LEU A 183      -3.041  31.989  38.053  1.00  0.93           C  
ATOM    429  CG  LEU A 183      -3.047  31.320  36.660  1.00  0.93           C  
ATOM    430  CD1 LEU A 183      -4.470  31.196  36.085  1.00  0.93           C  
ATOM    431  CD2 LEU A 183      -2.167  32.108  35.688  1.00  0.93           C  
ATOM    432  N   ARG A 184      -2.997  29.492  40.463  1.00  0.89           N  
ATOM    433  CA  ARG A 184      -2.714  28.102  40.760  1.00  0.89           C  
ATOM    434  C   ARG A 184      -3.950  27.247  41.018  1.00  0.89           C  
ATOM    435  O   ARG A 184      -3.885  26.019  40.997  1.00  0.89           O  
ATOM    436  CB  ARG A 184      -1.790  27.987  41.990  1.00  0.89           C  
ATOM    437  CG  ARG A 184      -2.450  28.211  43.364  1.00  0.89           C  
ATOM    438  CD  ARG A 184      -1.388  28.119  44.447  1.00  0.89           C  
ATOM    439  NE  ARG A 184      -2.017  28.211  45.793  1.00  0.89           N  
ATOM    440  CZ  ARG A 184      -2.222  29.362  46.437  1.00  0.89           C  
ATOM    441  NH1 ARG A 184      -2.124  30.560  45.869  1.00  0.89           N  
ATOM    442  NH2 ARG A 184      -2.551  29.342  47.723  1.00  0.89           N  
ATOM    443  N   PHE A 185      -5.115  27.864  41.294  1.00  0.89           N  
ATOM    444  CA  PHE A 185      -6.313  27.124  41.615  1.00  0.89           C  
ATOM    445  C   PHE A 185      -7.088  26.737  40.377  1.00  0.89           C  
ATOM    446  O   PHE A 185      -7.198  27.489  39.414  1.00  0.89           O  
ATOM    447  CB  PHE A 185      -7.249  27.930  42.540  1.00  0.89           C  
ATOM    448  CG  PHE A 185      -6.616  28.071  43.895  1.00  0.89           C  
ATOM    449  CD1 PHE A 185      -6.309  29.336  44.417  1.00  0.89           C  
ATOM    450  CD2 PHE A 185      -6.355  26.935  44.680  1.00  0.89           C  
ATOM    451  CE1 PHE A 185      -5.817  29.468  45.719  1.00  0.89           C  
ATOM    452  CE2 PHE A 185      -5.829  27.061  45.970  1.00  0.89           C  
ATOM    453  CZ  PHE A 185      -5.587  28.332  46.499  1.00  0.89           C  
ATOM    454  N   GLU A 186      -7.716  25.539  40.425  1.00  0.85           N  
ATOM    455  CA  GLU A 186      -8.498  24.972  39.342  1.00  0.85           C  
ATOM    456  C   GLU A 186      -9.597  25.895  38.842  1.00  0.85           C  
ATOM    457  O   GLU A 186      -9.772  26.057  37.630  1.00  0.85           O  
ATOM    458  CB  GLU A 186      -9.122  23.628  39.776  1.00  0.85           C  
ATOM    459  CG  GLU A 186      -9.938  22.955  38.647  1.00  0.85           C  
ATOM    460  CD  GLU A 186     -10.662  21.700  39.112  1.00  0.85           C  
ATOM    461  OE1 GLU A 186     -11.533  21.242  38.327  1.00  0.85           O  
ATOM    462  OE2 GLU A 186     -10.420  21.260  40.261  1.00  0.85           O  
ATOM    463  N   ILE A 187     -10.328  26.601  39.730  1.00  0.85           N  
ATOM    464  CA  ILE A 187     -11.363  27.571  39.376  1.00  0.85           C  
ATOM    465  C   ILE A 187     -10.887  28.608  38.369  1.00  0.85           C  
ATOM    466  O   ILE A 187     -11.577  28.858  37.380  1.00  0.85           O  
ATOM    467  CB  ILE A 187     -11.947  28.238  40.621  1.00  0.85           C  
ATOM    468  CG1 ILE A 187     -12.809  27.207  41.384  1.00  0.85           C  
ATOM    469  CG2 ILE A 187     -12.778  29.501  40.273  1.00  0.85           C  
ATOM    470  CD1 ILE A 187     -13.317  27.769  42.712  1.00  0.85           C  
ATOM    471  N   GLU A 188      -9.688  29.185  38.567  1.00  0.88           N  
ATOM    472  CA  GLU A 188      -9.123  30.172  37.677  1.00  0.88           C  
ATOM    473  C   GLU A 188      -8.468  29.578  36.441  1.00  0.88           C  
ATOM    474  O   GLU A 188      -8.588  30.100  35.334  1.00  0.88           O  
ATOM    475  CB  GLU A 188      -8.127  31.054  38.429  1.00  0.88           C  
ATOM    476  CG  GLU A 188      -7.991  32.420  37.733  1.00  0.88           C  
ATOM    477  CD  GLU A 188      -7.142  33.381  38.542  1.00  0.88           C  
ATOM    478  OE1 GLU A 188      -7.201  33.312  39.798  1.00  0.88           O  
ATOM    479  OE2 GLU A 188      -6.463  34.230  37.919  1.00  0.88           O  
ATOM    480  N   LEU A 189      -7.796  28.415  36.572  1.00  0.89           N  
ATOM    481  CA  LEU A 189      -7.204  27.685  35.450  1.00  0.89           C  
ATOM    482  C   LEU A 189      -8.207  27.217  34.413  1.00  0.89           C  
ATOM    483  O   LEU A 189      -7.861  27.018  33.244  1.00  0.89           O  
ATOM    484  CB  LEU A 189      -6.468  26.409  35.916  1.00  0.89           C  
ATOM    485  CG  LEU A 189      -5.165  26.671  36.682  1.00  0.89           C  
ATOM    486  CD1 LEU A 189      -4.667  25.370  37.325  1.00  0.89           C  
ATOM    487  CD2 LEU A 189      -4.068  27.286  35.791  1.00  0.89           C  
ATOM    488  N   LYS A 190      -9.471  27.032  34.820  1.00  0.84           N  
ATOM    489  CA  LYS A 190     -10.575  26.677  33.957  1.00  0.84           C  
ATOM    490  C   LYS A 190     -11.183  27.854  33.217  1.00  0.84           C  
ATOM    491  O   LYS A 190     -12.047  27.640  32.370  1.00  0.84           O  
ATOM    492  CB  LYS A 190     -11.726  26.063  34.776  1.00  0.84           C  
ATOM    493  CG  LYS A 190     -11.439  24.650  35.287  1.00  0.84           C  
ATOM    494  CD  LYS A 190     -12.675  24.000  35.924  1.00  0.84           C  
ATOM    495  CE  LYS A 190     -13.287  24.814  37.068  1.00  0.84           C  
ATOM    496  NZ  LYS A 190     -14.443  24.073  37.605  1.00  0.84           N  
ATOM    497  N   HIS A 191     -10.783  29.114  33.503  1.00  0.86           N  
ATOM    498  CA  HIS A 191     -11.187  30.252  32.682  1.00  0.86           C  
ATOM    499  C   HIS A 191     -10.683  30.095  31.247  1.00  0.86           C  
ATOM    500  O   HIS A 191      -9.588  29.612  31.020  1.00  0.86           O  
ATOM    501  CB  HIS A 191     -10.639  31.595  33.217  1.00  0.86           C  
ATOM    502  CG  HIS A 191     -11.114  31.969  34.581  1.00  0.86           C  
ATOM    503  ND1 HIS A 191     -10.672  33.148  35.131  1.00  0.86           N  
ATOM    504  CD2 HIS A 191     -11.964  31.326  35.439  1.00  0.86           C  
ATOM    505  CE1 HIS A 191     -11.256  33.216  36.323  1.00  0.86           C  
ATOM    506  NE2 HIS A 191     -12.037  32.141  36.541  1.00  0.86           N  
ATOM    507  N   ALA A 192     -11.478  30.539  30.243  1.00  0.90           N  
ATOM    508  CA  ALA A 192     -11.264  30.278  28.825  1.00  0.90           C  
ATOM    509  C   ALA A 192      -9.913  30.785  28.337  1.00  0.90           C  
ATOM    510  O   ALA A 192      -9.187  30.121  27.585  1.00  0.90           O  
ATOM    511  CB  ALA A 192     -12.394  30.958  28.013  1.00  0.90           C  
ATOM    512  N   ALA A 193      -9.503  31.965  28.831  1.00  0.93           N  
ATOM    513  CA  ALA A 193      -8.229  32.596  28.566  1.00  0.93           C  
ATOM    514  C   ALA A 193      -7.018  31.764  29.036  1.00  0.93           C  
ATOM    515  O   ALA A 193      -5.955  31.793  28.410  1.00  0.93           O  
ATOM    516  CB  ALA A 193      -8.226  34.021  29.170  1.00  0.93           C  
ATOM    517  N   ASN A 194      -7.186  30.958  30.116  1.00  0.90           N  
ATOM    518  CA  ASN A 194      -6.168  30.207  30.831  1.00  0.90           C  
ATOM    519  C   ASN A 194      -6.079  28.778  30.296  1.00  0.90           C  
ATOM    520  O   ASN A 194      -5.367  27.940  30.851  1.00  0.90           O  
ATOM    521  CB  ASN A 194      -6.448  30.158  32.369  1.00  0.90           C  
ATOM    522  CG  ASN A 194      -6.307  31.548  32.956  1.00  0.90           C  
ATOM    523  OD1 ASN A 194      -5.376  32.275  32.551  1.00  0.90           O  
ATOM    524  ND2 ASN A 194      -7.105  31.988  33.928  1.00  0.90           N  
ATOM    525  N   ALA A 195      -6.750  28.439  29.164  1.00  0.94           N  
ATOM    526  CA  ALA A 195      -6.652  27.120  28.550  1.00  0.94           C  
ATOM    527  C   ALA A 195      -5.214  26.611  28.318  1.00  0.94           C  
ATOM    528  O   ALA A 195      -4.368  27.274  27.719  1.00  0.94           O  
ATOM    529  CB  ALA A 195      -7.449  27.053  27.229  1.00  0.94           C  
ATOM    530  N   GLY A 196      -4.909  25.407  28.865  1.00  0.97           N  
ATOM    531  CA  GLY A 196      -3.588  24.780  28.812  1.00  0.97           C  
ATOM    532  C   GLY A 196      -2.579  25.324  29.801  1.00  0.97           C  
ATOM    533  O   GLY A 196      -1.426  24.920  29.771  1.00  0.97           O  
ATOM    534  N   LEU A 197      -2.938  26.262  30.710  1.00  0.94           N  
ATOM    535  CA  LEU A 197      -1.983  26.816  31.674  1.00  0.94           C  
ATOM    536  C   LEU A 197      -1.761  25.950  32.888  1.00  0.94           C  
ATOM    537  O   LEU A 197      -0.792  26.118  33.626  1.00  0.94           O  
ATOM    538  CB  LEU A 197      -2.372  28.212  32.196  1.00  0.94           C  
ATOM    539  CG  LEU A 197      -2.198  29.345  31.175  1.00  0.94           C  
ATOM    540  CD1 LEU A 197      -2.446  30.670  31.898  1.00  0.94           C  
ATOM    541  CD2 LEU A 197      -0.801  29.375  30.529  1.00  0.94           C  
ATOM    542  N   VAL A 198      -2.624  24.941  33.076  1.00  0.93           N  
ATOM    543  CA  VAL A 198      -2.415  23.883  34.038  1.00  0.93           C  
ATOM    544  C   VAL A 198      -1.103  23.135  33.793  1.00  0.93           C  
ATOM    545  O   VAL A 198      -0.417  22.778  34.750  1.00  0.93           O  
ATOM    546  CB  VAL A 198      -3.621  22.948  34.098  1.00  0.93           C  
ATOM    547  CG1 VAL A 198      -3.847  22.190  32.768  1.00  0.93           C  
ATOM    548  CG2 VAL A 198      -3.436  21.992  35.293  1.00  0.93           C  
ATOM    549  N   ASP A 199      -0.673  22.932  32.525  1.00  0.95           N  
ATOM    550  CA  ASP A 199       0.588  22.316  32.148  1.00  0.95           C  
ATOM    551  C   ASP A 199       1.779  23.072  32.724  1.00  0.95           C  
ATOM    552  O   ASP A 199       2.702  22.475  33.288  1.00  0.95           O  
ATOM    553  CB  ASP A 199       0.726  22.314  30.595  1.00  0.95           C  
ATOM    554  CG  ASP A 199      -0.305  21.459  29.870  1.00  0.95           C  
ATOM    555  OD1 ASP A 199      -0.996  20.649  30.537  1.00  0.95           O  
ATOM    556  OD2 ASP A 199      -0.412  21.653  28.622  1.00  0.95           O  
ATOM    557  N   ALA A 200       1.764  24.418  32.657  1.00  0.98           N  
ATOM    558  CA  ALA A 200       2.780  25.265  33.250  1.00  0.98           C  
ATOM    559  C   ALA A 200       2.814  25.142  34.765  1.00  0.98           C  
ATOM    560  O   ALA A 200       3.877  24.964  35.359  1.00  0.98           O  
ATOM    561  CB  ALA A 200       2.568  26.734  32.841  1.00  0.98           C  
ATOM    562  N   LEU A 201       1.650  25.152  35.435  1.00  0.95           N  
ATOM    563  CA  LEU A 201       1.558  24.877  36.862  1.00  0.95           C  
ATOM    564  C   LEU A 201       2.025  23.491  37.262  1.00  0.95           C  
ATOM    565  O   LEU A 201       2.681  23.306  38.298  1.00  0.95           O  
ATOM    566  CB  LEU A 201       0.106  25.019  37.366  1.00  0.95           C  
ATOM    567  CG  LEU A 201      -0.078  24.730  38.878  1.00  0.95           C  
ATOM    568  CD1 LEU A 201       0.536  25.832  39.754  1.00  0.95           C  
ATOM    569  CD2 LEU A 201      -1.548  24.474  39.218  1.00  0.95           C  
ATOM    570  N   LYS A 202       1.746  22.449  36.487  1.00  0.86           N  
ATOM    571  CA  LYS A 202       2.273  21.127  36.728  1.00  0.86           C  
ATOM    572  C   LYS A 202       3.781  21.035  36.571  1.00  0.86           C  
ATOM    573  O   LYS A 202       4.440  20.326  37.328  1.00  0.86           O  
ATOM    574  CB  LYS A 202       1.585  20.104  35.825  1.00  0.86           C  
ATOM    575  CG  LYS A 202       0.127  19.881  36.236  1.00  0.86           C  
ATOM    576  CD  LYS A 202      -0.520  18.894  35.265  1.00  0.86           C  
ATOM    577  CE  LYS A 202      -1.967  18.556  35.605  1.00  0.86           C  
ATOM    578  NZ  LYS A 202      -2.538  17.687  34.555  1.00  0.86           N  
ATOM    579  N   LEU A 203       4.370  21.758  35.599  1.00  0.92           N  
ATOM    580  CA  LEU A 203       5.810  21.898  35.442  1.00  0.92           C  
ATOM    581  C   LEU A 203       6.515  22.600  36.603  1.00  0.92           C  
ATOM    582  O   LEU A 203       7.624  22.216  36.976  1.00  0.92           O  
ATOM    583  CB  LEU A 203       6.153  22.648  34.131  1.00  0.92           C  
ATOM    584  CG  LEU A 203       5.883  21.852  32.837  1.00  0.92           C  
ATOM    585  CD1 LEU A 203       5.879  22.799  31.624  1.00  0.92           C  
ATOM    586  CD2 LEU A 203       6.902  20.716  32.632  1.00  0.92           C  
ATOM    587  N   ILE A 204       5.908  23.655  37.198  1.00  0.94           N  
ATOM    588  CA  ILE A 204       6.510  24.400  38.304  1.00  0.94           C  
ATOM    589  C   ILE A 204       6.301  23.729  39.654  1.00  0.94           C  
ATOM    590  O   ILE A 204       7.097  23.941  40.566  1.00  0.94           O  
ATOM    591  CB  ILE A 204       6.059  25.867  38.419  1.00  0.94           C  
ATOM    592  CG1 ILE A 204       4.603  26.054  38.909  1.00  0.94           C  
ATOM    593  CG2 ILE A 204       6.270  26.547  37.049  1.00  0.94           C  
ATOM    594  CD1 ILE A 204       4.393  26.247  40.421  1.00  0.94           C  
ATOM    595  N   GLN A 205       5.242  22.885  39.821  1.00  0.88           N  
ATOM    596  CA  GLN A 205       4.902  22.217  41.081  1.00  0.88           C  
ATOM    597  C   GLN A 205       6.086  21.473  41.726  1.00  0.88           C  
ATOM    598  O   GLN A 205       6.364  21.759  42.889  1.00  0.88           O  
ATOM    599  CB  GLN A 205       3.637  21.298  40.960  1.00  0.88           C  
ATOM    600  CG  GLN A 205       3.189  20.609  42.280  1.00  0.88           C  
ATOM    601  CD  GLN A 205       2.575  21.603  43.277  1.00  0.88           C  
ATOM    602  OE1 GLN A 205       1.936  22.590  42.958  1.00  0.88           O  
ATOM    603  NE2 GLN A 205       2.779  21.319  44.589  1.00  0.88           N  
ATOM    604  N   PRO A 206       6.896  20.630  41.064  1.00  0.91           N  
ATOM    605  CA  PRO A 206       8.055  19.979  41.665  1.00  0.91           C  
ATOM    606  C   PRO A 206       9.159  20.910  42.156  1.00  0.91           C  
ATOM    607  O   PRO A 206      10.018  20.485  42.914  1.00  0.91           O  
ATOM    608  CB  PRO A 206       8.638  19.136  40.513  1.00  0.91           C  
ATOM    609  CG  PRO A 206       7.450  18.870  39.597  1.00  0.91           C  
ATOM    610  CD  PRO A 206       6.709  20.193  39.683  1.00  0.91           C  
ATOM    611  N   ILE A 207       9.243  22.144  41.607  1.00  0.91           N  
ATOM    612  CA  ILE A 207      10.139  23.205  42.056  1.00  0.91           C  
ATOM    613  C   ILE A 207       9.558  23.885  43.273  1.00  0.91           C  
ATOM    614  O   ILE A 207      10.246  24.086  44.275  1.00  0.91           O  
ATOM    615  CB  ILE A 207      10.409  24.232  40.956  1.00  0.91           C  
ATOM    616  CG1 ILE A 207      11.011  23.511  39.725  1.00  0.91           C  
ATOM    617  CG2 ILE A 207      11.354  25.342  41.492  1.00  0.91           C  
ATOM    618  CD1 ILE A 207      11.185  24.426  38.509  1.00  0.91           C  
ATOM    619  N   LYS A 208       8.252  24.200  43.262  1.00  0.91           N  
ATOM    620  CA  LYS A 208       7.547  24.806  44.376  1.00  0.91           C  
ATOM    621  C   LYS A 208       7.595  23.990  45.664  1.00  0.91           C  
ATOM    622  O   LYS A 208       7.758  24.551  46.750  1.00  0.91           O  
ATOM    623  CB  LYS A 208       6.059  25.002  44.010  1.00  0.91           C  
ATOM    624  CG  LYS A 208       5.160  25.459  45.171  1.00  0.91           C  
ATOM    625  CD  LYS A 208       5.435  26.892  45.657  1.00  0.91           C  
ATOM    626  CE  LYS A 208       4.846  27.177  47.042  1.00  0.91           C  
ATOM    627  NZ  LYS A 208       5.823  26.787  48.083  1.00  0.91           N  
ATOM    628  N   ASP A 209       7.455  22.653  45.560  1.00  0.89           N  
ATOM    629  CA  ASP A 209       7.535  21.700  46.655  1.00  0.89           C  
ATOM    630  C   ASP A 209       8.883  21.699  47.368  1.00  0.89           C  
ATOM    631  O   ASP A 209       8.969  21.431  48.568  1.00  0.89           O  
ATOM    632  CB  ASP A 209       7.206  20.273  46.144  1.00  0.89           C  
ATOM    633  CG  ASP A 209       5.756  20.194  45.702  1.00  0.89           C  
ATOM    634  OD1 ASP A 209       4.927  20.961  46.254  1.00  0.89           O  
ATOM    635  OD2 ASP A 209       5.446  19.373  44.804  1.00  0.89           O  
ATOM    636  N   LYS A 210       9.984  22.030  46.663  1.00  0.86           N  
ATOM    637  CA  LYS A 210      11.305  22.106  47.261  1.00  0.86           C  
ATOM    638  C   LYS A 210      11.482  23.311  48.168  1.00  0.86           C  
ATOM    639  O   LYS A 210      12.328  23.302  49.065  1.00  0.86           O  
ATOM    640  CB  LYS A 210      12.405  22.220  46.184  1.00  0.86           C  
ATOM    641  CG  LYS A 210      12.470  21.037  45.216  1.00  0.86           C  
ATOM    642  CD  LYS A 210      13.694  21.182  44.300  1.00  0.86           C  
ATOM    643  CE  LYS A 210      13.805  20.176  43.154  1.00  0.86           C  
ATOM    644  NZ  LYS A 210      12.746  20.478  42.182  1.00  0.86           N  
ATOM    645  N   TYR A 211      10.702  24.388  47.949  1.00  0.91           N  
ATOM    646  CA  TYR A 211      10.915  25.644  48.633  1.00  0.91           C  
ATOM    647  C   TYR A 211       9.623  26.100  49.292  1.00  0.91           C  
ATOM    648  O   TYR A 211       8.694  26.604  48.664  1.00  0.91           O  
ATOM    649  CB  TYR A 211      11.434  26.754  47.684  1.00  0.91           C  
ATOM    650  CG  TYR A 211      12.602  26.272  46.881  1.00  0.91           C  
ATOM    651  CD1 TYR A 211      12.407  25.959  45.531  1.00  0.91           C  
ATOM    652  CD2 TYR A 211      13.858  26.035  47.463  1.00  0.91           C  
ATOM    653  CE1 TYR A 211      13.431  25.380  44.781  1.00  0.91           C  
ATOM    654  CE2 TYR A 211      14.894  25.465  46.707  1.00  0.91           C  
ATOM    655  CZ  TYR A 211      14.665  25.128  45.368  1.00  0.91           C  
ATOM    656  OH  TYR A 211      15.622  24.486  44.572  1.00  0.91           O  
ATOM    657  N   SER A 212       9.542  25.962  50.631  1.00  0.91           N  
ATOM    658  CA  SER A 212       8.418  26.429  51.428  1.00  0.91           C  
ATOM    659  C   SER A 212       8.381  27.946  51.578  1.00  0.91           C  
ATOM    660  O   SER A 212       7.296  28.502  51.738  1.00  0.91           O  
ATOM    661  CB  SER A 212       8.388  25.760  52.830  1.00  0.91           C  
ATOM    662  OG  SER A 212       9.644  25.904  53.496  1.00  0.91           O  
ATOM    663  N   GLY A 213       9.541  28.640  51.459  1.00  0.96           N  
ATOM    664  CA  GLY A 213       9.691  30.101  51.493  1.00  0.96           C  
ATOM    665  C   GLY A 213       9.421  30.780  50.175  1.00  0.96           C  
ATOM    666  O   GLY A 213       9.436  32.001  50.062  1.00  0.96           O  
ATOM    667  N   VAL A 214       9.160  30.013  49.103  1.00  0.96           N  
ATOM    668  CA  VAL A 214       8.850  30.583  47.800  1.00  0.96           C  
ATOM    669  C   VAL A 214       7.352  30.503  47.609  1.00  0.96           C  
ATOM    670  O   VAL A 214       6.765  29.433  47.697  1.00  0.96           O  
ATOM    671  CB  VAL A 214       9.555  29.849  46.663  1.00  0.96           C  
ATOM    672  CG1 VAL A 214       9.133  30.367  45.270  1.00  0.96           C  
ATOM    673  CG2 VAL A 214      11.069  30.051  46.853  1.00  0.96           C  
ATOM    674  N   THR A 215       6.700  31.658  47.347  1.00  0.98           N  
ATOM    675  CA  THR A 215       5.283  31.746  47.010  1.00  0.98           C  
ATOM    676  C   THR A 215       5.036  31.364  45.562  1.00  0.98           C  
ATOM    677  O   THR A 215       5.920  31.408  44.724  1.00  0.98           O  
ATOM    678  CB  THR A 215       4.670  33.116  47.296  1.00  0.98           C  
ATOM    679  OG1 THR A 215       5.311  34.178  46.607  1.00  0.98           O  
ATOM    680  CG2 THR A 215       4.823  33.411  48.792  1.00  0.98           C  
ATOM    681  N   TYR A 216       3.793  30.942  45.228  1.00  0.96           N  
ATOM    682  CA  TYR A 216       3.390  30.727  43.842  1.00  0.96           C  
ATOM    683  C   TYR A 216       3.396  32.024  43.061  1.00  0.96           C  
ATOM    684  O   TYR A 216       3.863  32.048  41.915  1.00  0.96           O  
ATOM    685  CB  TYR A 216       1.988  30.087  43.711  1.00  0.96           C  
ATOM    686  CG  TYR A 216       1.995  28.638  44.103  1.00  0.96           C  
ATOM    687  CD1 TYR A 216       1.751  28.258  45.430  1.00  0.96           C  
ATOM    688  CD2 TYR A 216       2.127  27.638  43.126  1.00  0.96           C  
ATOM    689  CE1 TYR A 216       1.587  26.909  45.768  1.00  0.96           C  
ATOM    690  CE2 TYR A 216       1.976  26.284  43.464  1.00  0.96           C  
ATOM    691  CZ  TYR A 216       1.689  25.922  44.784  1.00  0.96           C  
ATOM    692  OH  TYR A 216       1.535  24.567  45.141  1.00  0.96           O  
ATOM    693  N   ALA A 217       2.946  33.138  43.669  1.00  0.99           N  
ATOM    694  CA  ALA A 217       2.983  34.471  43.109  1.00  0.99           C  
ATOM    695  C   ALA A 217       4.367  34.941  42.664  1.00  0.99           C  
ATOM    696  O   ALA A 217       4.545  35.437  41.549  1.00  0.99           O  
ATOM    697  CB  ALA A 217       2.488  35.447  44.196  1.00  0.99           C  
ATOM    698  N   ASP A 218       5.405  34.768  43.507  1.00  0.99           N  
ATOM    699  CA  ASP A 218       6.784  34.997  43.121  1.00  0.99           C  
ATOM    700  C   ASP A 218       7.290  33.996  42.110  1.00  0.99           C  
ATOM    701  O   ASP A 218       7.953  34.375  41.142  1.00  0.99           O  
ATOM    702  CB  ASP A 218       7.708  34.996  44.355  1.00  0.99           C  
ATOM    703  CG  ASP A 218       7.789  36.377  44.959  1.00  0.99           C  
ATOM    704  OD1 ASP A 218       7.373  37.387  44.327  1.00  0.99           O  
ATOM    705  OD2 ASP A 218       8.375  36.473  46.059  1.00  0.99           O  
ATOM    706  N   LEU A 219       6.975  32.700  42.275  1.00  0.99           N  
ATOM    707  CA  LEU A 219       7.435  31.654  41.384  1.00  0.99           C  
ATOM    708  C   LEU A 219       6.975  31.816  39.939  1.00  0.99           C  
ATOM    709  O   LEU A 219       7.763  31.637  39.008  1.00  0.99           O  
ATOM    710  CB  LEU A 219       7.013  30.272  41.915  1.00  0.99           C  
ATOM    711  CG  LEU A 219       7.685  29.062  41.236  1.00  0.99           C  
ATOM    712  CD1 LEU A 219       9.224  29.093  41.252  1.00  0.99           C  
ATOM    713  CD2 LEU A 219       7.223  27.804  41.964  1.00  0.99           C  
ATOM    714  N   PHE A 220       5.704  32.209  39.710  1.00  0.97           N  
ATOM    715  CA  PHE A 220       5.153  32.508  38.393  1.00  0.97           C  
ATOM    716  C   PHE A 220       5.862  33.662  37.703  1.00  0.97           C  
ATOM    717  O   PHE A 220       6.226  33.590  36.523  1.00  0.97           O  
ATOM    718  CB  PHE A 220       3.643  32.862  38.515  1.00  0.97           C  
ATOM    719  CG  PHE A 220       2.764  31.728  38.987  1.00  0.97           C  
ATOM    720  CD1 PHE A 220       1.450  32.052  39.362  1.00  0.97           C  
ATOM    721  CD2 PHE A 220       3.165  30.378  39.061  1.00  0.97           C  
ATOM    722  CE1 PHE A 220       0.551  31.066  39.779  1.00  0.97           C  
ATOM    723  CE2 PHE A 220       2.271  29.389  39.487  1.00  0.97           C  
ATOM    724  CZ  PHE A 220       0.961  29.732  39.832  1.00  0.97           C  
ATOM    725  N   GLN A 221       6.120  34.754  38.441  1.00  0.96           N  
ATOM    726  CA  GLN A 221       6.873  35.890  37.953  1.00  0.96           C  
ATOM    727  C   GLN A 221       8.355  35.601  37.725  1.00  0.96           C  
ATOM    728  O   GLN A 221       8.940  36.039  36.737  1.00  0.96           O  
ATOM    729  CB  GLN A 221       6.667  37.120  38.870  1.00  0.96           C  
ATOM    730  CG  GLN A 221       5.191  37.577  39.020  1.00  0.96           C  
ATOM    731  CD  GLN A 221       4.448  37.664  37.690  1.00  0.96           C  
ATOM    732  OE1 GLN A 221       4.997  38.105  36.664  1.00  0.96           O  
ATOM    733  NE2 GLN A 221       3.174  37.233  37.672  1.00  0.96           N  
ATOM    734  N   MET A 222       9.000  34.818  38.620  1.00  0.99           N  
ATOM    735  CA  MET A 222      10.366  34.341  38.465  1.00  0.99           C  
ATOM    736  C   MET A 222      10.540  33.469  37.236  1.00  0.99           C  
ATOM    737  O   MET A 222      11.449  33.680  36.432  1.00  0.99           O  
ATOM    738  CB  MET A 222      10.825  33.556  39.726  1.00  0.99           C  
ATOM    739  CG  MET A 222      12.309  33.117  39.741  1.00  0.99           C  
ATOM    740  SD  MET A 222      13.526  34.462  39.933  1.00  0.99           S  
ATOM    741  CE  MET A 222      13.869  34.757  38.174  1.00  0.99           C  
ATOM    742  N   ALA A 223       9.625  32.513  37.013  1.00  1.00           N  
ATOM    743  CA  ALA A 223       9.608  31.670  35.843  1.00  1.00           C  
ATOM    744  C   ALA A 223       9.454  32.438  34.536  1.00  1.00           C  
ATOM    745  O   ALA A 223      10.199  32.199  33.583  1.00  1.00           O  
ATOM    746  CB  ALA A 223       8.477  30.647  36.059  1.00  1.00           C  
ATOM    747  N   SER A 224       8.540  33.426  34.481  1.00  1.00           N  
ATOM    748  CA  SER A 224       8.375  34.335  33.348  1.00  1.00           C  
ATOM    749  C   SER A 224       9.598  35.193  33.070  1.00  1.00           C  
ATOM    750  O   SER A 224      10.091  35.228  31.946  1.00  1.00           O  
ATOM    751  CB  SER A 224       7.146  35.269  33.586  1.00  1.00           C  
ATOM    752  OG  SER A 224       6.928  36.239  32.553  1.00  1.00           O  
ATOM    753  N   ALA A 225      10.171  35.878  34.082  1.00  1.00           N  
ATOM    754  CA  ALA A 225      11.326  36.730  33.867  1.00  1.00           C  
ATOM    755  C   ALA A 225      12.585  35.985  33.460  1.00  1.00           C  
ATOM    756  O   ALA A 225      13.293  36.394  32.536  1.00  1.00           O  
ATOM    757  CB  ALA A 225      11.605  37.578  35.118  1.00  1.00           C  
ATOM    758  N   ALA A 226      12.852  34.833  34.105  1.00  1.00           N  
ATOM    759  CA  ALA A 226      13.922  33.928  33.745  1.00  1.00           C  
ATOM    760  C   ALA A 226      13.760  33.364  32.339  1.00  1.00           C  
ATOM    761  O   ALA A 226      14.732  33.278  31.590  1.00  1.00           O  
ATOM    762  CB  ALA A 226      13.985  32.761  34.754  1.00  1.00           C  
ATOM    763  N   ALA A 227      12.526  33.004  31.925  1.00  1.00           N  
ATOM    764  CA  ALA A 227      12.212  32.560  30.581  1.00  1.00           C  
ATOM    765  C   ALA A 227      12.486  33.598  29.497  1.00  1.00           C  
ATOM    766  O   ALA A 227      13.001  33.267  28.432  1.00  1.00           O  
ATOM    767  CB  ALA A 227      10.724  32.165  30.498  1.00  1.00           C  
ATOM    768  N   ILE A 228      12.162  34.891  29.727  1.00  0.98           N  
ATOM    769  CA  ILE A 228      12.507  35.977  28.806  1.00  0.98           C  
ATOM    770  C   ILE A 228      14.011  36.117  28.643  1.00  0.98           C  
ATOM    771  O   ILE A 228      14.520  36.163  27.517  1.00  0.98           O  
ATOM    772  CB  ILE A 228      11.960  37.331  29.290  1.00  0.98           C  
ATOM    773  CG1 ILE A 228      10.412  37.337  29.392  1.00  0.98           C  
ATOM    774  CG2 ILE A 228      12.472  38.525  28.436  1.00  0.98           C  
ATOM    775  CD1 ILE A 228       9.687  37.325  28.044  1.00  0.98           C  
ATOM    776  N   GLU A 229      14.759  36.151  29.760  1.00  0.95           N  
ATOM    777  CA  GLU A 229      16.200  36.304  29.792  1.00  0.95           C  
ATOM    778  C   GLU A 229      16.967  35.125  29.178  1.00  0.95           C  
ATOM    779  O   GLU A 229      17.841  35.312  28.332  1.00  0.95           O  
ATOM    780  CB  GLU A 229      16.626  36.588  31.247  1.00  0.95           C  
ATOM    781  CG  GLU A 229      18.127  36.929  31.404  1.00  0.95           C  
ATOM    782  CD  GLU A 229      18.434  37.722  32.673  1.00  0.95           C  
ATOM    783  OE1 GLU A 229      17.788  37.464  33.722  1.00  0.95           O  
ATOM    784  OE2 GLU A 229      19.332  38.606  32.600  1.00  0.95           O  
ATOM    785  N   GLU A 230      16.580  33.863  29.504  1.00  0.92           N  
ATOM    786  CA  GLU A 230      17.155  32.636  28.942  1.00  0.92           C  
ATOM    787  C   GLU A 230      16.847  32.469  27.452  1.00  0.92           C  
ATOM    788  O   GLU A 230      17.570  31.783  26.725  1.00  0.92           O  
ATOM    789  CB  GLU A 230      16.657  31.346  29.668  1.00  0.92           C  
ATOM    790  CG  GLU A 230      17.262  31.055  31.079  1.00  0.92           C  
ATOM    791  CD  GLU A 230      18.758  30.706  31.145  1.00  0.92           C  
ATOM    792  OE1 GLU A 230      19.582  31.641  31.293  1.00  0.92           O  
ATOM    793  OE2 GLU A 230      19.118  29.488  31.161  1.00  0.92           O  
ATOM    794  N   ALA A 231      15.791  33.136  26.941  1.00  0.99           N  
ATOM    795  CA  ALA A 231      15.430  33.162  25.539  1.00  0.99           C  
ATOM    796  C   ALA A 231      16.144  34.300  24.793  1.00  0.99           C  
ATOM    797  O   ALA A 231      15.915  34.536  23.603  1.00  0.99           O  
ATOM    798  CB  ALA A 231      13.900  33.361  25.443  1.00  0.99           C  
ATOM    799  N   GLY A 232      17.070  35.023  25.466  1.00  0.98           N  
ATOM    800  CA  GLY A 232      17.899  36.075  24.886  1.00  0.98           C  
ATOM    801  C   GLY A 232      17.323  37.457  24.988  1.00  0.98           C  
ATOM    802  O   GLY A 232      17.778  38.375  24.307  1.00  0.98           O  
ATOM    803  N   GLY A 233      16.283  37.632  25.822  1.00  1.00           N  
ATOM    804  CA  GLY A 233      15.647  38.910  26.085  1.00  1.00           C  
ATOM    805  C   GLY A 233      16.418  39.803  27.012  1.00  1.00           C  
ATOM    806  O   GLY A 233      17.493  39.451  27.493  1.00  1.00           O  
ATOM    807  N   PRO A 234      15.907  40.988  27.298  1.00  0.97           N  
ATOM    808  CA  PRO A 234      16.560  41.901  28.213  1.00  0.97           C  
ATOM    809  C   PRO A 234      16.443  41.435  29.647  1.00  0.97           C  
ATOM    810  O   PRO A 234      15.535  40.683  29.990  1.00  0.97           O  
ATOM    811  CB  PRO A 234      15.774  43.203  28.025  1.00  0.97           C  
ATOM    812  CG  PRO A 234      14.354  42.717  27.720  1.00  0.97           C  
ATOM    813  CD  PRO A 234      14.610  41.491  26.841  1.00  0.97           C  
ATOM    814  N   LYS A 235      17.353  41.912  30.510  1.00  0.89           N  
ATOM    815  CA  LYS A 235      17.291  41.675  31.932  1.00  0.89           C  
ATOM    816  C   LYS A 235      16.193  42.499  32.561  1.00  0.89           C  
ATOM    817  O   LYS A 235      16.176  43.722  32.485  1.00  0.89           O  
ATOM    818  CB  LYS A 235      18.632  42.086  32.552  1.00  0.89           C  
ATOM    819  CG  LYS A 235      18.838  41.660  34.014  1.00  0.89           C  
ATOM    820  CD  LYS A 235      20.124  42.250  34.618  1.00  0.89           C  
ATOM    821  CE  LYS A 235      21.333  42.109  33.691  1.00  0.89           C  
ATOM    822  NZ  LYS A 235      22.516  42.726  34.315  1.00  0.89           N  
ATOM    823  N   ILE A 236      15.217  41.830  33.188  1.00  0.93           N  
ATOM    824  CA  ILE A 236      14.053  42.520  33.692  1.00  0.93           C  
ATOM    825  C   ILE A 236      14.354  43.036  35.102  1.00  0.93           C  
ATOM    826  O   ILE A 236      14.853  42.266  35.920  1.00  0.93           O  
ATOM    827  CB  ILE A 236      12.826  41.631  33.620  1.00  0.93           C  
ATOM    828  CG1 ILE A 236      12.629  41.191  32.144  1.00  0.93           C  
ATOM    829  CG2 ILE A 236      11.590  42.394  34.158  1.00  0.93           C  
ATOM    830  CD1 ILE A 236      11.534  40.143  31.997  1.00  0.93           C  
ATOM    831  N   PRO A 237      14.123  44.299  35.465  1.00  0.96           N  
ATOM    832  CA  PRO A 237      14.386  44.799  36.811  1.00  0.96           C  
ATOM    833  C   PRO A 237      13.327  44.290  37.790  1.00  0.96           C  
ATOM    834  O   PRO A 237      12.349  44.971  38.074  1.00  0.96           O  
ATOM    835  CB  PRO A 237      14.334  46.332  36.623  1.00  0.96           C  
ATOM    836  CG  PRO A 237      13.350  46.526  35.466  1.00  0.96           C  
ATOM    837  CD  PRO A 237      13.692  45.356  34.555  1.00  0.96           C  
ATOM    838  N   MET A 238      13.506  43.062  38.311  1.00  0.94           N  
ATOM    839  CA  MET A 238      12.508  42.386  39.102  1.00  0.94           C  
ATOM    840  C   MET A 238      12.717  42.560  40.589  1.00  0.94           C  
ATOM    841  O   MET A 238      13.816  42.733  41.102  1.00  0.94           O  
ATOM    842  CB  MET A 238      12.494  40.877  38.773  1.00  0.94           C  
ATOM    843  CG  MET A 238      12.002  40.597  37.342  1.00  0.94           C  
ATOM    844  SD  MET A 238      10.229  40.889  37.075  1.00  0.94           S  
ATOM    845  CE  MET A 238       9.699  39.327  37.818  1.00  0.94           C  
ATOM    846  N   LYS A 239      11.600  42.467  41.324  1.00  0.93           N  
ATOM    847  CA  LYS A 239      11.602  42.383  42.756  1.00  0.93           C  
ATOM    848  C   LYS A 239      10.588  41.312  43.120  1.00  0.93           C  
ATOM    849  O   LYS A 239       9.715  40.960  42.336  1.00  0.93           O  
ATOM    850  CB  LYS A 239      11.260  43.747  43.410  1.00  0.93           C  
ATOM    851  CG  LYS A 239       9.840  44.264  43.119  1.00  0.93           C  
ATOM    852  CD  LYS A 239       9.570  45.565  43.883  1.00  0.93           C  
ATOM    853  CE  LYS A 239       8.160  46.124  43.704  1.00  0.93           C  
ATOM    854  NZ  LYS A 239       7.990  47.263  44.629  1.00  0.93           N  
ATOM    855  N   TYR A 240      10.748  40.757  44.335  1.00  0.94           N  
ATOM    856  CA  TYR A 240      10.063  39.582  44.831  1.00  0.94           C  
ATOM    857  C   TYR A 240       9.641  39.860  46.258  1.00  0.94           C  
ATOM    858  O   TYR A 240       9.903  40.924  46.797  1.00  0.94           O  
ATOM    859  CB  TYR A 240      10.959  38.321  44.778  1.00  0.94           C  
ATOM    860  CG  TYR A 240      11.275  38.011  43.353  1.00  0.94           C  
ATOM    861  CD1 TYR A 240      12.453  38.482  42.761  1.00  0.94           C  
ATOM    862  CD2 TYR A 240      10.353  37.308  42.568  1.00  0.94           C  
ATOM    863  CE1 TYR A 240      12.697  38.263  41.400  1.00  0.94           C  
ATOM    864  CE2 TYR A 240      10.585  37.094  41.207  1.00  0.94           C  
ATOM    865  CZ  TYR A 240      11.759  37.581  40.623  1.00  0.94           C  
ATOM    866  OH  TYR A 240      11.998  37.417  39.248  1.00  0.94           O  
ATOM    867  N   GLY A 241       8.913  38.911  46.869  1.00  0.98           N  
ATOM    868  CA  GLY A 241       8.282  39.025  48.168  1.00  0.98           C  
ATOM    869  C   GLY A 241       6.786  39.060  48.038  1.00  0.98           C  
ATOM    870  O   GLY A 241       6.102  39.489  48.961  1.00  0.98           O  
ATOM    871  N   ARG A 242       6.198  38.654  46.895  1.00  0.91           N  
ATOM    872  CA  ARG A 242       4.753  38.657  46.714  1.00  0.91           C  
ATOM    873  C   ARG A 242       4.025  37.658  47.596  1.00  0.91           C  
ATOM    874  O   ARG A 242       4.381  36.493  47.687  1.00  0.91           O  
ATOM    875  CB  ARG A 242       4.342  38.335  45.266  1.00  0.91           C  
ATOM    876  CG  ARG A 242       4.864  39.349  44.241  1.00  0.91           C  
ATOM    877  CD  ARG A 242       4.622  38.870  42.808  1.00  0.91           C  
ATOM    878  NE  ARG A 242       5.278  39.827  41.854  1.00  0.91           N  
ATOM    879  CZ  ARG A 242       6.599  39.909  41.671  1.00  0.91           C  
ATOM    880  NH1 ARG A 242       7.485  39.129  42.278  1.00  0.91           N  
ATOM    881  NH2 ARG A 242       7.096  40.848  40.870  1.00  0.91           N  
ATOM    882  N   VAL A 243       2.932  38.104  48.236  1.00  0.97           N  
ATOM    883  CA  VAL A 243       2.120  37.267  49.095  1.00  0.97           C  
ATOM    884  C   VAL A 243       1.119  36.467  48.264  1.00  0.97           C  
ATOM    885  O   VAL A 243       0.479  36.992  47.359  1.00  0.97           O  
ATOM    886  CB  VAL A 243       1.410  38.118  50.153  1.00  0.97           C  
ATOM    887  CG1 VAL A 243       0.564  37.249  51.109  1.00  0.97           C  
ATOM    888  CG2 VAL A 243       2.477  38.882  50.968  1.00  0.97           C  
ATOM    889  N   ASP A 244       0.971  35.158  48.582  1.00  0.96           N  
ATOM    890  CA  ASP A 244      -0.011  34.281  47.981  1.00  0.96           C  
ATOM    891  C   ASP A 244      -1.378  34.503  48.632  1.00  0.96           C  
ATOM    892  O   ASP A 244      -1.495  34.680  49.836  1.00  0.96           O  
ATOM    893  CB  ASP A 244       0.396  32.779  48.157  1.00  0.96           C  
ATOM    894  CG  ASP A 244       1.257  32.235  47.030  1.00  0.96           C  
ATOM    895  OD1 ASP A 244       1.850  31.141  47.227  1.00  0.96           O  
ATOM    896  OD2 ASP A 244       1.365  32.864  45.952  1.00  0.96           O  
ATOM    897  N   VAL A 245      -2.454  34.471  47.818  1.00  0.96           N  
ATOM    898  CA  VAL A 245      -3.815  34.150  48.262  1.00  0.96           C  
ATOM    899  C   VAL A 245      -3.932  32.725  48.778  1.00  0.96           C  
ATOM    900  O   VAL A 245      -3.221  31.838  48.349  1.00  0.96           O  
ATOM    901  CB  VAL A 245      -4.857  34.342  47.177  1.00  0.96           C  
ATOM    902  CG1 VAL A 245      -4.853  35.811  46.736  1.00  0.96           C  
ATOM    903  CG2 VAL A 245      -4.613  33.405  45.985  1.00  0.96           C  
ATOM    904  N   SER A 246      -4.851  32.464  49.735  1.00  0.92           N  
ATOM    905  CA  SER A 246      -4.876  31.179  50.416  1.00  0.92           C  
ATOM    906  C   SER A 246      -6.038  30.321  49.977  1.00  0.92           C  
ATOM    907  O   SER A 246      -5.920  29.098  50.011  1.00  0.92           O  
ATOM    908  CB  SER A 246      -4.875  31.303  51.962  1.00  0.92           C  
ATOM    909  OG  SER A 246      -6.048  31.952  52.448  1.00  0.92           O  
ATOM    910  N   VAL A 247      -7.153  30.907  49.488  1.00  0.90           N  
ATOM    911  CA  VAL A 247      -8.329  30.125  49.138  1.00  0.90           C  
ATOM    912  C   VAL A 247      -8.670  30.350  47.673  1.00  0.90           C  
ATOM    913  O   VAL A 247      -8.326  31.381  47.101  1.00  0.90           O  
ATOM    914  CB  VAL A 247      -9.545  30.377  50.039  1.00  0.90           C  
ATOM    915  CG1 VAL A 247      -9.194  29.977  51.483  1.00  0.90           C  
ATOM    916  CG2 VAL A 247      -9.948  31.852  50.017  1.00  0.90           C  
ATOM    917  N   PRO A 248      -9.327  29.421  46.987  1.00  0.90           N  
ATOM    918  CA  PRO A 248      -9.762  29.631  45.614  1.00  0.90           C  
ATOM    919  C   PRO A 248     -10.947  30.583  45.500  1.00  0.90           C  
ATOM    920  O   PRO A 248     -11.271  30.980  44.386  1.00  0.90           O  
ATOM    921  CB  PRO A 248     -10.147  28.219  45.149  1.00  0.90           C  
ATOM    922  CG  PRO A 248     -10.565  27.518  46.438  1.00  0.90           C  
ATOM    923  CD  PRO A 248      -9.521  28.036  47.413  1.00  0.90           C  
ATOM    924  N   ASP A 249     -11.590  30.963  46.622  1.00  0.83           N  
ATOM    925  CA  ASP A 249     -12.628  31.973  46.726  1.00  0.83           C  
ATOM    926  C   ASP A 249     -12.064  33.391  46.568  1.00  0.83           C  
ATOM    927  O   ASP A 249     -12.803  34.351  46.331  1.00  0.83           O  
ATOM    928  CB  ASP A 249     -13.306  31.853  48.120  1.00  0.83           C  
ATOM    929  CG  ASP A 249     -14.046  30.537  48.310  1.00  0.83           C  
ATOM    930  OD1 ASP A 249     -14.279  29.814  47.311  1.00  0.83           O  
ATOM    931  OD2 ASP A 249     -14.358  30.236  49.490  1.00  0.83           O  
ATOM    932  N   GLU A 250     -10.726  33.558  46.665  1.00  0.85           N  
ATOM    933  CA  GLU A 250     -10.038  34.819  46.475  1.00  0.85           C  
ATOM    934  C   GLU A 250      -9.579  35.000  45.041  1.00  0.85           C  
ATOM    935  O   GLU A 250      -9.029  36.043  44.688  1.00  0.85           O  
ATOM    936  CB  GLU A 250      -8.777  34.884  47.362  1.00  0.85           C  
ATOM    937  CG  GLU A 250      -9.101  35.104  48.854  1.00  0.85           C  
ATOM    938  CD  GLU A 250      -7.829  35.055  49.690  1.00  0.85           C  
ATOM    939  OE1 GLU A 250      -7.526  36.062  50.377  1.00  0.85           O  
ATOM    940  OE2 GLU A 250      -7.126  34.007  49.633  1.00  0.85           O  
ATOM    941  N   CYS A 251      -9.803  34.000  44.157  1.00  0.95           N  
ATOM    942  CA  CYS A 251      -9.567  34.144  42.732  1.00  0.95           C  
ATOM    943  C   CYS A 251     -10.476  35.218  42.137  1.00  0.95           C  
ATOM    944  O   CYS A 251     -11.650  35.262  42.505  1.00  0.95           O  
ATOM    945  CB  CYS A 251      -9.778  32.810  41.963  1.00  0.95           C  
ATOM    946  SG  CYS A 251      -8.683  31.488  42.553  1.00  0.95           S  
ATOM    947  N   PRO A 252     -10.046  36.117  41.256  1.00  0.96           N  
ATOM    948  CA  PRO A 252     -10.959  37.002  40.551  1.00  0.96           C  
ATOM    949  C   PRO A 252     -11.958  36.241  39.694  1.00  0.96           C  
ATOM    950  O   PRO A 252     -11.719  35.111  39.285  1.00  0.96           O  
ATOM    951  CB  PRO A 252     -10.013  37.846  39.683  1.00  0.96           C  
ATOM    952  CG  PRO A 252      -8.907  36.860  39.316  1.00  0.96           C  
ATOM    953  CD  PRO A 252      -8.736  36.080  40.615  1.00  0.96           C  
ATOM    954  N   GLU A 253     -13.111  36.870  39.403  1.00  0.87           N  
ATOM    955  CA  GLU A 253     -14.045  36.362  38.434  1.00  0.87           C  
ATOM    956  C   GLU A 253     -13.449  36.307  37.029  1.00  0.87           C  
ATOM    957  O   GLU A 253     -12.527  37.037  36.674  1.00  0.87           O  
ATOM    958  CB  GLU A 253     -15.359  37.188  38.476  1.00  0.87           C  
ATOM    959  CG  GLU A 253     -15.301  38.593  37.812  1.00  0.87           C  
ATOM    960  CD  GLU A 253     -14.331  39.604  38.410  1.00  0.87           C  
ATOM    961  OE1 GLU A 253     -13.968  39.560  39.618  1.00  0.87           O  
ATOM    962  OE2 GLU A 253     -13.897  40.485  37.627  1.00  0.87           O  
ATOM    963  N   GLU A 254     -13.946  35.376  36.190  1.00  0.86           N  
ATOM    964  CA  GLU A 254     -13.553  35.318  34.798  1.00  0.86           C  
ATOM    965  C   GLU A 254     -13.950  36.569  34.011  1.00  0.86           C  
ATOM    966  O   GLU A 254     -14.975  37.195  34.263  1.00  0.86           O  
ATOM    967  CB  GLU A 254     -14.097  34.035  34.132  1.00  0.86           C  
ATOM    968  CG  GLU A 254     -13.704  33.878  32.643  1.00  0.86           C  
ATOM    969  CD  GLU A 254     -13.914  32.471  32.108  1.00  0.86           C  
ATOM    970  OE1 GLU A 254     -14.499  31.618  32.813  1.00  0.86           O  
ATOM    971  OE2 GLU A 254     -13.400  32.228  30.984  1.00  0.86           O  
ATOM    972  N   GLY A 255     -13.111  36.961  33.025  1.00  0.94           N  
ATOM    973  CA  GLY A 255     -13.409  38.034  32.079  1.00  0.94           C  
ATOM    974  C   GLY A 255     -12.527  39.238  32.197  1.00  0.94           C  
ATOM    975  O   GLY A 255     -12.737  40.249  31.529  1.00  0.94           O  
ATOM    976  N   ARG A 256     -11.469  39.183  33.019  1.00  0.85           N  
ATOM    977  CA  ARG A 256     -10.568  40.312  33.127  1.00  0.85           C  
ATOM    978  C   ARG A 256      -9.387  40.248  32.166  1.00  0.85           C  
ATOM    979  O   ARG A 256      -8.671  41.234  31.988  1.00  0.85           O  
ATOM    980  CB  ARG A 256     -10.013  40.414  34.555  1.00  0.85           C  
ATOM    981  CG  ARG A 256     -11.094  40.706  35.613  1.00  0.85           C  
ATOM    982  CD  ARG A 256     -10.427  41.051  36.941  1.00  0.85           C  
ATOM    983  NE  ARG A 256     -11.428  41.189  38.011  1.00  0.85           N  
ATOM    984  CZ  ARG A 256     -11.105  41.365  39.293  1.00  0.85           C  
ATOM    985  NH1 ARG A 256      -9.846  41.530  39.676  1.00  0.85           N  
ATOM    986  NH2 ARG A 256     -12.051  41.298  40.220  1.00  0.85           N  
ATOM    987  N   LEU A 257      -9.171  39.097  31.512  1.00  0.93           N  
ATOM    988  CA  LEU A 257      -8.127  38.907  30.527  1.00  0.93           C  
ATOM    989  C   LEU A 257      -8.662  39.193  29.137  1.00  0.93           C  
ATOM    990  O   LEU A 257      -9.868  39.092  28.924  1.00  0.93           O  
ATOM    991  CB  LEU A 257      -7.565  37.466  30.603  1.00  0.93           C  
ATOM    992  CG  LEU A 257      -6.706  37.214  31.858  1.00  0.93           C  
ATOM    993  CD1 LEU A 257      -6.283  35.740  31.924  1.00  0.93           C  
ATOM    994  CD2 LEU A 257      -5.456  38.114  31.915  1.00  0.93           C  
ATOM    995  N   PRO A 258      -7.835  39.596  28.181  1.00  0.98           N  
ATOM    996  CA  PRO A 258      -8.309  39.965  26.857  1.00  0.98           C  
ATOM    997  C   PRO A 258      -8.636  38.753  25.987  1.00  0.98           C  
ATOM    998  O   PRO A 258      -8.055  37.698  26.160  1.00  0.98           O  
ATOM    999  CB  PRO A 258      -7.118  40.737  26.266  1.00  0.98           C  
ATOM   1000  CG  PRO A 258      -5.907  40.052  26.900  1.00  0.98           C  
ATOM   1001  CD  PRO A 258      -6.389  39.786  28.324  1.00  0.98           C  
ATOM   1002  N   ASP A 259      -9.555  38.962  25.018  1.00  0.92           N  
ATOM   1003  CA  ASP A 259      -9.933  38.093  23.934  1.00  0.92           C  
ATOM   1004  C   ASP A 259      -9.084  38.494  22.747  1.00  0.92           C  
ATOM   1005  O   ASP A 259      -8.754  39.656  22.563  1.00  0.92           O  
ATOM   1006  CB  ASP A 259     -11.417  38.345  23.556  1.00  0.92           C  
ATOM   1007  CG  ASP A 259     -12.279  38.019  24.756  1.00  0.92           C  
ATOM   1008  OD1 ASP A 259     -12.182  36.860  25.226  1.00  0.92           O  
ATOM   1009  OD2 ASP A 259     -13.031  38.924  25.197  1.00  0.92           O  
ATOM   1010  N   ALA A 260      -8.692  37.528  21.896  1.00  0.98           N  
ATOM   1011  CA  ALA A 260      -7.911  37.849  20.717  1.00  0.98           C  
ATOM   1012  C   ALA A 260      -8.742  38.301  19.515  1.00  0.98           C  
ATOM   1013  O   ALA A 260      -8.221  38.944  18.599  1.00  0.98           O  
ATOM   1014  CB  ALA A 260      -7.091  36.607  20.341  1.00  0.98           C  
ATOM   1015  N   GLY A 261     -10.064  38.028  19.493  1.00  0.94           N  
ATOM   1016  CA  GLY A 261     -10.960  38.389  18.393  1.00  0.94           C  
ATOM   1017  C   GLY A 261     -12.211  39.123  18.808  1.00  0.94           C  
ATOM   1018  O   GLY A 261     -13.289  38.667  18.434  1.00  0.94           O  
ATOM   1019  N   PRO A 262     -12.187  40.207  19.574  1.00  0.91           N  
ATOM   1020  CA  PRO A 262     -13.372  41.018  19.826  1.00  0.91           C  
ATOM   1021  C   PRO A 262     -13.789  41.821  18.581  1.00  0.91           C  
ATOM   1022  O   PRO A 262     -12.995  41.893  17.643  1.00  0.91           O  
ATOM   1023  CB  PRO A 262     -12.865  41.954  20.938  1.00  0.91           C  
ATOM   1024  CG  PRO A 262     -11.435  42.244  20.500  1.00  0.91           C  
ATOM   1025  CD  PRO A 262     -10.967  40.886  20.015  1.00  0.91           C  
ATOM   1026  N   PRO A 263     -14.967  42.449  18.508  1.00  0.78           N  
ATOM   1027  CA  PRO A 263     -15.406  43.255  17.366  1.00  0.78           C  
ATOM   1028  C   PRO A 263     -14.580  44.513  17.141  1.00  0.78           C  
ATOM   1029  O   PRO A 263     -14.503  44.983  16.010  1.00  0.78           O  
ATOM   1030  CB  PRO A 263     -16.866  43.618  17.705  1.00  0.78           C  
ATOM   1031  CG  PRO A 263     -16.927  43.522  19.232  1.00  0.78           C  
ATOM   1032  CD  PRO A 263     -16.013  42.334  19.519  1.00  0.78           C  
ATOM   1033  N   LYS A 264     -13.997  45.112  18.198  1.00  0.84           N  
ATOM   1034  CA  LYS A 264     -13.138  46.279  18.086  1.00  0.84           C  
ATOM   1035  C   LYS A 264     -11.820  46.008  18.807  1.00  0.84           C  
ATOM   1036  O   LYS A 264     -11.675  46.427  19.956  1.00  0.84           O  
ATOM   1037  CB  LYS A 264     -13.833  47.539  18.663  1.00  0.84           C  
ATOM   1038  CG  LYS A 264     -15.055  47.948  17.829  1.00  0.84           C  
ATOM   1039  CD  LYS A 264     -15.717  49.206  18.399  1.00  0.84           C  
ATOM   1040  CE  LYS A 264     -16.962  49.632  17.624  1.00  0.84           C  
ATOM   1041  NZ  LYS A 264     -17.553  50.822  18.270  1.00  0.84           N  
ATOM   1042  N   PRO A 265     -10.839  45.307  18.215  1.00  0.96           N  
ATOM   1043  CA  PRO A 265      -9.578  44.938  18.857  1.00  0.96           C  
ATOM   1044  C   PRO A 265      -8.829  46.027  19.586  1.00  0.96           C  
ATOM   1045  O   PRO A 265      -8.511  45.837  20.754  1.00  0.96           O  
ATOM   1046  CB  PRO A 265      -8.763  44.291  17.734  1.00  0.96           C  
ATOM   1047  CG  PRO A 265      -9.834  43.627  16.873  1.00  0.96           C  
ATOM   1048  CD  PRO A 265     -10.956  44.665  16.899  1.00  0.96           C  
ATOM   1049  N   ALA A 266      -8.550  47.176  18.942  1.00  0.97           N  
ATOM   1050  CA  ALA A 266      -7.806  48.262  19.546  1.00  0.97           C  
ATOM   1051  C   ALA A 266      -8.467  48.880  20.783  1.00  0.97           C  
ATOM   1052  O   ALA A 266      -7.800  49.113  21.797  1.00  0.97           O  
ATOM   1053  CB  ALA A 266      -7.553  49.349  18.484  1.00  0.97           C  
ATOM   1054  N   ASP A 267      -9.797  49.113  20.741  1.00  0.93           N  
ATOM   1055  CA  ASP A 267     -10.608  49.576  21.857  1.00  0.93           C  
ATOM   1056  C   ASP A 267     -10.637  48.558  22.982  1.00  0.93           C  
ATOM   1057  O   ASP A 267     -10.401  48.897  24.141  1.00  0.93           O  
ATOM   1058  CB  ASP A 267     -12.057  49.916  21.401  1.00  0.93           C  
ATOM   1059  CG  ASP A 267     -12.085  51.122  20.476  1.00  0.93           C  
ATOM   1060  OD1 ASP A 267     -11.074  51.867  20.442  1.00  0.93           O  
ATOM   1061  OD2 ASP A 267     -13.127  51.293  19.785  1.00  0.93           O  
ATOM   1062  N   HIS A 268     -10.825  47.264  22.664  1.00  0.93           N  
ATOM   1063  CA  HIS A 268     -10.806  46.180  23.631  1.00  0.93           C  
ATOM   1064  C   HIS A 268      -9.482  46.059  24.387  1.00  0.93           C  
ATOM   1065  O   HIS A 268      -9.448  45.870  25.608  1.00  0.93           O  
ATOM   1066  CB  HIS A 268     -11.092  44.850  22.923  1.00  0.93           C  
ATOM   1067  CG  HIS A 268     -11.159  43.732  23.894  1.00  0.93           C  
ATOM   1068  ND1 HIS A 268     -10.132  42.834  23.905  1.00  0.93           N  
ATOM   1069  CD2 HIS A 268     -12.022  43.503  24.928  1.00  0.93           C  
ATOM   1070  CE1 HIS A 268     -10.382  42.060  24.938  1.00  0.93           C  
ATOM   1071  NE2 HIS A 268     -11.512  42.413  25.577  1.00  0.93           N  
ATOM   1072  N   LEU A 269      -8.337  46.225  23.696  1.00  0.96           N  
ATOM   1073  CA  LEU A 269      -7.033  46.324  24.336  1.00  0.96           C  
ATOM   1074  C   LEU A 269      -6.937  47.499  25.288  1.00  0.96           C  
ATOM   1075  O   LEU A 269      -6.450  47.365  26.411  1.00  0.96           O  
ATOM   1076  CB  LEU A 269      -5.881  46.436  23.307  1.00  0.96           C  
ATOM   1077  CG  LEU A 269      -5.673  45.191  22.419  1.00  0.96           C  
ATOM   1078  CD1 LEU A 269      -4.457  45.406  21.501  1.00  0.96           C  
ATOM   1079  CD2 LEU A 269      -5.538  43.889  23.230  1.00  0.96           C  
ATOM   1080  N   ARG A 270      -7.455  48.677  24.907  1.00  0.88           N  
ATOM   1081  CA  ARG A 270      -7.562  49.781  25.837  1.00  0.88           C  
ATOM   1082  C   ARG A 270      -8.452  49.490  27.039  1.00  0.88           C  
ATOM   1083  O   ARG A 270      -8.030  49.733  28.169  1.00  0.88           O  
ATOM   1084  CB  ARG A 270      -8.047  51.056  25.131  1.00  0.88           C  
ATOM   1085  CG  ARG A 270      -7.012  51.594  24.135  1.00  0.88           C  
ATOM   1086  CD  ARG A 270      -7.407  52.954  23.583  1.00  0.88           C  
ATOM   1087  NE  ARG A 270      -6.185  53.475  22.900  1.00  0.88           N  
ATOM   1088  CZ  ARG A 270      -5.909  53.272  21.613  1.00  0.88           C  
ATOM   1089  NH1 ARG A 270      -6.707  52.564  20.827  1.00  0.88           N  
ATOM   1090  NH2 ARG A 270      -4.786  53.767  21.097  1.00  0.88           N  
ATOM   1091  N   GLU A 271      -9.650  48.891  26.868  1.00  0.88           N  
ATOM   1092  CA  GLU A 271     -10.551  48.526  27.955  1.00  0.88           C  
ATOM   1093  C   GLU A 271      -9.901  47.618  28.992  1.00  0.88           C  
ATOM   1094  O   GLU A 271     -10.005  47.834  30.201  1.00  0.88           O  
ATOM   1095  CB  GLU A 271     -11.798  47.790  27.403  1.00  0.88           C  
ATOM   1096  CG  GLU A 271     -12.770  48.670  26.581  1.00  0.88           C  
ATOM   1097  CD  GLU A 271     -13.920  47.853  25.989  1.00  0.88           C  
ATOM   1098  OE1 GLU A 271     -13.873  46.598  26.068  1.00  0.88           O  
ATOM   1099  OE2 GLU A 271     -14.851  48.491  25.435  1.00  0.88           O  
ATOM   1100  N   VAL A 272      -9.168  46.589  28.536  1.00  0.95           N  
ATOM   1101  CA  VAL A 272      -8.465  45.673  29.411  1.00  0.95           C  
ATOM   1102  C   VAL A 272      -7.203  46.257  30.056  1.00  0.95           C  
ATOM   1103  O   VAL A 272      -7.022  46.191  31.272  1.00  0.95           O  
ATOM   1104  CB  VAL A 272      -8.127  44.409  28.635  1.00  0.95           C  
ATOM   1105  CG1 VAL A 272      -7.333  43.414  29.497  1.00  0.95           C  
ATOM   1106  CG2 VAL A 272      -9.432  43.734  28.163  1.00  0.95           C  
ATOM   1107  N   PHE A 273      -6.282  46.860  29.276  1.00  0.95           N  
ATOM   1108  CA  PHE A 273      -4.992  47.308  29.781  1.00  0.95           C  
ATOM   1109  C   PHE A 273      -5.058  48.618  30.559  1.00  0.95           C  
ATOM   1110  O   PHE A 273      -4.353  48.792  31.552  1.00  0.95           O  
ATOM   1111  CB  PHE A 273      -3.950  47.393  28.650  1.00  0.95           C  
ATOM   1112  CG  PHE A 273      -3.454  46.022  28.245  1.00  0.95           C  
ATOM   1113  CD1 PHE A 273      -4.164  45.196  27.357  1.00  0.95           C  
ATOM   1114  CD2 PHE A 273      -2.207  45.577  28.711  1.00  0.95           C  
ATOM   1115  CE1 PHE A 273      -3.648  43.961  26.950  1.00  0.95           C  
ATOM   1116  CE2 PHE A 273      -1.693  44.333  28.328  1.00  0.95           C  
ATOM   1117  CZ  PHE A 273      -2.413  43.525  27.442  1.00  0.95           C  
ATOM   1118  N   TYR A 274      -5.948  49.565  30.183  1.00  0.93           N  
ATOM   1119  CA  TYR A 274      -6.147  50.808  30.925  1.00  0.93           C  
ATOM   1120  C   TYR A 274      -6.712  50.560  32.310  1.00  0.93           C  
ATOM   1121  O   TYR A 274      -6.396  51.266  33.269  1.00  0.93           O  
ATOM   1122  CB  TYR A 274      -7.080  51.814  30.207  1.00  0.93           C  
ATOM   1123  CG  TYR A 274      -6.519  52.428  28.949  1.00  0.93           C  
ATOM   1124  CD1 TYR A 274      -5.226  52.220  28.420  1.00  0.93           C  
ATOM   1125  CD2 TYR A 274      -7.363  53.338  28.303  1.00  0.93           C  
ATOM   1126  CE1 TYR A 274      -4.786  52.951  27.305  1.00  0.93           C  
ATOM   1127  CE2 TYR A 274      -6.928  54.071  27.200  1.00  0.93           C  
ATOM   1128  CZ  TYR A 274      -5.638  53.889  26.714  1.00  0.93           C  
ATOM   1129  OH  TYR A 274      -5.235  54.677  25.627  1.00  0.93           O  
ATOM   1130  N   ARG A 275      -7.537  49.511  32.457  1.00  0.86           N  
ATOM   1131  CA  ARG A 275      -8.008  48.990  33.725  1.00  0.86           C  
ATOM   1132  C   ARG A 275      -6.889  48.453  34.614  1.00  0.86           C  
ATOM   1133  O   ARG A 275      -6.964  48.525  35.849  1.00  0.86           O  
ATOM   1134  CB  ARG A 275      -9.002  47.847  33.460  1.00  0.86           C  
ATOM   1135  CG  ARG A 275      -9.747  47.361  34.716  1.00  0.86           C  
ATOM   1136  CD  ARG A 275     -10.179  45.896  34.637  1.00  0.86           C  
ATOM   1137  NE  ARG A 275      -8.922  45.063  34.643  1.00  0.86           N  
ATOM   1138  CZ  ARG A 275      -8.637  44.063  33.802  1.00  0.86           C  
ATOM   1139  NH1 ARG A 275      -9.472  43.683  32.849  1.00  0.86           N  
ATOM   1140  NH2 ARG A 275      -7.486  43.407  33.948  1.00  0.86           N  
ATOM   1141  N   MET A 276      -5.803  47.911  34.046  1.00  0.93           N  
ATOM   1142  CA  MET A 276      -4.624  47.536  34.799  1.00  0.93           C  
ATOM   1143  C   MET A 276      -3.774  48.742  35.200  1.00  0.93           C  
ATOM   1144  O   MET A 276      -2.911  48.645  36.074  1.00  0.93           O  
ATOM   1145  CB  MET A 276      -3.722  46.587  33.974  1.00  0.93           C  
ATOM   1146  CG  MET A 276      -4.300  45.187  33.717  1.00  0.93           C  
ATOM   1147  SD  MET A 276      -3.160  44.141  32.764  1.00  0.93           S  
ATOM   1148  CE  MET A 276      -4.432  43.636  31.585  1.00  0.93           C  
ATOM   1149  N   GLY A 277      -3.992  49.921  34.582  1.00  0.98           N  
ATOM   1150  CA  GLY A 277      -3.146  51.095  34.764  1.00  0.98           C  
ATOM   1151  C   GLY A 277      -1.974  51.146  33.834  1.00  0.98           C  
ATOM   1152  O   GLY A 277      -1.034  51.899  34.081  1.00  0.98           O  
ATOM   1153  N   LEU A 278      -2.011  50.356  32.747  1.00  0.97           N  
ATOM   1154  CA  LEU A 278      -0.982  50.329  31.727  1.00  0.97           C  
ATOM   1155  C   LEU A 278      -1.378  51.217  30.553  1.00  0.97           C  
ATOM   1156  O   LEU A 278      -2.552  51.371  30.252  1.00  0.97           O  
ATOM   1157  CB  LEU A 278      -0.730  48.881  31.225  1.00  0.97           C  
ATOM   1158  CG  LEU A 278      -0.264  47.899  32.324  1.00  0.97           C  
ATOM   1159  CD1 LEU A 278      -0.138  46.471  31.774  1.00  0.97           C  
ATOM   1160  CD2 LEU A 278       1.073  48.326  32.943  1.00  0.97           C  
ATOM   1161  N   ASP A 279      -0.367  51.836  29.892  1.00  0.96           N  
ATOM   1162  CA  ASP A 279      -0.531  52.766  28.782  1.00  0.96           C  
ATOM   1163  C   ASP A 279      -0.380  52.120  27.391  1.00  0.96           C  
ATOM   1164  O   ASP A 279      -0.070  50.939  27.260  1.00  0.96           O  
ATOM   1165  CB  ASP A 279       0.368  54.036  28.979  1.00  0.96           C  
ATOM   1166  CG  ASP A 279       1.874  53.862  28.801  1.00  0.96           C  
ATOM   1167  OD1 ASP A 279       2.621  54.803  29.179  1.00  0.96           O  
ATOM   1168  OD2 ASP A 279       2.301  52.841  28.207  1.00  0.96           O  
ATOM   1169  N   ASP A 280      -0.587  52.907  26.299  1.00  0.97           N  
ATOM   1170  CA  ASP A 280      -0.418  52.501  24.901  1.00  0.97           C  
ATOM   1171  C   ASP A 280       0.971  51.946  24.574  1.00  0.97           C  
ATOM   1172  O   ASP A 280       1.117  50.987  23.807  1.00  0.97           O  
ATOM   1173  CB  ASP A 280      -0.735  53.679  23.916  1.00  0.97           C  
ATOM   1174  CG  ASP A 280      -2.234  53.886  23.720  1.00  0.97           C  
ATOM   1175  OD1 ASP A 280      -2.637  54.721  22.862  1.00  0.97           O  
ATOM   1176  OD2 ASP A 280      -3.022  53.155  24.360  1.00  0.97           O  
ATOM   1177  N   LYS A 281       2.037  52.520  25.163  1.00  0.95           N  
ATOM   1178  CA  LYS A 281       3.400  52.062  25.002  1.00  0.95           C  
ATOM   1179  C   LYS A 281       3.624  50.675  25.589  1.00  0.95           C  
ATOM   1180  O   LYS A 281       4.221  49.802  24.958  1.00  0.95           O  
ATOM   1181  CB  LYS A 281       4.356  53.032  25.731  1.00  0.95           C  
ATOM   1182  CG  LYS A 281       5.835  52.629  25.656  1.00  0.95           C  
ATOM   1183  CD  LYS A 281       6.759  53.533  26.478  1.00  0.95           C  
ATOM   1184  CE  LYS A 281       6.507  53.410  27.986  1.00  0.95           C  
ATOM   1185  NZ  LYS A 281       7.501  54.220  28.712  1.00  0.95           N  
ATOM   1186  N   GLU A 282       3.118  50.462  26.826  1.00  0.95           N  
ATOM   1187  CA  GLU A 282       3.120  49.201  27.542  1.00  0.95           C  
ATOM   1188  C   GLU A 282       2.293  48.135  26.850  1.00  0.95           C  
ATOM   1189  O   GLU A 282       2.753  47.006  26.717  1.00  0.95           O  
ATOM   1190  CB  GLU A 282       2.671  49.417  29.006  1.00  0.95           C  
ATOM   1191  CG  GLU A 282       3.777  50.165  29.790  1.00  0.95           C  
ATOM   1192  CD  GLU A 282       3.354  50.969  31.006  1.00  0.95           C  
ATOM   1193  OE1 GLU A 282       4.295  51.567  31.598  1.00  0.95           O  
ATOM   1194  OE2 GLU A 282       2.173  50.997  31.418  1.00  0.95           O  
ATOM   1195  N   ILE A 283       1.092  48.481  26.317  1.00  0.99           N  
ATOM   1196  CA  ILE A 283       0.271  47.577  25.502  1.00  0.99           C  
ATOM   1197  C   ILE A 283       1.047  47.048  24.309  1.00  0.99           C  
ATOM   1198  O   ILE A 283       1.163  45.836  24.117  1.00  0.99           O  
ATOM   1199  CB  ILE A 283      -1.020  48.249  24.989  1.00  0.99           C  
ATOM   1200  CG1 ILE A 283      -1.947  48.591  26.173  1.00  0.99           C  
ATOM   1201  CG2 ILE A 283      -1.800  47.328  24.010  1.00  0.99           C  
ATOM   1202  CD1 ILE A 283      -3.122  49.525  25.836  1.00  0.99           C  
ATOM   1203  N   ALA A 284       1.667  47.926  23.501  1.00  1.00           N  
ATOM   1204  CA  ALA A 284       2.434  47.500  22.351  1.00  1.00           C  
ATOM   1205  C   ALA A 284       3.696  46.717  22.694  1.00  1.00           C  
ATOM   1206  O   ALA A 284       3.981  45.694  22.069  1.00  1.00           O  
ATOM   1207  CB  ALA A 284       2.805  48.722  21.495  1.00  1.00           C  
ATOM   1208  N   ALA A 285       4.477  47.163  23.705  1.00  1.00           N  
ATOM   1209  CA  ALA A 285       5.691  46.495  24.131  1.00  1.00           C  
ATOM   1210  C   ALA A 285       5.417  45.101  24.686  1.00  1.00           C  
ATOM   1211  O   ALA A 285       6.017  44.122  24.244  1.00  1.00           O  
ATOM   1212  CB  ALA A 285       6.436  47.360  25.177  1.00  1.00           C  
ATOM   1213  N   LEU A 286       4.440  44.941  25.600  1.00  0.97           N  
ATOM   1214  CA  LEU A 286       4.080  43.656  26.184  1.00  0.97           C  
ATOM   1215  C   LEU A 286       3.547  42.646  25.192  1.00  0.97           C  
ATOM   1216  O   LEU A 286       3.824  41.451  25.306  1.00  0.97           O  
ATOM   1217  CB  LEU A 286       3.059  43.815  27.323  1.00  0.97           C  
ATOM   1218  CG  LEU A 286       3.666  44.473  28.571  1.00  0.97           C  
ATOM   1219  CD1 LEU A 286       2.544  44.913  29.520  1.00  0.97           C  
ATOM   1220  CD2 LEU A 286       4.662  43.546  29.289  1.00  0.97           C  
ATOM   1221  N   SER A 287       2.821  43.098  24.151  1.00  0.98           N  
ATOM   1222  CA  SER A 287       2.380  42.248  23.047  1.00  0.98           C  
ATOM   1223  C   SER A 287       3.538  41.667  22.258  1.00  0.98           C  
ATOM   1224  O   SER A 287       3.423  40.624  21.612  1.00  0.98           O  
ATOM   1225  CB  SER A 287       1.499  43.005  22.036  1.00  0.98           C  
ATOM   1226  OG  SER A 287       0.262  43.398  22.626  1.00  0.98           O  
ATOM   1227  N   GLY A 288       4.738  42.267  22.359  1.00  0.99           N  
ATOM   1228  CA  GLY A 288       5.957  41.768  21.742  1.00  0.99           C  
ATOM   1229  C   GLY A 288       6.504  40.515  22.378  1.00  0.99           C  
ATOM   1230  O   GLY A 288       7.411  39.894  21.826  1.00  0.99           O  
ATOM   1231  N   ALA A 289       5.915  40.052  23.502  1.00  0.98           N  
ATOM   1232  CA  ALA A 289       6.157  38.747  24.093  1.00  0.98           C  
ATOM   1233  C   ALA A 289       5.643  37.593  23.235  1.00  0.98           C  
ATOM   1234  O   ALA A 289       6.096  36.458  23.386  1.00  0.98           O  
ATOM   1235  CB  ALA A 289       5.497  38.649  25.486  1.00  0.98           C  
ATOM   1236  N   HIS A 290       4.740  37.848  22.263  1.00  0.91           N  
ATOM   1237  CA  HIS A 290       4.350  36.907  21.219  1.00  0.91           C  
ATOM   1238  C   HIS A 290       5.431  36.597  20.206  1.00  0.91           C  
ATOM   1239  O   HIS A 290       5.250  35.764  19.329  1.00  0.91           O  
ATOM   1240  CB  HIS A 290       3.117  37.425  20.489  1.00  0.91           C  
ATOM   1241  CG  HIS A 290       1.899  37.351  21.317  1.00  0.91           C  
ATOM   1242  ND1 HIS A 290       0.813  37.988  20.818  1.00  0.91           N  
ATOM   1243  CD2 HIS A 290       1.582  36.677  22.466  1.00  0.91           C  
ATOM   1244  CE1 HIS A 290      -0.175  37.716  21.638  1.00  0.91           C  
ATOM   1245  NE2 HIS A 290       0.243  36.929  22.649  1.00  0.91           N  
ATOM   1246  N   THR A 291       6.639  37.177  20.351  1.00  0.94           N  
ATOM   1247  CA  THR A 291       7.853  36.658  19.719  1.00  0.94           C  
ATOM   1248  C   THR A 291       8.227  35.272  20.238  1.00  0.94           C  
ATOM   1249  O   THR A 291       8.913  34.492  19.580  1.00  0.94           O  
ATOM   1250  CB  THR A 291       9.033  37.622  19.870  1.00  0.94           C  
ATOM   1251  OG1 THR A 291      10.032  37.333  18.901  1.00  0.94           O  
ATOM   1252  CG2 THR A 291       9.640  37.603  21.289  1.00  0.94           C  
ATOM   1253  N   LEU A 292       7.726  34.918  21.438  1.00  0.92           N  
ATOM   1254  CA  LEU A 292       7.854  33.622  22.048  1.00  0.92           C  
ATOM   1255  C   LEU A 292       6.570  32.837  21.906  1.00  0.92           C  
ATOM   1256  O   LEU A 292       5.470  33.284  22.208  1.00  0.92           O  
ATOM   1257  CB  LEU A 292       8.170  33.735  23.555  1.00  0.92           C  
ATOM   1258  CG  LEU A 292       9.566  34.307  23.859  1.00  0.92           C  
ATOM   1259  CD1 LEU A 292       9.789  34.306  25.379  1.00  0.92           C  
ATOM   1260  CD2 LEU A 292      10.704  33.551  23.149  1.00  0.92           C  
ATOM   1261  N   GLY A 293       6.720  31.575  21.479  1.00  0.96           N  
ATOM   1262  CA  GLY A 293       5.642  30.612  21.463  1.00  0.96           C  
ATOM   1263  C   GLY A 293       4.723  30.650  20.294  1.00  0.96           C  
ATOM   1264  O   GLY A 293       5.064  30.999  19.170  1.00  0.96           O  
ATOM   1265  N   ARG A 294       3.516  30.141  20.550  1.00  0.90           N  
ATOM   1266  CA  ARG A 294       2.610  29.737  19.521  1.00  0.90           C  
ATOM   1267  C   ARG A 294       1.247  29.563  20.110  1.00  0.90           C  
ATOM   1268  O   ARG A 294       1.076  29.436  21.318  1.00  0.90           O  
ATOM   1269  CB  ARG A 294       3.060  28.416  18.850  1.00  0.90           C  
ATOM   1270  CG  ARG A 294       3.498  27.304  19.810  1.00  0.90           C  
ATOM   1271  CD  ARG A 294       4.564  26.421  19.170  1.00  0.90           C  
ATOM   1272  NE  ARG A 294       5.144  25.674  20.321  1.00  0.90           N  
ATOM   1273  CZ  ARG A 294       5.508  24.395  20.308  1.00  0.90           C  
ATOM   1274  NH1 ARG A 294       5.309  23.603  19.269  1.00  0.90           N  
ATOM   1275  NH2 ARG A 294       6.054  23.856  21.396  1.00  0.90           N  
ATOM   1276  N   SER A 295       0.253  29.532  19.217  1.00  0.96           N  
ATOM   1277  CA  SER A 295      -1.139  29.353  19.550  1.00  0.96           C  
ATOM   1278  C   SER A 295      -1.564  28.005  19.007  1.00  0.96           C  
ATOM   1279  O   SER A 295      -1.044  27.545  18.002  1.00  0.96           O  
ATOM   1280  CB  SER A 295      -1.981  30.458  18.895  1.00  0.96           C  
ATOM   1281  OG  SER A 295      -3.268  30.570  19.490  1.00  0.96           O  
ATOM   1282  N   ARG A 296      -2.488  27.313  19.702  1.00  0.84           N  
ATOM   1283  CA  ARG A 296      -2.929  25.980  19.334  1.00  0.84           C  
ATOM   1284  C   ARG A 296      -4.450  25.983  19.236  1.00  0.84           C  
ATOM   1285  O   ARG A 296      -5.082  26.520  20.152  1.00  0.84           O  
ATOM   1286  CB  ARG A 296      -2.558  24.914  20.400  1.00  0.84           C  
ATOM   1287  CG  ARG A 296      -1.046  24.664  20.530  1.00  0.84           C  
ATOM   1288  CD  ARG A 296      -0.700  23.736  21.697  1.00  0.84           C  
ATOM   1289  NE  ARG A 296       0.793  23.585  21.743  1.00  0.84           N  
ATOM   1290  CZ  ARG A 296       1.498  22.699  21.030  1.00  0.84           C  
ATOM   1291  NH1 ARG A 296       0.960  21.904  20.113  1.00  0.84           N  
ATOM   1292  NH2 ARG A 296       2.798  22.557  21.274  1.00  0.84           N  
ATOM   1293  N   PRO A 297      -5.091  25.373  18.231  1.00  0.88           N  
ATOM   1294  CA  PRO A 297      -6.546  25.364  18.093  1.00  0.88           C  
ATOM   1295  C   PRO A 297      -7.217  24.481  19.130  1.00  0.88           C  
ATOM   1296  O   PRO A 297      -8.429  24.571  19.297  1.00  0.88           O  
ATOM   1297  CB  PRO A 297      -6.796  24.839  16.668  1.00  0.88           C  
ATOM   1298  CG  PRO A 297      -5.527  24.057  16.333  1.00  0.88           C  
ATOM   1299  CD  PRO A 297      -4.449  24.896  17.011  1.00  0.88           C  
ATOM   1300  N   GLU A 298      -6.455  23.644  19.856  1.00  0.80           N  
ATOM   1301  CA  GLU A 298      -6.944  22.827  20.948  1.00  0.80           C  
ATOM   1302  C   GLU A 298      -6.778  23.511  22.301  1.00  0.80           C  
ATOM   1303  O   GLU A 298      -7.115  22.957  23.346  1.00  0.80           O  
ATOM   1304  CB  GLU A 298      -6.147  21.511  20.969  1.00  0.80           C  
ATOM   1305  CG  GLU A 298      -6.345  20.666  19.690  1.00  0.80           C  
ATOM   1306  CD  GLU A 298      -5.492  19.403  19.723  1.00  0.80           C  
ATOM   1307  OE1 GLU A 298      -4.667  19.264  20.663  1.00  0.80           O  
ATOM   1308  OE2 GLU A 298      -5.639  18.594  18.774  1.00  0.80           O  
ATOM   1309  N   ARG A 299      -6.255  24.756  22.322  1.00  0.76           N  
ATOM   1310  CA  ARG A 299      -6.167  25.558  23.528  1.00  0.76           C  
ATOM   1311  C   ARG A 299      -7.022  26.798  23.417  1.00  0.76           C  
ATOM   1312  O   ARG A 299      -8.162  26.816  23.873  1.00  0.76           O  
ATOM   1313  CB  ARG A 299      -4.712  25.980  23.841  1.00  0.76           C  
ATOM   1314  CG  ARG A 299      -3.864  24.834  24.414  1.00  0.76           C  
ATOM   1315  CD  ARG A 299      -2.553  25.357  24.999  1.00  0.76           C  
ATOM   1316  NE  ARG A 299      -1.744  24.165  25.426  1.00  0.76           N  
ATOM   1317  CZ  ARG A 299      -0.456  24.216  25.789  1.00  0.76           C  
ATOM   1318  NH1 ARG A 299       0.213  25.362  25.751  1.00  0.76           N  
ATOM   1319  NH2 ARG A 299       0.154  23.123  26.244  1.00  0.76           N  
ATOM   1320  N   SER A 300      -6.495  27.890  22.828  1.00  0.87           N  
ATOM   1321  CA  SER A 300      -7.225  29.143  22.682  1.00  0.87           C  
ATOM   1322  C   SER A 300      -8.222  29.094  21.535  1.00  0.87           C  
ATOM   1323  O   SER A 300      -9.177  29.871  21.498  1.00  0.87           O  
ATOM   1324  CB  SER A 300      -6.257  30.338  22.428  1.00  0.87           C  
ATOM   1325  OG  SER A 300      -5.548  30.168  21.196  1.00  0.87           O  
ATOM   1326  N   GLY A 301      -8.007  28.179  20.567  1.00  0.89           N  
ATOM   1327  CA  GLY A 301      -8.832  28.015  19.376  1.00  0.89           C  
ATOM   1328  C   GLY A 301      -8.251  28.696  18.172  1.00  0.89           C  
ATOM   1329  O   GLY A 301      -8.744  28.537  17.059  1.00  0.89           O  
ATOM   1330  N   TRP A 302      -7.149  29.447  18.342  1.00  0.78           N  
ATOM   1331  CA  TRP A 302      -6.529  30.156  17.246  1.00  0.78           C  
ATOM   1332  C   TRP A 302      -5.343  29.380  16.715  1.00  0.78           C  
ATOM   1333  O   TRP A 302      -4.697  28.599  17.407  1.00  0.78           O  
ATOM   1334  CB  TRP A 302      -6.069  31.586  17.644  1.00  0.78           C  
ATOM   1335  CG  TRP A 302      -7.186  32.478  18.164  1.00  0.78           C  
ATOM   1336  CD1 TRP A 302      -7.692  32.536  19.432  1.00  0.78           C  
ATOM   1337  CD2 TRP A 302      -7.939  33.395  17.368  1.00  0.78           C  
ATOM   1338  NE1 TRP A 302      -8.717  33.443  19.481  1.00  0.78           N  
ATOM   1339  CE2 TRP A 302      -8.905  33.988  18.239  1.00  0.78           C  
ATOM   1340  CE3 TRP A 302      -7.895  33.736  16.024  1.00  0.78           C  
ATOM   1341  CZ2 TRP A 302      -9.811  34.903  17.750  1.00  0.78           C  
ATOM   1342  CZ3 TRP A 302      -8.810  34.676  15.541  1.00  0.78           C  
ATOM   1343  CH2 TRP A 302      -9.762  35.257  16.396  1.00  0.78           C  
ATOM   1344  N   GLY A 303      -4.996  29.644  15.446  1.00  0.95           N  
ATOM   1345  CA  GLY A 303      -3.851  29.057  14.786  1.00  0.95           C  
ATOM   1346  C   GLY A 303      -4.115  27.756  14.077  1.00  0.95           C  
ATOM   1347  O   GLY A 303      -5.135  27.100  14.259  1.00  0.95           O  
ATOM   1348  N   LYS A 304      -3.170  27.356  13.207  1.00  0.88           N  
ATOM   1349  CA  LYS A 304      -3.177  26.108  12.484  1.00  0.88           C  
ATOM   1350  C   LYS A 304      -2.759  24.972  13.413  1.00  0.88           C  
ATOM   1351  O   LYS A 304      -2.134  25.240  14.441  1.00  0.88           O  
ATOM   1352  CB  LYS A 304      -2.185  26.197  11.287  1.00  0.88           C  
ATOM   1353  CG  LYS A 304      -2.517  27.283  10.243  1.00  0.88           C  
ATOM   1354  CD  LYS A 304      -1.464  27.296   9.108  1.00  0.88           C  
ATOM   1355  CE  LYS A 304      -1.638  28.380   8.025  1.00  0.88           C  
ATOM   1356  NZ  LYS A 304      -0.567  28.309   6.989  1.00  0.88           N  
ATOM   1357  N   PRO A 305      -3.063  23.706  13.124  1.00  0.88           N  
ATOM   1358  CA  PRO A 305      -2.630  22.577  13.940  1.00  0.88           C  
ATOM   1359  C   PRO A 305      -1.121  22.465  14.032  1.00  0.88           C  
ATOM   1360  O   PRO A 305      -0.623  22.106  15.093  1.00  0.88           O  
ATOM   1361  CB  PRO A 305      -3.268  21.356  13.250  1.00  0.88           C  
ATOM   1362  CG  PRO A 305      -3.471  21.816  11.803  1.00  0.88           C  
ATOM   1363  CD  PRO A 305      -3.887  23.268  11.997  1.00  0.88           C  
ATOM   1364  N   GLU A 306      -0.393  22.781  12.950  1.00  0.85           N  
ATOM   1365  CA  GLU A 306       1.043  22.756  12.914  1.00  0.85           C  
ATOM   1366  C   GLU A 306       1.482  23.597  11.739  1.00  0.85           C  
ATOM   1367  O   GLU A 306       0.671  24.011  10.919  1.00  0.85           O  
ATOM   1368  CB  GLU A 306       1.619  21.327  12.769  1.00  0.85           C  
ATOM   1369  CG  GLU A 306       1.238  20.585  11.465  1.00  0.85           C  
ATOM   1370  CD  GLU A 306       2.105  19.340  11.328  1.00  0.85           C  
ATOM   1371  OE1 GLU A 306       2.059  18.495  12.256  1.00  0.85           O  
ATOM   1372  OE2 GLU A 306       2.853  19.254  10.318  1.00  0.85           O  
ATOM   1373  N   THR A 307       2.799  23.887  11.674  1.00  0.89           N  
ATOM   1374  CA  THR A 307       3.432  24.574  10.557  1.00  0.89           C  
ATOM   1375  C   THR A 307       4.803  23.986  10.386  1.00  0.89           C  
ATOM   1376  O   THR A 307       5.278  23.204  11.198  1.00  0.89           O  
ATOM   1377  CB  THR A 307       3.591  26.104  10.674  1.00  0.89           C  
ATOM   1378  OG1 THR A 307       4.560  26.564  11.609  1.00  0.89           O  
ATOM   1379  CG2 THR A 307       2.274  26.731  11.116  1.00  0.89           C  
ATOM   1380  N   LYS A 308       5.527  24.385   9.317  1.00  0.87           N  
ATOM   1381  CA  LYS A 308       6.899  23.955   9.142  1.00  0.87           C  
ATOM   1382  C   LYS A 308       7.858  24.336  10.270  1.00  0.87           C  
ATOM   1383  O   LYS A 308       8.827  23.608  10.512  1.00  0.87           O  
ATOM   1384  CB  LYS A 308       7.481  24.426   7.785  1.00  0.87           C  
ATOM   1385  CG  LYS A 308       7.566  25.954   7.623  1.00  0.87           C  
ATOM   1386  CD  LYS A 308       8.096  26.356   6.234  1.00  0.87           C  
ATOM   1387  CE  LYS A 308       8.306  27.867   6.049  1.00  0.87           C  
ATOM   1388  NZ  LYS A 308       7.057  28.666   6.173  1.00  0.87           N  
ATOM   1389  N   TYR A 309       7.573  25.456  10.976  1.00  0.91           N  
ATOM   1390  CA  TYR A 309       8.320  26.010  12.092  1.00  0.91           C  
ATOM   1391  C   TYR A 309       8.033  25.291  13.405  1.00  0.91           C  
ATOM   1392  O   TYR A 309       8.822  25.389  14.343  1.00  0.91           O  
ATOM   1393  CB  TYR A 309       7.966  27.519  12.301  1.00  0.91           C  
ATOM   1394  CG  TYR A 309       8.266  28.343  11.082  1.00  0.91           C  
ATOM   1395  CD1 TYR A 309       7.285  29.123  10.441  1.00  0.91           C  
ATOM   1396  CD2 TYR A 309       9.572  28.351  10.575  1.00  0.91           C  
ATOM   1397  CE1 TYR A 309       7.603  29.838   9.276  1.00  0.91           C  
ATOM   1398  CE2 TYR A 309       9.895  29.080   9.434  1.00  0.91           C  
ATOM   1399  CZ  TYR A 309       8.911  29.800   8.780  1.00  0.91           C  
ATOM   1400  OH  TYR A 309       9.292  30.387   7.561  1.00  0.91           O  
ATOM   1401  N   THR A 310       6.909  24.547  13.530  1.00  0.93           N  
ATOM   1402  CA  THR A 310       6.503  23.975  14.815  1.00  0.93           C  
ATOM   1403  C   THR A 310       6.389  22.460  14.823  1.00  0.93           C  
ATOM   1404  O   THR A 310       6.345  21.850  15.892  1.00  0.93           O  
ATOM   1405  CB  THR A 310       5.165  24.502  15.315  1.00  0.93           C  
ATOM   1406  OG1 THR A 310       4.086  24.113  14.478  1.00  0.93           O  
ATOM   1407  CG2 THR A 310       5.181  26.035  15.342  1.00  0.93           C  
ATOM   1408  N   LYS A 311       6.366  21.802  13.642  1.00  0.87           N  
ATOM   1409  CA  LYS A 311       6.106  20.375  13.473  1.00  0.87           C  
ATOM   1410  C   LYS A 311       7.174  19.443  14.065  1.00  0.87           C  
ATOM   1411  O   LYS A 311       6.926  18.256  14.280  1.00  0.87           O  
ATOM   1412  CB  LYS A 311       5.931  20.042  11.960  1.00  0.87           C  
ATOM   1413  CG  LYS A 311       7.150  20.413  11.080  1.00  0.87           C  
ATOM   1414  CD  LYS A 311       7.048  19.862   9.636  1.00  0.87           C  
ATOM   1415  CE  LYS A 311       8.051  20.376   8.583  1.00  0.87           C  
ATOM   1416  NZ  LYS A 311       9.424  20.220   9.082  1.00  0.87           N  
ATOM   1417  N   ASN A 312       8.391  19.947  14.375  1.00  0.89           N  
ATOM   1418  CA  ASN A 312       9.483  19.170  14.966  1.00  0.89           C  
ATOM   1419  C   ASN A 312       9.831  19.677  16.342  1.00  0.89           C  
ATOM   1420  O   ASN A 312      10.891  19.358  16.878  1.00  0.89           O  
ATOM   1421  CB  ASN A 312      10.797  19.239  14.163  1.00  0.89           C  
ATOM   1422  CG  ASN A 312      10.537  18.511  12.876  1.00  0.89           C  
ATOM   1423  OD1 ASN A 312      10.305  17.310  12.779  1.00  0.89           O  
ATOM   1424  ND2 ASN A 312      10.564  19.283  11.775  1.00  0.89           N  
ATOM   1425  N   GLY A 313       8.969  20.493  16.973  1.00  0.92           N  
ATOM   1426  CA  GLY A 313       9.316  21.064  18.265  1.00  0.92           C  
ATOM   1427  C   GLY A 313      10.434  22.090  18.212  1.00  0.92           C  
ATOM   1428  O   GLY A 313      10.433  22.897  17.286  1.00  0.92           O  
ATOM   1429  N   PRO A 314      11.389  22.147  19.138  1.00  0.92           N  
ATOM   1430  CA  PRO A 314      11.524  21.335  20.350  1.00  0.92           C  
ATOM   1431  C   PRO A 314      10.377  21.501  21.341  1.00  0.92           C  
ATOM   1432  O   PRO A 314       9.475  22.316  21.150  1.00  0.92           O  
ATOM   1433  CB  PRO A 314      12.853  21.807  20.952  1.00  0.92           C  
ATOM   1434  CG  PRO A 314      12.899  23.269  20.531  1.00  0.92           C  
ATOM   1435  CD  PRO A 314      12.380  23.220  19.098  1.00  0.92           C  
ATOM   1436  N   GLY A 315      10.369  20.690  22.418  1.00  0.92           N  
ATOM   1437  CA  GLY A 315       9.203  20.525  23.281  1.00  0.92           C  
ATOM   1438  C   GLY A 315       8.112  19.775  22.570  1.00  0.92           C  
ATOM   1439  O   GLY A 315       8.374  18.962  21.693  1.00  0.92           O  
ATOM   1440  N   ALA A 316       6.835  20.016  22.920  1.00  0.91           N  
ATOM   1441  CA  ALA A 316       5.746  19.386  22.202  1.00  0.91           C  
ATOM   1442  C   ALA A 316       5.559  20.028  20.811  1.00  0.91           C  
ATOM   1443  O   ALA A 316       5.307  21.234  20.775  1.00  0.91           O  
ATOM   1444  CB  ALA A 316       4.446  19.489  23.031  1.00  0.91           C  
ATOM   1445  N   PRO A 317       5.674  19.385  19.649  1.00  0.89           N  
ATOM   1446  CA  PRO A 317       5.397  19.987  18.343  1.00  0.89           C  
ATOM   1447  C   PRO A 317       3.970  20.521  18.184  1.00  0.89           C  
ATOM   1448  O   PRO A 317       3.126  20.380  19.068  1.00  0.89           O  
ATOM   1449  CB  PRO A 317       5.778  18.886  17.335  1.00  0.89           C  
ATOM   1450  CG  PRO A 317       5.667  17.578  18.113  1.00  0.89           C  
ATOM   1451  CD  PRO A 317       6.105  17.995  19.514  1.00  0.89           C  
ATOM   1452  N   GLY A 318       3.707  21.215  17.063  1.00  0.92           N  
ATOM   1453  CA  GLY A 318       2.380  21.680  16.688  1.00  0.92           C  
ATOM   1454  C   GLY A 318       2.106  23.089  17.132  1.00  0.92           C  
ATOM   1455  O   GLY A 318       2.925  23.751  17.762  1.00  0.92           O  
ATOM   1456  N   GLY A 319       0.903  23.575  16.782  1.00  0.96           N  
ATOM   1457  CA  GLY A 319       0.482  24.961  16.912  1.00  0.96           C  
ATOM   1458  C   GLY A 319       1.098  25.846  15.868  1.00  0.96           C  
ATOM   1459  O   GLY A 319       1.889  25.426  15.046  1.00  0.96           O  
ATOM   1460  N   GLN A 320       0.742  27.135  15.887  1.00  0.93           N  
ATOM   1461  CA  GLN A 320       1.263  28.104  14.946  1.00  0.93           C  
ATOM   1462  C   GLN A 320       1.877  29.266  15.691  1.00  0.93           C  
ATOM   1463  O   GLN A 320       1.261  29.850  16.571  1.00  0.93           O  
ATOM   1464  CB  GLN A 320       0.134  28.655  14.057  1.00  0.93           C  
ATOM   1465  CG  GLN A 320       0.641  29.621  12.945  1.00  0.93           C  
ATOM   1466  CD  GLN A 320      -0.444  30.148  12.016  1.00  0.93           C  
ATOM   1467  OE1 GLN A 320      -0.227  30.641  10.894  1.00  0.93           O  
ATOM   1468  NE2 GLN A 320      -1.699  30.033  12.449  1.00  0.93           N  
ATOM   1469  N   SER A 321       3.137  29.598  15.345  1.00  0.98           N  
ATOM   1470  CA  SER A 321       3.921  30.649  15.950  1.00  0.98           C  
ATOM   1471  C   SER A 321       3.692  31.986  15.270  1.00  0.98           C  
ATOM   1472  O   SER A 321       3.188  32.060  14.154  1.00  0.98           O  
ATOM   1473  CB  SER A 321       5.424  30.271  15.963  1.00  0.98           C  
ATOM   1474  OG  SER A 321       5.933  29.840  14.699  1.00  0.98           O  
ATOM   1475  N   TRP A 322       4.035  33.097  15.952  1.00  0.92           N  
ATOM   1476  CA  TRP A 322       4.003  34.429  15.363  1.00  0.92           C  
ATOM   1477  C   TRP A 322       5.316  34.822  14.735  1.00  0.92           C  
ATOM   1478  O   TRP A 322       5.377  35.804  14.002  1.00  0.92           O  
ATOM   1479  CB  TRP A 322       3.816  35.484  16.462  1.00  0.92           C  
ATOM   1480  CG  TRP A 322       2.449  35.509  17.078  1.00  0.92           C  
ATOM   1481  CD1 TRP A 322       1.432  36.347  16.756  1.00  0.92           C  
ATOM   1482  CD2 TRP A 322       1.996  34.716  18.188  1.00  0.92           C  
ATOM   1483  NE1 TRP A 322       0.377  36.149  17.598  1.00  0.92           N  
ATOM   1484  CE2 TRP A 322       0.686  35.142  18.476  1.00  0.92           C  
ATOM   1485  CE3 TRP A 322       2.623  33.743  18.959  1.00  0.92           C  
ATOM   1486  CZ2 TRP A 322      -0.031  34.574  19.519  1.00  0.92           C  
ATOM   1487  CZ3 TRP A 322       1.901  33.182  20.017  1.00  0.92           C  
ATOM   1488  CH2 TRP A 322       0.583  33.570  20.282  1.00  0.92           C  
ATOM   1489  N   THR A 323       6.395  34.082  15.021  1.00  0.93           N  
ATOM   1490  CA  THR A 323       7.721  34.322  14.488  1.00  0.93           C  
ATOM   1491  C   THR A 323       8.293  32.973  14.108  1.00  0.93           C  
ATOM   1492  O   THR A 323       7.873  31.930  14.617  1.00  0.93           O  
ATOM   1493  CB  THR A 323       8.675  34.990  15.483  1.00  0.93           C  
ATOM   1494  OG1 THR A 323       8.804  34.231  16.679  1.00  0.93           O  
ATOM   1495  CG2 THR A 323       8.114  36.356  15.886  1.00  0.93           C  
ATOM   1496  N   ALA A 324       9.268  32.941  13.174  1.00  0.94           N  
ATOM   1497  CA  ALA A 324       9.949  31.717  12.779  1.00  0.94           C  
ATOM   1498  C   ALA A 324      10.731  31.055  13.917  1.00  0.94           C  
ATOM   1499  O   ALA A 324      10.588  29.854  14.165  1.00  0.94           O  
ATOM   1500  CB  ALA A 324      10.897  32.026  11.596  1.00  0.94           C  
ATOM   1501  N   GLU A 325      11.505  31.853  14.677  1.00  0.87           N  
ATOM   1502  CA  GLU A 325      12.312  31.435  15.808  1.00  0.87           C  
ATOM   1503  C   GLU A 325      11.579  31.755  17.103  1.00  0.87           C  
ATOM   1504  O   GLU A 325      11.946  32.652  17.854  1.00  0.87           O  
ATOM   1505  CB  GLU A 325      13.688  32.162  15.835  1.00  0.87           C  
ATOM   1506  CG  GLU A 325      14.600  31.830  14.631  1.00  0.87           C  
ATOM   1507  CD  GLU A 325      15.114  30.392  14.654  1.00  0.87           C  
ATOM   1508  OE1 GLU A 325      14.939  29.699  15.689  1.00  0.87           O  
ATOM   1509  OE2 GLU A 325      15.709  29.997  13.621  1.00  0.87           O  
ATOM   1510  N   TRP A 326      10.517  30.989  17.424  1.00  0.90           N  
ATOM   1511  CA  TRP A 326       9.596  31.254  18.524  1.00  0.90           C  
ATOM   1512  C   TRP A 326      10.116  30.840  19.900  1.00  0.90           C  
ATOM   1513  O   TRP A 326       9.384  30.830  20.896  1.00  0.90           O  
ATOM   1514  CB  TRP A 326       8.239  30.541  18.257  1.00  0.90           C  
ATOM   1515  CG  TRP A 326       8.325  29.079  17.800  1.00  0.90           C  
ATOM   1516  CD1 TRP A 326       8.469  28.623  16.518  1.00  0.90           C  
ATOM   1517  CD2 TRP A 326       8.359  27.917  18.649  1.00  0.90           C  
ATOM   1518  NE1 TRP A 326       8.567  27.254  16.515  1.00  0.90           N  
ATOM   1519  CE2 TRP A 326       8.514  26.790  17.795  1.00  0.90           C  
ATOM   1520  CE3 TRP A 326       8.314  27.750  20.029  1.00  0.90           C  
ATOM   1521  CZ2 TRP A 326       8.623  25.516  18.318  1.00  0.90           C  
ATOM   1522  CZ3 TRP A 326       8.449  26.459  20.555  1.00  0.90           C  
ATOM   1523  CH2 TRP A 326       8.607  25.355  19.706  1.00  0.90           C  
ATOM   1524  N   LEU A 327      11.413  30.515  19.996  1.00  0.90           N  
ATOM   1525  CA  LEU A 327      12.132  30.345  21.239  1.00  0.90           C  
ATOM   1526  C   LEU A 327      13.211  31.389  21.386  1.00  0.90           C  
ATOM   1527  O   LEU A 327      14.019  31.331  22.305  1.00  0.90           O  
ATOM   1528  CB  LEU A 327      12.764  28.938  21.331  1.00  0.90           C  
ATOM   1529  CG  LEU A 327      11.737  27.834  21.627  1.00  0.90           C  
ATOM   1530  CD1 LEU A 327      12.435  26.478  21.606  1.00  0.90           C  
ATOM   1531  CD2 LEU A 327      11.035  28.011  22.985  1.00  0.90           C  
ATOM   1532  N   LYS A 328      13.223  32.407  20.510  1.00  0.89           N  
ATOM   1533  CA  LYS A 328      14.171  33.478  20.597  1.00  0.89           C  
ATOM   1534  C   LYS A 328      13.414  34.749  20.933  1.00  0.89           C  
ATOM   1535  O   LYS A 328      12.436  35.100  20.298  1.00  0.89           O  
ATOM   1536  CB  LYS A 328      14.881  33.640  19.233  1.00  0.89           C  
ATOM   1537  CG  LYS A 328      15.893  34.786  19.226  1.00  0.89           C  
ATOM   1538  CD  LYS A 328      16.527  35.017  17.845  1.00  0.89           C  
ATOM   1539  CE  LYS A 328      17.419  36.253  17.802  1.00  0.89           C  
ATOM   1540  NZ  LYS A 328      18.416  36.098  18.872  1.00  0.89           N  
ATOM   1541  N   PHE A 329      13.867  35.492  21.965  1.00  0.93           N  
ATOM   1542  CA  PHE A 329      13.283  36.775  22.277  1.00  0.93           C  
ATOM   1543  C   PHE A 329      13.996  37.878  21.488  1.00  0.93           C  
ATOM   1544  O   PHE A 329      15.168  38.186  21.680  1.00  0.93           O  
ATOM   1545  CB  PHE A 329      13.286  37.008  23.812  1.00  0.93           C  
ATOM   1546  CG  PHE A 329      12.402  38.164  24.198  1.00  0.93           C  
ATOM   1547  CD1 PHE A 329      12.861  39.485  24.086  1.00  0.93           C  
ATOM   1548  CD2 PHE A 329      11.089  37.943  24.641  1.00  0.93           C  
ATOM   1549  CE1 PHE A 329      12.034  40.563  24.418  1.00  0.93           C  
ATOM   1550  CE2 PHE A 329      10.252  39.018  24.961  1.00  0.93           C  
ATOM   1551  CZ  PHE A 329      10.729  40.326  24.851  1.00  0.93           C  
ATOM   1552  N   ASP A 330      13.263  38.489  20.538  1.00  0.95           N  
ATOM   1553  CA  ASP A 330      13.706  39.633  19.783  1.00  0.95           C  
ATOM   1554  C   ASP A 330      12.504  40.476  19.366  1.00  0.95           C  
ATOM   1555  O   ASP A 330      11.390  40.297  19.845  1.00  0.95           O  
ATOM   1556  CB  ASP A 330      14.677  39.231  18.635  1.00  0.95           C  
ATOM   1557  CG  ASP A 330      14.074  38.361  17.547  1.00  0.95           C  
ATOM   1558  OD1 ASP A 330      14.904  37.808  16.781  1.00  0.95           O  
ATOM   1559  OD2 ASP A 330      12.828  38.308  17.430  1.00  0.95           O  
ATOM   1560  N   ASN A 331      12.725  41.456  18.466  1.00  0.95           N  
ATOM   1561  CA  ASN A 331      11.703  42.345  17.980  1.00  0.95           C  
ATOM   1562  C   ASN A 331      11.035  41.818  16.697  1.00  0.95           C  
ATOM   1563  O   ASN A 331      10.283  42.557  16.069  1.00  0.95           O  
ATOM   1564  CB  ASN A 331      12.285  43.779  17.759  1.00  0.95           C  
ATOM   1565  CG  ASN A 331      13.323  43.911  16.642  1.00  0.95           C  
ATOM   1566  OD1 ASN A 331      14.075  42.997  16.283  1.00  0.95           O  
ATOM   1567  ND2 ASN A 331      13.385  45.129  16.063  1.00  0.95           N  
ATOM   1568  N   SER A 332      11.270  40.537  16.274  1.00  0.97           N  
ATOM   1569  CA  SER A 332      10.745  39.981  15.015  1.00  0.97           C  
ATOM   1570  C   SER A 332       9.240  40.005  14.933  1.00  0.97           C  
ATOM   1571  O   SER A 332       8.696  40.294  13.874  1.00  0.97           O  
ATOM   1572  CB  SER A 332      11.243  38.556  14.661  1.00  0.97           C  
ATOM   1573  OG  SER A 332      12.585  38.615  14.166  1.00  0.97           O  
ATOM   1574  N   TYR A 333       8.525  39.822  16.070  1.00  0.94           N  
ATOM   1575  CA  TYR A 333       7.071  39.926  16.164  1.00  0.94           C  
ATOM   1576  C   TYR A 333       6.517  41.172  15.456  1.00  0.94           C  
ATOM   1577  O   TYR A 333       5.630  41.078  14.602  1.00  0.94           O  
ATOM   1578  CB  TYR A 333       6.669  39.903  17.680  1.00  0.94           C  
ATOM   1579  CG  TYR A 333       5.241  40.309  17.940  1.00  0.94           C  
ATOM   1580  CD1 TYR A 333       4.162  39.431  17.750  1.00  0.94           C  
ATOM   1581  CD2 TYR A 333       4.978  41.632  18.326  1.00  0.94           C  
ATOM   1582  CE1 TYR A 333       2.847  39.871  17.966  1.00  0.94           C  
ATOM   1583  CE2 TYR A 333       3.674  42.067  18.559  1.00  0.94           C  
ATOM   1584  CZ  TYR A 333       2.614  41.184  18.371  1.00  0.94           C  
ATOM   1585  OH  TYR A 333       1.307  41.634  18.567  1.00  0.94           O  
ATOM   1586  N   PHE A 334       7.070  42.366  15.746  1.00  0.94           N  
ATOM   1587  CA  PHE A 334       6.668  43.642  15.172  1.00  0.94           C  
ATOM   1588  C   PHE A 334       6.948  43.754  13.683  1.00  0.94           C  
ATOM   1589  O   PHE A 334       6.230  44.414  12.933  1.00  0.94           O  
ATOM   1590  CB  PHE A 334       7.380  44.824  15.861  1.00  0.94           C  
ATOM   1591  CG  PHE A 334       7.026  44.839  17.305  1.00  0.94           C  
ATOM   1592  CD1 PHE A 334       5.768  45.288  17.735  1.00  0.94           C  
ATOM   1593  CD2 PHE A 334       7.948  44.365  18.243  1.00  0.94           C  
ATOM   1594  CE1 PHE A 334       5.448  45.286  19.098  1.00  0.94           C  
ATOM   1595  CE2 PHE A 334       7.622  44.341  19.597  1.00  0.94           C  
ATOM   1596  CZ  PHE A 334       6.381  44.818  20.031  1.00  0.94           C  
ATOM   1597  N   LYS A 335       8.044  43.128  13.210  1.00  0.93           N  
ATOM   1598  CA  LYS A 335       8.319  43.012  11.795  1.00  0.93           C  
ATOM   1599  C   LYS A 335       7.291  42.118  11.109  1.00  0.93           C  
ATOM   1600  O   LYS A 335       6.559  42.601  10.243  1.00  0.93           O  
ATOM   1601  CB  LYS A 335       9.763  42.516  11.553  1.00  0.93           C  
ATOM   1602  CG  LYS A 335      10.812  43.409  12.233  1.00  0.93           C  
ATOM   1603  CD  LYS A 335      12.241  42.948  11.921  1.00  0.93           C  
ATOM   1604  CE  LYS A 335      13.274  43.840  12.603  1.00  0.93           C  
ATOM   1605  NZ  LYS A 335      14.642  43.384  12.303  1.00  0.93           N  
ATOM   1606  N   ASP A 336       7.121  40.861  11.583  1.00  0.95           N  
ATOM   1607  CA  ASP A 336       6.297  39.820  10.993  1.00  0.95           C  
ATOM   1608  C   ASP A 336       4.814  40.193  10.885  1.00  0.95           C  
ATOM   1609  O   ASP A 336       4.196  40.057   9.828  1.00  0.95           O  
ATOM   1610  CB  ASP A 336       6.456  38.488  11.792  1.00  0.95           C  
ATOM   1611  CG  ASP A 336       7.874  37.930  11.706  1.00  0.95           C  
ATOM   1612  OD1 ASP A 336       8.531  38.167  10.666  1.00  0.95           O  
ATOM   1613  OD2 ASP A 336       8.311  37.236  12.662  1.00  0.95           O  
ATOM   1614  N   ILE A 337       4.214  40.757  11.966  1.00  0.94           N  
ATOM   1615  CA  ILE A 337       2.810  41.176  11.990  1.00  0.94           C  
ATOM   1616  C   ILE A 337       2.506  42.308  11.024  1.00  0.94           C  
ATOM   1617  O   ILE A 337       1.395  42.436  10.506  1.00  0.94           O  
ATOM   1618  CB  ILE A 337       2.268  41.552  13.377  1.00  0.94           C  
ATOM   1619  CG1 ILE A 337       2.906  42.840  13.962  1.00  0.94           C  
ATOM   1620  CG2 ILE A 337       2.398  40.326  14.308  1.00  0.94           C  
ATOM   1621  CD1 ILE A 337       2.280  43.334  15.273  1.00  0.94           C  
ATOM   1622  N   LYS A 338       3.492  43.178  10.746  1.00  0.91           N  
ATOM   1623  CA  LYS A 338       3.359  44.225   9.766  1.00  0.91           C  
ATOM   1624  C   LYS A 338       3.579  43.712   8.361  1.00  0.91           C  
ATOM   1625  O   LYS A 338       2.755  43.975   7.484  1.00  0.91           O  
ATOM   1626  CB  LYS A 338       4.409  45.319  10.025  1.00  0.91           C  
ATOM   1627  CG  LYS A 338       4.418  46.463   8.990  1.00  0.91           C  
ATOM   1628  CD  LYS A 338       5.348  47.647   9.310  1.00  0.91           C  
ATOM   1629  CE  LYS A 338       6.861  47.380   9.305  1.00  0.91           C  
ATOM   1630  NZ  LYS A 338       7.247  46.640  10.520  1.00  0.91           N  
ATOM   1631  N   GLU A 339       4.677  42.966   8.111  1.00  0.87           N  
ATOM   1632  CA  GLU A 339       5.052  42.497   6.792  1.00  0.87           C  
ATOM   1633  C   GLU A 339       4.044  41.530   6.207  1.00  0.87           C  
ATOM   1634  O   GLU A 339       3.623  41.700   5.060  1.00  0.87           O  
ATOM   1635  CB  GLU A 339       6.452  41.842   6.827  1.00  0.87           C  
ATOM   1636  CG  GLU A 339       7.586  42.878   7.024  1.00  0.87           C  
ATOM   1637  CD  GLU A 339       8.972  42.244   7.122  1.00  0.87           C  
ATOM   1638  OE1 GLU A 339       9.907  43.008   7.482  1.00  0.87           O  
ATOM   1639  OE2 GLU A 339       9.105  41.036   6.822  1.00  0.87           O  
ATOM   1640  N   ARG A 340       3.612  40.520   7.001  1.00  0.78           N  
ATOM   1641  CA  ARG A 340       2.636  39.507   6.624  1.00  0.78           C  
ATOM   1642  C   ARG A 340       2.967  38.801   5.314  1.00  0.78           C  
ATOM   1643  O   ARG A 340       2.130  38.652   4.429  1.00  0.78           O  
ATOM   1644  CB  ARG A 340       1.200  40.086   6.614  1.00  0.78           C  
ATOM   1645  CG  ARG A 340       0.617  40.315   8.022  1.00  0.78           C  
ATOM   1646  CD  ARG A 340      -0.526  41.334   8.044  1.00  0.78           C  
ATOM   1647  NE  ARG A 340       0.119  42.662   7.808  1.00  0.78           N  
ATOM   1648  CZ  ARG A 340      -0.522  43.809   7.553  1.00  0.78           C  
ATOM   1649  NH1 ARG A 340      -1.824  43.833   7.325  1.00  0.78           N  
ATOM   1650  NH2 ARG A 340       0.186  44.932   7.504  1.00  0.78           N  
ATOM   1651  N   LYS A 341       4.232  38.358   5.157  1.00  0.76           N  
ATOM   1652  CA  LYS A 341       4.683  37.757   3.916  1.00  0.76           C  
ATOM   1653  C   LYS A 341       4.786  36.256   4.029  1.00  0.76           C  
ATOM   1654  O   LYS A 341       4.913  35.567   3.020  1.00  0.76           O  
ATOM   1655  CB  LYS A 341       6.076  38.310   3.527  1.00  0.76           C  
ATOM   1656  CG  LYS A 341       6.115  39.832   3.302  1.00  0.76           C  
ATOM   1657  CD  LYS A 341       5.238  40.320   2.138  1.00  0.76           C  
ATOM   1658  CE  LYS A 341       5.368  41.828   1.909  1.00  0.76           C  
ATOM   1659  NZ  LYS A 341       4.447  42.253   0.832  1.00  0.76           N  
ATOM   1660  N   ASP A 342       4.682  35.713   5.250  1.00  0.82           N  
ATOM   1661  CA  ASP A 342       4.740  34.305   5.503  1.00  0.82           C  
ATOM   1662  C   ASP A 342       3.369  33.890   6.012  1.00  0.82           C  
ATOM   1663  O   ASP A 342       2.877  34.379   7.021  1.00  0.82           O  
ATOM   1664  CB  ASP A 342       5.846  34.070   6.553  1.00  0.82           C  
ATOM   1665  CG  ASP A 342       6.195  32.608   6.759  1.00  0.82           C  
ATOM   1666  OD1 ASP A 342       7.221  32.363   7.431  1.00  0.82           O  
ATOM   1667  OD2 ASP A 342       5.478  31.703   6.255  1.00  0.82           O  
ATOM   1668  N   GLU A 343       2.721  32.962   5.290  1.00  0.85           N  
ATOM   1669  CA  GLU A 343       1.433  32.395   5.601  1.00  0.85           C  
ATOM   1670  C   GLU A 343       1.444  31.373   6.735  1.00  0.85           C  
ATOM   1671  O   GLU A 343       0.385  30.917   7.167  1.00  0.85           O  
ATOM   1672  CB  GLU A 343       0.892  31.693   4.341  1.00  0.85           C  
ATOM   1673  CG  GLU A 343       1.799  30.552   3.811  1.00  0.85           C  
ATOM   1674  CD  GLU A 343       1.179  29.857   2.604  1.00  0.85           C  
ATOM   1675  OE1 GLU A 343       1.851  28.945   2.061  1.00  0.85           O  
ATOM   1676  OE2 GLU A 343       0.030  30.210   2.235  1.00  0.85           O  
ATOM   1677  N   ASP A 344       2.629  30.965   7.246  1.00  0.91           N  
ATOM   1678  CA  ASP A 344       2.742  30.089   8.397  1.00  0.91           C  
ATOM   1679  C   ASP A 344       2.955  30.867   9.692  1.00  0.91           C  
ATOM   1680  O   ASP A 344       3.070  30.269  10.762  1.00  0.91           O  
ATOM   1681  CB  ASP A 344       3.944  29.135   8.208  1.00  0.91           C  
ATOM   1682  CG  ASP A 344       3.621  28.014   7.247  1.00  0.91           C  
ATOM   1683  OD1 ASP A 344       2.421  27.638   7.129  1.00  0.91           O  
ATOM   1684  OD2 ASP A 344       4.622  27.451   6.721  1.00  0.91           O  
ATOM   1685  N   LEU A 345       2.990  32.213   9.615  1.00  0.94           N  
ATOM   1686  CA  LEU A 345       3.110  33.101  10.752  1.00  0.94           C  
ATOM   1687  C   LEU A 345       1.755  33.671  11.140  1.00  0.94           C  
ATOM   1688  O   LEU A 345       0.997  34.223  10.350  1.00  0.94           O  
ATOM   1689  CB  LEU A 345       4.153  34.212  10.468  1.00  0.94           C  
ATOM   1690  CG  LEU A 345       5.583  33.937  11.011  1.00  0.94           C  
ATOM   1691  CD1 LEU A 345       6.028  32.463  11.059  1.00  0.94           C  
ATOM   1692  CD2 LEU A 345       6.637  34.768  10.262  1.00  0.94           C  
ATOM   1693  N   LEU A 346       1.417  33.492  12.430  1.00  0.94           N  
ATOM   1694  CA  LEU A 346       0.169  33.910  13.014  1.00  0.94           C  
ATOM   1695  C   LEU A 346       0.085  35.415  13.216  1.00  0.94           C  
ATOM   1696  O   LEU A 346       1.036  36.064  13.633  1.00  0.94           O  
ATOM   1697  CB  LEU A 346      -0.032  33.170  14.352  1.00  0.94           C  
ATOM   1698  CG  LEU A 346      -1.343  33.474  15.097  1.00  0.94           C  
ATOM   1699  CD1 LEU A 346      -2.611  33.095  14.305  1.00  0.94           C  
ATOM   1700  CD2 LEU A 346      -1.301  32.751  16.443  1.00  0.94           C  
ATOM   1701  N   VAL A 347      -1.093  35.992  12.909  1.00  0.93           N  
ATOM   1702  CA  VAL A 347      -1.441  37.358  13.234  1.00  0.93           C  
ATOM   1703  C   VAL A 347      -2.872  37.285  13.759  1.00  0.93           C  
ATOM   1704  O   VAL A 347      -3.792  36.944  13.034  1.00  0.93           O  
ATOM   1705  CB  VAL A 347      -1.375  38.267  11.994  1.00  0.93           C  
ATOM   1706  CG1 VAL A 347      -1.693  39.728  12.377  1.00  0.93           C  
ATOM   1707  CG2 VAL A 347       0.031  38.179  11.354  1.00  0.93           C  
ATOM   1708  N   LEU A 348      -3.090  37.570  15.063  1.00  0.93           N  
ATOM   1709  CA  LEU A 348      -4.410  37.685  15.647  1.00  0.93           C  
ATOM   1710  C   LEU A 348      -4.987  39.066  15.312  1.00  0.93           C  
ATOM   1711  O   LEU A 348      -4.238  39.967  14.934  1.00  0.93           O  
ATOM   1712  CB  LEU A 348      -4.356  37.510  17.191  1.00  0.93           C  
ATOM   1713  CG  LEU A 348      -3.727  36.183  17.667  1.00  0.93           C  
ATOM   1714  CD1 LEU A 348      -3.489  36.235  19.185  1.00  0.93           C  
ATOM   1715  CD2 LEU A 348      -4.556  34.950  17.270  1.00  0.93           C  
ATOM   1716  N   PRO A 349      -6.284  39.325  15.433  1.00  0.96           N  
ATOM   1717  CA  PRO A 349      -6.848  40.668  15.284  1.00  0.96           C  
ATOM   1718  C   PRO A 349      -6.296  41.685  16.270  1.00  0.96           C  
ATOM   1719  O   PRO A 349      -6.186  42.866  15.940  1.00  0.96           O  
ATOM   1720  CB  PRO A 349      -8.355  40.450  15.502  1.00  0.96           C  
ATOM   1721  CG  PRO A 349      -8.587  39.006  15.049  1.00  0.96           C  
ATOM   1722  CD  PRO A 349      -7.317  38.298  15.517  1.00  0.96           C  
ATOM   1723  N   THR A 350      -5.953  41.261  17.496  1.00  0.95           N  
ATOM   1724  CA  THR A 350      -5.267  42.061  18.496  1.00  0.95           C  
ATOM   1725  C   THR A 350      -3.827  42.367  18.146  1.00  0.95           C  
ATOM   1726  O   THR A 350      -3.345  43.434  18.510  1.00  0.95           O  
ATOM   1727  CB  THR A 350      -5.347  41.459  19.887  1.00  0.95           C  
ATOM   1728  OG1 THR A 350      -5.133  40.056  19.858  1.00  0.95           O  
ATOM   1729  CG2 THR A 350      -6.775  41.665  20.407  1.00  0.95           C  
ATOM   1730  N   ASP A 351      -3.112  41.480  17.419  1.00  0.94           N  
ATOM   1731  CA  ASP A 351      -1.772  41.746  16.913  1.00  0.94           C  
ATOM   1732  C   ASP A 351      -1.804  42.732  15.779  1.00  0.94           C  
ATOM   1733  O   ASP A 351      -1.011  43.676  15.722  1.00  0.94           O  
ATOM   1734  CB  ASP A 351      -1.078  40.489  16.352  1.00  0.94           C  
ATOM   1735  CG  ASP A 351      -1.139  39.358  17.348  1.00  0.94           C  
ATOM   1736  OD1 ASP A 351      -1.248  39.577  18.568  1.00  0.94           O  
ATOM   1737  OD2 ASP A 351      -1.181  38.205  16.847  1.00  0.94           O  
ATOM   1738  N   ALA A 352      -2.766  42.571  14.851  1.00  0.98           N  
ATOM   1739  CA  ALA A 352      -2.977  43.453  13.724  1.00  0.98           C  
ATOM   1740  C   ALA A 352      -3.252  44.879  14.192  1.00  0.98           C  
ATOM   1741  O   ALA A 352      -2.600  45.817  13.721  1.00  0.98           O  
ATOM   1742  CB  ALA A 352      -4.122  42.907  12.841  1.00  0.98           C  
ATOM   1743  N   ALA A 353      -4.111  45.051  15.224  1.00  0.99           N  
ATOM   1744  CA  ALA A 353      -4.515  46.302  15.844  1.00  0.99           C  
ATOM   1745  C   ALA A 353      -3.364  47.239  16.202  1.00  0.99           C  
ATOM   1746  O   ALA A 353      -3.499  48.462  16.142  1.00  0.99           O  
ATOM   1747  CB  ALA A 353      -5.339  46.022  17.124  1.00  0.99           C  
ATOM   1748  N   LEU A 354      -2.182  46.680  16.535  1.00  0.94           N  
ATOM   1749  CA  LEU A 354      -0.946  47.393  16.816  1.00  0.94           C  
ATOM   1750  C   LEU A 354      -0.455  48.251  15.669  1.00  0.94           C  
ATOM   1751  O   LEU A 354       0.147  49.294  15.913  1.00  0.94           O  
ATOM   1752  CB  LEU A 354       0.200  46.445  17.233  1.00  0.94           C  
ATOM   1753  CG  LEU A 354       0.233  46.063  18.727  1.00  0.94           C  
ATOM   1754  CD1 LEU A 354      -1.131  45.738  19.358  1.00  0.94           C  
ATOM   1755  CD2 LEU A 354       1.127  44.832  18.844  1.00  0.94           C  
ATOM   1756  N   PHE A 355      -0.675  47.858  14.404  1.00  0.91           N  
ATOM   1757  CA  PHE A 355      -0.286  48.655  13.260  1.00  0.91           C  
ATOM   1758  C   PHE A 355      -1.470  49.359  12.613  1.00  0.91           C  
ATOM   1759  O   PHE A 355      -1.278  50.281  11.821  1.00  0.91           O  
ATOM   1760  CB  PHE A 355       0.407  47.768  12.198  1.00  0.91           C  
ATOM   1761  CG  PHE A 355       1.834  47.545  12.600  1.00  0.91           C  
ATOM   1762  CD1 PHE A 355       2.251  46.386  13.275  1.00  0.91           C  
ATOM   1763  CD2 PHE A 355       2.781  48.535  12.313  1.00  0.91           C  
ATOM   1764  CE1 PHE A 355       3.603  46.212  13.619  1.00  0.91           C  
ATOM   1765  CE2 PHE A 355       4.115  48.350  12.670  1.00  0.91           C  
ATOM   1766  CZ  PHE A 355       4.540  47.189  13.299  1.00  0.91           C  
ATOM   1767  N   GLU A 356      -2.727  48.983  12.944  1.00  0.91           N  
ATOM   1768  CA  GLU A 356      -3.898  49.688  12.452  1.00  0.91           C  
ATOM   1769  C   GLU A 356      -4.172  50.956  13.242  1.00  0.91           C  
ATOM   1770  O   GLU A 356      -4.381  52.023  12.663  1.00  0.91           O  
ATOM   1771  CB  GLU A 356      -5.162  48.793  12.483  1.00  0.91           C  
ATOM   1772  CG  GLU A 356      -4.975  47.439  11.756  1.00  0.91           C  
ATOM   1773  CD  GLU A 356      -6.116  46.457  12.001  1.00  0.91           C  
ATOM   1774  OE1 GLU A 356      -6.651  46.442  13.140  1.00  0.91           O  
ATOM   1775  OE2 GLU A 356      -6.417  45.682  11.057  1.00  0.91           O  
ATOM   1776  N   ASP A 357      -4.137  50.872  14.595  1.00  0.94           N  
ATOM   1777  CA  ASP A 357      -4.473  51.955  15.494  1.00  0.94           C  
ATOM   1778  C   ASP A 357      -3.518  53.151  15.315  1.00  0.94           C  
ATOM   1779  O   ASP A 357      -2.313  52.937  15.186  1.00  0.94           O  
ATOM   1780  CB  ASP A 357      -4.467  51.420  16.950  1.00  0.94           C  
ATOM   1781  CG  ASP A 357      -4.855  52.435  17.992  1.00  0.94           C  
ATOM   1782  OD1 ASP A 357      -3.994  53.210  18.490  1.00  0.94           O  
ATOM   1783  OD2 ASP A 357      -6.058  52.455  18.324  1.00  0.94           O  
ATOM   1784  N   PRO A 358      -3.976  54.403  15.290  1.00  0.91           N  
ATOM   1785  CA  PRO A 358      -3.152  55.594  15.091  1.00  0.91           C  
ATOM   1786  C   PRO A 358      -2.103  55.818  16.173  1.00  0.91           C  
ATOM   1787  O   PRO A 358      -1.066  56.392  15.860  1.00  0.91           O  
ATOM   1788  CB  PRO A 358      -4.174  56.750  15.023  1.00  0.91           C  
ATOM   1789  CG  PRO A 358      -5.403  56.193  15.744  1.00  0.91           C  
ATOM   1790  CD  PRO A 358      -5.392  54.735  15.321  1.00  0.91           C  
ATOM   1791  N   SER A 359      -2.358  55.404  17.432  1.00  0.90           N  
ATOM   1792  CA  SER A 359      -1.441  55.605  18.546  1.00  0.90           C  
ATOM   1793  C   SER A 359      -0.544  54.397  18.735  1.00  0.90           C  
ATOM   1794  O   SER A 359       0.663  54.535  18.925  1.00  0.90           O  
ATOM   1795  CB  SER A 359      -2.181  55.866  19.879  1.00  0.90           C  
ATOM   1796  OG  SER A 359      -2.806  57.150  19.884  1.00  0.90           O  
ATOM   1797  N   PHE A 360      -1.087  53.155  18.645  1.00  0.92           N  
ATOM   1798  CA  PHE A 360      -0.288  51.934  18.791  1.00  0.92           C  
ATOM   1799  C   PHE A 360       0.800  51.787  17.750  1.00  0.92           C  
ATOM   1800  O   PHE A 360       1.913  51.337  18.056  1.00  0.92           O  
ATOM   1801  CB  PHE A 360      -1.105  50.616  18.743  1.00  0.92           C  
ATOM   1802  CG  PHE A 360      -2.112  50.456  19.851  1.00  0.92           C  
ATOM   1803  CD1 PHE A 360      -1.937  51.009  21.132  1.00  0.92           C  
ATOM   1804  CD2 PHE A 360      -3.247  49.662  19.618  1.00  0.92           C  
ATOM   1805  CE1 PHE A 360      -2.891  50.797  22.132  1.00  0.92           C  
ATOM   1806  CE2 PHE A 360      -4.205  49.462  20.617  1.00  0.92           C  
ATOM   1807  CZ  PHE A 360      -4.027  50.030  21.879  1.00  0.92           C  
ATOM   1808  N   LYS A 361       0.515  52.198  16.500  1.00  0.90           N  
ATOM   1809  CA  LYS A 361       1.430  52.104  15.382  1.00  0.90           C  
ATOM   1810  C   LYS A 361       2.729  52.852  15.574  1.00  0.90           C  
ATOM   1811  O   LYS A 361       3.763  52.441  15.047  1.00  0.90           O  
ATOM   1812  CB  LYS A 361       0.778  52.538  14.053  1.00  0.90           C  
ATOM   1813  CG  LYS A 361       0.439  54.036  13.918  1.00  0.90           C  
ATOM   1814  CD  LYS A 361       0.146  54.434  12.464  1.00  0.90           C  
ATOM   1815  CE  LYS A 361      -1.044  53.683  11.862  1.00  0.90           C  
ATOM   1816  NZ  LYS A 361      -1.042  53.848  10.396  1.00  0.90           N  
ATOM   1817  N   VAL A 362       2.718  53.956  16.355  1.00  0.89           N  
ATOM   1818  CA  VAL A 362       3.892  54.755  16.663  1.00  0.89           C  
ATOM   1819  C   VAL A 362       4.937  53.917  17.385  1.00  0.89           C  
ATOM   1820  O   VAL A 362       6.121  53.901  17.032  1.00  0.89           O  
ATOM   1821  CB  VAL A 362       3.518  55.952  17.547  1.00  0.89           C  
ATOM   1822  CG1 VAL A 362       4.778  56.771  17.915  1.00  0.89           C  
ATOM   1823  CG2 VAL A 362       2.488  56.855  16.830  1.00  0.89           C  
ATOM   1824  N   TYR A 363       4.507  53.148  18.403  1.00  0.92           N  
ATOM   1825  CA  TYR A 363       5.358  52.241  19.149  1.00  0.92           C  
ATOM   1826  C   TYR A 363       5.687  50.984  18.368  1.00  0.92           C  
ATOM   1827  O   TYR A 363       6.822  50.518  18.378  1.00  0.92           O  
ATOM   1828  CB  TYR A 363       4.742  51.832  20.506  1.00  0.92           C  
ATOM   1829  CG  TYR A 363       4.454  53.052  21.320  1.00  0.92           C  
ATOM   1830  CD1 TYR A 363       3.155  53.577  21.375  1.00  0.92           C  
ATOM   1831  CD2 TYR A 363       5.480  53.683  22.039  1.00  0.92           C  
ATOM   1832  CE1 TYR A 363       2.883  54.710  22.150  1.00  0.92           C  
ATOM   1833  CE2 TYR A 363       5.209  54.822  22.810  1.00  0.92           C  
ATOM   1834  CZ  TYR A 363       3.905  55.330  22.870  1.00  0.92           C  
ATOM   1835  OH  TYR A 363       3.591  56.435  23.683  1.00  0.92           O  
ATOM   1836  N   ALA A 364       4.702  50.404  17.650  1.00  0.98           N  
ATOM   1837  CA  ALA A 364       4.889  49.195  16.874  1.00  0.98           C  
ATOM   1838  C   ALA A 364       5.918  49.323  15.745  1.00  0.98           C  
ATOM   1839  O   ALA A 364       6.770  48.442  15.584  1.00  0.98           O  
ATOM   1840  CB  ALA A 364       3.529  48.745  16.308  1.00  0.98           C  
ATOM   1841  N   GLU A 365       5.900  50.438  14.973  1.00  0.90           N  
ATOM   1842  CA  GLU A 365       6.923  50.787  13.990  1.00  0.90           C  
ATOM   1843  C   GLU A 365       8.271  51.011  14.632  1.00  0.90           C  
ATOM   1844  O   GLU A 365       9.279  50.447  14.208  1.00  0.90           O  
ATOM   1845  CB  GLU A 365       6.521  52.034  13.148  1.00  0.90           C  
ATOM   1846  CG  GLU A 365       5.417  51.748  12.092  1.00  0.90           C  
ATOM   1847  CD  GLU A 365       5.829  50.860  10.907  1.00  0.90           C  
ATOM   1848  OE1 GLU A 365       6.524  49.826  11.111  1.00  0.90           O  
ATOM   1849  OE2 GLU A 365       5.331  51.144   9.787  1.00  0.90           O  
ATOM   1850  N   LYS A 366       8.311  51.755  15.756  1.00  0.89           N  
ATOM   1851  CA  LYS A 366       9.533  51.997  16.496  1.00  0.89           C  
ATOM   1852  C   LYS A 366      10.200  50.713  16.960  1.00  0.89           C  
ATOM   1853  O   LYS A 366      11.407  50.532  16.782  1.00  0.89           O  
ATOM   1854  CB  LYS A 366       9.207  52.858  17.738  1.00  0.89           C  
ATOM   1855  CG  LYS A 366      10.421  53.229  18.600  1.00  0.89           C  
ATOM   1856  CD  LYS A 366       9.980  54.004  19.848  1.00  0.89           C  
ATOM   1857  CE  LYS A 366      11.156  54.449  20.716  1.00  0.89           C  
ATOM   1858  NZ  LYS A 366      10.660  55.118  21.934  1.00  0.89           N  
ATOM   1859  N   TYR A 367       9.462  49.750  17.521  1.00  0.93           N  
ATOM   1860  CA  TYR A 367      10.005  48.469  17.937  1.00  0.93           C  
ATOM   1861  C   TYR A 367      10.405  47.562  16.796  1.00  0.93           C  
ATOM   1862  O   TYR A 367      11.348  46.782  16.911  1.00  0.93           O  
ATOM   1863  CB  TYR A 367       9.010  47.709  18.831  1.00  0.93           C  
ATOM   1864  CG  TYR A 367       8.666  48.479  20.071  1.00  0.93           C  
ATOM   1865  CD1 TYR A 367       9.539  49.377  20.723  1.00  0.93           C  
ATOM   1866  CD2 TYR A 367       7.386  48.285  20.597  1.00  0.93           C  
ATOM   1867  CE1 TYR A 367       9.110  50.089  21.852  1.00  0.93           C  
ATOM   1868  CE2 TYR A 367       6.958  48.991  21.719  1.00  0.93           C  
ATOM   1869  CZ  TYR A 367       7.807  49.910  22.324  1.00  0.93           C  
ATOM   1870  OH  TYR A 367       7.302  50.662  23.392  1.00  0.93           O  
ATOM   1871  N   ALA A 368       9.712  47.643  15.647  1.00  0.96           N  
ATOM   1872  CA  ALA A 368      10.109  46.986  14.422  1.00  0.96           C  
ATOM   1873  C   ALA A 368      11.467  47.463  13.897  1.00  0.96           C  
ATOM   1874  O   ALA A 368      12.260  46.646  13.424  1.00  0.96           O  
ATOM   1875  CB  ALA A 368       9.008  47.151  13.351  1.00  0.96           C  
ATOM   1876  N   GLU A 369      11.784  48.769  13.988  1.00  0.86           N  
ATOM   1877  CA  GLU A 369      13.027  49.333  13.499  1.00  0.86           C  
ATOM   1878  C   GLU A 369      14.136  49.468  14.553  1.00  0.86           C  
ATOM   1879  O   GLU A 369      15.317  49.446  14.218  1.00  0.86           O  
ATOM   1880  CB  GLU A 369      12.708  50.702  12.872  1.00  0.86           C  
ATOM   1881  CG  GLU A 369      11.783  50.573  11.635  1.00  0.86           C  
ATOM   1882  CD  GLU A 369      11.556  51.916  10.949  1.00  0.86           C  
ATOM   1883  OE1 GLU A 369      10.908  51.898   9.872  1.00  0.86           O  
ATOM   1884  OE2 GLU A 369      12.048  52.952  11.464  1.00  0.86           O  
ATOM   1885  N   ASP A 370      13.785  49.529  15.856  1.00  0.90           N  
ATOM   1886  CA  ASP A 370      14.700  49.735  16.952  1.00  0.90           C  
ATOM   1887  C   ASP A 370      14.482  48.607  17.964  1.00  0.90           C  
ATOM   1888  O   ASP A 370      13.555  48.562  18.759  1.00  0.90           O  
ATOM   1889  CB  ASP A 370      14.429  51.159  17.506  1.00  0.90           C  
ATOM   1890  CG  ASP A 370      15.492  51.667  18.455  1.00  0.90           C  
ATOM   1891  OD1 ASP A 370      16.156  50.825  19.108  1.00  0.90           O  
ATOM   1892  OD2 ASP A 370      15.564  52.912  18.626  1.00  0.90           O  
ATOM   1893  N   LYS A 371      15.394  47.613  17.886  1.00  0.89           N  
ATOM   1894  CA  LYS A 371      15.475  46.476  18.772  1.00  0.89           C  
ATOM   1895  C   LYS A 371      15.864  46.868  20.199  1.00  0.89           C  
ATOM   1896  O   LYS A 371      15.305  46.347  21.169  1.00  0.89           O  
ATOM   1897  CB  LYS A 371      16.451  45.437  18.179  1.00  0.89           C  
ATOM   1898  CG  LYS A 371      16.555  44.148  18.999  1.00  0.89           C  
ATOM   1899  CD  LYS A 371      17.441  43.139  18.271  1.00  0.89           C  
ATOM   1900  CE  LYS A 371      17.642  41.871  19.085  1.00  0.89           C  
ATOM   1901  NZ  LYS A 371      18.508  40.954  18.325  1.00  0.89           N  
ATOM   1902  N   GLU A 372      16.809  47.821  20.351  1.00  0.85           N  
ATOM   1903  CA  GLU A 372      17.289  48.391  21.598  1.00  0.85           C  
ATOM   1904  C   GLU A 372      16.195  49.141  22.333  1.00  0.85           C  
ATOM   1905  O   GLU A 372      15.986  48.951  23.534  1.00  0.85           O  
ATOM   1906  CB  GLU A 372      18.484  49.349  21.327  1.00  0.85           C  
ATOM   1907  CG  GLU A 372      19.803  48.631  20.912  1.00  0.85           C  
ATOM   1908  CD  GLU A 372      19.685  47.735  19.676  1.00  0.85           C  
ATOM   1909  OE1 GLU A 372      19.292  48.239  18.594  1.00  0.85           O  
ATOM   1910  OE2 GLU A 372      19.939  46.508  19.818  1.00  0.85           O  
ATOM   1911  N   ALA A 373      15.412  49.966  21.609  1.00  0.93           N  
ATOM   1912  CA  ALA A 373      14.236  50.617  22.145  1.00  0.93           C  
ATOM   1913  C   ALA A 373      13.172  49.660  22.646  1.00  0.93           C  
ATOM   1914  O   ALA A 373      12.616  49.848  23.733  1.00  0.93           O  
ATOM   1915  CB  ALA A 373      13.572  51.493  21.078  1.00  0.93           C  
ATOM   1916  N   PHE A 374      12.891  48.584  21.883  1.00  0.95           N  
ATOM   1917  CA  PHE A 374      11.989  47.523  22.291  1.00  0.95           C  
ATOM   1918  C   PHE A 374      12.449  46.848  23.575  1.00  0.95           C  
ATOM   1919  O   PHE A 374      11.655  46.671  24.499  1.00  0.95           O  
ATOM   1920  CB  PHE A 374      11.838  46.472  21.144  1.00  0.95           C  
ATOM   1921  CG  PHE A 374      11.018  45.267  21.559  1.00  0.95           C  
ATOM   1922  CD1 PHE A 374       9.765  45.428  22.173  1.00  0.95           C  
ATOM   1923  CD2 PHE A 374      11.560  43.973  21.469  1.00  0.95           C  
ATOM   1924  CE1 PHE A 374       9.082  44.327  22.702  1.00  0.95           C  
ATOM   1925  CE2 PHE A 374      10.863  42.867  21.971  1.00  0.95           C  
ATOM   1926  CZ  PHE A 374       9.621  43.043  22.586  1.00  0.95           C  
ATOM   1927  N   PHE A 375      13.737  46.487  23.699  1.00  0.95           N  
ATOM   1928  CA  PHE A 375      14.270  45.828  24.879  1.00  0.95           C  
ATOM   1929  C   PHE A 375      14.167  46.677  26.131  1.00  0.95           C  
ATOM   1930  O   PHE A 375      13.796  46.181  27.196  1.00  0.95           O  
ATOM   1931  CB  PHE A 375      15.740  45.387  24.643  1.00  0.95           C  
ATOM   1932  CG  PHE A 375      15.846  43.994  24.060  1.00  0.95           C  
ATOM   1933  CD1 PHE A 375      14.906  43.452  23.163  1.00  0.95           C  
ATOM   1934  CD2 PHE A 375      16.919  43.182  24.464  1.00  0.95           C  
ATOM   1935  CE1 PHE A 375      15.025  42.135  22.705  1.00  0.95           C  
ATOM   1936  CE2 PHE A 375      17.044  41.866  24.008  1.00  0.95           C  
ATOM   1937  CZ  PHE A 375      16.097  41.341  23.124  1.00  0.95           C  
ATOM   1938  N   LYS A 376      14.458  47.985  26.018  1.00  0.89           N  
ATOM   1939  CA  LYS A 376      14.298  48.919  27.109  1.00  0.89           C  
ATOM   1940  C   LYS A 376      12.853  49.063  27.590  1.00  0.89           C  
ATOM   1941  O   LYS A 376      12.557  48.805  28.763  1.00  0.89           O  
ATOM   1942  CB  LYS A 376      14.829  50.297  26.652  1.00  0.89           C  
ATOM   1943  CG  LYS A 376      14.794  51.325  27.785  1.00  0.89           C  
ATOM   1944  CD  LYS A 376      15.393  52.682  27.404  1.00  0.89           C  
ATOM   1945  CE  LYS A 376      15.321  53.685  28.561  1.00  0.89           C  
ATOM   1946  NZ  LYS A 376      13.911  53.915  28.942  1.00  0.89           N  
ATOM   1947  N   ASP A 377      11.911  49.393  26.676  1.00  0.95           N  
ATOM   1948  CA  ASP A 377      10.501  49.578  26.966  1.00  0.95           C  
ATOM   1949  C   ASP A 377       9.854  48.263  27.446  1.00  0.95           C  
ATOM   1950  O   ASP A 377       9.054  48.252  28.387  1.00  0.95           O  
ATOM   1951  CB  ASP A 377       9.776  50.249  25.743  1.00  0.95           C  
ATOM   1952  CG  ASP A 377      10.121  51.737  25.565  1.00  0.95           C  
ATOM   1953  OD1 ASP A 377      10.559  52.380  26.554  1.00  0.95           O  
ATOM   1954  OD2 ASP A 377       9.890  52.305  24.459  1.00  0.95           O  
ATOM   1955  N   TYR A 378      10.227  47.098  26.862  1.00  0.97           N  
ATOM   1956  CA  TYR A 378       9.798  45.780  27.307  1.00  0.97           C  
ATOM   1957  C   TYR A 378      10.214  45.434  28.735  1.00  0.97           C  
ATOM   1958  O   TYR A 378       9.391  44.958  29.517  1.00  0.97           O  
ATOM   1959  CB  TYR A 378      10.329  44.655  26.365  1.00  0.97           C  
ATOM   1960  CG  TYR A 378       9.690  43.343  26.724  1.00  0.97           C  
ATOM   1961  CD1 TYR A 378       8.432  43.065  26.196  1.00  0.97           C  
ATOM   1962  CD2 TYR A 378      10.241  42.462  27.673  1.00  0.97           C  
ATOM   1963  CE1 TYR A 378       7.749  41.900  26.550  1.00  0.97           C  
ATOM   1964  CE2 TYR A 378       9.547  41.302  28.054  1.00  0.97           C  
ATOM   1965  CZ  TYR A 378       8.313  41.000  27.456  1.00  0.97           C  
ATOM   1966  OH  TYR A 378       7.603  39.808  27.716  1.00  0.97           O  
ATOM   1967  N   ALA A 379      11.491  45.648  29.120  1.00  0.98           N  
ATOM   1968  CA  ALA A 379      11.988  45.294  30.436  1.00  0.98           C  
ATOM   1969  C   ALA A 379      11.266  46.050  31.548  1.00  0.98           C  
ATOM   1970  O   ALA A 379      10.827  45.465  32.542  1.00  0.98           O  
ATOM   1971  CB  ALA A 379      13.504  45.582  30.503  1.00  0.98           C  
ATOM   1972  N   GLU A 380      11.072  47.369  31.350  1.00  0.91           N  
ATOM   1973  CA  GLU A 380      10.306  48.250  32.209  1.00  0.91           C  
ATOM   1974  C   GLU A 380       8.811  47.880  32.271  1.00  0.91           C  
ATOM   1975  O   GLU A 380       8.226  47.783  33.353  1.00  0.91           O  
ATOM   1976  CB  GLU A 380      10.503  49.717  31.714  1.00  0.91           C  
ATOM   1977  CG  GLU A 380      11.939  50.311  31.909  1.00  0.91           C  
ATOM   1978  CD  GLU A 380      12.159  51.680  31.230  1.00  0.91           C  
ATOM   1979  OE1 GLU A 380      11.267  52.556  31.365  1.00  0.91           O  
ATOM   1980  OE2 GLU A 380      13.219  51.913  30.578  1.00  0.91           O  
ATOM   1981  N   ALA A 381       8.152  47.606  31.118  1.00  0.98           N  
ATOM   1982  CA  ALA A 381       6.762  47.178  31.049  1.00  0.98           C  
ATOM   1983  C   ALA A 381       6.494  45.818  31.691  1.00  0.98           C  
ATOM   1984  O   ALA A 381       5.505  45.645  32.407  1.00  0.98           O  
ATOM   1985  CB  ALA A 381       6.277  47.160  29.582  1.00  0.98           C  
ATOM   1986  N   HIS A 382       7.380  44.817  31.479  1.00  0.97           N  
ATOM   1987  CA  HIS A 382       7.284  43.501  32.110  1.00  0.97           C  
ATOM   1988  C   HIS A 382       7.368  43.585  33.619  1.00  0.97           C  
ATOM   1989  O   HIS A 382       6.524  43.044  34.340  1.00  0.97           O  
ATOM   1990  CB  HIS A 382       8.404  42.549  31.619  1.00  0.97           C  
ATOM   1991  CG  HIS A 382       8.234  41.105  32.006  1.00  0.97           C  
ATOM   1992  ND1 HIS A 382       8.297  40.667  33.306  1.00  0.97           N  
ATOM   1993  CD2 HIS A 382       8.068  40.045  31.177  1.00  0.97           C  
ATOM   1994  CE1 HIS A 382       8.167  39.353  33.242  1.00  0.97           C  
ATOM   1995  NE2 HIS A 382       8.029  38.930  31.972  1.00  0.97           N  
ATOM   1996  N   ALA A 383       8.348  44.340  34.140  1.00  1.00           N  
ATOM   1997  CA  ALA A 383       8.523  44.569  35.554  1.00  1.00           C  
ATOM   1998  C   ALA A 383       7.357  45.285  36.202  1.00  1.00           C  
ATOM   1999  O   ALA A 383       6.976  45.006  37.338  1.00  1.00           O  
ATOM   2000  CB  ALA A 383       9.775  45.426  35.771  1.00  1.00           C  
ATOM   2001  N   LYS A 384       6.740  46.243  35.494  1.00  0.94           N  
ATOM   2002  CA  LYS A 384       5.511  46.855  35.935  1.00  0.94           C  
ATOM   2003  C   LYS A 384       4.350  45.880  35.995  1.00  0.94           C  
ATOM   2004  O   LYS A 384       3.665  45.798  37.013  1.00  0.94           O  
ATOM   2005  CB  LYS A 384       5.139  48.029  35.013  1.00  0.94           C  
ATOM   2006  CG  LYS A 384       3.922  48.812  35.526  1.00  0.94           C  
ATOM   2007  CD  LYS A 384       3.587  50.036  34.670  1.00  0.94           C  
ATOM   2008  CE  LYS A 384       4.645  51.135  34.725  1.00  0.94           C  
ATOM   2009  NZ  LYS A 384       4.124  52.316  34.024  1.00  0.94           N  
ATOM   2010  N   LEU A 385       4.163  45.068  34.930  1.00  0.97           N  
ATOM   2011  CA  LEU A 385       3.146  44.037  34.837  1.00  0.97           C  
ATOM   2012  C   LEU A 385       3.276  43.005  35.947  1.00  0.97           C  
ATOM   2013  O   LEU A 385       2.290  42.632  36.576  1.00  0.97           O  
ATOM   2014  CB  LEU A 385       3.202  43.336  33.454  1.00  0.97           C  
ATOM   2015  CG  LEU A 385       2.255  42.124  33.270  1.00  0.97           C  
ATOM   2016  CD1 LEU A 385       0.761  42.494  33.367  1.00  0.97           C  
ATOM   2017  CD2 LEU A 385       2.579  41.412  31.948  1.00  0.97           C  
ATOM   2018  N   SER A 386       4.505  42.563  36.278  1.00  0.98           N  
ATOM   2019  CA  SER A 386       4.785  41.558  37.301  1.00  0.98           C  
ATOM   2020  C   SER A 386       4.401  41.976  38.723  1.00  0.98           C  
ATOM   2021  O   SER A 386       4.203  41.143  39.611  1.00  0.98           O  
ATOM   2022  CB  SER A 386       6.266  41.061  37.262  1.00  0.98           C  
ATOM   2023  OG  SER A 386       7.199  41.876  37.976  1.00  0.98           O  
ATOM   2024  N   ASN A 387       4.285  43.295  38.982  1.00  0.95           N  
ATOM   2025  CA  ASN A 387       3.979  43.836  40.293  1.00  0.95           C  
ATOM   2026  C   ASN A 387       2.507  44.196  40.469  1.00  0.95           C  
ATOM   2027  O   ASN A 387       2.075  44.459  41.592  1.00  0.95           O  
ATOM   2028  CB  ASN A 387       4.766  45.149  40.528  1.00  0.95           C  
ATOM   2029  CG  ASN A 387       6.262  44.908  40.537  1.00  0.95           C  
ATOM   2030  OD1 ASN A 387       6.765  43.835  40.921  1.00  0.95           O  
ATOM   2031  ND2 ASN A 387       7.037  45.939  40.160  1.00  0.95           N  
ATOM   2032  N   LEU A 388       1.701  44.211  39.382  1.00  0.95           N  
ATOM   2033  CA  LEU A 388       0.292  44.579  39.370  1.00  0.95           C  
ATOM   2034  C   LEU A 388      -0.549  43.844  40.388  1.00  0.95           C  
ATOM   2035  O   LEU A 388      -0.655  42.623  40.372  1.00  0.95           O  
ATOM   2036  CB  LEU A 388      -0.307  44.363  37.962  1.00  0.95           C  
ATOM   2037  CG  LEU A 388      -0.542  45.635  37.112  1.00  0.95           C  
ATOM   2038  CD1 LEU A 388       0.445  46.807  37.287  1.00  0.95           C  
ATOM   2039  CD2 LEU A 388      -0.648  45.220  35.641  1.00  0.95           C  
ATOM   2040  N   GLY A 389      -1.134  44.601  41.339  1.00  0.98           N  
ATOM   2041  CA  GLY A 389      -2.071  44.121  42.339  1.00  0.98           C  
ATOM   2042  C   GLY A 389      -1.467  43.376  43.482  1.00  0.98           C  
ATOM   2043  O   GLY A 389      -2.158  43.095  44.455  1.00  0.98           O  
ATOM   2044  N   ALA A 390      -0.151  43.107  43.438  1.00  0.98           N  
ATOM   2045  CA  ALA A 390       0.563  42.348  44.433  1.00  0.98           C  
ATOM   2046  C   ALA A 390       0.587  43.031  45.791  1.00  0.98           C  
ATOM   2047  O   ALA A 390       0.412  44.235  45.943  1.00  0.98           O  
ATOM   2048  CB  ALA A 390       1.973  41.943  43.950  1.00  0.98           C  
ATOM   2049  N   LYS A 391       0.751  42.223  46.844  1.00  0.90           N  
ATOM   2050  CA  LYS A 391       1.048  42.710  48.162  1.00  0.90           C  
ATOM   2051  C   LYS A 391       2.391  42.093  48.442  1.00  0.90           C  
ATOM   2052  O   LYS A 391       2.539  40.892  48.306  1.00  0.90           O  
ATOM   2053  CB  LYS A 391      -0.011  42.196  49.165  1.00  0.90           C  
ATOM   2054  CG  LYS A 391       0.196  42.648  50.615  1.00  0.90           C  
ATOM   2055  CD  LYS A 391      -1.008  42.298  51.510  1.00  0.90           C  
ATOM   2056  CE  LYS A 391      -1.177  40.790  51.748  1.00  0.90           C  
ATOM   2057  NZ  LYS A 391      -2.260  40.535  52.725  1.00  0.90           N  
ATOM   2058  N   PHE A 392       3.405  42.919  48.766  1.00  0.90           N  
ATOM   2059  CA  PHE A 392       4.739  42.431  49.020  1.00  0.90           C  
ATOM   2060  C   PHE A 392       4.951  42.326  50.521  1.00  0.90           C  
ATOM   2061  O   PHE A 392       4.326  43.033  51.300  1.00  0.90           O  
ATOM   2062  CB  PHE A 392       5.821  43.346  48.387  1.00  0.90           C  
ATOM   2063  CG  PHE A 392       5.831  43.240  46.887  1.00  0.90           C  
ATOM   2064  CD1 PHE A 392       4.971  44.007  46.081  1.00  0.90           C  
ATOM   2065  CD2 PHE A 392       6.737  42.369  46.266  1.00  0.90           C  
ATOM   2066  CE1 PHE A 392       5.010  43.892  44.684  1.00  0.90           C  
ATOM   2067  CE2 PHE A 392       6.796  42.266  44.873  1.00  0.90           C  
ATOM   2068  CZ  PHE A 392       5.922  43.018  44.082  1.00  0.90           C  
ATOM   2069  N   ASP A 393       5.845  41.403  50.922  1.00  0.89           N  
ATOM   2070  CA  ASP A 393       6.385  41.276  52.251  1.00  0.89           C  
ATOM   2071  C   ASP A 393       7.923  41.372  52.119  1.00  0.89           C  
ATOM   2072  O   ASP A 393       8.519  40.586  51.383  1.00  0.89           O  
ATOM   2073  CB  ASP A 393       5.846  39.959  52.871  1.00  0.89           C  
ATOM   2074  CG  ASP A 393       6.112  39.866  54.362  1.00  0.89           C  
ATOM   2075  OD1 ASP A 393       6.821  40.754  54.900  1.00  0.89           O  
ATOM   2076  OD2 ASP A 393       5.550  38.929  54.983  1.00  0.89           O  
ATOM   2077  N   PRO A 394       8.625  42.339  52.738  1.00  0.85           N  
ATOM   2078  CA  PRO A 394       8.106  43.596  53.288  1.00  0.85           C  
ATOM   2079  C   PRO A 394       7.352  44.425  52.223  1.00  0.85           C  
ATOM   2080  O   PRO A 394       7.560  44.126  51.048  1.00  0.85           O  
ATOM   2081  CB  PRO A 394       9.386  44.324  53.755  1.00  0.85           C  
ATOM   2082  CG  PRO A 394      10.450  43.852  52.763  1.00  0.85           C  
ATOM   2083  CD  PRO A 394      10.079  42.381  52.589  1.00  0.85           C  
ATOM   2084  N   PRO A 395       6.520  45.427  52.511  1.00  0.83           N  
ATOM   2085  CA  PRO A 395       5.769  46.250  51.546  1.00  0.83           C  
ATOM   2086  C   PRO A 395       6.444  46.677  50.239  1.00  0.83           C  
ATOM   2087  O   PRO A 395       5.785  46.728  49.202  1.00  0.83           O  
ATOM   2088  CB  PRO A 395       5.337  47.466  52.374  1.00  0.83           C  
ATOM   2089  CG  PRO A 395       5.215  46.951  53.816  1.00  0.83           C  
ATOM   2090  CD  PRO A 395       6.149  45.737  53.888  1.00  0.83           C  
ATOM   2091  N   GLU A 396       7.738  47.031  50.260  1.00  0.69           N  
ATOM   2092  CA  GLU A 396       8.506  47.414  49.097  1.00  0.69           C  
ATOM   2093  C   GLU A 396       9.021  46.240  48.259  1.00  0.69           C  
ATOM   2094  O   GLU A 396       9.396  46.423  47.097  1.00  0.69           O  
ATOM   2095  CB  GLU A 396       9.642  48.374  49.536  1.00  0.69           C  
ATOM   2096  CG  GLU A 396       9.077  49.693  50.138  1.00  0.69           C  
ATOM   2097  CD  GLU A 396       9.017  49.723  51.668  1.00  0.69           C  
ATOM   2098  OE1 GLU A 396       8.635  48.689  52.277  1.00  0.69           O  
ATOM   2099  OE2 GLU A 396       9.337  50.800  52.229  1.00  0.69           O  
ATOM   2100  N   GLY A 397       8.974  44.999  48.800  1.00  0.92           N  
ATOM   2101  CA  GLY A 397       9.606  43.798  48.259  1.00  0.92           C  
ATOM   2102  C   GLY A 397      11.105  43.795  48.402  1.00  0.92           C  
ATOM   2103  O   GLY A 397      11.700  44.685  48.995  1.00  0.92           O  
ATOM   2104  N   ILE A 398      11.767  42.753  47.867  1.00  0.83           N  
ATOM   2105  CA  ILE A 398      13.214  42.629  47.927  1.00  0.83           C  
ATOM   2106  C   ILE A 398      13.741  42.223  46.569  1.00  0.83           C  
ATOM   2107  O   ILE A 398      13.026  41.665  45.736  1.00  0.83           O  
ATOM   2108  CB  ILE A 398      13.705  41.647  48.995  1.00  0.83           C  
ATOM   2109  CG1 ILE A 398      13.082  40.237  48.835  1.00  0.83           C  
ATOM   2110  CG2 ILE A 398      13.398  42.283  50.370  1.00  0.83           C  
ATOM   2111  CD1 ILE A 398      13.670  39.217  49.819  1.00  0.83           C  
ATOM   2112  N   MET A 399      15.024  42.518  46.293  1.00  0.87           N  
ATOM   2113  CA  MET A 399      15.675  42.186  45.043  1.00  0.87           C  
ATOM   2114  C   MET A 399      16.603  41.005  45.257  1.00  0.87           C  
ATOM   2115  O   MET A 399      17.069  40.762  46.366  1.00  0.87           O  
ATOM   2116  CB  MET A 399      16.510  43.371  44.507  1.00  0.87           C  
ATOM   2117  CG  MET A 399      15.655  44.598  44.141  1.00  0.87           C  
ATOM   2118  SD  MET A 399      16.627  46.000  43.510  1.00  0.87           S  
ATOM   2119  CE  MET A 399      17.095  45.257  41.917  1.00  0.87           C  
ATOM   2120  N   LEU A 400      16.893  40.230  44.187  1.00  0.89           N  
ATOM   2121  CA  LEU A 400      17.793  39.091  44.290  1.00  0.89           C  
ATOM   2122  C   LEU A 400      19.238  39.391  43.896  1.00  0.89           C  
ATOM   2123  O   LEU A 400      20.144  38.687  44.349  1.00  0.89           O  
ATOM   2124  CB  LEU A 400      17.330  37.928  43.377  1.00  0.89           C  
ATOM   2125  CG  LEU A 400      15.946  37.339  43.721  1.00  0.89           C  
ATOM   2126  CD1 LEU A 400      15.620  36.179  42.763  1.00  0.89           C  
ATOM   2127  CD2 LEU A 400      15.816  36.880  45.187  1.00  0.89           C  
ATOM   2128  N   ASP A 401      19.477  40.418  43.053  1.00  0.82           N  
ATOM   2129  CA  ASP A 401      20.767  40.768  42.502  1.00  0.82           C  
ATOM   2130  C   ASP A 401      21.007  42.283  42.507  1.00  0.82           C  
ATOM   2131  O   ASP A 401      21.890  42.769  41.796  1.00  0.82           O  
ATOM   2132  CB  ASP A 401      20.874  40.193  41.052  1.00  0.82           C  
ATOM   2133  CG  ASP A 401      19.816  40.666  40.056  1.00  0.82           C  
ATOM   2134  OD1 ASP A 401      18.764  41.207  40.477  1.00  0.82           O  
ATOM   2135  OD2 ASP A 401      20.031  40.366  38.852  1.00  0.82           O  
ATOM   2136  N   GLY A 402      20.240  43.051  43.314  1.00  0.79           N  
ATOM   2137  CA  GLY A 402      20.455  44.487  43.475  1.00  0.79           C  
ATOM   2138  C   GLY A 402      21.629  44.868  44.390  1.00  0.79           C  
ATOM   2139  O   GLY A 402      22.242  43.974  45.030  1.00  0.79           O  
ATOM   2140  OXT GLY A 402      21.885  46.100  44.484  1.00  0.79           O  
TER    2141      GLY A 402                                                      
HETATM 2142  CHA HEM _   3      -0.097  33.064  23.540  1.00  4.88           C  
HETATM 2143  CHB HEM _   3      -3.669  36.251  23.009  1.00  7.86           C  
HETATM 2144  CHC HEM _   3      -1.053  39.480  25.478  1.00  7.69           C  
HETATM 2145  CHD HEM _   3       2.451  36.273  26.040  1.00  6.20           C  
HETATM 2146  C1A HEM _   3      -1.315  33.638  23.204  1.00  7.32           C  
HETATM 2147  C2A HEM _   3      -2.405  32.952  22.488  1.00 11.29           C  
HETATM 2148  C3A HEM _   3      -3.395  33.861  22.338  1.00  9.42           C  
HETATM 2149  C4A HEM _   3      -2.939  35.088  22.958  1.00  8.23           C  
HETATM 2150  CMA HEM _   3      -4.737  33.608  21.642  1.00 12.55           C  
HETATM 2151  CAA HEM _   3      -2.457  31.502  22.000  1.00 10.23           C  
HETATM 2152  CBA HEM _   3      -2.444  30.542  23.225  1.00 12.97           C  
HETATM 2153  CGA HEM _   3      -2.584  29.063  22.864  1.00 16.83           C  
HETATM 2154  O1A HEM _   3      -2.713  28.703  21.687  1.00 34.80           O  
HETATM 2155  O2A HEM _   3      -2.541  28.255  23.783  1.00 27.01           O  
HETATM 2156  C1B HEM _   3      -3.269  37.444  23.610  1.00  5.84           C  
HETATM 2157  C2B HEM _   3      -4.069  38.665  23.643  1.00  6.64           C  
HETATM 2158  C3B HEM _   3      -3.296  39.584  24.347  1.00  7.43           C  
HETATM 2159  C4B HEM _   3      -2.067  38.902  24.734  1.00  7.55           C  
HETATM 2160  CMB HEM _   3      -5.466  38.876  23.027  1.00  7.25           C  
HETATM 2161  CAB HEM _   3      -3.695  41.038  24.655  1.00  8.71           C  
HETATM 2162  CBB HEM _   3      -2.789  42.058  23.976  1.00  7.94           C  
HETATM 2163  C1C HEM _   3       0.108  38.881  25.871  1.00  7.84           C  
HETATM 2164  C2C HEM _   3       1.114  39.544  26.694  1.00  6.79           C  
HETATM 2165  C3C HEM _   3       2.106  38.629  26.871  1.00  7.40           C  
HETATM 2166  C4C HEM _   3       1.697  37.429  26.133  1.00  6.43           C  
HETATM 2167  CMC HEM _   3       1.001  40.986  27.242  1.00 12.04           C  
HETATM 2168  CAC HEM _   3       3.269  38.686  27.885  1.00  7.49           C  
HETATM 2169  CBC HEM _   3       4.091  39.955  28.053  1.00 12.31           C  
HETATM 2170  C1D HEM _   3       2.088  35.130  25.369  1.00  7.55           C  
HETATM 2171  C2D HEM _   3       2.940  33.949  25.264  1.00  6.68           C  
HETATM 2172  C3D HEM _   3       2.204  33.051  24.542  1.00  6.04           C  
HETATM 2173  C4D HEM _   3       0.950  33.677  24.240  1.00  6.19           C  
HETATM 2174  CMD HEM _   3       4.354  33.774  25.843  1.00  9.97           C  
HETATM 2175  CAD HEM _   3       2.590  31.642  24.112  1.00  9.17           C  
HETATM 2176  CBD HEM _   3       2.361  30.513  25.077  1.00  9.84           C  
HETATM 2177  CGD HEM _   3       2.745  29.173  24.486  1.00  8.26           C  
HETATM 2178  O1D HEM _   3       2.346  28.139  25.042  1.00  8.29           O  
HETATM 2179  O2D HEM _   3       3.463  29.139  23.449  1.00  7.94           O  
HETATM 2180  NA  HEM _   3      -1.658  34.930  23.504  1.00  5.43           N  
HETATM 2181  NB  HEM _   3      -2.034  37.586  24.264  1.00  6.22           N  
HETATM 2182  NC  HEM _   3       0.457  37.588  25.545  1.00  7.23           N  
HETATM 2183  ND  HEM _   3       0.892  34.966  24.716  1.00  6.54           N  
HETATM 2184 FE   HEM _   3      -0.598  36.257  24.485  1.00  7.37          FE  
CONECT 2142 2146 2173
CONECT 2143 2149 2156
CONECT 2144 2159 2163
CONECT 2145 2166 2170
CONECT 2146 2142 2147 2180
CONECT 2147 2146 2148 2151
CONECT 2148 2147 2149 2150
CONECT 2149 2143 2148 2180
CONECT 2150 2148
CONECT 2151 2147 2152
CONECT 2152 2151 2153
CONECT 2153 2152 2154 2155
CONECT 2154 2153
CONECT 2155 2153
CONECT 2156 2143 2157 2181
CONECT 2157 2156 2158 2160
CONECT 2158 2157 2159 2161
CONECT 2159 2144 2158 2181
CONECT 2160 2157
CONECT 2161 2158 2162
CONECT 2162 2161
CONECT 2163 2144 2164 2182
CONECT 2164 2163 2165 2167
CONECT 2165 2164 2166 2168
CONECT 2166 2145 2165 2182
CONECT 2167 2164
CONECT 2168 2165 2169
CONECT 2169 2168
CONECT 2170 2145 2171 2183
CONECT 2171 2170 2172 2174
CONECT 2172 2171 2173 2175
CONECT 2173 2142 2172 2183
CONECT 2174 2171
CONECT 2175 2172 2176
CONECT 2176 2175 2177
CONECT 2177 2176 2178 2179
CONECT 2178 2177
CONECT 2179 2177
CONECT 2180 2146 2149 2184
CONECT 2181 2156 2159 2184
CONECT 2182 2163 2166 2184
CONECT 2183 2170 2173 2184
CONECT 2184 2180 2181 2182 2183
END   
