# Supplementary material for: Identification and Characterization of the APX Gene Family and Its Expression Pattern under Phytohormone Treatment and Abiotic Stress in Populus trichocarpa
Source: Genes (Basel). 2021 Feb 25;12(3):334. doi: 10.3390/genes12030334 (PMC7996185; doi:10.3390/genes12030334)
Supplement: Supplementary file 1 [file genes-12-00334-s001.zip › Supplementary file 2/Supplementary file 2/APX5/model/01/report.json]

{"modelling":{"id":"a834ac2f25071fd3ed33d4c1efea1744640974a8","trg_seq":"MTQRNPILLRNSLYKCACAHHIHFIQNTRRAIQPTDKTGAKSQMAQYLSQLTLSPPKSQPMASLSGGAATTSRLLPSASRVRLSICSASSSLSLASSSSYSPSSLKCLRFSPLIFKDQKRSSMSTVAAASDAAQLKSAREDIKELLKSKFCHPILVRLGWHDAGTYNKNIEEWPKRGGANGSLRFEIELKHAANAGLVDALKLIQPIKDKYSGVTYADLFQMASAAAIEEAGGPKIPMKYGRVDVSVPDECPEEGRLPDAGPPKPADHLREVFYRMGLDDKEIAALSGAHTLGRSRPERSGWGKPETKYTKNGPGAPGGQSWTAEWLKFDNSYFKDIKERKDEDLLVLPTDAALFEDPSFKVYAEKYAEDKEAFFKDYAEAHAKLSNLGAKFDPPEGIMLDGV----AGEKFVAAKYSSGKVVITIKLLQNVLLIINHKSSLVFRVAWMIYMAEVYVCKMFIFSLFMIHCRTKKQASCFLVPFLLIIQTG","tpl_seq":"--------------------------------------------------------------------------------------------------------------------------------ASDSAQLKSAREDIKELLKTKFCHPIMVRLGWHDAGTYNKNIEEWPQRGGANGSLRFDVELKHGANAGLVNALNLLKPIKDKYSGVTYADLFQLASATAIEEAGGPKIPMKYGRVDVTEPEQCPEEGRLPDAGPPSPAQHLRDVFYRMGLNDKEIVALSGAHTLGRSRPDRSGWGKPETKYTKDGPGAPGGQSWTAQWLKFDNSYFKDIKERRDEDLLVLPTDAALFEDPSFKVYAEKYAADPEAFFKDYAEAHAKLSNLGAKFGPAEGFSLEGSPAGAAPEKFVAAKYSTGK---------------------------------------------------------------------","pdb_id":"1iyn","chain":"A","method":"X-RAY DIFFRACTION","short_method":"X-ray","coverage":0.594650209,"resolution":1.6000000238,"description":"Chloroplastic ascorbate peroxidase","seq_sim":0.5843144059,"assembly_id":1,"score":1.2562618256,"pred_lddt":0.565821588,"seq_id":87.5432510376,"found_by":"HHblits","oligo_state":"monomer","comment":"e_value=1.8e-57, p_value=1.5e-61, score=450.6, ss_score=29.1, prob=100, gmqe_dist_const=0.9793248772621155, gmqe_reduced=0.09254182130098343, gmqe_cb_packing=-0.10955653339624405, gmqe_torsion=-0.4279244840145111, gmqe_ss_agreement=0.49467897415161133, gmqe_coverage=0.5637860298156738, gmqe_seq_id=87.95620727539062, gmqe_seq_sim=0.5880778431892395, gmqe_n_insertions=0, gmqe_n_deletions=1, gmqe_seqres_length=486, gmqe_seqres_coverage=0.5946502057613169, gmqe_profile_aln_score=450.6, gmqe_avg_entropy=1.552032232284546","offset":1,"starttime":"03-11-20 (03:47:22)","QMean":{"global_scores":{"qmean4_norm_score":0.8018699083,"qmean4_z_score":0.6903445964,"qmean6_norm_score":0.8221441821,"qmean6_z_score":1.0115922495,"interaction_norm_score":-0.0224741971,"interaction_z_score":-0.2542509402,"cbeta_norm_score":-0.0152554725,"cbeta_z_score":0.5318485135,"packing_norm_score":-0.3599540512,"packing_z_score":-0.176772036,"torsion_norm_score":-0.401138826,"torsion_z_score":0.7122170054,"ss_agreement_norm_score":0.4926138657,"ss_agreement_z_score":-1.2403319186,"acc_agreement_norm_score":0.9051094891,"acc_agreement_z_score":2.0448192665,"avg_local_score":0.9209507424,"avg_local_score_error":0.05},"local_scores":{"A":[null,null,null,null,null,null,null,null,null,null,null,null,null,null,null,null,null,null,null,null,null,null,null,null,null,null,null,null,null,null,null,null,null,null,null,null,null,null,null,null,null,null,null,null,null,null,null,null,null,null,null,null,null,null,null,null,null,null,null,null,null,null,null,null,null,null,null,null,null,null,null,null,null,null,null,null,null,null,null,null,null,null,null,null,null,null,null,null,null,null,null,null,null,null,null,null,null,null,null,null,null,null,null,null,null,null,null,null,null,null,null,null,null,null,null,null,null,null,null,null,null,null,null,null,null,null,null,null,0.8861298934,0.853507742,0.9393022683,0.9692805511,0.9428461571,0.8742470694,0.9567756189,0.8907629838,0.8880222915,0.9585092597,0.878402204,0.8512360287,0.8938930065,0.9235824231,0.8718480813,0.8352159438,0.9136699461,0.9391645965,0.8678769536,0.8720559136,0.8595040349,0.9000536486,0.9344722194,0.950474836,0.9672637288,0.9566506078,0.9728429699,0.9910593754,0.8853258525,0.9491514945,0.9911382553,0.9323891814,0.9310341954,0.9469475522,0.9801017993,0.9820724258,0.9686585407,0.9346066294,0.9326058994,0.895219372,0.868479209,0.8855361109,0.8177136277,0.8156687998,0.7928295696,0.9569169488,0.8795924931,0.8761982617,0.9901777774,0.9833945841,0.9798498447,0.9364720926,0.970291408,0.9714873297,0.932816992,0.8912195006,0.8914716649,0.8481871842,0.8475085979,0.8847385811,0.8880519118,0.8387598099,0.863127904,0.8997533047,0.9320902804,0.9005938407,0.9445448261,0.971252299,0.9441415039,0.9253682774,0.9490219038,0.9788714139,0.9471395503,0.8586344498,0.918330591,0.9366473324,0.8801953949,0.9064785324,0.9083798694,0.9112840797,0.8860296391,0.8626746278,0.9142339307,0.9072081123,0.9590086662,0.962755375,0.9763688974,0.9578795382,0.9927186477,0.9867002185,0.9933372976,0.966282031,0.9647981357,0.9885115631,1.0,1.0,1.0,0.9995604902,1.0,0.977630609,0.9522301143,0.9206554314,0.9859017838,0.9774101853,1.0,0.9717232259,0.8920686529,0.9327640367,0.961914626,0.9436410182,0.9336507906,0.9433798642,0.9816950884,0.9087391985,0.9662320351,0.9562588124,0.9604257921,0.9206701676,0.899503576,0.8997959293,0.8269629007,0.8456463997,0.9492564245,0.9570168429,0.8662271985,0.860814834,0.9439024003,0.8518058341,0.9317421352,0.9760559326,0.9227688776,0.9769380603,0.9411753205,0.9092496275,0.7824252647,0.839150201,0.9590075918,0.9651572735,0.9291546169,0.9269771722,0.9575645665,0.8813090259,0.8771157645,0.9542612731,0.9542040365,0.926434488,0.8616027449,0.9305864531,0.9830974923,0.9749468749,0.9621610455,0.9708002688,0.9496302899,0.9512200921,0.9879249175,1.0,0.999184902,0.9745893005,0.984265222,0.9903152549,0.9818549396,0.9097293159,0.9404844986,0.9163976931,0.9642055505,0.8976282755,0.9560825195,0.8390954617,0.8754520927,0.8029427342,0.7565109691,0.8655617709,0.8877412144,0.7813802319,0.9522684344,0.8785022307,0.8838692826,0.8508675065,0.8905057079,0.8705846872,0.9059042017,0.9260627412,0.8674740677,0.8931804301,0.9222886648,0.9202171683,0.9195940818,0.9130468058,0.8877281205,0.9236979079,0.9632282956,0.9321255532,0.981047634,0.9197020804,0.9311788327,0.9387807199,0.8719872156,0.9027128605,0.903934845,0.8935757062,0.9290715141,0.9532316267,0.9541732582,0.9745650738,0.9403919985,0.9446759401,0.9271810212,0.9484632891,0.9382132196,0.9109348016,0.867320446,0.7825473838,0.7613265048,0.8208710047,0.8522374281,0.9116252872,0.9396361451,0.935919455,0.9323720261,0.9346190396,0.9626351925,0.9460184546,0.9431577017,0.9755902182,0.9869703588,0.9401354374,0.9110961927,0.9081907195,0.9350347787,0.9146728445,0.9049103332,0.9244811278,0.8999323952,0.8864351668,0.9239080755,0.9776821921,0.8983913286,0.8859755858,0.9267287067,0.960067149,0.8604199389,0.8962562486,0.8872511688,0.8535730228,0.9262915718,0.9508119261,0.949252097,0.8856270758,0.9543423809,0.9661128727,0.9763662223,0.9118161172,0.981763459,0.9725845646,0.9964648361,0.9421581395,0.9701456894,0.9839196172,0.9524753607,0.9518376686,0.98450855,0.9838539147,0.9042900799,0.9025876369,0.888405279,0.8486633807,0.8308307189,0.6869193869,0.9159143535,0.8349788552,0.8747859424,0.8931413416,0.8173957339,0.7861085684,null,null,null,null,null,null,null,null,null,null,null,null,null,null,null,null,null,null,null,null,null,null,null,null,null,null,null,null,null,null,null,null,null,null,null,null,null,null,null,null,null,null,null,null,null,null,null,null,null,null,null,null,null,null,null,null,null,null,null,null,null,null,null,null,null,null,null,null,null,null,null,null,null,null,null,null,null,null,null,null,null,null,null,null]},"qmean_version":"4.1.0"},"title":"Modelling","endtime":"03-11-20 (03:47:30)","mod_engine":["ProMod3"],"ProMod3":{"version":"3.1.1"},"ProMod":null,"MODELLER":null,"SPDBV":null}}
