# Supplementary material for: Identification and Characterization of the APX Gene Family and Its Expression Pattern under Phytohormone Treatment and Abiotic Stress in Populus trichocarpa
Source: Genes (Basel). 2021 Feb 25;12(3):334. doi: 10.3390/genes12030334 (PMC7996185; doi:10.3390/genes12030334)
Supplement: Supplementary file 1 [file genes-12-00334-s001.zip › Supplementary file 2/Supplementary file 2/APX6/model/01/info.json]

{"chain_subprj_list":null,"creation_date":"2020-11-03","ligands":[{"description":"POTASSIUM ION","name":["K"],"number":"1","included":false,"model_binding_residues":[],"reason":{"bound":true,"relevant":true,"conserved_residues":false,"sterically_valid":false}},{"description":"POTASSIUM ION","name":["K"],"number":"3","included":false,"model_binding_residues":[],"reason":{"bound":true,"relevant":true,"conserved_residues":false,"sterically_valid":false}},{"description":"PROTOPORPHYRIN IX CONTAINING FE","name":["HEM"],"number":"2","included":false,"model_binding_residues":[],"reason":{"bound":true,"relevant":true,"conserved_residues":false,"sterically_valid":false}},{"description":"PROTOPORPHYRIN IX CONTAINING FE","name":["HEM"],"number":"4","included":false,"model_binding_residues":[],"reason":{"bound":true,"relevant":true,"conserved_residues":false,"sterically_valid":false}}],"major_issues":null,"mdlchain_butpl_map":{"A":"1apx.1.A"},"mdl_smtl_map":{"A":"A"},"mod_engine":"PROMOD3","modified_template":false,"oligo":{"based_on":"prediction","state":"monomer","state_bu":"homo-dimer","state_tpl":"homo-dimer","qs_prediction":"0.580","qs_conserved":"not conserved","chains_to_mdl":1,"res_to_mdl":93},"plip":{},"pred_lddt":0.867979185,"qmean_values":{"global_scores":{"qmean4_norm_score":0.7932063592,"qmean4_z_score":0.0149806965,"qmean6_norm_score":0.7794885029,"qmean6_z_score":-0.1940788831,"interaction_norm_score":-0.0162568634,"interaction_z_score":-1.3455068909,"cbeta_norm_score":-0.0174111541,"cbeta_z_score":0.2670079645,"packing_norm_score":-0.2857475623,"packing_z_score":-0.9976555071,"torsion_norm_score":-0.4197725467,"torsion_z_score":0.4080946944,"ss_agreement_norm_score":0.5708081653,"ss_agreement_z_score":-0.647785516,"acc_agreement_norm_score":0.623655914,"acc_agreement_z_score":-0.2459667412,"avg_local_score":0.8646717296,"avg_local_score_error":0.088},"local_scores":{"A":[null,0.7390986898,0.8743926181,0.9204801964,0.8439190008,0.8851804536,0.8841558919,0.8678904102,0.8992546658,0.8894004646,0.9233164413,0.8750597436,0.8677277931,0.8981828402,0.9315978552,0.9202667041,0.8730635862,0.8631541011,0.8715376364,0.8427914316,0.7814299732,0.8472863303,0.7596369763,0.8620803363,0.8502527034,0.9197196743,0.9178400364,0.8964619561,0.9206322243,0.8851870594,0.8464820103,0.8138167633,0.7685375683,0.7479244507,0.7372526489,0.7806578356,0.8166371949,0.8240427447,0.7720667365,0.806053442,0.8420247841,0.8249752432,0.8428270831,0.8943326739,0.8764822699,0.8698813895,0.8829246942,0.908366422,0.8754045548,0.8011804257,0.9008279103,0.8699853582,0.8307187872,0.8839672659,0.8790137,0.8485915337,0.8200320864,0.7853159059,0.8398053078,0.8443388424,0.8488382002,0.8784765072,0.8801988992,0.8775697326,0.9237894936,0.8930987852,0.8991600808,0.9050295391,0.8756827651,0.8844115793,0.9125008257,0.9057968341,0.9063012719,0.9265294019,0.9006336892,0.9347735534,0.9308483875,0.8804047231,0.867314984,0.8845346561,0.8972989486,0.8814042081,0.8270489055,0.9014038467,0.8869717779,0.8885148391,0.8456776506,0.888102978,0.9016680603,0.8926595152,0.8433449011,0.88704089,0.8428269189,0.7691480723,null,null]},"qmean_version":"4.1.0"},"residue_range":[{"chain_name":"A","residue_from":"2","residue_to":"94"}],"templates":["2e6eb551b300f931c9d35894d7e727b680296bc9"],"tpl_info":{"1apx.1.A":{"origin":"reference database","label_asym_id":"A","label_smtl_id":"A","entity_type":"polymer","entity_id":"1"}}}
