# Supplementary material for: Identification and Characterization of the APX Gene Family and Its Expression Pattern under Phytohormone Treatment and Abiotic Stress in Populus trichocarpa
Source: Genes (Basel). 2021 Feb 25;12(3):334. doi: 10.3390/genes12030334 (PMC7996185; doi:10.3390/genes12030334)
Supplement: Supplementary file 1 [file genes-12-00334-s001.zip › Supplementary file 2/Supplementary file 2/APX6/model/01/model.pdb]

TITLE     SWISS-MODEL SERVER (https://swissmodel.expasy.org)
TITLE    2 APX6
EXPDTA    THEORETICAL MODEL (SWISS-MODEL SERVER)
AUTHOR    SWISS-MODEL SERVER (SEE REFERENCE IN JRNL Records)
REVDAT   1   03-NOV-20 1MOD    1       03:44
JRNL        AUTH   A.WATERHOUSE,M.BERTONI,S.BIENERT,G.STUDER,G.TAURIELLO,
JRNL        AUTH 2 R.GUMIENNY,F.T.HEER,T.A.P.DE BEER,C.REMPFER,L.BORDOLI,
JRNL        AUTH 3 R.LEPORE,T.SCHWEDE
JRNL        TITL   SWISS-MODEL: HOMOLOGY MODELLING OF PROTEIN STRUCTURES AND
JRNL        TITL 2 COMPLEXES
JRNL        REF    NUCLEIC.ACIDS.RES..           V.  46 W296  2018
JRNL        PMID   29788355
JRNL        DOI    10.1093/nar/gky427
REMARK   1
REMARK   1 REFERENCE 1
REMARK   1  AUTH   S.BIENERT,A.WATERHOUSE,T.A.P.DE BEER,G.TAURIELLO,G.STUDER,
REMARK   1  AUTH 2 L.BORDOLI,T.SCHWEDE
REMARK   1  TITL   THE SWISS-MODEL REPOSITORY - NEW FEATURES AND FUNCTIONALITY
REMARK   1  REF    NUCLEIC.ACIDS.RES..           V.  22       2017
REMARK   1  REFN                   ISSN 0305-1048
REMARK   1  PMID   27899672
REMARK   1  DOI    10.1093/nar/gkw1132
REMARK   1
REMARK   1 REFERENCE 2
REMARK   1  AUTH   N.GUEX,M.C.PEITSCH,T.SCHWEDE
REMARK   1  TITL   AUTOMATED COMPARATIVE PROTEIN STRUCTURE MODELING WITH
REMARK   1  TITL 2 SWISS-MODEL AND SWISS-PDBVIEWER: A HISTORICAL PERSPECTIVE
REMARK   1  REF    ELECTROPHORESIS               V.  30       2009
REMARK   1  REFN                   ISSN 0173-0835
REMARK   1  PMID   19517507
REMARK   1  DOI    10.1002/elps.200900140
REMARK   1
REMARK   1 REFERENCE 3
REMARK   1  AUTH   P.BENKERT,M.BIASINI,T.SCHWEDE
REMARK   1  TITL   TOWARD THE ESTIMATION OF THE ABSOLUTE QUALITY OF INDIVIDUAL
REMARK   1  TITL 2 PROTEIN STRUCTURE MODELS
REMARK   1  REF    BIOINFORMATICS                V.  27       2011
REMARK   1  REFN                   ISSN 1367-4803
REMARK   1  PMID   21134891
REMARK   1  DOI    10.1093/bioinformatics/btq662
REMARK   1
REMARK   1 REFERENCE 4
REMARK   1  AUTH   M.BERTONI,F.KIEFER,M.BIASINI,L.BORDOLI,T.SCHWEDE
REMARK   1  TITL   MODELING PROTEIN QUATERNARY STRUCTURE OF HOMO- AND
REMARK   1  TITL 2 HETERO-OLIGOMERS BEYOND BINARY INTERACTIONS BY HOMOLOGY
REMARK   1  REF    SCI.REP.                      V.   7       2017
REMARK   1  REFN                   ISSN
REMARK   1  PMID   28874689
REMARK   1  DOI    10.1038/s41598-017-09654-8
REMARK   1
REMARK   1 DISCLAIMER
REMARK   1 The SWISS-MODEL SERVER produces theoretical models for proteins.
REMARK   1 The results of any theoretical modelling procedure is
REMARK   1 NON-EXPERIMENTAL and MUST be considered with care. These models may
REMARK   1 contain significant errors. This is especially true for automated
REMARK   1 modeling since there is no human intervention during model
REMARK   1 building. Please read the header section and the logfile carefully
REMARK   1 to know what templates and alignments were used during the model
REMARK   1 building process. All information by the SWISS-MODEL SERVER is
REMARK   1 provided "AS-IS", without any warranty, expressed or implied.
REMARK   2
REMARK   2 COPYRIGHT NOTICE
REMARK   2 This SWISS-MODEL protein model is copyright. It is produced by the
REMARK   2 SWISS-MODEL server, developed by the Computational Structural
REMARK   2 Biology Group at the SIB Swiss Institute of Bioinformatics at the
REMARK   2 Biozentrum, University of Basel (https://swissmodel.expasy.org). This
REMARK   2 model is licensed under the CC BY-SA 4.0 Creative Commons
REMARK   2 Attribution-ShareAlike 4.0 International License
REMARK   2 (https://creativecommons.org/licenses/by-sa/4.0/legalcode), i.e. you
REMARK   2 can copy and redistribute the model in any medium or format,
REMARK   2 transform and build upon the model for any purpose, even
REMARK   2 commercially, under the following terms:
REMARK   2 Attribution - You must give appropriate credit, provide a link to
REMARK   2 the license, and indicate if changes were made. You may do so in any
REMARK   2 reasonable manner, but not in any way that suggests the licensor
REMARK   2 endorses you or your use. When you publish, patent or distribute
REMARK   2 results that were fully or partially based on the model, please cite
REMARK   2 the corresponding papers mentioned under JRNL.
REMARK   2 ShareAlike - If you remix, transform, or build upon the material,
REMARK   2 you must distribute your contributions under the same license as the
REMARK   2 original.
REMARK   2 No additional restrictions - you may not apply legal terms or
REMARK   2 technological measures that legally restrict others from doing
REMARK   2 anything the license permits.
REMARK   2 Find a human-readable summary of (and not a substitute for) the
REMARK   2 CC BY-SA 4.0 license at this link:
REMARK   2 https://creativecommons.org/licenses/by-sa/4.0/
REMARK   3 
REMARK   3 MODEL INFORMATION
REMARK   3  ENGIN   PROMOD3
REMARK   3  VERSN   3.1.1
REMARK   3  OSTAT   monomer
REMARK   3  OSRSN   PREDICTION
REMARK   3  QSPRD   0.580
REMARK   3  GMQE    0.87
REMARK   3  QMNV    4.1.0
REMARK   3  QMN4    0.01
REMARK   3  MODT    FALSE
REMARK   3 
REMARK   3 TEMPLATE 1
REMARK   3  PDBID   1apx
REMARK   3  CHAIN   A
REMARK   3  MMCIF   A
REMARK   3  PDBV    2020-10-24
REMARK   3  SMTLE   1apx.1.A
REMARK   3  SMTLV   2020-11-02
REMARK   3  MTHD    X-RAY DIFFRACTION 2.20 A
REMARK   3  FOUND   HHblits
REMARK   3  GMQE    0.87
REMARK   3  SIM     0.54
REMARK   3  SID     79.57
REMARK   3  OSTAT   homo-dimer
REMARK   3  LIGND   K
REMARK   3  LIGND 2 K
REMARK   3  LIGND 3 HEM
REMARK   3  LIGND 4 HEM
REMARK   3  ALN A TRG MNCAHLSLCLAWYSAGTFGVKTKTDGPFGTMRYSAELAHGANNGLDIAVRLLEPIKEQ
REMARK   3  ALN A TRG FPILSYADFYQLAGVVSVAITGGPEVPFHPGSEPSIVL
REMARK   3  ALN A TPL -KCAPLILRLAWHSAGTFDSKTKTGGPFGTIKHQAELAHGANNGLDIAVRLLEPIKEQ
REMARK   3  ALN A TPL FPIVSYADFYQLAGVVAVEITGGPEVPFHPGREDKP--
REMARK   3  ALN A OFF 29
ATOM      1  N   ASN A   2       4.269  -2.466  14.202  1.00  0.74           N  
ATOM      2  CA  ASN A   2       4.587  -2.744  12.748  1.00  0.74           C  
ATOM      3  C   ASN A   2       5.649  -1.839  12.127  1.00  0.74           C  
ATOM      4  O   ASN A   2       5.474  -1.364  11.014  1.00  0.74           O  
ATOM      5  CB  ASN A   2       3.284  -2.643  11.899  1.00  0.74           C  
ATOM      6  CG  ASN A   2       2.329  -3.728  12.359  1.00  0.74           C  
ATOM      7  OD1 ASN A   2       2.816  -4.679  13.008  1.00  0.74           O  
ATOM      8  ND2 ASN A   2       1.020  -3.610  12.145  1.00  0.74           N  
ATOM      9  N   CYS A   3       6.790  -1.581  12.807  1.00  0.87           N  
ATOM     10  CA  CYS A   3       7.780  -0.608  12.359  1.00  0.87           C  
ATOM     11  C   CYS A   3       9.107  -1.272  11.980  1.00  0.87           C  
ATOM     12  O   CYS A   3      10.130  -0.603  11.823  1.00  0.87           O  
ATOM     13  CB  CYS A   3       7.994   0.480  13.454  1.00  0.87           C  
ATOM     14  SG  CYS A   3       8.338  -0.182  15.117  1.00  0.87           S  
ATOM     15  N   ALA A   4       9.117  -2.611  11.778  1.00  0.92           N  
ATOM     16  CA  ALA A   4      10.306  -3.440  11.619  1.00  0.92           C  
ATOM     17  C   ALA A   4      11.214  -3.000  10.474  1.00  0.92           C  
ATOM     18  O   ALA A   4      12.435  -2.914  10.614  1.00  0.92           O  
ATOM     19  CB  ALA A   4       9.864  -4.898  11.373  1.00  0.92           C  
ATOM     20  N   HIS A   5      10.608  -2.645   9.328  1.00  0.84           N  
ATOM     21  CA  HIS A   5      11.273  -2.123   8.139  1.00  0.84           C  
ATOM     22  C   HIS A   5      12.117  -0.881   8.405  1.00  0.84           C  
ATOM     23  O   HIS A   5      13.306  -0.830   8.099  1.00  0.84           O  
ATOM     24  CB  HIS A   5      10.183  -1.770   7.094  1.00  0.84           C  
ATOM     25  CG  HIS A   5      10.669  -1.142   5.830  1.00  0.84           C  
ATOM     26  ND1 HIS A   5      11.283  -1.937   4.894  1.00  0.84           N  
ATOM     27  CD2 HIS A   5      10.574   0.139   5.383  1.00  0.84           C  
ATOM     28  CE1 HIS A   5      11.554  -1.132   3.886  1.00  0.84           C  
ATOM     29  NE2 HIS A   5      11.144   0.136   4.130  1.00  0.84           N  
ATOM     30  N   LEU A   6      11.523   0.133   9.061  1.00  0.89           N  
ATOM     31  CA  LEU A   6      12.184   1.367   9.436  1.00  0.89           C  
ATOM     32  C   LEU A   6      13.302   1.146  10.449  1.00  0.89           C  
ATOM     33  O   LEU A   6      14.402   1.702  10.326  1.00  0.89           O  
ATOM     34  CB  LEU A   6      11.115   2.329   9.992  1.00  0.89           C  
ATOM     35  CG  LEU A   6      11.645   3.721  10.366  1.00  0.89           C  
ATOM     36  CD1 LEU A   6      11.960   4.607   9.151  1.00  0.89           C  
ATOM     37  CD2 LEU A   6      10.664   4.411  11.313  1.00  0.89           C  
ATOM     38  N   SER A   7      13.076   0.306  11.469  1.00  0.88           N  
ATOM     39  CA  SER A   7      14.074  -0.047  12.473  1.00  0.88           C  
ATOM     40  C   SER A   7      15.252  -0.835  11.924  1.00  0.88           C  
ATOM     41  O   SER A   7      16.391  -0.659  12.361  1.00  0.88           O  
ATOM     42  CB  SER A   7      13.460  -0.804  13.667  1.00  0.88           C  
ATOM     43  OG  SER A   7      12.562   0.034  14.397  1.00  0.88           O  
ATOM     44  N   LEU A   8      15.030  -1.731  10.937  1.00  0.87           N  
ATOM     45  CA  LEU A   8      16.117  -2.353  10.187  1.00  0.87           C  
ATOM     46  C   LEU A   8      16.917  -1.343   9.377  1.00  0.87           C  
ATOM     47  O   LEU A   8      18.152  -1.342   9.411  1.00  0.87           O  
ATOM     48  CB  LEU A   8      15.628  -3.489   9.255  1.00  0.87           C  
ATOM     49  CG  LEU A   8      16.740  -4.197   8.441  1.00  0.87           C  
ATOM     50  CD1 LEU A   8      17.889  -4.726   9.318  1.00  0.87           C  
ATOM     51  CD2 LEU A   8      16.160  -5.332   7.585  1.00  0.87           C  
ATOM     52  N   CYS A   9      16.244  -0.404   8.680  1.00  0.90           N  
ATOM     53  CA  CYS A   9      16.907   0.689   7.983  1.00  0.90           C  
ATOM     54  C   CYS A   9      17.756   1.545   8.917  1.00  0.90           C  
ATOM     55  O   CYS A   9      18.905   1.854   8.600  1.00  0.90           O  
ATOM     56  CB  CYS A   9      15.897   1.561   7.191  1.00  0.90           C  
ATOM     57  SG  CYS A   9      15.135   0.651   5.805  1.00  0.90           S  
ATOM     58  N   LEU A  10      17.268   1.876  10.128  1.00  0.89           N  
ATOM     59  CA  LEU A  10      18.050   2.543  11.159  1.00  0.89           C  
ATOM     60  C   LEU A  10      19.322   1.789  11.552  1.00  0.89           C  
ATOM     61  O   LEU A  10      20.412   2.361  11.602  1.00  0.89           O  
ATOM     62  CB  LEU A  10      17.170   2.736  12.422  1.00  0.89           C  
ATOM     63  CG  LEU A  10      17.852   3.400  13.638  1.00  0.89           C  
ATOM     64  CD1 LEU A  10      18.166   4.881  13.393  1.00  0.89           C  
ATOM     65  CD2 LEU A  10      17.009   3.208  14.908  1.00  0.89           C  
ATOM     66  N   ALA A  11      19.237   0.467  11.800  1.00  0.92           N  
ATOM     67  CA  ALA A  11      20.394  -0.349  12.116  1.00  0.92           C  
ATOM     68  C   ALA A  11      21.435  -0.420  10.996  1.00  0.92           C  
ATOM     69  O   ALA A  11      22.637  -0.286  11.246  1.00  0.92           O  
ATOM     70  CB  ALA A  11      19.935  -1.762  12.503  1.00  0.92           C  
ATOM     71  N   TRP A  12      20.981  -0.587   9.735  1.00  0.88           N  
ATOM     72  CA  TRP A  12      21.806  -0.550   8.533  1.00  0.88           C  
ATOM     73  C   TRP A  12      22.495   0.800   8.317  1.00  0.88           C  
ATOM     74  O   TRP A  12      23.708   0.846   8.125  1.00  0.88           O  
ATOM     75  CB  TRP A  12      20.944  -0.990   7.301  1.00  0.88           C  
ATOM     76  CG  TRP A  12      21.201  -0.359   5.930  1.00  0.88           C  
ATOM     77  CD1 TRP A  12      20.339   0.406   5.193  1.00  0.88           C  
ATOM     78  CD2 TRP A  12      22.442  -0.373   5.200  1.00  0.88           C  
ATOM     79  NE1 TRP A  12      20.953   0.863   4.051  1.00  0.88           N  
ATOM     80  CE2 TRP A  12      22.246   0.400   4.037  1.00  0.88           C  
ATOM     81  CE3 TRP A  12      23.674  -0.959   5.473  1.00  0.88           C  
ATOM     82  CZ2 TRP A  12      23.275   0.595   3.126  1.00  0.88           C  
ATOM     83  CZ3 TRP A  12      24.712  -0.758   4.555  1.00  0.88           C  
ATOM     84  CH2 TRP A  12      24.517   0.004   3.397  1.00  0.88           C  
ATOM     85  N   TYR A  13      21.767   1.930   8.415  1.00  0.87           N  
ATOM     86  CA  TYR A  13      22.335   3.268   8.297  1.00  0.87           C  
ATOM     87  C   TYR A  13      23.339   3.587   9.388  1.00  0.87           C  
ATOM     88  O   TYR A  13      24.367   4.210   9.123  1.00  0.87           O  
ATOM     89  CB  TYR A  13      21.250   4.373   8.225  1.00  0.87           C  
ATOM     90  CG  TYR A  13      20.722   4.524   6.835  1.00  0.87           C  
ATOM     91  CD1 TYR A  13      21.566   5.091   5.873  1.00  0.87           C  
ATOM     92  CD2 TYR A  13      19.407   4.191   6.475  1.00  0.87           C  
ATOM     93  CE1 TYR A  13      21.133   5.261   4.555  1.00  0.87           C  
ATOM     94  CE2 TYR A  13      18.960   4.388   5.162  1.00  0.87           C  
ATOM     95  CZ  TYR A  13      19.832   4.903   4.199  1.00  0.87           C  
ATOM     96  OH  TYR A  13      19.376   5.092   2.883  1.00  0.87           O  
ATOM     97  N   SER A  14      23.098   3.134  10.632  1.00  0.90           N  
ATOM     98  CA  SER A  14      24.078   3.234  11.710  1.00  0.90           C  
ATOM     99  C   SER A  14      25.351   2.442  11.452  1.00  0.90           C  
ATOM    100  O   SER A  14      26.451   2.903  11.747  1.00  0.90           O  
ATOM    101  CB  SER A  14      23.551   2.715  13.074  1.00  0.90           C  
ATOM    102  OG  SER A  14      22.556   3.556  13.662  1.00  0.90           O  
ATOM    103  N   ALA A  15      25.267   1.203  10.937  1.00  0.93           N  
ATOM    104  CA  ALA A  15      26.442   0.387  10.693  1.00  0.93           C  
ATOM    105  C   ALA A  15      27.175   0.672   9.384  1.00  0.93           C  
ATOM    106  O   ALA A  15      28.397   0.516   9.292  1.00  0.93           O  
ATOM    107  CB  ALA A  15      26.056  -1.101  10.751  1.00  0.93           C  
ATOM    108  N   GLY A  16      26.456   1.112   8.340  1.00  0.92           N  
ATOM    109  CA  GLY A  16      26.936   1.188   6.963  1.00  0.92           C  
ATOM    110  C   GLY A  16      27.821   2.342   6.620  1.00  0.92           C  
ATOM    111  O   GLY A  16      28.286   2.464   5.497  1.00  0.92           O  
ATOM    112  N   THR A  17      28.070   3.238   7.584  1.00  0.87           N  
ATOM    113  CA  THR A  17      28.956   4.368   7.378  1.00  0.87           C  
ATOM    114  C   THR A  17      30.414   3.940   7.463  1.00  0.87           C  
ATOM    115  O   THR A  17      31.258   4.604   6.849  1.00  0.87           O  
ATOM    116  CB  THR A  17      28.648   5.512   8.337  1.00  0.87           C  
ATOM    117  OG1 THR A  17      28.524   5.075   9.684  1.00  0.87           O  
ATOM    118  CG2 THR A  17      27.302   6.135   7.947  1.00  0.87           C  
ATOM    119  N   PHE A  18      30.776   2.793   8.076  1.00  0.86           N  
ATOM    120  CA  PHE A  18      32.146   2.323   8.330  1.00  0.86           C  
ATOM    121  C   PHE A  18      33.098   2.366   7.135  1.00  0.86           C  
ATOM    122  O   PHE A  18      32.921   1.679   6.128  1.00  0.86           O  
ATOM    123  CB  PHE A  18      32.202   0.912   9.007  1.00  0.86           C  
ATOM    124  CG  PHE A  18      33.610   0.480   9.384  1.00  0.86           C  
ATOM    125  CD1 PHE A  18      34.275   1.015  10.501  1.00  0.86           C  
ATOM    126  CD2 PHE A  18      34.300  -0.437   8.571  1.00  0.86           C  
ATOM    127  CE1 PHE A  18      35.589   0.630  10.805  1.00  0.86           C  
ATOM    128  CE2 PHE A  18      35.611  -0.823   8.872  1.00  0.86           C  
ATOM    129  CZ  PHE A  18      36.255  -0.295   9.995  1.00  0.86           C  
ATOM    130  N   GLY A  19      34.189   3.149   7.262  1.00  0.87           N  
ATOM    131  CA  GLY A  19      35.173   3.290   6.203  1.00  0.87           C  
ATOM    132  C   GLY A  19      36.501   2.730   6.615  1.00  0.87           C  
ATOM    133  O   GLY A  19      37.241   3.340   7.386  1.00  0.87           O  
ATOM    134  N   VAL A  20      36.899   1.575   6.046  1.00  0.84           N  
ATOM    135  CA  VAL A  20      38.128   0.864   6.400  1.00  0.84           C  
ATOM    136  C   VAL A  20      39.409   1.675   6.204  1.00  0.84           C  
ATOM    137  O   VAL A  20      40.390   1.491   6.919  1.00  0.84           O  
ATOM    138  CB  VAL A  20      38.232  -0.501   5.711  1.00  0.84           C  
ATOM    139  CG1 VAL A  20      38.482  -0.351   4.197  1.00  0.84           C  
ATOM    140  CG2 VAL A  20      39.310  -1.373   6.393  1.00  0.84           C  
ATOM    141  N   LYS A  21      39.407   2.633   5.249  1.00  0.78           N  
ATOM    142  CA  LYS A  21      40.528   3.518   4.951  1.00  0.78           C  
ATOM    143  C   LYS A  21      40.977   4.345   6.144  1.00  0.78           C  
ATOM    144  O   LYS A  21      42.172   4.536   6.370  1.00  0.78           O  
ATOM    145  CB  LYS A  21      40.126   4.504   3.814  1.00  0.78           C  
ATOM    146  CG  LYS A  21      41.200   5.545   3.423  1.00  0.78           C  
ATOM    147  CD  LYS A  21      40.632   6.769   2.681  1.00  0.78           C  
ATOM    148  CE  LYS A  21      40.149   6.474   1.262  1.00  0.78           C  
ATOM    149  NZ  LYS A  21      39.414   7.642   0.724  1.00  0.78           N  
ATOM    150  N   THR A  22      40.017   4.878   6.912  1.00  0.85           N  
ATOM    151  CA  THR A  22      40.290   5.767   8.025  1.00  0.85           C  
ATOM    152  C   THR A  22      39.948   5.090   9.347  1.00  0.85           C  
ATOM    153  O   THR A  22      40.380   5.519  10.413  1.00  0.85           O  
ATOM    154  CB  THR A  22      39.522   7.069   7.805  1.00  0.85           C  
ATOM    155  OG1 THR A  22      39.733   8.035   8.823  1.00  0.85           O  
ATOM    156  CG2 THR A  22      38.021   6.803   7.681  1.00  0.85           C  
ATOM    157  N   LYS A  23      39.204   3.959   9.315  1.00  0.76           N  
ATOM    158  CA  LYS A  23      38.732   3.231  10.486  1.00  0.76           C  
ATOM    159  C   LYS A  23      37.784   4.020  11.371  1.00  0.76           C  
ATOM    160  O   LYS A  23      37.776   3.893  12.597  1.00  0.76           O  
ATOM    161  CB  LYS A  23      39.863   2.573  11.311  1.00  0.76           C  
ATOM    162  CG  LYS A  23      40.321   1.229  10.745  1.00  0.76           C  
ATOM    163  CD  LYS A  23      41.221   0.496  11.748  1.00  0.76           C  
ATOM    164  CE  LYS A  23      41.316  -0.994  11.444  1.00  0.76           C  
ATOM    165  NZ  LYS A  23      42.123  -1.666  12.483  1.00  0.76           N  
ATOM    166  N   THR A  24      36.905   4.811  10.749  1.00  0.86           N  
ATOM    167  CA  THR A  24      35.968   5.662  11.435  1.00  0.86           C  
ATOM    168  C   THR A  24      34.615   5.188  11.034  1.00  0.86           C  
ATOM    169  O   THR A  24      34.476   4.225  10.254  1.00  0.86           O  
ATOM    170  CB  THR A  24      36.118   7.178  11.213  1.00  0.86           C  
ATOM    171  OG1 THR A  24      36.043   7.571   9.853  1.00  0.86           O  
ATOM    172  CG2 THR A  24      37.507   7.608  11.686  1.00  0.86           C  
ATOM    173  N   ASP A  25      33.592   5.813  11.607  1.00  0.85           N  
ATOM    174  CA  ASP A  25      32.215   5.507  11.375  1.00  0.85           C  
ATOM    175  C   ASP A  25      31.799   4.115  11.879  1.00  0.85           C  
ATOM    176  O   ASP A  25      32.509   3.495  12.679  1.00  0.85           O  
ATOM    177  CB  ASP A  25      31.881   5.818   9.900  1.00  0.85           C  
ATOM    178  CG  ASP A  25      32.169   7.252   9.483  1.00  0.85           C  
ATOM    179  OD1 ASP A  25      33.053   7.476   8.617  1.00  0.85           O  
ATOM    180  OD2 ASP A  25      31.459   8.139  10.016  1.00  0.85           O  
ATOM    181  N   GLY A  26      30.620   3.591  11.491  1.00  0.92           N  
ATOM    182  CA  GLY A  26      30.165   2.277  11.936  1.00  0.92           C  
ATOM    183  C   GLY A  26      29.221   2.302  13.110  1.00  0.92           C  
ATOM    184  O   GLY A  26      28.803   3.364  13.571  1.00  0.92           O  
ATOM    185  N   PRO A  27      28.832   1.134  13.618  1.00  0.92           N  
ATOM    186  CA  PRO A  27      27.700   1.005  14.529  1.00  0.92           C  
ATOM    187  C   PRO A  27      28.006   1.481  15.955  1.00  0.92           C  
ATOM    188  O   PRO A  27      28.033   0.664  16.873  1.00  0.92           O  
ATOM    189  CB  PRO A  27      27.414  -0.514  14.505  1.00  0.92           C  
ATOM    190  CG  PRO A  27      28.776  -1.136  14.207  1.00  0.92           C  
ATOM    191  CD  PRO A  27      29.334  -0.169  13.174  1.00  0.92           C  
ATOM    192  N   PHE A  28      28.187   2.797  16.193  1.00  0.90           N  
ATOM    193  CA  PHE A  28      28.658   3.306  17.473  1.00  0.90           C  
ATOM    194  C   PHE A  28      27.739   4.369  18.047  1.00  0.90           C  
ATOM    195  O   PHE A  28      28.143   5.261  18.797  1.00  0.90           O  
ATOM    196  CB  PHE A  28      30.129   3.766  17.405  1.00  0.90           C  
ATOM    197  CG  PHE A  28      30.991   2.591  17.031  1.00  0.90           C  
ATOM    198  CD1 PHE A  28      31.237   1.563  17.957  1.00  0.90           C  
ATOM    199  CD2 PHE A  28      31.503   2.463  15.733  1.00  0.90           C  
ATOM    200  CE1 PHE A  28      31.980   0.434  17.595  1.00  0.90           C  
ATOM    201  CE2 PHE A  28      32.244   1.334  15.364  1.00  0.90           C  
ATOM    202  CZ  PHE A  28      32.484   0.319  16.295  1.00  0.90           C  
ATOM    203  N   GLY A  29      26.430   4.308  17.746  1.00  0.92           N  
ATOM    204  CA  GLY A  29      25.423   5.109  18.445  1.00  0.92           C  
ATOM    205  C   GLY A  29      25.264   6.545  18.008  1.00  0.92           C  
ATOM    206  O   GLY A  29      24.424   7.255  18.552  1.00  0.92           O  
ATOM    207  N   THR A  30      26.051   6.975  17.007  1.00  0.89           N  
ATOM    208  CA  THR A  30      26.185   8.342  16.513  1.00  0.89           C  
ATOM    209  C   THR A  30      24.980   8.824  15.724  1.00  0.89           C  
ATOM    210  O   THR A  30      24.652  10.005  15.736  1.00  0.89           O  
ATOM    211  CB  THR A  30      27.455   8.531  15.693  1.00  0.89           C  
ATOM    212  OG1 THR A  30      27.569   7.554  14.645  1.00  0.89           O  
ATOM    213  CG2 THR A  30      28.680   8.398  16.614  1.00  0.89           C  
ATOM    214  N   MET A  31      24.201   7.913  15.107  1.00  0.85           N  
ATOM    215  CA  MET A  31      23.033   8.227  14.290  1.00  0.85           C  
ATOM    216  C   MET A  31      21.953   9.065  14.961  1.00  0.85           C  
ATOM    217  O   MET A  31      21.241   9.833  14.324  1.00  0.85           O  
ATOM    218  CB  MET A  31      22.406   6.926  13.738  1.00  0.85           C  
ATOM    219  CG  MET A  31      21.161   7.113  12.846  1.00  0.85           C  
ATOM    220  SD  MET A  31      21.416   8.182  11.418  1.00  0.85           S  
ATOM    221  CE  MET A  31      22.455   6.969  10.565  1.00  0.85           C  
ATOM    222  N   ARG A  32      21.813   8.980  16.296  1.00  0.81           N  
ATOM    223  CA  ARG A  32      20.866   9.799  17.028  1.00  0.81           C  
ATOM    224  C   ARG A  32      21.264  11.271  17.100  1.00  0.81           C  
ATOM    225  O   ARG A  32      20.481  12.121  17.521  1.00  0.81           O  
ATOM    226  CB  ARG A  32      20.671   9.251  18.461  1.00  0.81           C  
ATOM    227  CG  ARG A  32      21.884   9.470  19.382  1.00  0.81           C  
ATOM    228  CD  ARG A  32      21.701   8.845  20.760  1.00  0.81           C  
ATOM    229  NE  ARG A  32      22.954   9.106  21.546  1.00  0.81           N  
ATOM    230  CZ  ARG A  32      23.163  10.185  22.311  1.00  0.81           C  
ATOM    231  NH1 ARG A  32      24.314  10.311  22.969  1.00  0.81           N  
ATOM    232  NH2 ARG A  32      22.275  11.173  22.388  1.00  0.81           N  
ATOM    233  N   TYR A  33      22.521  11.605  16.744  1.00  0.77           N  
ATOM    234  CA  TYR A  33      23.010  12.961  16.668  1.00  0.77           C  
ATOM    235  C   TYR A  33      22.386  13.770  15.560  1.00  0.77           C  
ATOM    236  O   TYR A  33      22.189  13.313  14.437  1.00  0.77           O  
ATOM    237  CB  TYR A  33      24.551  13.019  16.535  1.00  0.77           C  
ATOM    238  CG  TYR A  33      25.262  12.433  17.725  1.00  0.77           C  
ATOM    239  CD1 TYR A  33      24.695  12.391  19.013  1.00  0.77           C  
ATOM    240  CD2 TYR A  33      26.564  11.941  17.553  1.00  0.77           C  
ATOM    241  CE1 TYR A  33      25.418  11.871  20.091  1.00  0.77           C  
ATOM    242  CE2 TYR A  33      27.265  11.383  18.628  1.00  0.77           C  
ATOM    243  CZ  TYR A  33      26.693  11.345  19.899  1.00  0.77           C  
ATOM    244  OH  TYR A  33      27.401  10.777  20.976  1.00  0.77           O  
ATOM    245  N   SER A  34      22.113  15.052  15.851  1.00  0.75           N  
ATOM    246  CA  SER A  34      21.509  15.999  14.926  1.00  0.75           C  
ATOM    247  C   SER A  34      22.295  16.202  13.649  1.00  0.75           C  
ATOM    248  O   SER A  34      21.731  16.343  12.564  1.00  0.75           O  
ATOM    249  CB  SER A  34      21.348  17.382  15.588  1.00  0.75           C  
ATOM    250  OG  SER A  34      20.560  17.271  16.773  1.00  0.75           O  
ATOM    251  N   ALA A  35      23.636  16.210  13.749  1.00  0.74           N  
ATOM    252  CA  ALA A  35      24.543  16.299  12.626  1.00  0.74           C  
ATOM    253  C   ALA A  35      24.435  15.127  11.657  1.00  0.74           C  
ATOM    254  O   ALA A  35      24.418  15.316  10.441  1.00  0.74           O  
ATOM    255  CB  ALA A  35      25.989  16.384  13.153  1.00  0.74           C  
ATOM    256  N   GLU A  36      24.348  13.891  12.182  1.00  0.78           N  
ATOM    257  CA  GLU A  36      24.150  12.689  11.397  1.00  0.78           C  
ATOM    258  C   GLU A  36      22.726  12.536  10.875  1.00  0.78           C  
ATOM    259  O   GLU A  36      22.508  12.218   9.703  1.00  0.78           O  
ATOM    260  CB  GLU A  36      24.660  11.457  12.167  1.00  0.78           C  
ATOM    261  CG  GLU A  36      24.773  10.203  11.273  1.00  0.78           C  
ATOM    262  CD  GLU A  36      25.656   9.095  11.853  1.00  0.78           C  
ATOM    263  OE1 GLU A  36      26.487   9.361  12.759  1.00  0.78           O  
ATOM    264  OE2 GLU A  36      25.495   7.941  11.383  1.00  0.78           O  
ATOM    265  N   LEU A  37      21.689  12.854  11.681  1.00  0.82           N  
ATOM    266  CA  LEU A  37      20.296  12.862  11.236  1.00  0.82           C  
ATOM    267  C   LEU A  37      20.010  13.825  10.092  1.00  0.82           C  
ATOM    268  O   LEU A  37      19.084  13.627   9.309  1.00  0.82           O  
ATOM    269  CB  LEU A  37      19.302  13.195  12.374  1.00  0.82           C  
ATOM    270  CG  LEU A  37      18.941  12.027  13.311  1.00  0.82           C  
ATOM    271  CD1 LEU A  37      17.970  12.518  14.396  1.00  0.82           C  
ATOM    272  CD2 LEU A  37      18.330  10.826  12.568  1.00  0.82           C  
ATOM    273  N   ALA A  38      20.827  14.883   9.958  1.00  0.82           N  
ATOM    274  CA  ALA A  38      20.751  15.848   8.890  1.00  0.82           C  
ATOM    275  C   ALA A  38      21.280  15.332   7.553  1.00  0.82           C  
ATOM    276  O   ALA A  38      21.098  15.963   6.513  1.00  0.82           O  
ATOM    277  CB  ALA A  38      21.545  17.099   9.308  1.00  0.82           C  
ATOM    278  N   HIS A  39      21.976  14.175   7.521  1.00  0.77           N  
ATOM    279  CA  HIS A  39      22.420  13.585   6.270  1.00  0.77           C  
ATOM    280  C   HIS A  39      21.262  13.189   5.369  1.00  0.77           C  
ATOM    281  O   HIS A  39      20.301  12.565   5.803  1.00  0.77           O  
ATOM    282  CB  HIS A  39      23.316  12.358   6.487  1.00  0.77           C  
ATOM    283  CG  HIS A  39      24.551  12.659   7.260  1.00  0.77           C  
ATOM    284  ND1 HIS A  39      25.384  11.613   7.571  1.00  0.77           N  
ATOM    285  CD2 HIS A  39      25.039  13.824   7.763  1.00  0.77           C  
ATOM    286  CE1 HIS A  39      26.366  12.149   8.271  1.00  0.77           C  
ATOM    287  NE2 HIS A  39      26.202  13.486   8.412  1.00  0.77           N  
ATOM    288  N   GLY A  40      21.339  13.513   4.059  1.00  0.81           N  
ATOM    289  CA  GLY A  40      20.214  13.329   3.134  1.00  0.81           C  
ATOM    290  C   GLY A  40      19.688  11.920   2.994  1.00  0.81           C  
ATOM    291  O   GLY A  40      18.502  11.712   2.727  1.00  0.81           O  
ATOM    292  N   ALA A  41      20.551  10.921   3.213  1.00  0.84           N  
ATOM    293  CA  ALA A  41      20.218   9.515   3.248  1.00  0.84           C  
ATOM    294  C   ALA A  41      19.404   9.092   4.481  1.00  0.84           C  
ATOM    295  O   ALA A  41      18.675   8.105   4.443  1.00  0.84           O  
ATOM    296  CB  ALA A  41      21.537   8.723   3.170  1.00  0.84           C  
ATOM    297  N   ASN A  42      19.463   9.871   5.585  1.00  0.82           N  
ATOM    298  CA  ASN A  42      18.863   9.546   6.870  1.00  0.82           C  
ATOM    299  C   ASN A  42      17.510  10.212   7.048  1.00  0.82           C  
ATOM    300  O   ASN A  42      16.931  10.217   8.136  1.00  0.82           O  
ATOM    301  CB  ASN A  42      19.782   9.995   8.029  1.00  0.82           C  
ATOM    302  CG  ASN A  42      21.048   9.157   8.018  1.00  0.82           C  
ATOM    303  OD1 ASN A  42      21.072   8.024   7.521  1.00  0.82           O  
ATOM    304  ND2 ASN A  42      22.149   9.692   8.581  1.00  0.82           N  
ATOM    305  N   ASN A  43      16.953  10.778   5.959  1.00  0.84           N  
ATOM    306  CA  ASN A  43      15.604  11.314   5.913  1.00  0.84           C  
ATOM    307  C   ASN A  43      14.544  10.355   6.457  1.00  0.84           C  
ATOM    308  O   ASN A  43      14.363   9.248   5.955  1.00  0.84           O  
ATOM    309  CB  ASN A  43      15.216  11.718   4.468  1.00  0.84           C  
ATOM    310  CG  ASN A  43      15.449  13.205   4.258  1.00  0.84           C  
ATOM    311  OD1 ASN A  43      14.652  14.022   4.718  1.00  0.84           O  
ATOM    312  ND2 ASN A  43      16.528  13.589   3.546  1.00  0.84           N  
ATOM    313  N   GLY A  44      13.820  10.776   7.516  1.00  0.89           N  
ATOM    314  CA  GLY A  44      12.801   9.952   8.158  1.00  0.89           C  
ATOM    315  C   GLY A  44      13.310   8.985   9.198  1.00  0.89           C  
ATOM    316  O   GLY A  44      12.524   8.226   9.777  1.00  0.89           O  
ATOM    317  N   LEU A  45      14.611   8.973   9.530  1.00  0.88           N  
ATOM    318  CA  LEU A  45      15.127   8.159  10.623  1.00  0.88           C  
ATOM    319  C   LEU A  45      14.964   8.807  11.990  1.00  0.88           C  
ATOM    320  O   LEU A  45      15.123   8.138  13.017  1.00  0.88           O  
ATOM    321  CB  LEU A  45      16.604   7.748  10.442  1.00  0.88           C  
ATOM    322  CG  LEU A  45      16.857   6.671   9.371  1.00  0.88           C  
ATOM    323  CD1 LEU A  45      18.356   6.363   9.350  1.00  0.88           C  
ATOM    324  CD2 LEU A  45      16.067   5.374   9.614  1.00  0.88           C  
ATOM    325  N   ASP A  46      14.582  10.092  12.075  1.00  0.87           N  
ATOM    326  CA  ASP A  46      14.278  10.792  13.310  1.00  0.87           C  
ATOM    327  C   ASP A  46      13.112  10.144  14.067  1.00  0.87           C  
ATOM    328  O   ASP A  46      13.099  10.058  15.299  1.00  0.87           O  
ATOM    329  CB  ASP A  46      13.997  12.291  13.013  1.00  0.87           C  
ATOM    330  CG  ASP A  46      12.676  12.415  12.275  1.00  0.87           C  
ATOM    331  OD1 ASP A  46      12.648  12.076  11.071  1.00  0.87           O  
ATOM    332  OD2 ASP A  46      11.657  12.665  12.989  1.00  0.87           O  
ATOM    333  N   ILE A  47      12.093   9.663  13.312  1.00  0.88           N  
ATOM    334  CA  ILE A  47      10.953   8.940  13.841  1.00  0.88           C  
ATOM    335  C   ILE A  47      11.390   7.634  14.482  1.00  0.88           C  
ATOM    336  O   ILE A  47      10.910   7.290  15.561  1.00  0.88           O  
ATOM    337  CB  ILE A  47       9.721   8.825  12.899  1.00  0.88           C  
ATOM    338  CG1 ILE A  47       9.351   7.390  12.453  1.00  0.88           C  
ATOM    339  CG2 ILE A  47       9.887   9.747  11.676  1.00  0.88           C  
ATOM    340  CD1 ILE A  47       7.975   7.212  11.789  1.00  0.88           C  
ATOM    341  N   ALA A  48      12.345   6.896  13.875  1.00  0.91           N  
ATOM    342  CA  ALA A  48      12.879   5.650  14.399  1.00  0.91           C  
ATOM    343  C   ALA A  48      13.594   5.831  15.729  1.00  0.91           C  
ATOM    344  O   ALA A  48      13.400   5.059  16.670  1.00  0.91           O  
ATOM    345  CB  ALA A  48      13.850   5.010  13.389  1.00  0.91           C  
ATOM    346  N   VAL A  49      14.399   6.902  15.847  1.00  0.88           N  
ATOM    347  CA  VAL A  49      15.044   7.324  17.084  1.00  0.88           C  
ATOM    348  C   VAL A  49      14.021   7.660  18.166  1.00  0.88           C  
ATOM    349  O   VAL A  49      14.049   7.144  19.282  1.00  0.88           O  
ATOM    350  CB  VAL A  49      15.904   8.563  16.818  1.00  0.88           C  
ATOM    351  CG1 VAL A  49      16.512   9.134  18.115  1.00  0.88           C  
ATOM    352  CG2 VAL A  49      17.021   8.214  15.815  1.00  0.88           C  
ATOM    353  N   ARG A  50      13.030   8.500  17.818  1.00  0.80           N  
ATOM    354  CA  ARG A  50      11.971   8.943  18.707  1.00  0.80           C  
ATOM    355  C   ARG A  50      11.051   7.825  19.193  1.00  0.80           C  
ATOM    356  O   ARG A  50      10.612   7.821  20.343  1.00  0.80           O  
ATOM    357  CB  ARG A  50      11.174  10.056  17.995  1.00  0.80           C  
ATOM    358  CG  ARG A  50      10.074  10.722  18.838  1.00  0.80           C  
ATOM    359  CD  ARG A  50       9.512  12.019  18.234  1.00  0.80           C  
ATOM    360  NE  ARG A  50       8.875  11.706  16.902  1.00  0.80           N  
ATOM    361  CZ  ARG A  50       9.366  11.994  15.686  1.00  0.80           C  
ATOM    362  NH1 ARG A  50      10.554  12.557  15.469  1.00  0.80           N  
ATOM    363  NH2 ARG A  50       8.666  11.666  14.600  1.00  0.80           N  
ATOM    364  N   LEU A  51      10.749   6.844  18.320  1.00  0.90           N  
ATOM    365  CA  LEU A  51      10.023   5.621  18.633  1.00  0.90           C  
ATOM    366  C   LEU A  51      10.694   4.760  19.683  1.00  0.90           C  
ATOM    367  O   LEU A  51      10.043   4.230  20.585  1.00  0.90           O  
ATOM    368  CB  LEU A  51       9.912   4.722  17.373  1.00  0.90           C  
ATOM    369  CG  LEU A  51       8.673   4.929  16.488  1.00  0.90           C  
ATOM    370  CD1 LEU A  51       8.820   4.051  15.235  1.00  0.90           C  
ATOM    371  CD2 LEU A  51       7.379   4.579  17.240  1.00  0.90           C  
ATOM    372  N   LEU A  52      12.019   4.574  19.574  1.00  0.87           N  
ATOM    373  CA  LEU A  52      12.719   3.642  20.429  1.00  0.87           C  
ATOM    374  C   LEU A  52      13.227   4.251  21.725  1.00  0.87           C  
ATOM    375  O   LEU A  52      13.528   3.517  22.672  1.00  0.87           O  
ATOM    376  CB  LEU A  52      13.938   3.043  19.709  1.00  0.87           C  
ATOM    377  CG  LEU A  52      13.640   2.189  18.468  1.00  0.87           C  
ATOM    378  CD1 LEU A  52      14.973   1.811  17.806  1.00  0.87           C  
ATOM    379  CD2 LEU A  52      12.836   0.933  18.830  1.00  0.87           C  
ATOM    380  N   GLU A  53      13.291   5.592  21.833  1.00  0.83           N  
ATOM    381  CA  GLU A  53      13.745   6.281  23.039  1.00  0.83           C  
ATOM    382  C   GLU A  53      13.002   5.915  24.342  1.00  0.83           C  
ATOM    383  O   GLU A  53      13.681   5.615  25.324  1.00  0.83           O  
ATOM    384  CB  GLU A  53      13.823   7.824  22.857  1.00  0.83           C  
ATOM    385  CG  GLU A  53      14.726   8.530  23.907  1.00  0.83           C  
ATOM    386  CD  GLU A  53      16.206   8.168  23.756  1.00  0.83           C  
ATOM    387  OE1 GLU A  53      16.611   7.645  22.687  1.00  0.83           O  
ATOM    388  OE2 GLU A  53      16.985   8.410  24.711  1.00  0.83           O  
ATOM    389  N   PRO A  54      11.664   5.799  24.432  1.00  0.88           N  
ATOM    390  CA  PRO A  54      10.965   5.303  25.623  1.00  0.88           C  
ATOM    391  C   PRO A  54      11.411   3.944  26.122  1.00  0.88           C  
ATOM    392  O   PRO A  54      11.304   3.676  27.327  1.00  0.88           O  
ATOM    393  CB  PRO A  54       9.501   5.218  25.158  1.00  0.88           C  
ATOM    394  CG  PRO A  54       9.374   6.327  24.120  1.00  0.88           C  
ATOM    395  CD  PRO A  54      10.710   6.211  23.398  1.00  0.88           C  
ATOM    396  N   ILE A  55      11.837   3.030  25.237  1.00  0.88           N  
ATOM    397  CA  ILE A  55      12.373   1.717  25.574  1.00  0.88           C  
ATOM    398  C   ILE A  55      13.805   1.907  26.030  1.00  0.88           C  
ATOM    399  O   ILE A  55      14.228   1.382  27.054  1.00  0.88           O  
ATOM    400  CB  ILE A  55      12.291   0.703  24.420  1.00  0.88           C  
ATOM    401  CG1 ILE A  55      10.834   0.305  24.047  1.00  0.88           C  
ATOM    402  CG2 ILE A  55      13.062  -0.596  24.791  1.00  0.88           C  
ATOM    403  CD1 ILE A  55       9.917   1.382  23.451  1.00  0.88           C  
ATOM    404  N   LYS A  56      14.587   2.726  25.303  1.00  0.85           N  
ATOM    405  CA  LYS A  56      15.979   2.989  25.617  1.00  0.85           C  
ATOM    406  C   LYS A  56      16.219   3.609  26.989  1.00  0.85           C  
ATOM    407  O   LYS A  56      17.171   3.250  27.692  1.00  0.85           O  
ATOM    408  CB  LYS A  56      16.626   3.903  24.561  1.00  0.85           C  
ATOM    409  CG  LYS A  56      18.121   4.172  24.804  1.00  0.85           C  
ATOM    410  CD  LYS A  56      18.958   2.888  24.914  1.00  0.85           C  
ATOM    411  CE  LYS A  56      20.432   3.098  25.228  1.00  0.85           C  
ATOM    412  NZ  LYS A  56      20.561   3.567  26.620  1.00  0.85           N  
ATOM    413  N   GLU A  57      15.337   4.524  27.415  1.00  0.82           N  
ATOM    414  CA  GLU A  57      15.329   5.141  28.728  1.00  0.82           C  
ATOM    415  C   GLU A  57      15.199   4.159  29.889  1.00  0.82           C  
ATOM    416  O   GLU A  57      15.703   4.395  30.986  1.00  0.82           O  
ATOM    417  CB  GLU A  57      14.233   6.219  28.806  1.00  0.82           C  
ATOM    418  CG  GLU A  57      14.616   7.516  28.058  1.00  0.82           C  
ATOM    419  CD  GLU A  57      13.709   8.668  28.481  1.00  0.82           C  
ATOM    420  OE1 GLU A  57      12.475   8.570  28.251  1.00  0.82           O  
ATOM    421  OE2 GLU A  57      14.243   9.640  29.076  1.00  0.82           O  
ATOM    422  N   GLN A  58      14.571   2.988  29.666  1.00  0.79           N  
ATOM    423  CA  GLN A  58      14.455   1.932  30.659  1.00  0.79           C  
ATOM    424  C   GLN A  58      15.765   1.156  30.834  1.00  0.79           C  
ATOM    425  O   GLN A  58      15.967   0.440  31.815  1.00  0.79           O  
ATOM    426  CB  GLN A  58      13.300   0.972  30.278  1.00  0.79           C  
ATOM    427  CG  GLN A  58      11.946   1.700  30.099  1.00  0.79           C  
ATOM    428  CD  GLN A  58      10.871   0.781  29.513  1.00  0.79           C  
ATOM    429  OE1 GLN A  58      10.666  -0.356  29.931  1.00  0.79           O  
ATOM    430  NE2 GLN A  58      10.135   1.302  28.501  1.00  0.79           N  
ATOM    431  N   PHE A  59      16.717   1.330  29.891  1.00  0.84           N  
ATOM    432  CA  PHE A  59      17.997   0.654  29.857  1.00  0.84           C  
ATOM    433  C   PHE A  59      19.141   1.670  29.729  1.00  0.84           C  
ATOM    434  O   PHE A  59      19.756   1.776  28.654  1.00  0.84           O  
ATOM    435  CB  PHE A  59      18.047  -0.366  28.688  1.00  0.84           C  
ATOM    436  CG  PHE A  59      16.946  -1.387  28.819  1.00  0.84           C  
ATOM    437  CD1 PHE A  59      17.043  -2.454  29.727  1.00  0.84           C  
ATOM    438  CD2 PHE A  59      15.781  -1.267  28.047  1.00  0.84           C  
ATOM    439  CE1 PHE A  59      16.000  -3.382  29.854  1.00  0.84           C  
ATOM    440  CE2 PHE A  59      14.723  -2.170  28.194  1.00  0.84           C  
ATOM    441  CZ  PHE A  59      14.837  -3.238  29.089  1.00  0.84           C  
ATOM    442  N   PRO A  60      19.507   2.442  30.766  1.00  0.84           N  
ATOM    443  CA  PRO A  60      20.620   3.390  30.723  1.00  0.84           C  
ATOM    444  C   PRO A  60      21.960   2.684  30.751  1.00  0.84           C  
ATOM    445  O   PRO A  60      22.949   3.302  30.361  1.00  0.84           O  
ATOM    446  CB  PRO A  60      20.417   4.267  31.970  1.00  0.84           C  
ATOM    447  CG  PRO A  60      19.696   3.335  32.940  1.00  0.84           C  
ATOM    448  CD  PRO A  60      18.743   2.590  32.010  1.00  0.84           C  
ATOM    449  N   ILE A  61      22.015   1.412  31.202  1.00  0.85           N  
ATOM    450  CA  ILE A  61      23.203   0.561  31.161  1.00  0.85           C  
ATOM    451  C   ILE A  61      23.639   0.309  29.734  1.00  0.85           C  
ATOM    452  O   ILE A  61      24.818   0.406  29.390  1.00  0.85           O  
ATOM    453  CB  ILE A  61      22.960  -0.775  31.891  1.00  0.85           C  
ATOM    454  CG1 ILE A  61      22.939  -0.528  33.421  1.00  0.85           C  
ATOM    455  CG2 ILE A  61      24.001  -1.858  31.502  1.00  0.85           C  
ATOM    456  CD1 ILE A  61      22.761  -1.786  34.283  1.00  0.85           C  
ATOM    457  N   LEU A  62      22.688  -0.020  28.844  1.00  0.88           N  
ATOM    458  CA  LEU A  62      23.006  -0.373  27.482  1.00  0.88           C  
ATOM    459  C   LEU A  62      23.421   0.846  26.676  1.00  0.88           C  
ATOM    460  O   LEU A  62      22.858   1.937  26.798  1.00  0.88           O  
ATOM    461  CB  LEU A  62      21.837  -1.118  26.796  1.00  0.88           C  
ATOM    462  CG  LEU A  62      21.486  -2.484  27.427  1.00  0.88           C  
ATOM    463  CD1 LEU A  62      20.218  -3.059  26.777  1.00  0.88           C  
ATOM    464  CD2 LEU A  62      22.635  -3.500  27.314  1.00  0.88           C  
ATOM    465  N   SER A  63      24.434   0.696  25.806  1.00  0.88           N  
ATOM    466  CA  SER A  63      24.834   1.757  24.901  1.00  0.88           C  
ATOM    467  C   SER A  63      23.826   1.930  23.772  1.00  0.88           C  
ATOM    468  O   SER A  63      23.068   1.018  23.437  1.00  0.88           O  
ATOM    469  CB  SER A  63      26.264   1.567  24.347  1.00  0.88           C  
ATOM    470  OG  SER A  63      26.307   0.474  23.429  1.00  0.88           O  
ATOM    471  N   TYR A  64      23.755   3.121  23.145  1.00  0.88           N  
ATOM    472  CA  TYR A  64      22.965   3.332  21.932  1.00  0.88           C  
ATOM    473  C   TYR A  64      23.448   2.497  20.755  1.00  0.88           C  
ATOM    474  O   TYR A  64      22.657   2.063  19.914  1.00  0.88           O  
ATOM    475  CB  TYR A  64      22.944   4.812  21.497  1.00  0.88           C  
ATOM    476  CG  TYR A  64      22.026   5.599  22.382  1.00  0.88           C  
ATOM    477  CD1 TYR A  64      22.490   6.207  23.555  1.00  0.88           C  
ATOM    478  CD2 TYR A  64      20.676   5.747  22.030  1.00  0.88           C  
ATOM    479  CE1 TYR A  64      21.622   6.951  24.357  1.00  0.88           C  
ATOM    480  CE2 TYR A  64      19.817   6.547  22.801  1.00  0.88           C  
ATOM    481  CZ  TYR A  64      20.290   7.127  23.988  1.00  0.88           C  
ATOM    482  OH  TYR A  64      19.522   7.886  24.890  1.00  0.88           O  
ATOM    483  N   ALA A  65      24.765   2.257  20.679  1.00  0.92           N  
ATOM    484  CA  ALA A  65      25.401   1.410  19.701  1.00  0.92           C  
ATOM    485  C   ALA A  65      24.917  -0.038  19.710  1.00  0.92           C  
ATOM    486  O   ALA A  65      24.441  -0.538  18.686  1.00  0.92           O  
ATOM    487  CB  ALA A  65      26.902   1.441  20.014  1.00  0.92           C  
ATOM    488  N   ASP A  66      24.939  -0.703  20.885  1.00  0.89           N  
ATOM    489  CA  ASP A  66      24.383  -2.029  21.092  1.00  0.89           C  
ATOM    490  C   ASP A  66      22.872  -2.048  20.881  1.00  0.89           C  
ATOM    491  O   ASP A  66      22.328  -2.908  20.191  1.00  0.89           O  
ATOM    492  CB  ASP A  66      24.711  -2.539  22.525  1.00  0.89           C  
ATOM    493  CG  ASP A  66      26.117  -3.110  22.664  1.00  0.89           C  
ATOM    494  OD1 ASP A  66      26.844  -3.250  21.653  1.00  0.89           O  
ATOM    495  OD2 ASP A  66      26.486  -3.455  23.816  1.00  0.89           O  
ATOM    496  N   PHE A  67      22.153  -1.053  21.436  1.00  0.90           N  
ATOM    497  CA  PHE A  67      20.706  -0.980  21.382  1.00  0.90           C  
ATOM    498  C   PHE A  67      20.122  -0.915  19.971  1.00  0.90           C  
ATOM    499  O   PHE A  67      19.199  -1.657  19.632  1.00  0.90           O  
ATOM    500  CB  PHE A  67      20.270   0.265  22.187  1.00  0.90           C  
ATOM    501  CG  PHE A  67      18.784   0.395  22.281  1.00  0.90           C  
ATOM    502  CD1 PHE A  67      18.018  -0.537  22.995  1.00  0.90           C  
ATOM    503  CD2 PHE A  67      18.146   1.461  21.636  1.00  0.90           C  
ATOM    504  CE1 PHE A  67      16.626  -0.408  23.052  1.00  0.90           C  
ATOM    505  CE2 PHE A  67      16.761   1.603  21.715  1.00  0.90           C  
ATOM    506  CZ  PHE A  67      15.995   0.666  22.414  1.00  0.90           C  
ATOM    507  N   TYR A  68      20.660  -0.041  19.100  1.00  0.91           N  
ATOM    508  CA  TYR A  68      20.205   0.079  17.725  1.00  0.91           C  
ATOM    509  C   TYR A  68      20.500  -1.149  16.878  1.00  0.91           C  
ATOM    510  O   TYR A  68      19.695  -1.557  16.039  1.00  0.91           O  
ATOM    511  CB  TYR A  68      20.753   1.365  17.058  1.00  0.91           C  
ATOM    512  CG  TYR A  68      20.185   2.641  17.640  1.00  0.91           C  
ATOM    513  CD1 TYR A  68      18.921   2.720  18.254  1.00  0.91           C  
ATOM    514  CD2 TYR A  68      20.935   3.822  17.514  1.00  0.91           C  
ATOM    515  CE1 TYR A  68      18.437   3.935  18.750  1.00  0.91           C  
ATOM    516  CE2 TYR A  68      20.447   5.046  17.997  1.00  0.91           C  
ATOM    517  CZ  TYR A  68      19.195   5.094  18.621  1.00  0.91           C  
ATOM    518  OH  TYR A  68      18.663   6.281  19.151  1.00  0.91           O  
ATOM    519  N   GLN A  69      21.661  -1.792  17.089  1.00  0.88           N  
ATOM    520  CA  GLN A  69      21.965  -3.068  16.471  1.00  0.88           C  
ATOM    521  C   GLN A  69      21.084  -4.210  16.961  1.00  0.88           C  
ATOM    522  O   GLN A  69      20.598  -5.016  16.163  1.00  0.88           O  
ATOM    523  CB  GLN A  69      23.468  -3.387  16.614  1.00  0.88           C  
ATOM    524  CG  GLN A  69      24.388  -2.396  15.858  1.00  0.88           C  
ATOM    525  CD  GLN A  69      23.973  -2.248  14.393  1.00  0.88           C  
ATOM    526  OE1 GLN A  69      23.792  -3.224  13.670  1.00  0.88           O  
ATOM    527  NE2 GLN A  69      23.784  -0.986  13.936  1.00  0.88           N  
ATOM    528  N   LEU A  70      20.788  -4.281  18.271  1.00  0.88           N  
ATOM    529  CA  LEU A  70      19.842  -5.235  18.830  1.00  0.88           C  
ATOM    530  C   LEU A  70      18.436  -5.081  18.257  1.00  0.88           C  
ATOM    531  O   LEU A  70      17.787  -6.060  17.882  1.00  0.88           O  
ATOM    532  CB  LEU A  70      19.804  -5.109  20.369  1.00  0.88           C  
ATOM    533  CG  LEU A  70      18.911  -6.133  21.097  1.00  0.88           C  
ATOM    534  CD1 LEU A  70      19.298  -7.584  20.769  1.00  0.88           C  
ATOM    535  CD2 LEU A  70      18.954  -5.886  22.612  1.00  0.88           C  
ATOM    536  N   ALA A  71      17.958  -3.828  18.102  1.00  0.91           N  
ATOM    537  CA  ALA A  71      16.709  -3.512  17.434  1.00  0.91           C  
ATOM    538  C   ALA A  71      16.664  -4.004  15.990  1.00  0.91           C  
ATOM    539  O   ALA A  71      15.672  -4.583  15.554  1.00  0.91           O  
ATOM    540  CB  ALA A  71      16.469  -1.989  17.470  1.00  0.91           C  
ATOM    541  N   GLY A  72      17.764  -3.842  15.226  1.00  0.91           N  
ATOM    542  CA  GLY A  72      17.865  -4.351  13.859  1.00  0.91           C  
ATOM    543  C   GLY A  72      17.823  -5.854  13.718  1.00  0.91           C  
ATOM    544  O   GLY A  72      17.207  -6.376  12.789  1.00  0.91           O  
ATOM    545  N   VAL A  73      18.448  -6.591  14.657  1.00  0.91           N  
ATOM    546  CA  VAL A  73      18.351  -8.047  14.761  1.00  0.91           C  
ATOM    547  C   VAL A  73      16.934  -8.502  15.089  1.00  0.91           C  
ATOM    548  O   VAL A  73      16.392  -9.407  14.447  1.00  0.91           O  
ATOM    549  CB  VAL A  73      19.349  -8.595  15.783  1.00  0.91           C  
ATOM    550  CG1 VAL A  73      19.140 -10.099  16.061  1.00  0.91           C  
ATOM    551  CG2 VAL A  73      20.777  -8.354  15.256  1.00  0.91           C  
ATOM    552  N   VAL A  74      16.259  -7.844  16.058  1.00  0.93           N  
ATOM    553  CA  VAL A  74      14.860  -8.104  16.396  1.00  0.93           C  
ATOM    554  C   VAL A  74      13.933  -7.841  15.222  1.00  0.93           C  
ATOM    555  O   VAL A  74      13.045  -8.639  14.922  1.00  0.93           O  
ATOM    556  CB  VAL A  74      14.415  -7.317  17.627  1.00  0.93           C  
ATOM    557  CG1 VAL A  74      12.890  -7.390  17.860  1.00  0.93           C  
ATOM    558  CG2 VAL A  74      15.141  -7.896  18.855  1.00  0.93           C  
ATOM    559  N   SER A  75      14.146  -6.744  14.477  1.00  0.90           N  
ATOM    560  CA  SER A  75      13.353  -6.404  13.301  1.00  0.90           C  
ATOM    561  C   SER A  75      13.325  -7.453  12.217  1.00  0.90           C  
ATOM    562  O   SER A  75      12.285  -7.672  11.597  1.00  0.90           O  
ATOM    563  CB  SER A  75      13.850  -5.130  12.600  1.00  0.90           C  
ATOM    564  OG  SER A  75      13.620  -3.985  13.413  1.00  0.90           O  
ATOM    565  N   VAL A  76      14.467  -8.111  11.955  1.00  0.93           N  
ATOM    566  CA  VAL A  76      14.545  -9.284  11.098  1.00  0.93           C  
ATOM    567  C   VAL A  76      13.807 -10.484  11.685  1.00  0.93           C  
ATOM    568  O   VAL A  76      13.015 -11.136  11.007  1.00  0.93           O  
ATOM    569  CB  VAL A  76      16.004  -9.640  10.817  1.00  0.93           C  
ATOM    570  CG1 VAL A  76      16.142 -10.965  10.044  1.00  0.93           C  
ATOM    571  CG2 VAL A  76      16.654  -8.507  10.001  1.00  0.93           C  
ATOM    572  N   ALA A  77      14.011 -10.793  12.981  1.00  0.93           N  
ATOM    573  CA  ALA A  77      13.398 -11.935  13.633  1.00  0.93           C  
ATOM    574  C   ALA A  77      11.867 -11.898  13.687  1.00  0.93           C  
ATOM    575  O   ALA A  77      11.189 -12.881  13.389  1.00  0.93           O  
ATOM    576  CB  ALA A  77      13.968 -12.037  15.060  1.00  0.93           C  
ATOM    577  N   ILE A  78      11.276 -10.733  14.027  1.00  0.88           N  
ATOM    578  CA  ILE A  78       9.828 -10.518  14.102  1.00  0.88           C  
ATOM    579  C   ILE A  78       9.131 -10.702  12.761  1.00  0.88           C  
ATOM    580  O   ILE A  78       8.005 -11.193  12.683  1.00  0.88           O  
ATOM    581  CB  ILE A  78       9.472  -9.162  14.726  1.00  0.88           C  
ATOM    582  CG1 ILE A  78       9.966  -9.065  16.192  1.00  0.88           C  
ATOM    583  CG2 ILE A  78       7.958  -8.842  14.644  1.00  0.88           C  
ATOM    584  CD1 ILE A  78       9.411 -10.121  17.154  1.00  0.88           C  
ATOM    585  N   THR A  79       9.789 -10.353  11.642  1.00  0.87           N  
ATOM    586  CA  THR A  79       9.180 -10.441  10.322  1.00  0.87           C  
ATOM    587  C   THR A  79       9.394 -11.805   9.692  1.00  0.87           C  
ATOM    588  O   THR A  79       9.027 -12.032   8.538  1.00  0.87           O  
ATOM    589  CB  THR A  79       9.717  -9.383   9.368  1.00  0.87           C  
ATOM    590  OG1 THR A  79      11.137  -9.407   9.306  1.00  0.87           O  
ATOM    591  CG2 THR A  79       9.316  -7.999   9.892  1.00  0.87           C  
ATOM    592  N   GLY A  80       9.948 -12.773  10.453  1.00  0.88           N  
ATOM    593  CA  GLY A  80      10.114 -14.151  10.010  1.00  0.88           C  
ATOM    594  C   GLY A  80      11.447 -14.445   9.388  1.00  0.88           C  
ATOM    595  O   GLY A  80      11.634 -15.485   8.759  1.00  0.88           O  
ATOM    596  N   GLY A  81      12.415 -13.524   9.525  1.00  0.90           N  
ATOM    597  CA  GLY A  81      13.769 -13.710   9.035  1.00  0.90           C  
ATOM    598  C   GLY A  81      14.618 -14.605   9.913  1.00  0.90           C  
ATOM    599  O   GLY A  81      14.187 -15.041  10.978  1.00  0.90           O  
ATOM    600  N   PRO A  82      15.854 -14.874   9.515  1.00  0.88           N  
ATOM    601  CA  PRO A  82      16.774 -15.706  10.283  1.00  0.88           C  
ATOM    602  C   PRO A  82      17.229 -15.062  11.580  1.00  0.88           C  
ATOM    603  O   PRO A  82      17.320 -13.830  11.668  1.00  0.88           O  
ATOM    604  CB  PRO A  82      17.969 -15.856   9.324  1.00  0.88           C  
ATOM    605  CG  PRO A  82      17.970 -14.541   8.542  1.00  0.88           C  
ATOM    606  CD  PRO A  82      16.481 -14.310   8.315  1.00  0.88           C  
ATOM    607  N   GLU A  83      17.555 -15.857  12.607  1.00  0.83           N  
ATOM    608  CA  GLU A  83      18.116 -15.353  13.837  1.00  0.83           C  
ATOM    609  C   GLU A  83      19.571 -14.935  13.695  1.00  0.83           C  
ATOM    610  O   GLU A  83      20.498 -15.741  13.653  1.00  0.83           O  
ATOM    611  CB  GLU A  83      17.976 -16.384  14.978  1.00  0.83           C  
ATOM    612  CG  GLU A  83      16.507 -16.770  15.280  1.00  0.83           C  
ATOM    613  CD  GLU A  83      15.972 -17.951  14.461  1.00  0.83           C  
ATOM    614  OE1 GLU A  83      16.565 -18.286  13.400  1.00  0.83           O  
ATOM    615  OE2 GLU A  83      14.949 -18.526  14.913  1.00  0.83           O  
ATOM    616  N   VAL A  84      19.821 -13.615  13.634  1.00  0.90           N  
ATOM    617  CA  VAL A  84      21.172 -13.090  13.544  1.00  0.90           C  
ATOM    618  C   VAL A  84      21.834 -13.139  14.924  1.00  0.90           C  
ATOM    619  O   VAL A  84      21.237 -12.640  15.880  1.00  0.90           O  
ATOM    620  CB  VAL A  84      21.223 -11.679  12.969  1.00  0.90           C  
ATOM    621  CG1 VAL A  84      22.689 -11.267  12.726  1.00  0.90           C  
ATOM    622  CG2 VAL A  84      20.433 -11.646  11.646  1.00  0.90           C  
ATOM    623  N   PRO A  85      23.018 -13.717  15.136  1.00  0.89           N  
ATOM    624  CA  PRO A  85      23.692 -13.667  16.430  1.00  0.89           C  
ATOM    625  C   PRO A  85      24.067 -12.258  16.846  1.00  0.89           C  
ATOM    626  O   PRO A  85      24.433 -11.449  15.996  1.00  0.89           O  
ATOM    627  CB  PRO A  85      24.933 -14.554  16.231  1.00  0.89           C  
ATOM    628  CG  PRO A  85      24.501 -15.532  15.138  1.00  0.89           C  
ATOM    629  CD  PRO A  85      23.694 -14.627  14.211  1.00  0.89           C  
ATOM    630  N   PHE A  86      23.971 -11.944  18.147  1.00  0.89           N  
ATOM    631  CA  PHE A  86      24.252 -10.627  18.664  1.00  0.89           C  
ATOM    632  C   PHE A  86      25.298 -10.775  19.753  1.00  0.89           C  
ATOM    633  O   PHE A  86      25.257 -11.710  20.553  1.00  0.89           O  
ATOM    634  CB  PHE A  86      22.948  -9.972  19.195  1.00  0.89           C  
ATOM    635  CG  PHE A  86      23.178  -8.593  19.746  1.00  0.89           C  
ATOM    636  CD1 PHE A  86      23.268  -7.484  18.892  1.00  0.89           C  
ATOM    637  CD2 PHE A  86      23.364  -8.409  21.125  1.00  0.89           C  
ATOM    638  CE1 PHE A  86      23.540  -6.213  19.411  1.00  0.89           C  
ATOM    639  CE2 PHE A  86      23.631  -7.138  21.643  1.00  0.89           C  
ATOM    640  CZ  PHE A  86      23.720  -6.039  20.785  1.00  0.89           C  
ATOM    641  N   HIS A  87      26.263  -9.842  19.798  1.00  0.85           N  
ATOM    642  CA  HIS A  87      27.305  -9.807  20.795  1.00  0.85           C  
ATOM    643  C   HIS A  87      27.347  -8.377  21.311  1.00  0.85           C  
ATOM    644  O   HIS A  87      27.558  -7.483  20.494  1.00  0.85           O  
ATOM    645  CB  HIS A  87      28.670 -10.188  20.184  1.00  0.85           C  
ATOM    646  CG  HIS A  87      28.642 -11.561  19.587  1.00  0.85           C  
ATOM    647  ND1 HIS A  87      28.515 -11.715  18.222  1.00  0.85           N  
ATOM    648  CD2 HIS A  87      28.650 -12.775  20.199  1.00  0.85           C  
ATOM    649  CE1 HIS A  87      28.447 -13.016  18.026  1.00  0.85           C  
ATOM    650  NE2 HIS A  87      28.526 -13.702  19.190  1.00  0.85           N  
ATOM    651  N   PRO A  88      27.124  -8.084  22.591  1.00  0.89           N  
ATOM    652  CA  PRO A  88      27.180  -6.724  23.110  1.00  0.89           C  
ATOM    653  C   PRO A  88      28.610  -6.300  23.365  1.00  0.89           C  
ATOM    654  O   PRO A  88      29.515  -7.143  23.361  1.00  0.89           O  
ATOM    655  CB  PRO A  88      26.418  -6.829  24.443  1.00  0.89           C  
ATOM    656  CG  PRO A  88      26.734  -8.244  24.919  1.00  0.89           C  
ATOM    657  CD  PRO A  88      26.711  -9.040  23.616  1.00  0.89           C  
ATOM    658  N   GLY A  89      28.831  -5.000  23.614  1.00  0.90           N  
ATOM    659  CA  GLY A  89      30.138  -4.455  23.946  1.00  0.90           C  
ATOM    660  C   GLY A  89      30.503  -3.241  23.140  1.00  0.90           C  
ATOM    661  O   GLY A  89      31.570  -2.667  23.338  1.00  0.90           O  
ATOM    662  N   SER A  90      29.649  -2.793  22.200  1.00  0.89           N  
ATOM    663  CA  SER A  90      29.924  -1.583  21.434  1.00  0.89           C  
ATOM    664  C   SER A  90      29.797  -0.328  22.278  1.00  0.89           C  
ATOM    665  O   SER A  90      28.845  -0.138  23.027  1.00  0.89           O  
ATOM    666  CB  SER A  90      29.016  -1.376  20.197  1.00  0.89           C  
ATOM    667  OG  SER A  90      29.240  -2.353  19.179  1.00  0.89           O  
ATOM    668  N   GLU A  91      30.753   0.609  22.156  1.00  0.84           N  
ATOM    669  CA  GLU A  91      30.730   1.834  22.922  1.00  0.84           C  
ATOM    670  C   GLU A  91      30.125   2.970  22.102  1.00  0.84           C  
ATOM    671  O   GLU A  91      30.126   2.904  20.869  1.00  0.84           O  
ATOM    672  CB  GLU A  91      32.139   2.172  23.442  1.00  0.84           C  
ATOM    673  CG  GLU A  91      32.591   1.155  24.517  1.00  0.84           C  
ATOM    674  CD  GLU A  91      33.704   1.691  25.417  1.00  0.84           C  
ATOM    675  OE1 GLU A  91      34.413   2.641  24.998  1.00  0.84           O  
ATOM    676  OE2 GLU A  91      33.825   1.159  26.549  1.00  0.84           O  
ATOM    677  N   PRO A  92      29.578   4.029  22.699  1.00  0.89           N  
ATOM    678  CA  PRO A  92      29.012   5.124  21.943  1.00  0.89           C  
ATOM    679  C   PRO A  92      30.085   6.159  21.703  1.00  0.89           C  
ATOM    680  O   PRO A  92      30.681   6.684  22.644  1.00  0.89           O  
ATOM    681  CB  PRO A  92      27.875   5.673  22.817  1.00  0.89           C  
ATOM    682  CG  PRO A  92      28.275   5.310  24.252  1.00  0.89           C  
ATOM    683  CD  PRO A  92      29.234   4.117  24.116  1.00  0.89           C  
ATOM    684  N   SER A  93      30.362   6.471  20.431  1.00  0.84           N  
ATOM    685  CA  SER A  93      31.318   7.491  20.093  1.00  0.84           C  
ATOM    686  C   SER A  93      30.644   8.849  20.103  1.00  0.84           C  
ATOM    687  O   SER A  93      29.416   8.977  19.942  1.00  0.84           O  
ATOM    688  CB  SER A  93      32.136   7.117  18.820  1.00  0.84           C  
ATOM    689  OG  SER A  93      31.303   6.814  17.702  1.00  0.84           O  
ATOM    690  N   ILE A  94      31.423   9.879  20.432  1.00  0.77           N  
ATOM    691  CA  ILE A  94      31.045  11.283  20.506  1.00  0.77           C  
ATOM    692  C   ILE A  94      30.763  11.865  19.093  1.00  0.77           C  
ATOM    693  O   ILE A  94      31.304  11.317  18.099  1.00  0.77           O  
ATOM    694  CB  ILE A  94      32.146  12.031  21.257  1.00  0.77           C  
ATOM    695  CG1 ILE A  94      32.108  11.601  22.742  1.00  0.77           C  
ATOM    696  CG2 ILE A  94      32.041  13.564  21.108  1.00  0.77           C  
ATOM    697  CD1 ILE A  94      33.340  12.045  23.532  1.00  0.77           C  
ATOM    698  OXT ILE A  94      29.964  12.836  18.998  1.00  0.77           O  
TER     699      ILE A  94                                                      
END   
