# Supplementary material for: Identification and Characterization of the APX Gene Family and Its Expression Pattern under Phytohormone Treatment and Abiotic Stress in Populus trichocarpa
Source: Genes (Basel). 2021 Feb 25;12(3):334. doi: 10.3390/genes12030334 (PMC7996185; doi:10.3390/genes12030334)
Supplement: Supplementary file 1 [file genes-12-00334-s001.zip › Supplementary file 2/Supplementary file 2/APX6/model/01/report.json]

{"modelling":{"id":"2e6eb551b300f931c9d35894d7e727b680296bc9","trg_seq":"MNCAHLSLCLAWYSAGTFGVKTKTDGPFGTMRYSAELAHGANNGLDIAVRLLEPIKEQFPILSYADFYQLAGVVSVAITGGPEVPFHPGSEPSIVL","tpl_seq":"-KCAPLILRLAWHSAGTFDSKTKTGGPFGTIKHQAELAHGANNGLDIAVRLLEPIKEQFPIVSYADFYQLAGVVAVEITGGPEVPFHPGREDKP--","pdb_id":"1apx","chain":"A","method":"X-RAY DIFFRACTION","short_method":"X-ray","coverage":0.96875,"resolution":2.2000000477,"description":"CYTOSOLIC ASCORBATE PEROXIDASE","seq_sim":0.5419354439,"assembly_id":1,"score":1.9385274649,"pred_lddt":0.8699492812,"seq_id":79.5698928833,"found_by":"HHblits","oligo_state":"homo-dimer","comment":"e_value=2.1e-26, p_value=1.9e-30, score=167.1, ss_score=10.2, prob=99.9, gmqe_dist_const=0.952843964099884, gmqe_reduced=0.10297465324401855, gmqe_cb_packing=0.04007527977228165, gmqe_torsion=-0.33547744154930115, gmqe_ss_agreement=0.5754632949829102, gmqe_coverage=0.96875, gmqe_seq_id=79.56989288330078, gmqe_seq_sim=0.5419355034828186, gmqe_n_insertions=0, gmqe_n_deletions=0, gmqe_seqres_length=96, gmqe_seqres_coverage=0.96875, gmqe_profile_aln_score=167.1, gmqe_avg_entropy=1.684836983680725","offset":29,"starttime":"03-11-20 (03:44:30)","QMean":{"global_scores":{"qmean4_norm_score":0.7932063592,"qmean4_z_score":0.0149806965,"qmean6_norm_score":0.7794885029,"qmean6_z_score":-0.1940788831,"interaction_norm_score":-0.0162568634,"interaction_z_score":-1.3455068909,"cbeta_norm_score":-0.0174111541,"cbeta_z_score":0.2670079645,"packing_norm_score":-0.2857475623,"packing_z_score":-0.9976555071,"torsion_norm_score":-0.4197725467,"torsion_z_score":0.4080946944,"ss_agreement_norm_score":0.5708081653,"ss_agreement_z_score":-0.647785516,"acc_agreement_norm_score":0.623655914,"acc_agreement_z_score":-0.2459667412,"avg_local_score":0.8646717296,"avg_local_score_error":0.088},"local_scores":{"A":[null,0.7390986898,0.8743926181,0.9204801964,0.8439190008,0.8851804536,0.8841558919,0.8678904102,0.8992546658,0.8894004646,0.9233164413,0.8750597436,0.8677277931,0.8981828402,0.9315978552,0.9202667041,0.8730635862,0.8631541011,0.8715376364,0.8427914316,0.7814299732,0.8472863303,0.7596369763,0.8620803363,0.8502527034,0.9197196743,0.9178400364,0.8964619561,0.9206322243,0.8851870594,0.8464820103,0.8138167633,0.7685375683,0.7479244507,0.7372526489,0.7806578356,0.8166371949,0.8240427447,0.7720667365,0.806053442,0.8420247841,0.8249752432,0.8428270831,0.8943326739,0.8764822699,0.8698813895,0.8829246942,0.908366422,0.8754045548,0.8011804257,0.9008279103,0.8699853582,0.8307187872,0.8839672659,0.8790137,0.8485915337,0.8200320864,0.7853159059,0.8398053078,0.8443388424,0.8488382002,0.8784765072,0.8801988992,0.8775697326,0.9237894936,0.8930987852,0.8991600808,0.9050295391,0.8756827651,0.8844115793,0.9125008257,0.9057968341,0.9063012719,0.9265294019,0.9006336892,0.9347735534,0.9308483875,0.8804047231,0.867314984,0.8845346561,0.8972989486,0.8814042081,0.8270489055,0.9014038467,0.8869717779,0.8885148391,0.8456776506,0.888102978,0.9016680603,0.8926595152,0.8433449011,0.88704089,0.8428269189,0.7691480723,null,null]},"qmean_version":"4.1.0"},"title":"Modelling","endtime":"03-11-20 (03:44:35)","mod_engine":["ProMod3"],"ProMod3":{"version":"3.1.1"},"ProMod":null,"MODELLER":null,"SPDBV":null}}
