# Supplementary material for: Identification and Characterization of the APX Gene Family and Its Expression Pattern under Phytohormone Treatment and Abiotic Stress in Populus trichocarpa
Source: Genes (Basel). 2021 Feb 25;12(3):334. doi: 10.3390/genes12030334 (PMC7996185; doi:10.3390/genes12030334)
Supplement: Supplementary file 1 [file genes-12-00334-s001.zip › Supplementary file 2/Supplementary file 2/APX7/model/01/info.json]

{"chain_subprj_list":null,"creation_date":"2020-11-03","ligands":[{"description":"POTASSIUM ION","name":["K"],"number":"1","included":false,"model_binding_residues":[],"reason":{"bound":true,"relevant":true,"conserved_residues":false,"sterically_valid":false}},{"description":"POTASSIUM ION","name":["K"],"number":"3","included":false,"model_binding_residues":[],"reason":{"bound":true,"relevant":true,"conserved_residues":false,"sterically_valid":false}},{"description":"PROTOPORPHYRIN IX CONTAINING FE","name":["HEM"],"number":"2","included":false,"model_binding_residues":[],"reason":{"bound":true,"relevant":true,"conserved_residues":false,"sterically_valid":false}},{"description":"PROTOPORPHYRIN IX CONTAINING FE","name":["HEM"],"number":"4","included":false,"model_binding_residues":[],"reason":{"bound":true,"relevant":true,"conserved_residues":false,"sterically_valid":false}}],"major_issues":null,"mdlchain_butpl_map":{"A":"1apx.1.A"},"mdl_smtl_map":{"A":"A"},"mod_engine":"PROMOD3","modified_template":false,"oligo":{"based_on":"prediction","state":"monomer","state_bu":"homo-dimer","state_tpl":"homo-dimer","qs_prediction":"0.480","qs_conserved":"not conserved","chains_to_mdl":1,"res_to_mdl":168},"plip":{},"pred_lddt":0.4609213927,"qmean_values":{"global_scores":{"qmean4_norm_score":0.7899722856,"qmean4_z_score":0.1984761493,"qmean6_norm_score":0.7718740833,"qmean6_z_score":-0.2004743585,"interaction_norm_score":-0.0265511411,"interaction_z_score":0.1790329175,"cbeta_norm_score":-0.0166583731,"cbeta_z_score":0.5789377431,"packing_norm_score":-0.3329902423,"packing_z_score":-0.5511923779,"torsion_norm_score":-0.3716311128,"torsion_z_score":0.268132131,"ss_agreement_norm_score":0.6451993405,"ss_agreement_z_score":-0.1217624181,"acc_agreement_norm_score":0.5654761905,"acc_agreement_z_score":-0.9872651353,"avg_local_score":0.8473452223,"avg_local_score_error":0.066},"local_scores":{"A":[null,0.5949227358,0.6625690463,0.6278090258,0.6125506444,0.6685070907,0.6587682303,0.7803631637,0.8006701336,0.7429033329,0.7615042029,0.8444035206,0.7841906654,0.7710376085,0.8796957991,0.8907805378,0.8143663677,0.8250824193,0.9194710059,0.8684266143,0.8084247109,0.8504275269,0.920321121,0.8389348677,0.8956026455,0.8767284086,0.8813784379,0.8942164758,0.7891055639,0.8041212183,0.8197186906,0.8996066655,0.9438877915,0.8901465972,0.9330904014,0.9338081281,0.9437567589,0.8736196182,0.9593513824,0.9924675901,0.9294680349,0.9145203777,0.967148082,0.9868552145,0.9719932302,0.9370181631,0.9180658645,0.8473082008,0.7936057064,0.7086199423,0.7193737015,0.7521889383,0.8607745708,0.9381780854,0.976753915,0.9822012718,0.9446760077,0.9637531901,0.9151758101,0.9140197876,0.8447127586,0.8173374499,0.7957065043,0.7751259533,0.8322004522,0.8512230488,0.8231090331,0.8222682014,0.8240119709,0.8778507806,0.8742557679,0.8596817074,0.900966163,0.9371268536,0.9050068117,0.894147417,0.9699195584,0.9230402027,0.833244913,0.9181718933,0.9395396794,0.8733341624,0.8973871664,0.8963720146,0.9030077836,0.8582746724,0.8325736827,0.9040490763,0.8829594386,0.8871109321,0.9413604369,0.9555666063,0.9521018421,0.9830961072,0.964198323,0.96886795,0.9703118561,0.9308655838,0.9664338315,0.9922095894,0.9835132084,0.9521603551,0.9526064996,0.9803081837,0.9257855301,0.8718128344,0.8975023944,0.8720201074,0.8879788969,0.8900801749,0.8398852315,0.8062777633,0.8550037853,0.8828444521,0.9090135107,0.8500994602,0.925528123,0.9143015578,0.862191919,0.902825345,0.9149891966,0.830056882,0.7618846141,0.7719100631,0.8823534467,0.895266231,0.8641779237,0.813421302,0.8736798777,0.8301432423,0.9078235534,0.8725803301,0.7851599814,0.725668238,0.6469468346,0.750466481,0.8171261886,0.8110803054,0.8014699794,0.8242519342,0.8527602714,0.7827885497,0.8406541854,0.8836596872,0.882665756,0.6917198872,0.8499505143,0.8576158012,0.8936992822,0.8680658406,0.8213580356,0.8004477937,0.7774513279,0.8001379003,0.8153125107,0.768992397,0.7843270035,0.7989201062,0.7805528541,0.7402874916,0.802215853,0.7169129874,0.6586265495,0.7222058592,0.683712228,0.5274642658,0.5518568827,0.5427374788,0.5375390993,null,null,null,null,null,null,null,null,null,null,null,null,null,null,null,null,null,null,null,null,null,null,null,null,null,null,null,null,null,null,null,null,null,null,null,null,null,null,null,null,null,null,null,null,null,null,null,null,null,null,null,null,null,null,null,null,null,null,null,null,null,null,null,null,null,null,null,null,null,null,null,null,null,null,null,null,null,null,null,null,null,null,null,null,null,null,null,null,null,null,null,null,null,null,null,null,null,null,null]},"qmean_version":"4.1.0"},"residue_range":[{"chain_name":"A","residue_from":"2","residue_to":"169"}],"templates":["cc1e0dcb9a146ecbfb20b514dd9cb8ea2b330cce"],"tpl_info":{"1apx.1.A":{"origin":"reference database","label_asym_id":"A","label_smtl_id":"A","entity_type":"polymer","entity_id":"1"}}}
