# Supplementary material for: Identification and Characterization of the APX Gene Family and Its Expression Pattern under Phytohormone Treatment and Abiotic Stress in Populus trichocarpa
Source: Genes (Basel). 2021 Feb 25;12(3):334. doi: 10.3390/genes12030334 (PMC7996185; doi:10.3390/genes12030334)
Supplement: Supplementary file 1 [file genes-12-00334-s001.zip › Supplementary file 2/Supplementary file 2/APX7/model/01/model.pdb]

TITLE     SWISS-MODEL SERVER (https://swissmodel.expasy.org)
TITLE    2 APX7
EXPDTA    THEORETICAL MODEL (SWISS-MODEL SERVER)
AUTHOR    SWISS-MODEL SERVER (SEE REFERENCE IN JRNL Records)
REVDAT   1   03-NOV-20 1MOD    1       03:45
JRNL        AUTH   A.WATERHOUSE,M.BERTONI,S.BIENERT,G.STUDER,G.TAURIELLO,
JRNL        AUTH 2 R.GUMIENNY,F.T.HEER,T.A.P.DE BEER,C.REMPFER,L.BORDOLI,
JRNL        AUTH 3 R.LEPORE,T.SCHWEDE
JRNL        TITL   SWISS-MODEL: HOMOLOGY MODELLING OF PROTEIN STRUCTURES AND
JRNL        TITL 2 COMPLEXES
JRNL        REF    NUCLEIC.ACIDS.RES..           V.  46 W296  2018
JRNL        PMID   29788355
JRNL        DOI    10.1093/nar/gky427
REMARK   1
REMARK   1 REFERENCE 1
REMARK   1  AUTH   S.BIENERT,A.WATERHOUSE,T.A.P.DE BEER,G.TAURIELLO,G.STUDER,
REMARK   1  AUTH 2 L.BORDOLI,T.SCHWEDE
REMARK   1  TITL   THE SWISS-MODEL REPOSITORY - NEW FEATURES AND FUNCTIONALITY
REMARK   1  REF    NUCLEIC.ACIDS.RES..           V.  22       2017
REMARK   1  REFN                   ISSN 0305-1048
REMARK   1  PMID   27899672
REMARK   1  DOI    10.1093/nar/gkw1132
REMARK   1
REMARK   1 REFERENCE 2
REMARK   1  AUTH   N.GUEX,M.C.PEITSCH,T.SCHWEDE
REMARK   1  TITL   AUTOMATED COMPARATIVE PROTEIN STRUCTURE MODELING WITH
REMARK   1  TITL 2 SWISS-MODEL AND SWISS-PDBVIEWER: A HISTORICAL PERSPECTIVE
REMARK   1  REF    ELECTROPHORESIS               V.  30       2009
REMARK   1  REFN                   ISSN 0173-0835
REMARK   1  PMID   19517507
REMARK   1  DOI    10.1002/elps.200900140
REMARK   1
REMARK   1 REFERENCE 3
REMARK   1  AUTH   P.BENKERT,M.BIASINI,T.SCHWEDE
REMARK   1  TITL   TOWARD THE ESTIMATION OF THE ABSOLUTE QUALITY OF INDIVIDUAL
REMARK   1  TITL 2 PROTEIN STRUCTURE MODELS
REMARK   1  REF    BIOINFORMATICS                V.  27       2011
REMARK   1  REFN                   ISSN 1367-4803
REMARK   1  PMID   21134891
REMARK   1  DOI    10.1093/bioinformatics/btq662
REMARK   1
REMARK   1 REFERENCE 4
REMARK   1  AUTH   M.BERTONI,F.KIEFER,M.BIASINI,L.BORDOLI,T.SCHWEDE
REMARK   1  TITL   MODELING PROTEIN QUATERNARY STRUCTURE OF HOMO- AND
REMARK   1  TITL 2 HETERO-OLIGOMERS BEYOND BINARY INTERACTIONS BY HOMOLOGY
REMARK   1  REF    SCI.REP.                      V.   7       2017
REMARK   1  REFN                   ISSN
REMARK   1  PMID   28874689
REMARK   1  DOI    10.1038/s41598-017-09654-8
REMARK   1
REMARK   1 DISCLAIMER
REMARK   1 The SWISS-MODEL SERVER produces theoretical models for proteins.
REMARK   1 The results of any theoretical modelling procedure is
REMARK   1 NON-EXPERIMENTAL and MUST be considered with care. These models may
REMARK   1 contain significant errors. This is especially true for automated
REMARK   1 modeling since there is no human intervention during model
REMARK   1 building. Please read the header section and the logfile carefully
REMARK   1 to know what templates and alignments were used during the model
REMARK   1 building process. All information by the SWISS-MODEL SERVER is
REMARK   1 provided "AS-IS", without any warranty, expressed or implied.
REMARK   2
REMARK   2 COPYRIGHT NOTICE
REMARK   2 This SWISS-MODEL protein model is copyright. It is produced by the
REMARK   2 SWISS-MODEL server, developed by the Computational Structural
REMARK   2 Biology Group at the SIB Swiss Institute of Bioinformatics at the
REMARK   2 Biozentrum, University of Basel (https://swissmodel.expasy.org). This
REMARK   2 model is licensed under the CC BY-SA 4.0 Creative Commons
REMARK   2 Attribution-ShareAlike 4.0 International License
REMARK   2 (https://creativecommons.org/licenses/by-sa/4.0/legalcode), i.e. you
REMARK   2 can copy and redistribute the model in any medium or format,
REMARK   2 transform and build upon the model for any purpose, even
REMARK   2 commercially, under the following terms:
REMARK   2 Attribution - You must give appropriate credit, provide a link to
REMARK   2 the license, and indicate if changes were made. You may do so in any
REMARK   2 reasonable manner, but not in any way that suggests the licensor
REMARK   2 endorses you or your use. When you publish, patent or distribute
REMARK   2 results that were fully or partially based on the model, please cite
REMARK   2 the corresponding papers mentioned under JRNL.
REMARK   2 ShareAlike - If you remix, transform, or build upon the material,
REMARK   2 you must distribute your contributions under the same license as the
REMARK   2 original.
REMARK   2 No additional restrictions - you may not apply legal terms or
REMARK   2 technological measures that legally restrict others from doing
REMARK   2 anything the license permits.
REMARK   2 Find a human-readable summary of (and not a substitute for) the
REMARK   2 CC BY-SA 4.0 license at this link:
REMARK   2 https://creativecommons.org/licenses/by-sa/4.0/
REMARK   3 
REMARK   3 MODEL INFORMATION
REMARK   3  ENGIN   PROMOD3
REMARK   3  VERSN   3.1.1
REMARK   3  OSTAT   monomer
REMARK   3  OSRSN   PREDICTION
REMARK   3  QSPRD   0.480
REMARK   3  GMQE    0.46
REMARK   3  QMNV    4.1.0
REMARK   3  QMN4    0.20
REMARK   3  MODT    FALSE
REMARK   3 
REMARK   3 TEMPLATE 1
REMARK   3  PDBID   1apx
REMARK   3  CHAIN   A
REMARK   3  MMCIF   A
REMARK   3  PDBV    2020-10-24
REMARK   3  SMTLE   1apx.1.A
REMARK   3  SMTLV   2020-11-02
REMARK   3  MTHD    X-RAY DIFFRACTION 2.20 A
REMARK   3  FOUND   HHblits
REMARK   3  GMQE    0.46
REMARK   3  SIM     0.57
REMARK   3  SID     83.93
REMARK   3  OSTAT   homo-dimer
REMARK   3  LIGND   K
REMARK   3  LIGND 2 K
REMARK   3  LIGND 3 HEM
REMARK   3  LIGND 4 HEM
REMARK   3  ALN A TRG MGKSYPTVSEEYQKAVEKCKRKLRGLIAEKHCAPLMLRLAWHSAGTFDVHTKTGGPFG
REMARK   3  ALN A TRG TIRHPDELAHGANNGLDIAIRLLEPIKEQFPILSYADFYQLAGVVAVEVTGGPEIPFH
REMARK   3  ALN A TRG PGRPDKSDPPPEGRLPDATKGSDHLRDVFG-HMGLSDTDIVALSGGHTLVCSQTWNYV
REMARK   3  ALN A TRG KNFLLILFCLCTIGVCTYIYRGGAIRSVLDSRDPGPPTHLFSTTPISRNSSVERKKVL
REMARK   3  ALN A TRG SSFHQTKLFWRIQSSVPLLKTMLKMRMHSLQIIQKLI
REMARK   3  ALN A TPL -GKSYPTVSPDYQKAIEKAKRKLRGFIAEKKCAPLILRLAWHSAGTFDSKTKTGGPFG
REMARK   3  ALN A TPL TIKHQAELAHGANNGLDIAVRLLEPIKEQFPIVSYADFYQLAGVVAVEITGGPEVPFH
REMARK   3  ALN A TPL PGREDKPEPPPEGRLPDATKGSDHLRDVFGKAMGLSDQDIVALSGGHTIGAAHK----
REMARK   3  ALN A TPL ----------------------------------------------------------
REMARK   3  ALN A TPL -------------------------------------
REMARK   3  ALN A OFF 0
ATOM      1  N   GLY A   2      33.420  -9.308  14.122  1.00  0.59           N  
ATOM      2  CA  GLY A   2      34.196  -9.302  15.418  1.00  0.59           C  
ATOM      3  C   GLY A   2      35.194 -10.427  15.458  1.00  0.59           C  
ATOM      4  O   GLY A   2      35.144 -11.302  14.602  1.00  0.59           O  
ATOM      5  N   LYS A   3      36.139 -10.415  16.415  1.00  0.66           N  
ATOM      6  CA  LYS A   3      37.154 -11.452  16.540  1.00  0.66           C  
ATOM      7  C   LYS A   3      37.228 -11.817  18.003  1.00  0.66           C  
ATOM      8  O   LYS A   3      36.940 -12.940  18.407  1.00  0.66           O  
ATOM      9  CB  LYS A   3      38.553 -10.965  16.046  1.00  0.66           C  
ATOM     10  CG  LYS A   3      39.061 -11.710  14.795  1.00  0.66           C  
ATOM     11  CD  LYS A   3      38.316 -11.382  13.487  1.00  0.66           C  
ATOM     12  CE  LYS A   3      39.167 -10.720  12.399  1.00  0.66           C  
ATOM     13  NZ  LYS A   3      39.622  -9.395  12.868  1.00  0.66           N  
ATOM     14  N   SER A   4      37.576 -10.831  18.839  1.00  0.63           N  
ATOM     15  CA  SER A   4      37.717 -11.028  20.263  1.00  0.63           C  
ATOM     16  C   SER A   4      36.617 -10.216  20.903  1.00  0.63           C  
ATOM     17  O   SER A   4      36.734  -9.005  21.072  1.00  0.63           O  
ATOM     18  CB  SER A   4      39.098 -10.517  20.753  1.00  0.63           C  
ATOM     19  OG  SER A   4      40.137 -10.999  19.894  1.00  0.63           O  
ATOM     20  N   TYR A   5      35.469 -10.845  21.210  1.00  0.61           N  
ATOM     21  CA  TYR A   5      34.333 -10.138  21.786  1.00  0.61           C  
ATOM     22  C   TYR A   5      34.586  -9.647  23.216  1.00  0.61           C  
ATOM     23  O   TYR A   5      35.240 -10.369  23.971  1.00  0.61           O  
ATOM     24  CB  TYR A   5      33.030 -10.974  21.718  1.00  0.61           C  
ATOM     25  CG  TYR A   5      32.651 -11.241  20.289  1.00  0.61           C  
ATOM     26  CD1 TYR A   5      32.299 -10.174  19.450  1.00  0.61           C  
ATOM     27  CD2 TYR A   5      32.638 -12.546  19.772  1.00  0.61           C  
ATOM     28  CE1 TYR A   5      31.965 -10.402  18.110  1.00  0.61           C  
ATOM     29  CE2 TYR A   5      32.329 -12.774  18.421  1.00  0.61           C  
ATOM     30  CZ  TYR A   5      32.025 -11.693  17.583  1.00  0.61           C  
ATOM     31  OH  TYR A   5      31.787 -11.884  16.206  1.00  0.61           O  
ATOM     32  N   PRO A   6      34.138  -8.466  23.660  1.00  0.67           N  
ATOM     33  CA  PRO A   6      34.354  -8.019  25.033  1.00  0.67           C  
ATOM     34  C   PRO A   6      33.631  -8.855  26.070  1.00  0.67           C  
ATOM     35  O   PRO A   6      32.601  -9.458  25.773  1.00  0.67           O  
ATOM     36  CB  PRO A   6      33.818  -6.574  25.048  1.00  0.67           C  
ATOM     37  CG  PRO A   6      33.849  -6.143  23.581  1.00  0.67           C  
ATOM     38  CD  PRO A   6      33.464  -7.435  22.865  1.00  0.67           C  
ATOM     39  N   THR A   7      34.136  -8.888  27.317  1.00  0.66           N  
ATOM     40  CA  THR A   7      33.440  -9.535  28.413  1.00  0.66           C  
ATOM     41  C   THR A   7      32.564  -8.506  29.075  1.00  0.66           C  
ATOM     42  O   THR A   7      33.011  -7.494  29.608  1.00  0.66           O  
ATOM     43  CB  THR A   7      34.343 -10.225  29.432  1.00  0.66           C  
ATOM     44  OG1 THR A   7      35.295  -9.354  30.025  1.00  0.66           O  
ATOM     45  CG2 THR A   7      35.151 -11.299  28.691  1.00  0.66           C  
ATOM     46  N   VAL A   8      31.245  -8.720  28.998  1.00  0.78           N  
ATOM     47  CA  VAL A   8      30.279  -7.770  29.497  1.00  0.78           C  
ATOM     48  C   VAL A   8      29.887  -8.172  30.914  1.00  0.78           C  
ATOM     49  O   VAL A   8      29.967  -9.341  31.286  1.00  0.78           O  
ATOM     50  CB  VAL A   8      29.130  -7.616  28.495  1.00  0.78           C  
ATOM     51  CG1 VAL A   8      27.787  -8.205  28.970  1.00  0.78           C  
ATOM     52  CG2 VAL A   8      29.077  -6.146  28.039  1.00  0.78           C  
ATOM     53  N   SER A   9      29.495  -7.209  31.778  1.00  0.80           N  
ATOM     54  CA  SER A   9      29.009  -7.504  33.127  1.00  0.80           C  
ATOM     55  C   SER A   9      27.723  -8.318  33.154  1.00  0.80           C  
ATOM     56  O   SER A   9      26.911  -8.267  32.233  1.00  0.80           O  
ATOM     57  CB  SER A   9      28.851  -6.255  34.053  1.00  0.80           C  
ATOM     58  OG  SER A   9      27.760  -5.406  33.684  1.00  0.80           O  
ATOM     59  N   GLU A  10      27.476  -9.079  34.237  1.00  0.74           N  
ATOM     60  CA  GLU A  10      26.237  -9.824  34.430  1.00  0.74           C  
ATOM     61  C   GLU A  10      24.977  -8.961  34.308  1.00  0.74           C  
ATOM     62  O   GLU A  10      24.007  -9.320  33.637  1.00  0.74           O  
ATOM     63  CB  GLU A  10      26.291 -10.491  35.819  1.00  0.74           C  
ATOM     64  CG  GLU A  10      27.391 -11.579  35.934  1.00  0.74           C  
ATOM     65  CD  GLU A  10      27.535 -12.122  37.358  1.00  0.74           C  
ATOM     66  OE1 GLU A  10      26.826 -11.607  38.259  1.00  0.74           O  
ATOM     67  OE2 GLU A  10      28.367 -13.043  37.549  1.00  0.74           O  
ATOM     68  N   GLU A  11      24.985  -7.753  34.899  1.00  0.76           N  
ATOM     69  CA  GLU A  11      23.929  -6.770  34.775  1.00  0.76           C  
ATOM     70  C   GLU A  11      23.689  -6.262  33.363  1.00  0.76           C  
ATOM     71  O   GLU A  11      22.544  -6.154  32.920  1.00  0.76           O  
ATOM     72  CB  GLU A  11      24.203  -5.588  35.710  1.00  0.76           C  
ATOM     73  CG  GLU A  11      24.129  -6.003  37.196  1.00  0.76           C  
ATOM     74  CD  GLU A  11      24.387  -4.813  38.118  1.00  0.76           C  
ATOM     75  OE1 GLU A  11      24.800  -3.747  37.593  1.00  0.76           O  
ATOM     76  OE2 GLU A  11      24.177  -4.971  39.346  1.00  0.76           O  
ATOM     77  N   TYR A  12      24.772  -5.976  32.607  1.00  0.84           N  
ATOM     78  CA  TYR A  12      24.713  -5.597  31.207  1.00  0.84           C  
ATOM     79  C   TYR A  12      24.148  -6.694  30.348  1.00  0.84           C  
ATOM     80  O   TYR A  12      23.260  -6.453  29.533  1.00  0.84           O  
ATOM     81  CB  TYR A  12      26.119  -5.173  30.710  1.00  0.84           C  
ATOM     82  CG  TYR A  12      26.123  -4.370  29.431  1.00  0.84           C  
ATOM     83  CD1 TYR A  12      25.794  -4.909  28.171  1.00  0.84           C  
ATOM     84  CD2 TYR A  12      26.475  -3.016  29.511  1.00  0.84           C  
ATOM     85  CE1 TYR A  12      25.722  -4.076  27.042  1.00  0.84           C  
ATOM     86  CE2 TYR A  12      26.420  -2.189  28.386  1.00  0.84           C  
ATOM     87  CZ  TYR A  12      26.010  -2.714  27.162  1.00  0.84           C  
ATOM     88  OH  TYR A  12      25.886  -1.849  26.063  1.00  0.84           O  
ATOM     89  N   GLN A  13      24.598  -7.943  30.563  1.00  0.78           N  
ATOM     90  CA  GLN A  13      24.070  -9.088  29.854  1.00  0.78           C  
ATOM     91  C   GLN A  13      22.567  -9.246  30.072  1.00  0.78           C  
ATOM     92  O   GLN A  13      21.782  -9.308  29.124  1.00  0.78           O  
ATOM     93  CB  GLN A  13      24.800 -10.376  30.302  1.00  0.78           C  
ATOM     94  CG  GLN A  13      24.438 -11.594  29.425  1.00  0.78           C  
ATOM     95  CD  GLN A  13      25.022 -12.898  29.967  1.00  0.78           C  
ATOM     96  OE1 GLN A  13      26.219 -13.015  30.238  1.00  0.78           O  
ATOM     97  NE2 GLN A  13      24.149 -13.922  30.107  1.00  0.78           N  
ATOM     98  N   LYS A  14      22.105  -9.190  31.331  1.00  0.77           N  
ATOM     99  CA  LYS A  14      20.690  -9.238  31.657  1.00  0.77           C  
ATOM    100  C   LYS A  14      19.850  -8.075  31.139  1.00  0.77           C  
ATOM    101  O   LYS A  14      18.646  -8.222  30.899  1.00  0.77           O  
ATOM    102  CB  LYS A  14      20.461  -9.248  33.183  1.00  0.77           C  
ATOM    103  CG  LYS A  14      20.902 -10.542  33.877  1.00  0.77           C  
ATOM    104  CD  LYS A  14      20.602 -10.613  35.389  1.00  0.77           C  
ATOM    105  CE  LYS A  14      19.161 -10.971  35.751  1.00  0.77           C  
ATOM    106  NZ  LYS A  14      18.301  -9.808  35.475  1.00  0.77           N  
ATOM    107  N   ALA A  15      20.439  -6.873  31.027  1.00  0.88           N  
ATOM    108  CA  ALA A  15      19.837  -5.723  30.390  1.00  0.88           C  
ATOM    109  C   ALA A  15      19.570  -5.976  28.903  1.00  0.88           C  
ATOM    110  O   ALA A  15      18.475  -5.700  28.413  1.00  0.88           O  
ATOM    111  CB  ALA A  15      20.744  -4.497  30.624  1.00  0.88           C  
ATOM    112  N   VAL A  16      20.543  -6.582  28.179  1.00  0.89           N  
ATOM    113  CA  VAL A  16      20.429  -6.991  26.775  1.00  0.89           C  
ATOM    114  C   VAL A  16      19.298  -7.988  26.551  1.00  0.89           C  
ATOM    115  O   VAL A  16      18.444  -7.813  25.677  1.00  0.89           O  
ATOM    116  CB  VAL A  16      21.738  -7.608  26.261  1.00  0.89           C  
ATOM    117  CG1 VAL A  16      21.608  -8.199  24.841  1.00  0.89           C  
ATOM    118  CG2 VAL A  16      22.838  -6.537  26.231  1.00  0.89           C  
ATOM    119  N   GLU A  17      19.233  -9.041  27.387  1.00  0.81           N  
ATOM    120  CA  GLU A  17      18.211 -10.071  27.331  1.00  0.81           C  
ATOM    121  C   GLU A  17      16.799  -9.541  27.582  1.00  0.81           C  
ATOM    122  O   GLU A  17      15.834  -9.931  26.923  1.00  0.81           O  
ATOM    123  CB  GLU A  17      18.563 -11.215  28.310  1.00  0.81           C  
ATOM    124  CG  GLU A  17      19.902 -11.936  27.995  1.00  0.81           C  
ATOM    125  CD  GLU A  17      20.179 -13.059  28.995  1.00  0.81           C  
ATOM    126  OE1 GLU A  17      19.237 -13.861  29.226  1.00  0.81           O  
ATOM    127  OE2 GLU A  17      21.319 -13.120  29.531  1.00  0.81           O  
ATOM    128  N   LYS A  18      16.645  -8.609  28.544  1.00  0.83           N  
ATOM    129  CA  LYS A  18      15.401  -7.914  28.820  1.00  0.83           C  
ATOM    130  C   LYS A  18      14.945  -6.944  27.738  1.00  0.83           C  
ATOM    131  O   LYS A  18      13.769  -6.919  27.365  1.00  0.83           O  
ATOM    132  CB  LYS A  18      15.532  -7.164  30.158  1.00  0.83           C  
ATOM    133  CG  LYS A  18      14.179  -6.746  30.749  1.00  0.83           C  
ATOM    134  CD  LYS A  18      14.272  -6.149  32.161  1.00  0.83           C  
ATOM    135  CE  LYS A  18      14.822  -7.128  33.197  1.00  0.83           C  
ATOM    136  NZ  LYS A  18      14.711  -6.530  34.544  1.00  0.83           N  
ATOM    137  N   CYS A  19      15.884  -6.140  27.197  1.00  0.92           N  
ATOM    138  CA  CYS A  19      15.655  -5.225  26.090  1.00  0.92           C  
ATOM    139  C   CYS A  19      15.184  -5.961  24.856  1.00  0.92           C  
ATOM    140  O   CYS A  19      14.198  -5.561  24.232  1.00  0.92           O  
ATOM    141  CB  CYS A  19      16.946  -4.417  25.787  1.00  0.92           C  
ATOM    142  SG  CYS A  19      16.854  -3.349  24.321  1.00  0.92           S  
ATOM    143  N   LYS A  20      15.808  -7.098  24.510  1.00  0.87           N  
ATOM    144  CA  LYS A  20      15.433  -7.895  23.361  1.00  0.87           C  
ATOM    145  C   LYS A  20      13.971  -8.336  23.371  1.00  0.87           C  
ATOM    146  O   LYS A  20      13.264  -8.253  22.368  1.00  0.87           O  
ATOM    147  CB  LYS A  20      16.340  -9.142  23.310  1.00  0.87           C  
ATOM    148  CG  LYS A  20      16.198  -9.938  22.009  1.00  0.87           C  
ATOM    149  CD  LYS A  20      17.037 -11.223  21.997  1.00  0.87           C  
ATOM    150  CE  LYS A  20      16.878 -11.982  20.674  1.00  0.87           C  
ATOM    151  NZ  LYS A  20      17.417 -13.354  20.775  1.00  0.87           N  
ATOM    152  N   ARG A  21      13.468  -8.781  24.538  1.00  0.81           N  
ATOM    153  CA  ARG A  21      12.066  -9.100  24.741  1.00  0.81           C  
ATOM    154  C   ARG A  21      11.123  -7.903  24.635  1.00  0.81           C  
ATOM    155  O   ARG A  21      10.057  -7.998  24.027  1.00  0.81           O  
ATOM    156  CB  ARG A  21      11.861  -9.823  26.092  1.00  0.81           C  
ATOM    157  CG  ARG A  21      12.662 -11.139  26.196  1.00  0.81           C  
ATOM    158  CD  ARG A  21      12.219 -12.087  27.318  1.00  0.81           C  
ATOM    159  NE  ARG A  21      12.368 -11.341  28.608  1.00  0.81           N  
ATOM    160  CZ  ARG A  21      13.234 -11.628  29.591  1.00  0.81           C  
ATOM    161  NH1 ARG A  21      14.099 -12.636  29.525  1.00  0.81           N  
ATOM    162  NH2 ARG A  21      13.202 -10.897  30.705  1.00  0.81           N  
ATOM    163  N   LYS A  22      11.507  -6.743  25.210  1.00  0.85           N  
ATOM    164  CA  LYS A  22      10.775  -5.488  25.092  1.00  0.85           C  
ATOM    165  C   LYS A  22      10.674  -4.981  23.660  1.00  0.85           C  
ATOM    166  O   LYS A  22       9.598  -4.599  23.194  1.00  0.85           O  
ATOM    167  CB  LYS A  22      11.465  -4.396  25.946  1.00  0.85           C  
ATOM    168  CG  LYS A  22      11.165  -4.490  27.450  1.00  0.85           C  
ATOM    169  CD  LYS A  22       9.841  -3.799  27.819  1.00  0.85           C  
ATOM    170  CE  LYS A  22       9.615  -3.707  29.331  1.00  0.85           C  
ATOM    171  NZ  LYS A  22       8.453  -2.842  29.633  1.00  0.85           N  
ATOM    172  N   LEU A  23      11.794  -5.009  22.916  1.00  0.92           N  
ATOM    173  CA  LEU A  23      11.846  -4.641  21.514  1.00  0.92           C  
ATOM    174  C   LEU A  23      10.951  -5.495  20.636  1.00  0.92           C  
ATOM    175  O   LEU A  23      10.226  -4.970  19.794  1.00  0.92           O  
ATOM    176  CB  LEU A  23      13.291  -4.699  20.976  1.00  0.92           C  
ATOM    177  CG  LEU A  23      14.171  -3.506  21.386  1.00  0.92           C  
ATOM    178  CD1 LEU A  23      15.622  -3.795  20.987  1.00  0.92           C  
ATOM    179  CD2 LEU A  23      13.704  -2.195  20.738  1.00  0.92           C  
ATOM    180  N   ARG A  24      10.928  -6.828  20.835  1.00  0.84           N  
ATOM    181  CA  ARG A  24      10.089  -7.727  20.054  1.00  0.84           C  
ATOM    182  C   ARG A  24       8.610  -7.405  20.114  1.00  0.84           C  
ATOM    183  O   ARG A  24       7.942  -7.316  19.083  1.00  0.84           O  
ATOM    184  CB  ARG A  24      10.191  -9.167  20.594  1.00  0.84           C  
ATOM    185  CG  ARG A  24      11.454  -9.958  20.235  1.00  0.84           C  
ATOM    186  CD  ARG A  24      11.460 -11.238  21.066  1.00  0.84           C  
ATOM    187  NE  ARG A  24      12.643 -12.045  20.685  1.00  0.84           N  
ATOM    188  CZ  ARG A  24      13.168 -13.029  21.423  1.00  0.84           C  
ATOM    189  NH1 ARG A  24      12.855 -13.142  22.707  1.00  0.84           N  
ATOM    190  NH2 ARG A  24      13.954 -13.928  20.828  1.00  0.84           N  
ATOM    191  N   GLY A  25       8.065  -7.192  21.327  1.00  0.90           N  
ATOM    192  CA  GLY A  25       6.643  -6.918  21.491  1.00  0.90           C  
ATOM    193  C   GLY A  25       6.266  -5.560  20.988  1.00  0.90           C  
ATOM    194  O   GLY A  25       5.242  -5.386  20.334  1.00  0.90           O  
ATOM    195  N   LEU A  26       7.115  -4.557  21.239  1.00  0.88           N  
ATOM    196  CA  LEU A  26       6.885  -3.232  20.710  1.00  0.88           C  
ATOM    197  C   LEU A  26       6.974  -3.104  19.196  1.00  0.88           C  
ATOM    198  O   LEU A  26       6.124  -2.487  18.555  1.00  0.88           O  
ATOM    199  CB  LEU A  26       7.935  -2.293  21.280  1.00  0.88           C  
ATOM    200  CG  LEU A  26       7.795  -0.845  20.800  1.00  0.88           C  
ATOM    201  CD1 LEU A  26       6.529  -0.170  21.341  1.00  0.88           C  
ATOM    202  CD2 LEU A  26       9.040  -0.152  21.291  1.00  0.88           C  
ATOM    203  N   ILE A  27       8.026  -3.677  18.575  1.00  0.88           N  
ATOM    204  CA  ILE A  27       8.222  -3.635  17.132  1.00  0.88           C  
ATOM    205  C   ILE A  27       7.101  -4.370  16.414  1.00  0.88           C  
ATOM    206  O   ILE A  27       6.586  -3.902  15.396  1.00  0.88           O  
ATOM    207  CB  ILE A  27       9.602  -4.166  16.733  1.00  0.88           C  
ATOM    208  CG1 ILE A  27      10.699  -3.154  17.151  1.00  0.88           C  
ATOM    209  CG2 ILE A  27       9.687  -4.470  15.220  1.00  0.88           C  
ATOM    210  CD1 ILE A  27      12.117  -3.731  17.075  1.00  0.88           C  
ATOM    211  N   ALA A  28       6.684  -5.533  16.960  1.00  0.89           N  
ATOM    212  CA  ALA A  28       5.575  -6.312  16.453  1.00  0.89           C  
ATOM    213  C   ALA A  28       4.226  -5.605  16.519  1.00  0.89           C  
ATOM    214  O   ALA A  28       3.477  -5.599  15.545  1.00  0.89           O  
ATOM    215  CB  ALA A  28       5.484  -7.633  17.241  1.00  0.89           C  
ATOM    216  N   GLU A  29       3.902  -4.963  17.662  1.00  0.79           N  
ATOM    217  CA  GLU A  29       2.697  -4.165  17.846  1.00  0.79           C  
ATOM    218  C   GLU A  29       2.642  -2.952  16.923  1.00  0.79           C  
ATOM    219  O   GLU A  29       1.623  -2.664  16.293  1.00  0.79           O  
ATOM    220  CB  GLU A  29       2.612  -3.688  19.328  1.00  0.79           C  
ATOM    221  CG  GLU A  29       1.338  -2.855  19.677  1.00  0.79           C  
ATOM    222  CD  GLU A  29       1.527  -1.683  20.634  1.00  0.79           C  
ATOM    223  OE1 GLU A  29       2.513  -0.926  20.445  1.00  0.79           O  
ATOM    224  OE2 GLU A  29       0.659  -1.464  21.515  1.00  0.79           O  
ATOM    225  N   LYS A  30       3.761  -2.213  16.792  1.00  0.80           N  
ATOM    226  CA  LYS A  30       3.795  -0.973  16.042  1.00  0.80           C  
ATOM    227  C   LYS A  30       4.014  -1.151  14.548  1.00  0.80           C  
ATOM    228  O   LYS A  30       3.908  -0.194  13.784  1.00  0.80           O  
ATOM    229  CB  LYS A  30       4.902  -0.047  16.605  1.00  0.80           C  
ATOM    230  CG  LYS A  30       4.547   0.583  17.963  1.00  0.80           C  
ATOM    231  CD  LYS A  30       3.404   1.607  17.851  1.00  0.80           C  
ATOM    232  CE  LYS A  30       3.149   2.413  19.127  1.00  0.80           C  
ATOM    233  NZ  LYS A  30       2.790   1.528  20.231  1.00  0.80           N  
ATOM    234  N   HIS A  31       4.341  -2.377  14.097  1.00  0.82           N  
ATOM    235  CA  HIS A  31       4.579  -2.729  12.703  1.00  0.82           C  
ATOM    236  C   HIS A  31       5.694  -1.923  12.039  1.00  0.82           C  
ATOM    237  O   HIS A  31       5.664  -1.611  10.847  1.00  0.82           O  
ATOM    238  CB  HIS A  31       3.286  -2.694  11.862  1.00  0.82           C  
ATOM    239  CG  HIS A  31       2.256  -3.666  12.333  1.00  0.82           C  
ATOM    240  ND1 HIS A  31       2.434  -5.006  12.059  1.00  0.82           N  
ATOM    241  CD2 HIS A  31       1.089  -3.467  13.003  1.00  0.82           C  
ATOM    242  CE1 HIS A  31       1.377  -5.602  12.572  1.00  0.82           C  
ATOM    243  NE2 HIS A  31       0.529  -4.717  13.151  1.00  0.82           N  
ATOM    244  N   CYS A  32       6.756  -1.603  12.810  1.00  0.90           N  
ATOM    245  CA  CYS A  32       7.777  -0.638  12.428  1.00  0.90           C  
ATOM    246  C   CYS A  32       9.098  -1.308  12.091  1.00  0.90           C  
ATOM    247  O   CYS A  32      10.116  -0.644  11.871  1.00  0.90           O  
ATOM    248  CB  CYS A  32       7.974   0.463  13.514  1.00  0.90           C  
ATOM    249  SG  CYS A  32       8.444  -0.146  15.169  1.00  0.90           S  
ATOM    250  N   ALA A  33       9.094  -2.654  11.966  1.00  0.94           N  
ATOM    251  CA  ALA A  33      10.263  -3.472  11.672  1.00  0.94           C  
ATOM    252  C   ALA A  33      11.071  -3.020  10.447  1.00  0.94           C  
ATOM    253  O   ALA A  33      12.296  -2.936  10.564  1.00  0.94           O  
ATOM    254  CB  ALA A  33       9.894  -4.973  11.554  1.00  0.94           C  
ATOM    255  N   PRO A  34      10.506  -2.658   9.293  1.00  0.89           N  
ATOM    256  CA  PRO A  34      11.285  -2.134   8.176  1.00  0.89           C  
ATOM    257  C   PRO A  34      12.122  -0.896   8.438  1.00  0.89           C  
ATOM    258  O   PRO A  34      13.280  -0.838   8.025  1.00  0.89           O  
ATOM    259  CB  PRO A  34      10.207  -1.826   7.140  1.00  0.89           C  
ATOM    260  CG  PRO A  34       9.104  -2.839   7.412  1.00  0.89           C  
ATOM    261  CD  PRO A  34       9.090  -2.836   8.928  1.00  0.89           C  
ATOM    262  N   LEU A  35      11.542   0.120   9.101  1.00  0.93           N  
ATOM    263  CA  LEU A  35      12.196   1.359   9.463  1.00  0.93           C  
ATOM    264  C   LEU A  35      13.326   1.139  10.470  1.00  0.93           C  
ATOM    265  O   LEU A  35      14.415   1.706  10.346  1.00  0.93           O  
ATOM    266  CB  LEU A  35      11.121   2.324  10.006  1.00  0.93           C  
ATOM    267  CG  LEU A  35      11.644   3.722  10.371  1.00  0.93           C  
ATOM    268  CD1 LEU A  35      11.960   4.604   9.152  1.00  0.93           C  
ATOM    269  CD2 LEU A  35      10.665   4.415  11.320  1.00  0.93           C  
ATOM    270  N   MET A  36      13.105   0.276  11.482  1.00  0.93           N  
ATOM    271  CA  MET A  36      14.116  -0.114  12.454  1.00  0.93           C  
ATOM    272  C   MET A  36      15.286  -0.884  11.876  1.00  0.93           C  
ATOM    273  O   MET A  36      16.438  -0.664  12.256  1.00  0.93           O  
ATOM    274  CB  MET A  36      13.503  -0.873  13.655  1.00  0.93           C  
ATOM    275  CG  MET A  36      12.509  -0.019  14.460  1.00  0.93           C  
ATOM    276  SD  MET A  36      13.165   1.623  14.859  1.00  0.93           S  
ATOM    277  CE  MET A  36      11.613   2.207  15.549  1.00  0.93           C  
ATOM    278  N   LEU A  37      15.046  -1.782  10.905  1.00  0.94           N  
ATOM    279  CA  LEU A  37      16.138  -2.376  10.153  1.00  0.94           C  
ATOM    280  C   LEU A  37      16.944  -1.353   9.349  1.00  0.94           C  
ATOM    281  O   LEU A  37      18.177  -1.352   9.370  1.00  0.94           O  
ATOM    282  CB  LEU A  37      15.637  -3.507   9.231  1.00  0.94           C  
ATOM    283  CG  LEU A  37      16.745  -4.215   8.421  1.00  0.94           C  
ATOM    284  CD1 LEU A  37      17.888  -4.741   9.306  1.00  0.94           C  
ATOM    285  CD2 LEU A  37      16.159  -5.347   7.568  1.00  0.94           C  
ATOM    286  N   ARG A  38      16.271  -0.401   8.670  1.00  0.87           N  
ATOM    287  CA  ARG A  38      16.934   0.693   7.977  1.00  0.87           C  
ATOM    288  C   ARG A  38      17.787   1.568   8.898  1.00  0.87           C  
ATOM    289  O   ARG A  38      18.904   1.946   8.544  1.00  0.87           O  
ATOM    290  CB  ARG A  38      15.898   1.568   7.236  1.00  0.87           C  
ATOM    291  CG  ARG A  38      16.510   2.681   6.358  1.00  0.87           C  
ATOM    292  CD  ARG A  38      15.458   3.680   5.871  1.00  0.87           C  
ATOM    293  NE  ARG A  38      16.176   4.940   5.464  1.00  0.87           N  
ATOM    294  CZ  ARG A  38      15.623   6.156   5.543  1.00  0.87           C  
ATOM    295  NH1 ARG A  38      14.364   6.354   5.931  1.00  0.87           N  
ATOM    296  NH2 ARG A  38      16.297   7.271   5.278  1.00  0.87           N  
ATOM    297  N   LEU A  39      17.297   1.873  10.119  1.00  0.96           N  
ATOM    298  CA  LEU A  39      18.058   2.543  11.164  1.00  0.96           C  
ATOM    299  C   LEU A  39      19.331   1.789  11.546  1.00  0.96           C  
ATOM    300  O   LEU A  39      20.425   2.356  11.568  1.00  0.96           O  
ATOM    301  CB  LEU A  39      17.158   2.713  12.421  1.00  0.96           C  
ATOM    302  CG  LEU A  39      17.818   3.383  13.645  1.00  0.96           C  
ATOM    303  CD1 LEU A  39      18.091   4.869  13.389  1.00  0.96           C  
ATOM    304  CD2 LEU A  39      16.987   3.187  14.924  1.00  0.96           C  
ATOM    305  N   ALA A  40      19.244   0.469  11.800  1.00  0.99           N  
ATOM    306  CA  ALA A  40      20.400  -0.350  12.114  1.00  0.99           C  
ATOM    307  C   ALA A  40      21.445  -0.422  10.994  1.00  0.99           C  
ATOM    308  O   ALA A  40      22.646  -0.287  11.243  1.00  0.99           O  
ATOM    309  CB  ALA A  40      19.934  -1.762  12.503  1.00  0.99           C  
ATOM    310  N   TRP A  41      20.993  -0.591   9.734  1.00  0.93           N  
ATOM    311  CA  TRP A  41      21.810  -0.544   8.528  1.00  0.93           C  
ATOM    312  C   TRP A  41      22.487   0.819   8.300  1.00  0.93           C  
ATOM    313  O   TRP A  41      23.693   0.881   8.066  1.00  0.93           O  
ATOM    314  CB  TRP A  41      20.936  -1.026   7.320  1.00  0.93           C  
ATOM    315  CG  TRP A  41      21.183  -0.446   5.930  1.00  0.93           C  
ATOM    316  CD1 TRP A  41      20.289   0.236   5.151  1.00  0.93           C  
ATOM    317  CD2 TRP A  41      22.430  -0.433   5.218  1.00  0.93           C  
ATOM    318  NE1 TRP A  41      20.908   0.719   4.024  1.00  0.93           N  
ATOM    319  CE2 TRP A  41      22.215   0.323   4.042  1.00  0.93           C  
ATOM    320  CE3 TRP A  41      23.681  -0.972   5.501  1.00  0.93           C  
ATOM    321  CZ2 TRP A  41      23.238   0.552   3.150  1.00  0.93           C  
ATOM    322  CZ3 TRP A  41      24.710  -0.758   4.575  1.00  0.93           C  
ATOM    323  CH2 TRP A  41      24.493  -0.006   3.413  1.00  0.93           C  
ATOM    324  N   HIS A  42      21.754   1.948   8.427  1.00  0.91           N  
ATOM    325  CA  HIS A  42      22.301   3.301   8.316  1.00  0.91           C  
ATOM    326  C   HIS A  42      23.337   3.597   9.389  1.00  0.91           C  
ATOM    327  O   HIS A  42      24.388   4.168   9.099  1.00  0.91           O  
ATOM    328  CB  HIS A  42      21.200   4.400   8.256  1.00  0.91           C  
ATOM    329  CG  HIS A  42      20.464   4.435   6.937  1.00  0.91           C  
ATOM    330  ND1 HIS A  42      19.913   5.609   6.465  1.00  0.91           N  
ATOM    331  CD2 HIS A  42      20.432   3.495   5.956  1.00  0.91           C  
ATOM    332  CE1 HIS A  42      19.585   5.375   5.214  1.00  0.91           C  
ATOM    333  NE2 HIS A  42      19.867   4.104   4.859  1.00  0.91           N  
ATOM    334  N   SER A  43      23.106   3.149  10.639  1.00  0.97           N  
ATOM    335  CA  SER A  43      24.102   3.229  11.705  1.00  0.97           C  
ATOM    336  C   SER A  43      25.378   2.450  11.433  1.00  0.97           C  
ATOM    337  O   SER A  43      26.480   2.919  11.703  1.00  0.97           O  
ATOM    338  CB  SER A  43      23.590   2.656  13.052  1.00  0.97           C  
ATOM    339  OG  SER A  43      22.547   3.446  13.604  1.00  0.97           O  
ATOM    340  N   ALA A  44      25.280   1.205  10.928  1.00  0.99           N  
ATOM    341  CA  ALA A  44      26.447   0.383  10.681  1.00  0.99           C  
ATOM    342  C   ALA A  44      27.192   0.690   9.381  1.00  0.99           C  
ATOM    343  O   ALA A  44      28.412   0.542   9.297  1.00  0.99           O  
ATOM    344  CB  ALA A  44      26.053  -1.105  10.735  1.00  0.99           C  
ATOM    345  N   GLY A  45      26.482   1.160   8.340  1.00  0.97           N  
ATOM    346  CA  GLY A  45      26.985   1.289   6.974  1.00  0.97           C  
ATOM    347  C   GLY A  45      27.891   2.461   6.695  1.00  0.97           C  
ATOM    348  O   GLY A  45      28.327   2.665   5.569  1.00  0.97           O  
ATOM    349  N   THR A  46      28.200   3.288   7.705  1.00  0.94           N  
ATOM    350  CA  THR A  46      29.104   4.426   7.562  1.00  0.94           C  
ATOM    351  C   THR A  46      30.544   4.080   7.906  1.00  0.94           C  
ATOM    352  O   THR A  46      31.421   4.949   7.923  1.00  0.94           O  
ATOM    353  CB  THR A  46      28.704   5.616   8.429  1.00  0.94           C  
ATOM    354  OG1 THR A  46      28.612   5.250   9.803  1.00  0.94           O  
ATOM    355  CG2 THR A  46      27.320   6.117   8.024  1.00  0.94           C  
ATOM    356  N   PHE A  47      30.845   2.796   8.185  1.00  0.92           N  
ATOM    357  CA  PHE A  47      32.202   2.338   8.413  1.00  0.92           C  
ATOM    358  C   PHE A  47      33.050   2.437   7.148  1.00  0.92           C  
ATOM    359  O   PHE A  47      32.688   1.921   6.093  1.00  0.92           O  
ATOM    360  CB  PHE A  47      32.227   0.908   9.015  1.00  0.92           C  
ATOM    361  CG  PHE A  47      33.623   0.478   9.387  1.00  0.92           C  
ATOM    362  CD1 PHE A  47      34.283   1.016  10.505  1.00  0.92           C  
ATOM    363  CD2 PHE A  47      34.306  -0.436   8.570  1.00  0.92           C  
ATOM    364  CE1 PHE A  47      35.597   0.631  10.808  1.00  0.92           C  
ATOM    365  CE2 PHE A  47      35.618  -0.820   8.868  1.00  0.92           C  
ATOM    366  CZ  PHE A  47      36.262  -0.292   9.991  1.00  0.92           C  
ATOM    367  N   ASP A  48      34.202   3.122   7.256  1.00  0.85           N  
ATOM    368  CA  ASP A  48      35.161   3.249   6.191  1.00  0.85           C  
ATOM    369  C   ASP A  48      36.476   2.690   6.721  1.00  0.85           C  
ATOM    370  O   ASP A  48      37.073   3.234   7.652  1.00  0.85           O  
ATOM    371  CB  ASP A  48      35.258   4.739   5.769  1.00  0.85           C  
ATOM    372  CG  ASP A  48      36.093   4.963   4.516  1.00  0.85           C  
ATOM    373  OD1 ASP A  48      36.821   4.027   4.094  1.00  0.85           O  
ATOM    374  OD2 ASP A  48      36.061   6.123   4.028  1.00  0.85           O  
ATOM    375  N   VAL A  49      36.949   1.574   6.129  1.00  0.79           N  
ATOM    376  CA  VAL A  49      38.183   0.868   6.436  1.00  0.79           C  
ATOM    377  C   VAL A  49      39.429   1.715   6.206  1.00  0.79           C  
ATOM    378  O   VAL A  49      40.432   1.547   6.900  1.00  0.79           O  
ATOM    379  CB  VAL A  49      38.274  -0.492   5.722  1.00  0.79           C  
ATOM    380  CG1 VAL A  49      38.518  -0.342   4.206  1.00  0.79           C  
ATOM    381  CG2 VAL A  49      39.337  -1.385   6.401  1.00  0.79           C  
ATOM    382  N   HIS A  50      39.381   2.683   5.258  1.00  0.71           N  
ATOM    383  CA  HIS A  50      40.493   3.562   4.904  1.00  0.71           C  
ATOM    384  C   HIS A  50      40.974   4.405   6.076  1.00  0.71           C  
ATOM    385  O   HIS A  50      42.169   4.603   6.294  1.00  0.71           O  
ATOM    386  CB  HIS A  50      40.070   4.502   3.746  1.00  0.71           C  
ATOM    387  CG  HIS A  50      41.131   5.453   3.284  1.00  0.71           C  
ATOM    388  ND1 HIS A  50      42.173   4.978   2.516  1.00  0.71           N  
ATOM    389  CD2 HIS A  50      41.304   6.776   3.552  1.00  0.71           C  
ATOM    390  CE1 HIS A  50      42.963   6.015   2.330  1.00  0.71           C  
ATOM    391  NE2 HIS A  50      42.484   7.129   2.934  1.00  0.71           N  
ATOM    392  N   THR A  51      40.016   4.917   6.868  1.00  0.72           N  
ATOM    393  CA  THR A  51      40.269   5.772   8.023  1.00  0.72           C  
ATOM    394  C   THR A  51      39.925   5.088   9.343  1.00  0.72           C  
ATOM    395  O   THR A  51      40.321   5.535  10.415  1.00  0.72           O  
ATOM    396  CB  THR A  51      39.497   7.084   7.843  1.00  0.72           C  
ATOM    397  OG1 THR A  51      39.654   8.025   8.897  1.00  0.72           O  
ATOM    398  CG2 THR A  51      37.996   6.829   7.687  1.00  0.72           C  
ATOM    399  N   LYS A  52      39.201   3.947   9.311  1.00  0.75           N  
ATOM    400  CA  LYS A  52      38.708   3.237  10.486  1.00  0.75           C  
ATOM    401  C   LYS A  52      37.699   4.026  11.332  1.00  0.75           C  
ATOM    402  O   LYS A  52      37.637   3.908  12.558  1.00  0.75           O  
ATOM    403  CB  LYS A  52      39.840   2.585  11.324  1.00  0.75           C  
ATOM    404  CG  LYS A  52      40.309   1.240  10.753  1.00  0.75           C  
ATOM    405  CD  LYS A  52      41.218   0.501  11.744  1.00  0.75           C  
ATOM    406  CE  LYS A  52      41.323  -0.989  11.435  1.00  0.75           C  
ATOM    407  NZ  LYS A  52      42.140  -1.644  12.476  1.00  0.75           N  
ATOM    408  N   THR A  53      36.811   4.800  10.665  1.00  0.86           N  
ATOM    409  CA  THR A  53      35.837   5.678  11.318  1.00  0.86           C  
ATOM    410  C   THR A  53      34.453   5.383  10.813  1.00  0.86           C  
ATOM    411  O   THR A  53      34.270   4.765   9.764  1.00  0.86           O  
ATOM    412  CB  THR A  53      36.051   7.206  11.234  1.00  0.86           C  
ATOM    413  OG1 THR A  53      35.894   7.774   9.936  1.00  0.86           O  
ATOM    414  CG2 THR A  53      37.474   7.576  11.629  1.00  0.86           C  
ATOM    415  N   GLY A  54      33.424   5.850  11.553  1.00  0.94           N  
ATOM    416  CA  GLY A  54      32.037   5.463  11.337  1.00  0.94           C  
ATOM    417  C   GLY A  54      31.738   4.096  11.875  1.00  0.94           C  
ATOM    418  O   GLY A  54      32.514   3.516  12.635  1.00  0.94           O  
ATOM    419  N   GLY A  55      30.573   3.552  11.497  1.00  0.98           N  
ATOM    420  CA  GLY A  55      30.154   2.235  11.936  1.00  0.98           C  
ATOM    421  C   GLY A  55      29.232   2.290  13.116  1.00  0.98           C  
ATOM    422  O   GLY A  55      28.854   3.365  13.584  1.00  0.98           O  
ATOM    423  N   PRO A  56      28.833   1.130  13.617  1.00  0.98           N  
ATOM    424  CA  PRO A  56      27.704   1.012  14.526  1.00  0.98           C  
ATOM    425  C   PRO A  56      28.040   1.484  15.944  1.00  0.98           C  
ATOM    426  O   PRO A  56      28.150   0.652  16.842  1.00  0.98           O  
ATOM    427  CB  PRO A  56      27.408  -0.506  14.498  1.00  0.98           C  
ATOM    428  CG  PRO A  56      28.768  -1.137  14.207  1.00  0.98           C  
ATOM    429  CD  PRO A  56      29.333  -0.173  13.175  1.00  0.98           C  
ATOM    430  N   PHE A  57      28.178   2.803  16.198  1.00  0.94           N  
ATOM    431  CA  PHE A  57      28.663   3.307  17.474  1.00  0.94           C  
ATOM    432  C   PHE A  57      27.783   4.418  18.025  1.00  0.94           C  
ATOM    433  O   PHE A  57      28.249   5.354  18.672  1.00  0.94           O  
ATOM    434  CB  PHE A  57      30.138   3.767  17.402  1.00  0.94           C  
ATOM    435  CG  PHE A  57      31.013   2.601  17.023  1.00  0.94           C  
ATOM    436  CD1 PHE A  57      31.248   1.566  17.943  1.00  0.94           C  
ATOM    437  CD2 PHE A  57      31.537   2.484  15.727  1.00  0.94           C  
ATOM    438  CE1 PHE A  57      32.008   0.446  17.583  1.00  0.94           C  
ATOM    439  CE2 PHE A  57      32.282   1.357  15.355  1.00  0.94           C  
ATOM    440  CZ  PHE A  57      32.525   0.342  16.287  1.00  0.94           C  
ATOM    441  N   GLY A  58      26.458   4.333  17.780  1.00  0.96           N  
ATOM    442  CA  GLY A  58      25.455   5.123  18.500  1.00  0.96           C  
ATOM    443  C   GLY A  58      25.283   6.549  18.041  1.00  0.96           C  
ATOM    444  O   GLY A  58      24.444   7.280  18.567  1.00  0.96           O  
ATOM    445  N   THR A  59      26.062   6.957  17.027  1.00  0.92           N  
ATOM    446  CA  THR A  59      26.205   8.320  16.530  1.00  0.92           C  
ATOM    447  C   THR A  59      24.991   8.818  15.776  1.00  0.92           C  
ATOM    448  O   THR A  59      24.676  10.004  15.820  1.00  0.92           O  
ATOM    449  CB  THR A  59      27.461   8.508  15.681  1.00  0.92           C  
ATOM    450  OG1 THR A  59      27.509   7.514  14.661  1.00  0.92           O  
ATOM    451  CG2 THR A  59      28.699   8.395  16.617  1.00  0.92           C  
ATOM    452  N   ILE A  60      24.203   7.921  15.152  1.00  0.91           N  
ATOM    453  CA  ILE A  60      23.058   8.264  14.309  1.00  0.91           C  
ATOM    454  C   ILE A  60      21.981   9.117  14.956  1.00  0.91           C  
ATOM    455  O   ILE A  60      21.284   9.882  14.299  1.00  0.91           O  
ATOM    456  CB  ILE A  60      22.424   7.039  13.665  1.00  0.91           C  
ATOM    457  CG1 ILE A  60      21.588   7.443  12.426  1.00  0.91           C  
ATOM    458  CG2 ILE A  60      21.634   6.222  14.713  1.00  0.91           C  
ATOM    459  CD1 ILE A  60      21.230   6.258  11.533  1.00  0.91           C  
ATOM    460  N   ARG A  61      21.828   9.045  16.294  1.00  0.84           N  
ATOM    461  CA  ARG A  61      20.862   9.842  17.024  1.00  0.84           C  
ATOM    462  C   ARG A  61      21.257  11.311  17.117  1.00  0.84           C  
ATOM    463  O   ARG A  61      20.475  12.161  17.539  1.00  0.84           O  
ATOM    464  CB  ARG A  61      20.661   9.268  18.450  1.00  0.84           C  
ATOM    465  CG  ARG A  61      21.869   9.470  19.381  1.00  0.84           C  
ATOM    466  CD  ARG A  61      21.704   8.834  20.760  1.00  0.84           C  
ATOM    467  NE  ARG A  61      22.964   9.100  21.533  1.00  0.84           N  
ATOM    468  CZ  ARG A  61      23.209  10.218  22.233  1.00  0.84           C  
ATOM    469  NH1 ARG A  61      24.360  10.336  22.894  1.00  0.84           N  
ATOM    470  NH2 ARG A  61      22.322  11.206  22.306  1.00  0.84           N  
ATOM    471  N   HIS A  62      22.516  11.639  16.770  1.00  0.82           N  
ATOM    472  CA  HIS A  62      23.013  12.990  16.740  1.00  0.82           C  
ATOM    473  C   HIS A  62      22.367  13.831  15.646  1.00  0.82           C  
ATOM    474  O   HIS A  62      22.201  13.338  14.528  1.00  0.82           O  
ATOM    475  CB  HIS A  62      24.524  13.023  16.529  1.00  0.82           C  
ATOM    476  CG  HIS A  62      25.256  12.497  17.717  1.00  0.82           C  
ATOM    477  ND1 HIS A  62      26.322  13.240  18.144  1.00  0.82           N  
ATOM    478  CD2 HIS A  62      25.092  11.400  18.514  1.00  0.82           C  
ATOM    479  CE1 HIS A  62      26.808  12.597  19.182  1.00  0.82           C  
ATOM    480  NE2 HIS A  62      26.098  11.475  19.450  1.00  0.82           N  
ATOM    481  N   PRO A  63      22.035  15.099  15.890  1.00  0.80           N  
ATOM    482  CA  PRO A  63      21.474  15.996  14.885  1.00  0.80           C  
ATOM    483  C   PRO A  63      22.281  16.128  13.601  1.00  0.80           C  
ATOM    484  O   PRO A  63      21.684  16.173  12.528  1.00  0.80           O  
ATOM    485  CB  PRO A  63      21.340  17.341  15.610  1.00  0.80           C  
ATOM    486  CG  PRO A  63      21.210  17.002  17.099  1.00  0.80           C  
ATOM    487  CD  PRO A  63      21.895  15.644  17.245  1.00  0.80           C  
ATOM    488  N   ASP A  64      23.623  16.189  13.691  1.00  0.78           N  
ATOM    489  CA  ASP A  64      24.537  16.285  12.564  1.00  0.78           C  
ATOM    490  C   ASP A  64      24.433  15.105  11.601  1.00  0.78           C  
ATOM    491  O   ASP A  64      24.396  15.268  10.383  1.00  0.78           O  
ATOM    492  CB  ASP A  64      25.987  16.375  13.105  1.00  0.78           C  
ATOM    493  CG  ASP A  64      26.251  17.692  13.826  1.00  0.78           C  
ATOM    494  OD1 ASP A  64      25.402  18.613  13.746  1.00  0.78           O  
ATOM    495  OD2 ASP A  64      27.319  17.765  14.480  1.00  0.78           O  
ATOM    496  N   GLU A  65      24.355  13.873  12.140  1.00  0.83           N  
ATOM    497  CA  GLU A  65      24.123  12.665  11.368  1.00  0.83           C  
ATOM    498  C   GLU A  65      22.697  12.532  10.864  1.00  0.83           C  
ATOM    499  O   GLU A  65      22.463  12.188   9.706  1.00  0.83           O  
ATOM    500  CB  GLU A  65      24.578  11.419  12.148  1.00  0.83           C  
ATOM    501  CG  GLU A  65      24.678  10.146  11.273  1.00  0.83           C  
ATOM    502  CD  GLU A  65      25.542   9.018  11.849  1.00  0.83           C  
ATOM    503  OE1 GLU A  65      26.236   9.207  12.882  1.00  0.83           O  
ATOM    504  OE2 GLU A  65      25.521   7.922  11.236  1.00  0.83           O  
ATOM    505  N   LEU A  66      21.676  12.869  11.681  1.00  0.85           N  
ATOM    506  CA  LEU A  66      20.282  12.871  11.240  1.00  0.85           C  
ATOM    507  C   LEU A  66      19.999  13.834  10.094  1.00  0.85           C  
ATOM    508  O   LEU A  66      19.071  13.632   9.314  1.00  0.85           O  
ATOM    509  CB  LEU A  66      19.291  13.202  12.380  1.00  0.85           C  
ATOM    510  CG  LEU A  66      18.937  12.030  13.315  1.00  0.85           C  
ATOM    511  CD1 LEU A  66      17.968  12.517  14.403  1.00  0.85           C  
ATOM    512  CD2 LEU A  66      18.328  10.827  12.575  1.00  0.85           C  
ATOM    513  N   ALA A  67      20.818  14.891   9.963  1.00  0.82           N  
ATOM    514  CA  ALA A  67      20.743  15.855   8.895  1.00  0.82           C  
ATOM    515  C   ALA A  67      21.252  15.339   7.549  1.00  0.82           C  
ATOM    516  O   ALA A  67      20.984  15.952   6.516  1.00  0.82           O  
ATOM    517  CB  ALA A  67      21.546  17.103   9.311  1.00  0.82           C  
ATOM    518  N   HIS A  68      21.987  14.202   7.509  1.00  0.82           N  
ATOM    519  CA  HIS A  68      22.444  13.602   6.262  1.00  0.82           C  
ATOM    520  C   HIS A  68      21.288  13.196   5.358  1.00  0.82           C  
ATOM    521  O   HIS A  68      20.308  12.605   5.801  1.00  0.82           O  
ATOM    522  CB  HIS A  68      23.329  12.356   6.490  1.00  0.82           C  
ATOM    523  CG  HIS A  68      24.588  12.642   7.243  1.00  0.82           C  
ATOM    524  ND1 HIS A  68      25.432  11.598   7.564  1.00  0.82           N  
ATOM    525  CD2 HIS A  68      25.065  13.810   7.749  1.00  0.82           C  
ATOM    526  CE1 HIS A  68      26.405  12.147   8.272  1.00  0.82           C  
ATOM    527  NE2 HIS A  68      26.226  13.482   8.410  1.00  0.82           N  
ATOM    528  N   GLY A  69      21.376  13.467   4.039  1.00  0.82           N  
ATOM    529  CA  GLY A  69      20.252  13.336   3.115  1.00  0.82           C  
ATOM    530  C   GLY A  69      19.720  11.932   2.982  1.00  0.82           C  
ATOM    531  O   GLY A  69      18.530  11.713   2.756  1.00  0.82           O  
ATOM    532  N   ALA A  70      20.600  10.938   3.191  1.00  0.88           N  
ATOM    533  CA  ALA A  70      20.279   9.529   3.253  1.00  0.88           C  
ATOM    534  C   ALA A  70      19.446   9.126   4.480  1.00  0.88           C  
ATOM    535  O   ALA A  70      18.687   8.157   4.421  1.00  0.88           O  
ATOM    536  CB  ALA A  70      21.584   8.707   3.199  1.00  0.88           C  
ATOM    537  N   ASN A  71      19.518   9.889   5.598  1.00  0.87           N  
ATOM    538  CA  ASN A  71      18.931   9.559   6.893  1.00  0.87           C  
ATOM    539  C   ASN A  71      17.544  10.180   7.041  1.00  0.87           C  
ATOM    540  O   ASN A  71      16.914  10.097   8.095  1.00  0.87           O  
ATOM    541  CB  ASN A  71      19.835  10.028   8.079  1.00  0.87           C  
ATOM    542  CG  ASN A  71      21.111   9.185   8.143  1.00  0.87           C  
ATOM    543  OD1 ASN A  71      21.279   8.211   7.399  1.00  0.87           O  
ATOM    544  ND2 ASN A  71      22.049   9.514   9.051  1.00  0.87           N  
ATOM    545  N   ASN A  72      16.994  10.780   5.958  1.00  0.86           N  
ATOM    546  CA  ASN A  72      15.625  11.280   5.899  1.00  0.86           C  
ATOM    547  C   ASN A  72      14.574  10.312   6.456  1.00  0.86           C  
ATOM    548  O   ASN A  72      14.441   9.171   6.009  1.00  0.86           O  
ATOM    549  CB  ASN A  72      15.226  11.708   4.459  1.00  0.86           C  
ATOM    550  CG  ASN A  72      15.474  13.201   4.273  1.00  0.86           C  
ATOM    551  OD1 ASN A  72      14.701  14.009   4.791  1.00  0.86           O  
ATOM    552  ND2 ASN A  72      16.534  13.597   3.542  1.00  0.86           N  
ATOM    553  N   GLY A  73      13.816  10.752   7.482  1.00  0.90           N  
ATOM    554  CA  GLY A  73      12.797   9.942   8.144  1.00  0.90           C  
ATOM    555  C   GLY A  73      13.309   8.959   9.171  1.00  0.90           C  
ATOM    556  O   GLY A  73      12.537   8.145   9.684  1.00  0.90           O  
ATOM    557  N   LEU A  74      14.604   8.989   9.543  1.00  0.94           N  
ATOM    558  CA  LEU A  74      15.115   8.163  10.629  1.00  0.94           C  
ATOM    559  C   LEU A  74      14.968   8.818  11.998  1.00  0.94           C  
ATOM    560  O   LEU A  74      15.133   8.154  13.021  1.00  0.94           O  
ATOM    561  CB  LEU A  74      16.587   7.739  10.429  1.00  0.94           C  
ATOM    562  CG  LEU A  74      16.811   6.671   9.344  1.00  0.94           C  
ATOM    563  CD1 LEU A  74      18.296   6.330   9.316  1.00  0.94           C  
ATOM    564  CD2 LEU A  74      16.036   5.370   9.597  1.00  0.94           C  
ATOM    565  N   ASP A  75      14.572  10.103  12.081  1.00  0.91           N  
ATOM    566  CA  ASP A  75      14.272  10.800  13.320  1.00  0.91           C  
ATOM    567  C   ASP A  75      13.105  10.152  14.080  1.00  0.91           C  
ATOM    568  O   ASP A  75      13.089  10.070  15.311  1.00  0.91           O  
ATOM    569  CB  ASP A  75      13.991  12.298  13.015  1.00  0.91           C  
ATOM    570  CG  ASP A  75      12.670  12.405  12.276  1.00  0.91           C  
ATOM    571  OD1 ASP A  75      12.652  12.058  11.069  1.00  0.91           O  
ATOM    572  OD2 ASP A  75      11.644  12.635  12.988  1.00  0.91           O  
ATOM    573  N   ILE A  76      12.085   9.672  13.326  1.00  0.89           N  
ATOM    574  CA  ILE A  76      10.945   8.943  13.848  1.00  0.89           C  
ATOM    575  C   ILE A  76      11.391   7.637  14.487  1.00  0.89           C  
ATOM    576  O   ILE A  76      10.915   7.283  15.562  1.00  0.89           O  
ATOM    577  CB  ILE A  76       9.717   8.825  12.899  1.00  0.89           C  
ATOM    578  CG1 ILE A  76       9.347   7.391  12.447  1.00  0.89           C  
ATOM    579  CG2 ILE A  76       9.888   9.751  11.678  1.00  0.89           C  
ATOM    580  CD1 ILE A  76       7.967   7.216  11.784  1.00  0.89           C  
ATOM    581  N   ALA A  77      12.357   6.915  13.875  1.00  0.97           N  
ATOM    582  CA  ALA A  77      12.902   5.674  14.396  1.00  0.97           C  
ATOM    583  C   ALA A  77      13.614   5.847  15.729  1.00  0.97           C  
ATOM    584  O   ALA A  77      13.413   5.076  16.667  1.00  0.97           O  
ATOM    585  CB  ALA A  77      13.869   5.043  13.375  1.00  0.97           C  
ATOM    586  N   ILE A  78      14.417   6.921  15.849  1.00  0.92           N  
ATOM    587  CA  ILE A  78      15.050   7.358  17.087  1.00  0.92           C  
ATOM    588  C   ILE A  78      14.021   7.674  18.168  1.00  0.92           C  
ATOM    589  O   ILE A  78      14.053   7.155  19.282  1.00  0.92           O  
ATOM    590  CB  ILE A  78      15.876   8.614  16.795  1.00  0.92           C  
ATOM    591  CG1 ILE A  78      17.009   8.338  15.778  1.00  0.92           C  
ATOM    592  CG2 ILE A  78      16.418   9.267  18.085  1.00  0.92           C  
ATOM    593  CD1 ILE A  78      18.044   7.321  16.247  1.00  0.92           C  
ATOM    594  N   ARG A  79      13.022   8.503  17.821  1.00  0.83           N  
ATOM    595  CA  ARG A  79      11.964   8.944  18.709  1.00  0.83           C  
ATOM    596  C   ARG A  79      11.042   7.828  19.202  1.00  0.83           C  
ATOM    597  O   ARG A  79      10.607   7.823  20.353  1.00  0.83           O  
ATOM    598  CB  ARG A  79      11.173  10.058  17.991  1.00  0.83           C  
ATOM    599  CG  ARG A  79      10.075  10.727  18.832  1.00  0.83           C  
ATOM    600  CD  ARG A  79       9.515  12.025  18.228  1.00  0.83           C  
ATOM    601  NE  ARG A  79       8.883  11.710  16.894  1.00  0.83           N  
ATOM    602  CZ  ARG A  79       9.374  12.002  15.677  1.00  0.83           C  
ATOM    603  NH1 ARG A  79      10.559  12.563  15.458  1.00  0.83           N  
ATOM    604  NH2 ARG A  79       8.671  11.673  14.593  1.00  0.83           N  
ATOM    605  N   LEU A  80      10.732   6.848  18.332  1.00  0.92           N  
ATOM    606  CA  LEU A  80      10.007   5.627  18.648  1.00  0.92           C  
ATOM    607  C   LEU A  80      10.686   4.752  19.688  1.00  0.92           C  
ATOM    608  O   LEU A  80      10.032   4.195  20.572  1.00  0.92           O  
ATOM    609  CB  LEU A  80       9.878   4.748  17.376  1.00  0.92           C  
ATOM    610  CG  LEU A  80       8.628   4.964  16.505  1.00  0.92           C  
ATOM    611  CD1 LEU A  80       8.741   4.103  15.237  1.00  0.92           C  
ATOM    612  CD2 LEU A  80       7.343   4.591  17.259  1.00  0.92           C  
ATOM    613  N   LEU A  81      12.014   4.574  19.584  1.00  0.94           N  
ATOM    614  CA  LEU A  81      12.718   3.641  20.441  1.00  0.94           C  
ATOM    615  C   LEU A  81      13.224   4.255  21.737  1.00  0.94           C  
ATOM    616  O   LEU A  81      13.527   3.530  22.689  1.00  0.94           O  
ATOM    617  CB  LEU A  81      13.946   3.043  19.735  1.00  0.94           C  
ATOM    618  CG  LEU A  81      13.668   2.184  18.497  1.00  0.94           C  
ATOM    619  CD1 LEU A  81      15.014   1.800  17.867  1.00  0.94           C  
ATOM    620  CD2 LEU A  81      12.848   0.933  18.842  1.00  0.94           C  
ATOM    621  N   GLU A  82      13.285   5.598  21.834  1.00  0.87           N  
ATOM    622  CA  GLU A  82      13.745   6.291  23.036  1.00  0.87           C  
ATOM    623  C   GLU A  82      13.010   5.929  24.344  1.00  0.87           C  
ATOM    624  O   GLU A  82      13.696   5.642  25.327  1.00  0.87           O  
ATOM    625  CB  GLU A  82      13.830   7.834  22.847  1.00  0.87           C  
ATOM    626  CG  GLU A  82      14.737   8.533  23.898  1.00  0.87           C  
ATOM    627  CD  GLU A  82      16.214   8.166  23.742  1.00  0.87           C  
ATOM    628  OE1 GLU A  82      16.614   7.645  22.670  1.00  0.87           O  
ATOM    629  OE2 GLU A  82      16.995   8.402  24.696  1.00  0.87           O  
ATOM    630  N   PRO A  83      11.672   5.803  24.443  1.00  0.90           N  
ATOM    631  CA  PRO A  83      10.979   5.332  25.650  1.00  0.90           C  
ATOM    632  C   PRO A  83      11.433   3.977  26.176  1.00  0.90           C  
ATOM    633  O   PRO A  83      11.217   3.676  27.355  1.00  0.90           O  
ATOM    634  CB  PRO A  83       9.510   5.252  25.192  1.00  0.90           C  
ATOM    635  CG  PRO A  83       9.379   6.347  24.141  1.00  0.90           C  
ATOM    636  CD  PRO A  83      10.711   6.217  23.413  1.00  0.90           C  
ATOM    637  N   ILE A  84      11.987   3.100  25.321  1.00  0.90           N  
ATOM    638  CA  ILE A  84      12.456   1.759  25.661  1.00  0.90           C  
ATOM    639  C   ILE A  84      13.882   1.906  26.085  1.00  0.90           C  
ATOM    640  O   ILE A  84      14.313   1.371  27.101  1.00  0.90           O  
ATOM    641  CB  ILE A  84      12.336   0.754  24.509  1.00  0.90           C  
ATOM    642  CG1 ILE A  84      10.850   0.442  24.213  1.00  0.90           C  
ATOM    643  CG2 ILE A  84      13.071  -0.585  24.822  1.00  0.90           C  
ATOM    644  CD1 ILE A  84       9.946   1.616  23.798  1.00  0.90           C  
ATOM    645  N   LYS A  85      14.647   2.714  25.340  1.00  0.90           N  
ATOM    646  CA  LYS A  85      16.029   2.991  25.636  1.00  0.90           C  
ATOM    647  C   LYS A  85      16.253   3.622  27.007  1.00  0.90           C  
ATOM    648  O   LYS A  85      17.191   3.264  27.724  1.00  0.90           O  
ATOM    649  CB  LYS A  85      16.645   3.906  24.566  1.00  0.90           C  
ATOM    650  CG  LYS A  85      18.138   4.179  24.798  1.00  0.90           C  
ATOM    651  CD  LYS A  85      18.980   2.897  24.908  1.00  0.90           C  
ATOM    652  CE  LYS A  85      20.459   3.108  25.206  1.00  0.90           C  
ATOM    653  NZ  LYS A  85      20.603   3.582  26.595  1.00  0.90           N  
ATOM    654  N   GLU A  86      15.361   4.537  27.420  1.00  0.86           N  
ATOM    655  CA  GLU A  86      15.334   5.146  28.738  1.00  0.86           C  
ATOM    656  C   GLU A  86      15.195   4.156  29.897  1.00  0.86           C  
ATOM    657  O   GLU A  86      15.699   4.385  30.995  1.00  0.86           O  
ATOM    658  CB  GLU A  86      14.236   6.224  28.810  1.00  0.86           C  
ATOM    659  CG  GLU A  86      14.614   7.522  28.060  1.00  0.86           C  
ATOM    660  CD  GLU A  86      13.699   8.668  28.482  1.00  0.86           C  
ATOM    661  OE1 GLU A  86      12.466   8.563  28.244  1.00  0.86           O  
ATOM    662  OE2 GLU A  86      14.223   9.642  29.084  1.00  0.86           O  
ATOM    663  N   GLN A  87      14.558   2.986  29.671  1.00  0.83           N  
ATOM    664  CA  GLN A  87      14.435   1.916  30.657  1.00  0.83           C  
ATOM    665  C   GLN A  87      15.747   1.139  30.831  1.00  0.83           C  
ATOM    666  O   GLN A  87      15.932   0.392  31.794  1.00  0.83           O  
ATOM    667  CB  GLN A  87      13.285   0.930  30.278  1.00  0.83           C  
ATOM    668  CG  GLN A  87      11.902   1.614  30.106  1.00  0.83           C  
ATOM    669  CD  GLN A  87      10.805   0.731  29.483  1.00  0.83           C  
ATOM    670  OE1 GLN A  87      10.496  -0.412  29.846  1.00  0.83           O  
ATOM    671  NE2 GLN A  87      10.128   1.324  28.469  1.00  0.83           N  
ATOM    672  N   PHE A  88      16.709   1.328  29.901  1.00  0.90           N  
ATOM    673  CA  PHE A  88      17.991   0.653  29.861  1.00  0.90           C  
ATOM    674  C   PHE A  88      19.134   1.674  29.727  1.00  0.90           C  
ATOM    675  O   PHE A  88      19.738   1.791  28.649  1.00  0.90           O  
ATOM    676  CB  PHE A  88      18.049  -0.355  28.679  1.00  0.90           C  
ATOM    677  CG  PHE A  88      16.953  -1.378  28.803  1.00  0.90           C  
ATOM    678  CD1 PHE A  88      17.053  -2.435  29.718  1.00  0.90           C  
ATOM    679  CD2 PHE A  88      15.793  -1.269  28.023  1.00  0.90           C  
ATOM    680  CE1 PHE A  88      16.010  -3.358  29.856  1.00  0.90           C  
ATOM    681  CE2 PHE A  88      14.734  -2.170  28.177  1.00  0.90           C  
ATOM    682  CZ  PHE A  88      14.847  -3.225  29.088  1.00  0.90           C  
ATOM    683  N   PRO A  89      19.507   2.432  30.775  1.00  0.88           N  
ATOM    684  CA  PRO A  89      20.616   3.386  30.725  1.00  0.88           C  
ATOM    685  C   PRO A  89      21.959   2.685  30.762  1.00  0.88           C  
ATOM    686  O   PRO A  89      22.949   3.303  30.388  1.00  0.88           O  
ATOM    687  CB  PRO A  89      20.413   4.267  31.969  1.00  0.88           C  
ATOM    688  CG  PRO A  89      19.693   3.338  32.943  1.00  0.88           C  
ATOM    689  CD  PRO A  89      18.741   2.587  32.017  1.00  0.88           C  
ATOM    690  N   ILE A  90      22.013   1.412  31.215  1.00  0.89           N  
ATOM    691  CA  ILE A  90      23.200   0.561  31.172  1.00  0.89           C  
ATOM    692  C   ILE A  90      23.642   0.313  29.744  1.00  0.89           C  
ATOM    693  O   ILE A  90      24.822   0.409  29.407  1.00  0.89           O  
ATOM    694  CB  ILE A  90      22.951  -0.776  31.897  1.00  0.89           C  
ATOM    695  CG1 ILE A  90      22.935  -0.535  33.426  1.00  0.89           C  
ATOM    696  CG2 ILE A  90      23.990  -1.856  31.512  1.00  0.89           C  
ATOM    697  CD1 ILE A  90      22.758  -1.793  34.290  1.00  0.89           C  
ATOM    698  N   LEU A  91      22.685  -0.008  28.854  1.00  0.94           N  
ATOM    699  CA  LEU A  91      22.992  -0.347  27.486  1.00  0.94           C  
ATOM    700  C   LEU A  91      23.410   0.874  26.693  1.00  0.94           C  
ATOM    701  O   LEU A  91      22.881   1.975  26.871  1.00  0.94           O  
ATOM    702  CB  LEU A  91      21.817  -1.063  26.786  1.00  0.94           C  
ATOM    703  CG  LEU A  91      21.345  -2.337  27.507  1.00  0.94           C  
ATOM    704  CD1 LEU A  91      20.107  -2.916  26.813  1.00  0.94           C  
ATOM    705  CD2 LEU A  91      22.461  -3.382  27.576  1.00  0.94           C  
ATOM    706  N   SER A  92      24.375   0.702  25.778  1.00  0.96           N  
ATOM    707  CA  SER A  92      24.835   1.759  24.896  1.00  0.96           C  
ATOM    708  C   SER A  92      23.835   1.948  23.770  1.00  0.96           C  
ATOM    709  O   SER A  92      23.018   1.067  23.488  1.00  0.96           O  
ATOM    710  CB  SER A  92      26.275   1.510  24.362  1.00  0.96           C  
ATOM    711  OG  SER A  92      26.365   0.313  23.588  1.00  0.96           O  
ATOM    712  N   TYR A  93      23.808   3.119  23.111  1.00  0.95           N  
ATOM    713  CA  TYR A  93      22.984   3.338  21.927  1.00  0.95           C  
ATOM    714  C   TYR A  93      23.446   2.487  20.753  1.00  0.95           C  
ATOM    715  O   TYR A  93      22.649   2.001  19.948  1.00  0.95           O  
ATOM    716  CB  TYR A  93      22.949   4.822  21.503  1.00  0.95           C  
ATOM    717  CG  TYR A  93      22.018   5.601  22.388  1.00  0.95           C  
ATOM    718  CD1 TYR A  93      22.479   6.210  23.561  1.00  0.95           C  
ATOM    719  CD2 TYR A  93      20.666   5.747  22.039  1.00  0.95           C  
ATOM    720  CE1 TYR A  93      21.615   6.961  24.361  1.00  0.95           C  
ATOM    721  CE2 TYR A  93      19.808   6.556  22.804  1.00  0.95           C  
ATOM    722  CZ  TYR A  93      20.285   7.142  23.989  1.00  0.95           C  
ATOM    723  OH  TYR A  93      19.524   7.907  24.892  1.00  0.95           O  
ATOM    724  N   ALA A  94      24.765   2.278  20.651  1.00  0.98           N  
ATOM    725  CA  ALA A  94      25.404   1.417  19.692  1.00  0.98           C  
ATOM    726  C   ALA A  94      24.954  -0.038  19.709  1.00  0.98           C  
ATOM    727  O   ALA A  94      24.575  -0.589  18.670  1.00  0.98           O  
ATOM    728  CB  ALA A  94      26.903   1.451  20.011  1.00  0.98           C  
ATOM    729  N   ASP A  95      24.940  -0.688  20.889  1.00  0.96           N  
ATOM    730  CA  ASP A  95      24.381  -2.015  21.069  1.00  0.96           C  
ATOM    731  C   ASP A  95      22.870  -2.037  20.889  1.00  0.96           C  
ATOM    732  O   ASP A  95      22.328  -2.913  20.215  1.00  0.96           O  
ATOM    733  CB  ASP A  95      24.783  -2.594  22.450  1.00  0.96           C  
ATOM    734  CG  ASP A  95      26.146  -3.249  22.421  1.00  0.96           C  
ATOM    735  OD1 ASP A  95      26.756  -3.398  21.332  1.00  0.96           O  
ATOM    736  OD2 ASP A  95      26.602  -3.662  23.510  1.00  0.96           O  
ATOM    737  N   PHE A  96      22.150  -1.044  21.444  1.00  0.97           N  
ATOM    738  CA  PHE A  96      20.701  -0.972  21.385  1.00  0.97           C  
ATOM    739  C   PHE A  96      20.122  -0.914  19.971  1.00  0.97           C  
ATOM    740  O   PHE A  96      19.207  -1.665  19.630  1.00  0.97           O  
ATOM    741  CB  PHE A  96      20.263   0.283  22.178  1.00  0.97           C  
ATOM    742  CG  PHE A  96      18.777   0.465  22.244  1.00  0.97           C  
ATOM    743  CD1 PHE A  96      17.974  -0.407  22.985  1.00  0.97           C  
ATOM    744  CD2 PHE A  96      18.180   1.539  21.575  1.00  0.97           C  
ATOM    745  CE1 PHE A  96      16.586  -0.221  23.038  1.00  0.97           C  
ATOM    746  CE2 PHE A  96      16.798   1.728  21.631  1.00  0.97           C  
ATOM    747  CZ  PHE A  96      15.991   0.841  22.351  1.00  0.97           C  
ATOM    748  N   TYR A  97      20.660  -0.040  19.098  1.00  0.97           N  
ATOM    749  CA  TYR A  97      20.204   0.078  17.721  1.00  0.97           C  
ATOM    750  C   TYR A  97      20.500  -1.151  16.874  1.00  0.97           C  
ATOM    751  O   TYR A  97      19.699  -1.560  16.034  1.00  0.97           O  
ATOM    752  CB  TYR A  97      20.750   1.365  17.050  1.00  0.97           C  
ATOM    753  CG  TYR A  97      20.174   2.637  17.630  1.00  0.97           C  
ATOM    754  CD1 TYR A  97      18.907   2.711  18.242  1.00  0.97           C  
ATOM    755  CD2 TYR A  97      20.927   3.817  17.519  1.00  0.97           C  
ATOM    756  CE1 TYR A  97      18.436   3.917  18.773  1.00  0.97           C  
ATOM    757  CE2 TYR A  97      20.451   5.032  18.037  1.00  0.97           C  
ATOM    758  CZ  TYR A  97      19.210   5.069  18.685  1.00  0.97           C  
ATOM    759  OH  TYR A  97      18.706   6.233  19.292  1.00  0.97           O  
ATOM    760  N   GLN A  98      21.661  -1.794  17.086  1.00  0.93           N  
ATOM    761  CA  GLN A  98      21.967  -3.071  16.472  1.00  0.93           C  
ATOM    762  C   GLN A  98      21.085  -4.218  16.965  1.00  0.93           C  
ATOM    763  O   GLN A  98      20.616  -5.036  16.176  1.00  0.93           O  
ATOM    764  CB  GLN A  98      23.472  -3.385  16.615  1.00  0.93           C  
ATOM    765  CG  GLN A  98      24.386  -2.380  15.868  1.00  0.93           C  
ATOM    766  CD  GLN A  98      23.994  -2.244  14.397  1.00  0.93           C  
ATOM    767  OE1 GLN A  98      23.886  -3.236  13.675  1.00  0.93           O  
ATOM    768  NE2 GLN A  98      23.773  -0.994  13.928  1.00  0.93           N  
ATOM    769  N   LEU A  99      20.780  -4.280  18.276  1.00  0.97           N  
ATOM    770  CA  LEU A  99      19.823  -5.230  18.827  1.00  0.97           C  
ATOM    771  C   LEU A  99      18.412  -5.081  18.241  1.00  0.97           C  
ATOM    772  O   LEU A  99      17.764  -6.063  17.875  1.00  0.97           O  
ATOM    773  CB  LEU A  99      19.796  -5.112  20.369  1.00  0.97           C  
ATOM    774  CG  LEU A  99      18.916  -6.145  21.099  1.00  0.97           C  
ATOM    775  CD1 LEU A  99      19.308  -7.593  20.772  1.00  0.97           C  
ATOM    776  CD2 LEU A  99      18.970  -5.899  22.612  1.00  0.97           C  
ATOM    777  N   ALA A 100      17.932  -3.831  18.067  1.00  0.99           N  
ATOM    778  CA  ALA A 100      16.697  -3.502  17.375  1.00  0.99           C  
ATOM    779  C   ALA A 100      16.650  -3.959  15.922  1.00  0.99           C  
ATOM    780  O   ALA A 100      15.628  -4.463  15.452  1.00  0.99           O  
ATOM    781  CB  ALA A 100      16.454  -1.982  17.453  1.00  0.99           C  
ATOM    782  N   GLY A 101      17.768  -3.838  15.179  1.00  0.98           N  
ATOM    783  CA  GLY A 101      17.872  -4.354  13.816  1.00  0.98           C  
ATOM    784  C   GLY A 101      17.833  -5.861  13.700  1.00  0.98           C  
ATOM    785  O   GLY A 101      17.224  -6.401  12.777  1.00  0.98           O  
ATOM    786  N   VAL A 102      18.454  -6.588  14.650  1.00  0.95           N  
ATOM    787  CA  VAL A 102      18.352  -8.045  14.763  1.00  0.95           C  
ATOM    788  C   VAL A 102      16.932  -8.499  15.082  1.00  0.95           C  
ATOM    789  O   VAL A 102      16.389  -9.397  14.435  1.00  0.95           O  
ATOM    790  CB  VAL A 102      19.344  -8.592  15.793  1.00  0.95           C  
ATOM    791  CG1 VAL A 102      19.131 -10.095  16.077  1.00  0.95           C  
ATOM    792  CG2 VAL A 102      20.771  -8.359  15.261  1.00  0.95           C  
ATOM    793  N   VAL A 103      16.259  -7.843  16.053  1.00  0.95           N  
ATOM    794  CA  VAL A 103      14.859  -8.095  16.383  1.00  0.95           C  
ATOM    795  C   VAL A 103      13.922  -7.818  15.213  1.00  0.95           C  
ATOM    796  O   VAL A 103      13.008  -8.592  14.931  1.00  0.95           O  
ATOM    797  CB  VAL A 103      14.428  -7.309  17.617  1.00  0.95           C  
ATOM    798  CG1 VAL A 103      12.909  -7.387  17.846  1.00  0.95           C  
ATOM    799  CG2 VAL A 103      15.139  -7.896  18.851  1.00  0.95           C  
ATOM    800  N   ALA A 104      14.148  -6.726  14.460  1.00  0.98           N  
ATOM    801  CA  ALA A 104      13.357  -6.373  13.299  1.00  0.98           C  
ATOM    802  C   ALA A 104      13.319  -7.443  12.210  1.00  0.98           C  
ATOM    803  O   ALA A 104      12.269  -7.692  11.621  1.00  0.98           O  
ATOM    804  CB  ALA A 104      13.889  -5.059  12.700  1.00  0.98           C  
ATOM    805  N   VAL A 105      14.461  -8.107  11.940  1.00  0.93           N  
ATOM    806  CA  VAL A 105      14.539  -9.302  11.106  1.00  0.93           C  
ATOM    807  C   VAL A 105      13.802 -10.509  11.710  1.00  0.93           C  
ATOM    808  O   VAL A 105      13.015 -11.167  11.030  1.00  0.93           O  
ATOM    809  CB  VAL A 105      16.003  -9.648  10.819  1.00  0.93           C  
ATOM    810  CG1 VAL A 105      16.152 -10.968  10.040  1.00  0.93           C  
ATOM    811  CG2 VAL A 105      16.653  -8.510  10.006  1.00  0.93           C  
ATOM    812  N   GLU A 106      14.000 -10.813  13.016  1.00  0.87           N  
ATOM    813  CA  GLU A 106      13.403 -11.958  13.714  1.00  0.87           C  
ATOM    814  C   GLU A 106      11.868 -11.904  13.732  1.00  0.87           C  
ATOM    815  O   GLU A 106      11.181 -12.863  13.380  1.00  0.87           O  
ATOM    816  CB  GLU A 106      13.977 -12.017  15.178  1.00  0.87           C  
ATOM    817  CG  GLU A 106      13.655 -13.272  16.061  1.00  0.87           C  
ATOM    818  CD  GLU A 106      13.962 -13.126  17.556  1.00  0.87           C  
ATOM    819  OE1 GLU A 106      13.139 -12.443  18.215  1.00  0.87           O  
ATOM    820  OE2 GLU A 106      14.926 -13.691  18.150  1.00  0.87           O  
ATOM    821  N   VAL A 107      11.287 -10.725  14.060  1.00  0.90           N  
ATOM    822  CA  VAL A 107       9.844 -10.467  14.130  1.00  0.90           C  
ATOM    823  C   VAL A 107       9.129 -10.685  12.802  1.00  0.90           C  
ATOM    824  O   VAL A 107       7.998 -11.170  12.749  1.00  0.90           O  
ATOM    825  CB  VAL A 107       9.526  -9.071  14.682  1.00  0.90           C  
ATOM    826  CG1 VAL A 107       8.014  -8.757  14.635  1.00  0.90           C  
ATOM    827  CG2 VAL A 107       9.981  -9.002  16.153  1.00  0.90           C  
ATOM    828  N   THR A 108       9.780 -10.358  11.671  1.00  0.87           N  
ATOM    829  CA  THR A 108       9.174 -10.445  10.348  1.00  0.87           C  
ATOM    830  C   THR A 108       9.394 -11.805   9.709  1.00  0.87           C  
ATOM    831  O   THR A 108       9.035 -12.024   8.553  1.00  0.87           O  
ATOM    832  CB  THR A 108       9.707  -9.389   9.386  1.00  0.87           C  
ATOM    833  OG1 THR A 108      11.127  -9.414   9.312  1.00  0.87           O  
ATOM    834  CG2 THR A 108       9.313  -7.999   9.900  1.00  0.87           C  
ATOM    835  N   GLY A 109       9.950 -12.775  10.467  1.00  0.89           N  
ATOM    836  CA  GLY A 109      10.113 -14.153  10.014  1.00  0.89           C  
ATOM    837  C   GLY A 109      11.443 -14.445   9.380  1.00  0.89           C  
ATOM    838  O   GLY A 109      11.625 -15.482   8.745  1.00  0.89           O  
ATOM    839  N   GLY A 110      12.414 -13.526   9.516  1.00  0.89           N  
ATOM    840  CA  GLY A 110      13.768 -13.713   9.027  1.00  0.89           C  
ATOM    841  C   GLY A 110      14.614 -14.614   9.906  1.00  0.89           C  
ATOM    842  O   GLY A 110      14.176 -15.067  10.960  1.00  0.89           O  
ATOM    843  N   PRO A 111      15.855 -14.870   9.516  1.00  0.84           N  
ATOM    844  CA  PRO A 111      16.775 -15.708  10.282  1.00  0.84           C  
ATOM    845  C   PRO A 111      17.245 -15.056  11.574  1.00  0.84           C  
ATOM    846  O   PRO A 111      17.372 -13.829  11.645  1.00  0.84           O  
ATOM    847  CB  PRO A 111      17.968 -15.860   9.321  1.00  0.84           C  
ATOM    848  CG  PRO A 111      17.970 -14.545   8.538  1.00  0.84           C  
ATOM    849  CD  PRO A 111      16.480 -14.307   8.314  1.00  0.84           C  
ATOM    850  N   GLU A 112      17.537 -15.848  12.617  1.00  0.81           N  
ATOM    851  CA  GLU A 112      18.125 -15.346  13.836  1.00  0.81           C  
ATOM    852  C   GLU A 112      19.583 -14.917  13.684  1.00  0.81           C  
ATOM    853  O   GLU A 112      20.517 -15.716  13.668  1.00  0.81           O  
ATOM    854  CB  GLU A 112      17.984 -16.378  14.979  1.00  0.81           C  
ATOM    855  CG  GLU A 112      16.513 -16.780  15.270  1.00  0.81           C  
ATOM    856  CD  GLU A 112      15.995 -17.967  14.447  1.00  0.81           C  
ATOM    857  OE1 GLU A 112      16.584 -18.278  13.375  1.00  0.81           O  
ATOM    858  OE2 GLU A 112      14.997 -18.577  14.907  1.00  0.81           O  
ATOM    859  N   ILE A 113      19.827 -13.595  13.585  1.00  0.86           N  
ATOM    860  CA  ILE A 113      21.172 -13.042  13.548  1.00  0.86           C  
ATOM    861  C   ILE A 113      21.824 -13.134  14.935  1.00  0.86           C  
ATOM    862  O   ILE A 113      21.216 -12.676  15.907  1.00  0.86           O  
ATOM    863  CB  ILE A 113      21.196 -11.619  12.994  1.00  0.86           C  
ATOM    864  CG1 ILE A 113      20.694 -11.627  11.532  1.00  0.86           C  
ATOM    865  CG2 ILE A 113      22.620 -11.027  13.095  1.00  0.86           C  
ATOM    866  CD1 ILE A 113      20.477 -10.223  10.961  1.00  0.86           C  
ATOM    867  N   PRO A 114      23.023 -13.699  15.131  1.00  0.88           N  
ATOM    868  CA  PRO A 114      23.696 -13.667  16.426  1.00  0.88           C  
ATOM    869  C   PRO A 114      24.085 -12.266  16.856  1.00  0.88           C  
ATOM    870  O   PRO A 114      24.485 -11.455  16.026  1.00  0.88           O  
ATOM    871  CB  PRO A 114      24.934 -14.555  16.226  1.00  0.88           C  
ATOM    872  CG  PRO A 114      24.499 -15.530  15.132  1.00  0.88           C  
ATOM    873  CD  PRO A 114      23.689 -14.623  14.206  1.00  0.88           C  
ATOM    874  N   PHE A 115      23.965 -11.958  18.157  1.00  0.91           N  
ATOM    875  CA  PHE A 115      24.244 -10.643  18.679  1.00  0.91           C  
ATOM    876  C   PHE A 115      25.283 -10.797  19.773  1.00  0.91           C  
ATOM    877  O   PHE A 115      25.220 -11.709  20.595  1.00  0.91           O  
ATOM    878  CB  PHE A 115      22.944  -9.971  19.202  1.00  0.91           C  
ATOM    879  CG  PHE A 115      23.191  -8.591  19.747  1.00  0.91           C  
ATOM    880  CD1 PHE A 115      23.278  -7.482  18.891  1.00  0.91           C  
ATOM    881  CD2 PHE A 115      23.377  -8.405  21.128  1.00  0.91           C  
ATOM    882  CE1 PHE A 115      23.548  -6.210  19.408  1.00  0.91           C  
ATOM    883  CE2 PHE A 115      23.641  -7.132  21.645  1.00  0.91           C  
ATOM    884  CZ  PHE A 115      23.727  -6.035  20.784  1.00  0.91           C  
ATOM    885  N   HIS A 116      26.262  -9.879  19.794  1.00  0.85           N  
ATOM    886  CA  HIS A 116      27.305  -9.811  20.787  1.00  0.85           C  
ATOM    887  C   HIS A 116      27.296  -8.373  21.286  1.00  0.85           C  
ATOM    888  O   HIS A 116      27.388  -7.471  20.445  1.00  0.85           O  
ATOM    889  CB  HIS A 116      28.682 -10.180  20.191  1.00  0.85           C  
ATOM    890  CG  HIS A 116      28.667 -11.549  19.584  1.00  0.85           C  
ATOM    891  ND1 HIS A 116      28.523 -11.693  18.219  1.00  0.85           N  
ATOM    892  CD2 HIS A 116      28.674 -12.767  20.191  1.00  0.85           C  
ATOM    893  CE1 HIS A 116      28.443 -12.994  18.018  1.00  0.85           C  
ATOM    894  NE2 HIS A 116      28.531 -13.687  19.177  1.00  0.85           N  
ATOM    895  N   PRO A 117      27.134  -8.088  22.578  1.00  0.93           N  
ATOM    896  CA  PRO A 117      27.199  -6.733  23.107  1.00  0.93           C  
ATOM    897  C   PRO A 117      28.644  -6.307  23.320  1.00  0.93           C  
ATOM    898  O   PRO A 117      29.556  -7.128  23.220  1.00  0.93           O  
ATOM    899  CB  PRO A 117      26.457  -6.843  24.450  1.00  0.93           C  
ATOM    900  CG  PRO A 117      26.753  -8.264  24.914  1.00  0.93           C  
ATOM    901  CD  PRO A 117      26.728  -9.050  23.605  1.00  0.93           C  
ATOM    902  N   GLY A 118      28.866  -5.009  23.600  1.00  0.91           N  
ATOM    903  CA  GLY A 118      30.167  -4.453  23.938  1.00  0.91           C  
ATOM    904  C   GLY A 118      30.547  -3.223  23.155  1.00  0.91           C  
ATOM    905  O   GLY A 118      31.635  -2.685  23.345  1.00  0.91           O  
ATOM    906  N   ARG A 119      29.705  -2.749  22.215  1.00  0.86           N  
ATOM    907  CA  ARG A 119      30.017  -1.557  21.446  1.00  0.86           C  
ATOM    908  C   ARG A 119      29.931  -0.288  22.304  1.00  0.86           C  
ATOM    909  O   ARG A 119      28.944  -0.123  23.028  1.00  0.86           O  
ATOM    910  CB  ARG A 119      29.039  -1.334  20.278  1.00  0.86           C  
ATOM    911  CG  ARG A 119      28.985  -2.447  19.218  1.00  0.86           C  
ATOM    912  CD  ARG A 119      27.684  -2.347  18.405  1.00  0.86           C  
ATOM    913  NE  ARG A 119      27.505  -3.574  17.561  1.00  0.86           N  
ATOM    914  CZ  ARG A 119      27.189  -4.781  18.052  1.00  0.86           C  
ATOM    915  NH1 ARG A 119      26.923  -5.016  19.329  1.00  0.86           N  
ATOM    916  NH2 ARG A 119      27.112  -5.823  17.230  1.00  0.86           N  
ATOM    917  N   PRO A 120      30.870   0.650  22.251  1.00  0.90           N  
ATOM    918  CA  PRO A 120      30.762   1.888  22.999  1.00  0.90           C  
ATOM    919  C   PRO A 120      30.227   3.008  22.115  1.00  0.90           C  
ATOM    920  O   PRO A 120      30.482   3.025  20.908  1.00  0.90           O  
ATOM    921  CB  PRO A 120      32.208   2.138  23.454  1.00  0.90           C  
ATOM    922  CG  PRO A 120      33.090   1.536  22.350  1.00  0.90           C  
ATOM    923  CD  PRO A 120      32.215   0.450  21.711  1.00  0.90           C  
ATOM    924  N   ASP A 121      29.467   3.958  22.701  1.00  0.91           N  
ATOM    925  CA  ASP A 121      28.945   5.112  22.002  1.00  0.91           C  
ATOM    926  C   ASP A 121      30.075   6.095  21.744  1.00  0.91           C  
ATOM    927  O   ASP A 121      30.785   6.517  22.657  1.00  0.91           O  
ATOM    928  CB  ASP A 121      27.790   5.783  22.799  1.00  0.91           C  
ATOM    929  CG  ASP A 121      26.546   4.920  22.803  1.00  0.91           C  
ATOM    930  OD1 ASP A 121      26.372   4.081  21.887  1.00  0.91           O  
ATOM    931  OD2 ASP A 121      25.705   5.089  23.723  1.00  0.91           O  
ATOM    932  N   LYS A 122      30.300   6.460  20.469  1.00  0.83           N  
ATOM    933  CA  LYS A 122      31.322   7.422  20.118  1.00  0.83           C  
ATOM    934  C   LYS A 122      30.718   8.799  20.027  1.00  0.83           C  
ATOM    935  O   LYS A 122      29.569   8.988  19.637  1.00  0.83           O  
ATOM    936  CB  LYS A 122      32.121   7.020  18.853  1.00  0.83           C  
ATOM    937  CG  LYS A 122      32.952   5.758  19.144  1.00  0.83           C  
ATOM    938  CD  LYS A 122      33.756   5.210  17.956  1.00  0.83           C  
ATOM    939  CE  LYS A 122      34.495   3.916  18.322  1.00  0.83           C  
ATOM    940  NZ  LYS A 122      35.086   3.289  17.119  1.00  0.83           N  
ATOM    941  N   SER A 123      31.488   9.802  20.474  1.00  0.76           N  
ATOM    942  CA  SER A 123      31.030  11.180  20.552  1.00  0.76           C  
ATOM    943  C   SER A 123      30.690  11.854  19.239  1.00  0.76           C  
ATOM    944  O   SER A 123      29.628  12.461  19.133  1.00  0.76           O  
ATOM    945  CB  SER A 123      32.055  12.069  21.290  1.00  0.76           C  
ATOM    946  OG  SER A 123      32.236  11.588  22.627  1.00  0.76           O  
ATOM    947  N   ASP A 124      31.546  11.738  18.207  1.00  0.77           N  
ATOM    948  CA  ASP A 124      31.398  12.517  16.994  1.00  0.77           C  
ATOM    949  C   ASP A 124      30.861  11.667  15.847  1.00  0.77           C  
ATOM    950  O   ASP A 124      31.324  10.535  15.672  1.00  0.77           O  
ATOM    951  CB  ASP A 124      32.727  13.179  16.543  1.00  0.77           C  
ATOM    952  CG  ASP A 124      33.130  14.291  17.501  1.00  0.77           C  
ATOM    953  OD1 ASP A 124      32.224  14.923  18.099  1.00  0.77           O  
ATOM    954  OD2 ASP A 124      34.358  14.514  17.646  1.00  0.77           O  
ATOM    955  N   PRO A 125      29.903  12.125  15.038  1.00  0.88           N  
ATOM    956  CA  PRO A 125      29.409  11.362  13.895  1.00  0.88           C  
ATOM    957  C   PRO A 125      30.391  11.300  12.722  1.00  0.88           C  
ATOM    958  O   PRO A 125      31.183  12.233  12.572  1.00  0.88           O  
ATOM    959  CB  PRO A 125      28.125  12.104  13.487  1.00  0.88           C  
ATOM    960  CG  PRO A 125      27.742  12.931  14.713  1.00  0.88           C  
ATOM    961  CD  PRO A 125      29.100  13.332  15.265  1.00  0.88           C  
ATOM    962  N   PRO A 126      30.423  10.264  11.879  1.00  0.90           N  
ATOM    963  CA  PRO A 126      31.154  10.298  10.612  1.00  0.90           C  
ATOM    964  C   PRO A 126      30.649  11.363   9.618  1.00  0.90           C  
ATOM    965  O   PRO A 126      29.489  11.777   9.705  1.00  0.90           O  
ATOM    966  CB  PRO A 126      30.928   8.882  10.063  1.00  0.90           C  
ATOM    967  CG  PRO A 126      29.506   8.566  10.509  1.00  0.90           C  
ATOM    968  CD  PRO A 126      29.447   9.170  11.908  1.00  0.90           C  
ATOM    969  N   PRO A 127      31.471  11.828   8.671  1.00  0.86           N  
ATOM    970  CA  PRO A 127      31.032  12.697   7.581  1.00  0.86           C  
ATOM    971  C   PRO A 127      30.020  12.044   6.645  1.00  0.86           C  
ATOM    972  O   PRO A 127      29.964  10.818   6.526  1.00  0.86           O  
ATOM    973  CB  PRO A 127      32.343  13.024   6.845  1.00  0.86           C  
ATOM    974  CG  PRO A 127      33.178  11.760   7.034  1.00  0.86           C  
ATOM    975  CD  PRO A 127      32.850  11.370   8.473  1.00  0.86           C  
ATOM    976  N   GLU A 128      29.210  12.882   5.970  1.00  0.81           N  
ATOM    977  CA  GLU A 128      28.209  12.488   5.000  1.00  0.81           C  
ATOM    978  C   GLU A 128      28.807  11.875   3.735  1.00  0.81           C  
ATOM    979  O   GLU A 128      29.950  12.141   3.365  1.00  0.81           O  
ATOM    980  CB  GLU A 128      27.267  13.679   4.678  1.00  0.81           C  
ATOM    981  CG  GLU A 128      26.002  13.310   3.864  1.00  0.81           C  
ATOM    982  CD  GLU A 128      24.992  14.445   3.715  1.00  0.81           C  
ATOM    983  OE1 GLU A 128      25.332  15.628   3.944  1.00  0.81           O  
ATOM    984  OE2 GLU A 128      23.836  14.095   3.361  1.00  0.81           O  
ATOM    985  N   GLY A 129      28.038  11.002   3.045  1.00  0.87           N  
ATOM    986  CA  GLY A 129      28.366  10.530   1.697  1.00  0.87           C  
ATOM    987  C   GLY A 129      28.897   9.130   1.607  1.00  0.87           C  
ATOM    988  O   GLY A 129      29.270   8.666   0.534  1.00  0.87           O  
ATOM    989  N   ARG A 130      28.924   8.402   2.732  1.00  0.83           N  
ATOM    990  CA  ARG A 130      29.387   7.028   2.751  1.00  0.83           C  
ATOM    991  C   ARG A 130      28.314   6.004   2.421  1.00  0.83           C  
ATOM    992  O   ARG A 130      28.606   4.898   1.976  1.00  0.83           O  
ATOM    993  CB  ARG A 130      29.933   6.710   4.151  1.00  0.83           C  
ATOM    994  CG  ARG A 130      31.168   7.554   4.490  1.00  0.83           C  
ATOM    995  CD  ARG A 130      31.679   7.225   5.878  1.00  0.83           C  
ATOM    996  NE  ARG A 130      32.909   8.028   6.079  1.00  0.83           N  
ATOM    997  CZ  ARG A 130      33.701   7.842   7.136  1.00  0.83           C  
ATOM    998  NH1 ARG A 130      33.401   6.987   8.107  1.00  0.83           N  
ATOM    999  NH2 ARG A 130      34.871   8.463   7.214  1.00  0.83           N  
ATOM   1000  N   LEU A 131      27.026   6.335   2.625  1.00  0.91           N  
ATOM   1001  CA  LEU A 131      25.947   5.409   2.328  1.00  0.91           C  
ATOM   1002  C   LEU A 131      25.641   5.332   0.832  1.00  0.91           C  
ATOM   1003  O   LEU A 131      25.840   6.317   0.118  1.00  0.91           O  
ATOM   1004  CB  LEU A 131      24.667   5.743   3.130  1.00  0.91           C  
ATOM   1005  CG  LEU A 131      24.805   5.504   4.647  1.00  0.91           C  
ATOM   1006  CD1 LEU A 131      23.563   6.009   5.389  1.00  0.91           C  
ATOM   1007  CD2 LEU A 131      25.056   4.030   5.004  1.00  0.91           C  
ATOM   1008  N   PRO A 132      25.189   4.196   0.297  1.00  0.87           N  
ATOM   1009  CA  PRO A 132      25.005   4.016  -1.136  1.00  0.87           C  
ATOM   1010  C   PRO A 132      23.950   4.914  -1.757  1.00  0.87           C  
ATOM   1011  O   PRO A 132      22.977   5.292  -1.103  1.00  0.87           O  
ATOM   1012  CB  PRO A 132      24.652   2.529  -1.302  1.00  0.87           C  
ATOM   1013  CG  PRO A 132      24.131   2.112   0.067  1.00  0.87           C  
ATOM   1014  CD  PRO A 132      24.959   2.954   1.030  1.00  0.87           C  
ATOM   1015  N   ASP A 133      24.145   5.240  -3.044  1.00  0.79           N  
ATOM   1016  CA  ASP A 133      23.283   6.052  -3.851  1.00  0.79           C  
ATOM   1017  C   ASP A 133      22.447   5.061  -4.639  1.00  0.79           C  
ATOM   1018  O   ASP A 133      22.980   4.145  -5.266  1.00  0.79           O  
ATOM   1019  CB  ASP A 133      24.186   6.911  -4.771  1.00  0.79           C  
ATOM   1020  CG  ASP A 133      23.450   8.044  -5.464  1.00  0.79           C  
ATOM   1021  OD1 ASP A 133      22.196   8.002  -5.531  1.00  0.79           O  
ATOM   1022  OD2 ASP A 133      24.174   8.957  -5.947  1.00  0.79           O  
ATOM   1023  N   ALA A 134      21.111   5.202  -4.607  1.00  0.73           N  
ATOM   1024  CA  ALA A 134      20.187   4.301  -5.259  1.00  0.73           C  
ATOM   1025  C   ALA A 134      20.172   4.469  -6.780  1.00  0.73           C  
ATOM   1026  O   ALA A 134      19.601   3.648  -7.498  1.00  0.73           O  
ATOM   1027  CB  ALA A 134      18.771   4.543  -4.698  1.00  0.73           C  
ATOM   1028  N   THR A 135      20.795   5.545  -7.311  1.00  0.65           N  
ATOM   1029  CA  THR A 135      20.815   5.830  -8.745  1.00  0.65           C  
ATOM   1030  C   THR A 135      22.022   5.207  -9.433  1.00  0.65           C  
ATOM   1031  O   THR A 135      22.136   5.203 -10.658  1.00  0.65           O  
ATOM   1032  CB  THR A 135      20.777   7.332  -9.070  1.00  0.65           C  
ATOM   1033  OG1 THR A 135      21.992   8.004  -8.757  1.00  0.65           O  
ATOM   1034  CG2 THR A 135      19.673   8.014  -8.249  1.00  0.65           C  
ATOM   1035  N   LYS A 136      22.946   4.633  -8.639  1.00  0.75           N  
ATOM   1036  CA  LYS A 136      24.188   4.051  -9.097  1.00  0.75           C  
ATOM   1037  C   LYS A 136      24.142   2.530  -9.092  1.00  0.75           C  
ATOM   1038  O   LYS A 136      23.227   1.899  -8.571  1.00  0.75           O  
ATOM   1039  CB  LYS A 136      25.390   4.572  -8.276  1.00  0.75           C  
ATOM   1040  CG  LYS A 136      25.567   6.089  -8.416  1.00  0.75           C  
ATOM   1041  CD  LYS A 136      26.755   6.641  -7.621  1.00  0.75           C  
ATOM   1042  CE  LYS A 136      26.827   8.163  -7.732  1.00  0.75           C  
ATOM   1043  NZ  LYS A 136      27.895   8.680  -6.858  1.00  0.75           N  
ATOM   1044  N   GLY A 137      25.139   1.895  -9.750  1.00  0.82           N  
ATOM   1045  CA  GLY A 137      25.165   0.454  -9.977  1.00  0.82           C  
ATOM   1046  C   GLY A 137      26.387  -0.225  -9.409  1.00  0.82           C  
ATOM   1047  O   GLY A 137      26.989   0.210  -8.430  1.00  0.82           O  
ATOM   1048  N   SER A 138      26.803  -1.330 -10.058  1.00  0.81           N  
ATOM   1049  CA  SER A 138      27.842  -2.269  -9.627  1.00  0.81           C  
ATOM   1050  C   SER A 138      29.165  -1.716  -9.135  1.00  0.81           C  
ATOM   1051  O   SER A 138      29.677  -2.178  -8.111  1.00  0.81           O  
ATOM   1052  CB  SER A 138      28.210  -3.219 -10.789  1.00  0.81           C  
ATOM   1053  OG  SER A 138      27.126  -4.104 -11.067  1.00  0.81           O  
ATOM   1054  N   ASP A 139      29.756  -0.738  -9.839  1.00  0.80           N  
ATOM   1055  CA  ASP A 139      30.984  -0.063  -9.464  1.00  0.80           C  
ATOM   1056  C   ASP A 139      30.862   0.594  -8.094  1.00  0.80           C  
ATOM   1057  O   ASP A 139      31.623   0.327  -7.167  1.00  0.80           O  
ATOM   1058  CB  ASP A 139      31.295   0.998 -10.557  1.00  0.80           C  
ATOM   1059  CG  ASP A 139      31.701   0.344 -11.879  1.00  0.80           C  
ATOM   1060  OD1 ASP A 139      31.475  -0.885 -12.042  1.00  0.80           O  
ATOM   1061  OD2 ASP A 139      32.185   1.094 -12.760  1.00  0.80           O  
ATOM   1062  N   HIS A 140      29.780   1.372  -7.913  1.00  0.82           N  
ATOM   1063  CA  HIS A 140      29.480   2.079  -6.685  1.00  0.82           C  
ATOM   1064  C   HIS A 140      29.226   1.165  -5.501  1.00  0.82           C  
ATOM   1065  O   HIS A 140      29.692   1.406  -4.389  1.00  0.82           O  
ATOM   1066  CB  HIS A 140      28.258   2.988  -6.887  1.00  0.82           C  
ATOM   1067  CG  HIS A 140      28.048   3.945  -5.761  1.00  0.82           C  
ATOM   1068  ND1 HIS A 140      26.936   3.833  -4.961  1.00  0.82           N  
ATOM   1069  CD2 HIS A 140      28.854   4.946  -5.313  1.00  0.82           C  
ATOM   1070  CE1 HIS A 140      27.085   4.756  -4.036  1.00  0.82           C  
ATOM   1071  NE2 HIS A 140      28.226   5.459  -4.203  1.00  0.82           N  
ATOM   1072  N   LEU A 141      28.488   0.062  -5.723  1.00  0.85           N  
ATOM   1073  CA  LEU A 141      28.234  -0.945  -4.710  1.00  0.85           C  
ATOM   1074  C   LEU A 141      29.511  -1.617  -4.229  1.00  0.85           C  
ATOM   1075  O   LEU A 141      29.747  -1.736  -3.027  1.00  0.85           O  
ATOM   1076  CB  LEU A 141      27.216  -1.985  -5.242  1.00  0.85           C  
ATOM   1077  CG  LEU A 141      25.731  -1.651  -4.958  1.00  0.85           C  
ATOM   1078  CD1 LEU A 141      25.324  -0.199  -5.254  1.00  0.85           C  
ATOM   1079  CD2 LEU A 141      24.816  -2.615  -5.727  1.00  0.85           C  
ATOM   1080  N   ARG A 142      30.411  -2.014  -5.141  1.00  0.78           N  
ATOM   1081  CA  ARG A 142      31.701  -2.547  -4.750  1.00  0.78           C  
ATOM   1082  C   ARG A 142      32.595  -1.564  -4.007  1.00  0.78           C  
ATOM   1083  O   ARG A 142      33.286  -1.960  -3.074  1.00  0.78           O  
ATOM   1084  CB  ARG A 142      32.459  -3.170  -5.929  1.00  0.78           C  
ATOM   1085  CG  ARG A 142      31.806  -4.469  -6.421  1.00  0.78           C  
ATOM   1086  CD  ARG A 142      32.692  -5.195  -7.420  1.00  0.78           C  
ATOM   1087  NE  ARG A 142      32.039  -6.508  -7.662  1.00  0.78           N  
ATOM   1088  CZ  ARG A 142      31.171  -6.777  -8.649  1.00  0.78           C  
ATOM   1089  NH1 ARG A 142      30.720  -5.836  -9.463  1.00  0.78           N  
ATOM   1090  NH2 ARG A 142      30.740  -8.027  -8.759  1.00  0.78           N  
ATOM   1091  N   ASP A 143      32.598  -0.268  -4.370  1.00  0.84           N  
ATOM   1092  CA  ASP A 143      33.297   0.761  -3.620  1.00  0.84           C  
ATOM   1093  C   ASP A 143      32.773   0.974  -2.201  1.00  0.84           C  
ATOM   1094  O   ASP A 143      33.537   0.976  -1.239  1.00  0.84           O  
ATOM   1095  CB  ASP A 143      33.191   2.104  -4.376  1.00  0.84           C  
ATOM   1096  CG  ASP A 143      34.049   2.128  -5.633  1.00  0.84           C  
ATOM   1097  OD1 ASP A 143      34.995   1.308  -5.746  1.00  0.84           O  
ATOM   1098  OD2 ASP A 143      33.777   3.029  -6.467  1.00  0.84           O  
ATOM   1099  N   VAL A 144      31.445   1.109  -2.024  1.00  0.88           N  
ATOM   1100  CA  VAL A 144      30.804   1.339  -0.736  1.00  0.88           C  
ATOM   1101  C   VAL A 144      30.900   0.155   0.207  1.00  0.88           C  
ATOM   1102  O   VAL A 144      31.277   0.267   1.374  1.00  0.88           O  
ATOM   1103  CB  VAL A 144      29.359   1.748  -0.963  1.00  0.88           C  
ATOM   1104  CG1 VAL A 144      28.601   1.868   0.368  1.00  0.88           C  
ATOM   1105  CG2 VAL A 144      29.352   3.134  -1.634  1.00  0.88           C  
ATOM   1106  N   PHE A 145      30.640  -1.065  -0.293  1.00  0.88           N  
ATOM   1107  CA  PHE A 145      30.816  -2.269   0.491  1.00  0.88           C  
ATOM   1108  C   PHE A 145      32.310  -2.610   0.593  1.00  0.88           C  
ATOM   1109  O   PHE A 145      32.729  -3.381   1.451  1.00  0.88           O  
ATOM   1110  CB  PHE A 145      29.961  -3.438  -0.066  1.00  0.88           C  
ATOM   1111  CG  PHE A 145      28.467  -3.262   0.181  1.00  0.88           C  
ATOM   1112  CD1 PHE A 145      27.664  -2.448  -0.641  1.00  0.88           C  
ATOM   1113  CD2 PHE A 145      27.814  -4.047   1.150  1.00  0.88           C  
ATOM   1114  CE1 PHE A 145      26.270  -2.421  -0.501  1.00  0.88           C  
ATOM   1115  CE2 PHE A 145      26.428  -3.977   1.338  1.00  0.88           C  
ATOM   1116  CZ  PHE A 145      25.654  -3.166   0.506  1.00  0.88           C  
ATOM   1117  N   GLY A 146      33.154  -1.965  -0.243  1.00  0.69           N  
ATOM   1118  CA  GLY A 146      34.614  -1.991  -0.227  1.00  0.69           C  
ATOM   1119  C   GLY A 146      35.195  -1.141   0.868  1.00  0.69           C  
ATOM   1120  O   GLY A 146      36.141  -1.550   1.541  1.00  0.69           O  
ATOM   1121  N   HIS A 147      34.609   0.044   1.121  1.00  0.85           N  
ATOM   1122  CA  HIS A 147      34.828   0.859   2.310  1.00  0.85           C  
ATOM   1123  C   HIS A 147      34.495   0.100   3.583  1.00  0.85           C  
ATOM   1124  O   HIS A 147      35.231   0.148   4.564  1.00  0.85           O  
ATOM   1125  CB  HIS A 147      33.917   2.107   2.322  1.00  0.85           C  
ATOM   1126  CG  HIS A 147      34.140   3.093   1.228  1.00  0.85           C  
ATOM   1127  ND1 HIS A 147      33.136   4.006   0.976  1.00  0.85           N  
ATOM   1128  CD2 HIS A 147      35.210   3.326   0.425  1.00  0.85           C  
ATOM   1129  CE1 HIS A 147      33.610   4.777   0.021  1.00  0.85           C  
ATOM   1130  NE2 HIS A 147      34.859   4.409  -0.351  1.00  0.85           N  
ATOM   1131  N   MET A 148      33.382  -0.647   3.588  1.00  0.86           N  
ATOM   1132  CA  MET A 148      33.024  -1.579   4.641  1.00  0.86           C  
ATOM   1133  C   MET A 148      33.912  -2.830   4.784  1.00  0.86           C  
ATOM   1134  O   MET A 148      34.117  -3.328   5.890  1.00  0.86           O  
ATOM   1135  CB  MET A 148      31.544  -1.977   4.474  1.00  0.86           C  
ATOM   1136  CG  MET A 148      30.579  -0.825   4.822  1.00  0.86           C  
ATOM   1137  SD  MET A 148      28.826  -1.293   4.754  1.00  0.86           S  
ATOM   1138  CE  MET A 148      28.456  -0.048   3.492  1.00  0.86           C  
ATOM   1139  N   GLY A 149      34.442  -3.388   3.674  1.00  0.89           N  
ATOM   1140  CA  GLY A 149      35.198  -4.645   3.660  1.00  0.89           C  
ATOM   1141  C   GLY A 149      34.356  -5.901   3.547  1.00  0.89           C  
ATOM   1142  O   GLY A 149      34.771  -6.974   3.978  1.00  0.89           O  
ATOM   1143  N   LEU A 150      33.153  -5.800   2.957  1.00  0.87           N  
ATOM   1144  CA  LEU A 150      32.214  -6.904   2.801  1.00  0.87           C  
ATOM   1145  C   LEU A 150      32.395  -7.581   1.446  1.00  0.87           C  
ATOM   1146  O   LEU A 150      32.993  -7.022   0.528  1.00  0.87           O  
ATOM   1147  CB  LEU A 150      30.749  -6.417   2.953  1.00  0.87           C  
ATOM   1148  CG  LEU A 150      30.423  -5.829   4.342  1.00  0.87           C  
ATOM   1149  CD1 LEU A 150      29.020  -5.204   4.393  1.00  0.87           C  
ATOM   1150  CD2 LEU A 150      30.547  -6.895   5.439  1.00  0.87           C  
ATOM   1151  N   SER A 151      31.909  -8.831   1.280  1.00  0.82           N  
ATOM   1152  CA  SER A 151      32.073  -9.573   0.032  1.00  0.82           C  
ATOM   1153  C   SER A 151      31.017  -9.216  -1.016  1.00  0.82           C  
ATOM   1154  O   SER A 151      30.003  -8.592  -0.708  1.00  0.82           O  
ATOM   1155  CB  SER A 151      32.220 -11.123   0.234  1.00  0.82           C  
ATOM   1156  OG  SER A 151      30.975 -11.817   0.318  1.00  0.82           O  
ATOM   1157  N   ASP A 152      31.205  -9.619  -2.296  1.00  0.80           N  
ATOM   1158  CA  ASP A 152      30.186  -9.519  -3.342  1.00  0.80           C  
ATOM   1159  C   ASP A 152      28.910 -10.301  -2.995  1.00  0.80           C  
ATOM   1160  O   ASP A 152      27.796  -9.863  -3.289  1.00  0.80           O  
ATOM   1161  CB  ASP A 152      30.728 -10.009  -4.708  1.00  0.80           C  
ATOM   1162  CG  ASP A 152      31.500  -8.963  -5.487  1.00  0.80           C  
ATOM   1163  OD1 ASP A 152      31.968  -7.915  -4.988  1.00  0.80           O  
ATOM   1164  OD2 ASP A 152      31.615  -9.227  -6.708  1.00  0.80           O  
ATOM   1165  N   THR A 153      29.043 -11.469  -2.332  1.00  0.78           N  
ATOM   1166  CA  THR A 153      27.952 -12.270  -1.757  1.00  0.78           C  
ATOM   1167  C   THR A 153      27.156 -11.522  -0.696  1.00  0.78           C  
ATOM   1168  O   THR A 153      25.922 -11.531  -0.699  1.00  0.78           O  
ATOM   1169  CB  THR A 153      28.461 -13.568  -1.134  1.00  0.78           C  
ATOM   1170  OG1 THR A 153      29.116 -14.364  -2.114  1.00  0.78           O  
ATOM   1171  CG2 THR A 153      27.336 -14.437  -0.556  1.00  0.78           C  
ATOM   1172  N   ASP A 154      27.850 -10.813   0.218  1.00  0.80           N  
ATOM   1173  CA  ASP A 154      27.243  -9.988   1.250  1.00  0.80           C  
ATOM   1174  C   ASP A 154      26.391  -8.859   0.673  1.00  0.80           C  
ATOM   1175  O   ASP A 154      25.288  -8.593   1.152  1.00  0.80           O  
ATOM   1176  CB  ASP A 154      28.305  -9.358   2.179  1.00  0.80           C  
ATOM   1177  CG  ASP A 154      29.128 -10.400   2.918  1.00  0.80           C  
ATOM   1178  OD1 ASP A 154      28.569 -11.442   3.334  1.00  0.80           O  
ATOM   1179  OD2 ASP A 154      30.356 -10.155   3.058  1.00  0.80           O  
ATOM   1180  N   ILE A 155      26.863  -8.203  -0.415  1.00  0.82           N  
ATOM   1181  CA  ILE A 155      26.107  -7.179  -1.145  1.00  0.82           C  
ATOM   1182  C   ILE A 155      24.755  -7.699  -1.598  1.00  0.82           C  
ATOM   1183  O   ILE A 155      23.712  -7.107  -1.321  1.00  0.82           O  
ATOM   1184  CB  ILE A 155      26.843  -6.653  -2.395  1.00  0.82           C  
ATOM   1185  CG1 ILE A 155      28.164  -5.968  -1.990  1.00  0.82           C  
ATOM   1186  CG2 ILE A 155      25.950  -5.658  -3.179  1.00  0.82           C  
ATOM   1187  CD1 ILE A 155      29.019  -5.404  -3.134  1.00  0.82           C  
ATOM   1188  N   VAL A 156      24.734  -8.863  -2.271  1.00  0.77           N  
ATOM   1189  CA  VAL A 156      23.507  -9.459  -2.768  1.00  0.77           C  
ATOM   1190  C   VAL A 156      22.559  -9.886  -1.652  1.00  0.77           C  
ATOM   1191  O   VAL A 156      21.355  -9.621  -1.700  1.00  0.77           O  
ATOM   1192  CB  VAL A 156      23.790 -10.642  -3.682  1.00  0.77           C  
ATOM   1193  CG1 VAL A 156      22.472 -11.170  -4.282  1.00  0.77           C  
ATOM   1194  CG2 VAL A 156      24.736 -10.217  -4.821  1.00  0.77           C  
ATOM   1195  N   ALA A 157      23.087 -10.533  -0.594  1.00  0.78           N  
ATOM   1196  CA  ALA A 157      22.303 -10.975   0.542  1.00  0.78           C  
ATOM   1197  C   ALA A 157      21.666  -9.826   1.325  1.00  0.78           C  
ATOM   1198  O   ALA A 157      20.485  -9.864   1.668  1.00  0.78           O  
ATOM   1199  CB  ALA A 157      23.183 -11.836   1.470  1.00  0.78           C  
ATOM   1200  N   LEU A 158      22.431  -8.746   1.582  1.00  0.80           N  
ATOM   1201  CA  LEU A 158      21.961  -7.544   2.252  1.00  0.80           C  
ATOM   1202  C   LEU A 158      20.983  -6.712   1.433  1.00  0.80           C  
ATOM   1203  O   LEU A 158      20.058  -6.110   1.979  1.00  0.80           O  
ATOM   1204  CB  LEU A 158      23.147  -6.672   2.712  1.00  0.80           C  
ATOM   1205  CG  LEU A 158      23.973  -7.302   3.853  1.00  0.80           C  
ATOM   1206  CD1 LEU A 158      25.275  -6.517   4.051  1.00  0.80           C  
ATOM   1207  CD2 LEU A 158      23.182  -7.384   5.168  1.00  0.80           C  
ATOM   1208  N   SER A 159      21.104  -6.706   0.088  1.00  0.78           N  
ATOM   1209  CA  SER A 159      20.104  -6.111  -0.808  1.00  0.78           C  
ATOM   1210  C   SER A 159      18.748  -6.784  -0.689  1.00  0.78           C  
ATOM   1211  O   SER A 159      17.699  -6.194  -0.945  1.00  0.78           O  
ATOM   1212  CB  SER A 159      20.485  -6.170  -2.309  1.00  0.78           C  
ATOM   1213  OG  SER A 159      21.605  -5.333  -2.593  1.00  0.78           O  
ATOM   1214  N   GLY A 160      18.729  -8.043  -0.210  1.00  0.74           N  
ATOM   1215  CA  GLY A 160      17.514  -8.785   0.087  1.00  0.74           C  
ATOM   1216  C   GLY A 160      16.819  -8.334   1.352  1.00  0.74           C  
ATOM   1217  O   GLY A 160      15.723  -8.792   1.661  1.00  0.74           O  
ATOM   1218  N   GLY A 161      17.398  -7.366   2.095  1.00  0.80           N  
ATOM   1219  CA  GLY A 161      16.751  -6.650   3.195  1.00  0.80           C  
ATOM   1220  C   GLY A 161      15.609  -5.758   2.756  1.00  0.80           C  
ATOM   1221  O   GLY A 161      14.750  -5.406   3.557  1.00  0.80           O  
ATOM   1222  N   HIS A 162      15.540  -5.426   1.449  1.00  0.72           N  
ATOM   1223  CA  HIS A 162      14.421  -4.743   0.801  1.00  0.72           C  
ATOM   1224  C   HIS A 162      13.198  -5.618   0.548  1.00  0.72           C  
ATOM   1225  O   HIS A 162      12.217  -5.175  -0.044  1.00  0.72           O  
ATOM   1226  CB  HIS A 162      14.862  -4.172  -0.562  1.00  0.72           C  
ATOM   1227  CG  HIS A 162      15.785  -3.012  -0.440  1.00  0.72           C  
ATOM   1228  ND1 HIS A 162      16.410  -2.544  -1.571  1.00  0.72           N  
ATOM   1229  CD2 HIS A 162      16.078  -2.221   0.629  1.00  0.72           C  
ATOM   1230  CE1 HIS A 162      17.081  -1.480  -1.181  1.00  0.72           C  
ATOM   1231  NE2 HIS A 162      16.910  -1.241   0.139  1.00  0.72           N  
ATOM   1232  N   THR A 163      13.205  -6.880   1.022  1.00  0.66           N  
ATOM   1233  CA  THR A 163      12.044  -7.776   1.008  1.00  0.66           C  
ATOM   1234  C   THR A 163      10.914  -7.318   1.935  1.00  0.66           C  
ATOM   1235  O   THR A 163       9.737  -7.607   1.718  1.00  0.66           O  
ATOM   1236  CB  THR A 163      12.461  -9.222   1.295  1.00  0.66           C  
ATOM   1237  OG1 THR A 163      11.438 -10.171   1.034  1.00  0.66           O  
ATOM   1238  CG2 THR A 163      12.917  -9.426   2.743  1.00  0.66           C  
ATOM   1239  N   LEU A 164      11.269  -6.554   2.990  1.00  0.72           N  
ATOM   1240  CA  LEU A 164      10.385  -5.881   3.920  1.00  0.72           C  
ATOM   1241  C   LEU A 164      10.781  -4.426   3.796  1.00  0.72           C  
ATOM   1242  O   LEU A 164      11.970  -4.154   3.862  1.00  0.72           O  
ATOM   1243  CB  LEU A 164      10.638  -6.273   5.411  1.00  0.72           C  
ATOM   1244  CG  LEU A 164       9.872  -7.488   5.974  1.00  0.72           C  
ATOM   1245  CD1 LEU A 164       8.352  -7.312   5.868  1.00  0.72           C  
ATOM   1246  CD2 LEU A 164      10.333  -8.804   5.347  1.00  0.72           C  
ATOM   1247  N   VAL A 165       9.797  -3.508   3.644  1.00  0.68           N  
ATOM   1248  CA  VAL A 165       9.903  -2.040   3.570  1.00  0.68           C  
ATOM   1249  C   VAL A 165       9.130  -1.556   2.365  1.00  0.68           C  
ATOM   1250  O   VAL A 165       8.487  -2.322   1.648  1.00  0.68           O  
ATOM   1251  CB  VAL A 165      11.307  -1.350   3.722  1.00  0.68           C  
ATOM   1252  CG1 VAL A 165      12.127  -1.410   2.412  1.00  0.68           C  
ATOM   1253  CG2 VAL A 165      11.291   0.060   4.388  1.00  0.68           C  
ATOM   1254  N   CYS A 166       9.148  -0.241   2.168  1.00  0.53           N  
ATOM   1255  CA  CYS A 166       8.704   0.484   1.010  1.00  0.53           C  
ATOM   1256  C   CYS A 166       9.564   1.744   0.972  1.00  0.53           C  
ATOM   1257  O   CYS A 166      10.214   2.103   1.954  1.00  0.53           O  
ATOM   1258  CB  CYS A 166       7.185   0.807   1.081  1.00  0.53           C  
ATOM   1259  SG  CYS A 166       6.652   1.678   2.598  1.00  0.53           S  
ATOM   1260  N   SER A 167       9.640   2.448  -0.165  1.00  0.55           N  
ATOM   1261  CA  SER A 167      10.208   3.783  -0.230  1.00  0.55           C  
ATOM   1262  C   SER A 167       9.085   4.783  -0.021  1.00  0.55           C  
ATOM   1263  O   SER A 167       7.917   4.486  -0.269  1.00  0.55           O  
ATOM   1264  CB  SER A 167      10.953   4.042  -1.572  1.00  0.55           C  
ATOM   1265  OG  SER A 167      10.113   3.806  -2.705  1.00  0.55           O  
ATOM   1266  N   GLN A 168       9.414   5.985   0.480  1.00  0.54           N  
ATOM   1267  CA  GLN A 168       8.499   7.087   0.642  1.00  0.54           C  
ATOM   1268  C   GLN A 168       9.143   8.191  -0.172  1.00  0.54           C  
ATOM   1269  O   GLN A 168      10.368   8.341  -0.108  1.00  0.54           O  
ATOM   1270  CB  GLN A 168       8.325   7.454   2.148  1.00  0.54           C  
ATOM   1271  CG  GLN A 168       7.382   8.639   2.472  1.00  0.54           C  
ATOM   1272  CD  GLN A 168       5.930   8.320   2.125  1.00  0.54           C  
ATOM   1273  OE1 GLN A 168       5.322   7.390   2.657  1.00  0.54           O  
ATOM   1274  NE2 GLN A 168       5.330   9.126   1.219  1.00  0.54           N  
ATOM   1275  N   THR A 169       8.342   8.887  -0.998  1.00  0.54           N  
ATOM   1276  CA  THR A 169       8.654  10.090  -1.783  1.00  0.54           C  
ATOM   1277  C   THR A 169       9.146  11.294  -0.944  1.00  0.54           C  
ATOM   1278  O   THR A 169       8.608  11.501   0.188  1.00  0.54           O  
ATOM   1279  CB  THR A 169       7.389  10.548  -2.514  1.00  0.54           C  
ATOM   1280  OG1 THR A 169       6.851   9.479  -3.294  1.00  0.54           O  
ATOM   1281  CG2 THR A 169       7.611  11.722  -3.479  1.00  0.54           C  
ATOM   1282  OXT THR A 169      10.038  12.029  -1.462  1.00  0.54           O  
TER    1283      THR A 169                                                      
END   
