# Supplementary material for: Identification and Characterization of the APX Gene Family and Its Expression Pattern under Phytohormone Treatment and Abiotic Stress in Populus trichocarpa
Source: Genes (Basel). 2021 Feb 25;12(3):334. doi: 10.3390/genes12030334 (PMC7996185; doi:10.3390/genes12030334)
Supplement: Supplementary file 1 [file genes-12-00334-s001.zip › Supplementary file 2/Supplementary file 2/APX7/model/02/model.pdb]

TITLE     SWISS-MODEL SERVER (https://swissmodel.expasy.org)
TITLE    2 APX7
EXPDTA    THEORETICAL MODEL (SWISS-MODEL SERVER)
AUTHOR    SWISS-MODEL SERVER (SEE REFERENCE IN JRNL Records)
REVDAT   1   03-NOV-20 1MOD    1       03:45
JRNL        AUTH   A.WATERHOUSE,M.BERTONI,S.BIENERT,G.STUDER,G.TAURIELLO,
JRNL        AUTH 2 R.GUMIENNY,F.T.HEER,T.A.P.DE BEER,C.REMPFER,L.BORDOLI,
JRNL        AUTH 3 R.LEPORE,T.SCHWEDE
JRNL        TITL   SWISS-MODEL: HOMOLOGY MODELLING OF PROTEIN STRUCTURES AND
JRNL        TITL 2 COMPLEXES
JRNL        REF    NUCLEIC.ACIDS.RES..           V.  46 W296  2018
JRNL        PMID   29788355
JRNL        DOI    10.1093/nar/gky427
REMARK   1
REMARK   1 REFERENCE 1
REMARK   1  AUTH   S.BIENERT,A.WATERHOUSE,T.A.P.DE BEER,G.TAURIELLO,G.STUDER,
REMARK   1  AUTH 2 L.BORDOLI,T.SCHWEDE
REMARK   1  TITL   THE SWISS-MODEL REPOSITORY - NEW FEATURES AND FUNCTIONALITY
REMARK   1  REF    NUCLEIC.ACIDS.RES..           V.  22       2017
REMARK   1  REFN                   ISSN 0305-1048
REMARK   1  PMID   27899672
REMARK   1  DOI    10.1093/nar/gkw1132
REMARK   1
REMARK   1 REFERENCE 2
REMARK   1  AUTH   N.GUEX,M.C.PEITSCH,T.SCHWEDE
REMARK   1  TITL   AUTOMATED COMPARATIVE PROTEIN STRUCTURE MODELING WITH
REMARK   1  TITL 2 SWISS-MODEL AND SWISS-PDBVIEWER: A HISTORICAL PERSPECTIVE
REMARK   1  REF    ELECTROPHORESIS               V.  30       2009
REMARK   1  REFN                   ISSN 0173-0835
REMARK   1  PMID   19517507
REMARK   1  DOI    10.1002/elps.200900140
REMARK   1
REMARK   1 REFERENCE 3
REMARK   1  AUTH   P.BENKERT,M.BIASINI,T.SCHWEDE
REMARK   1  TITL   TOWARD THE ESTIMATION OF THE ABSOLUTE QUALITY OF INDIVIDUAL
REMARK   1  TITL 2 PROTEIN STRUCTURE MODELS
REMARK   1  REF    BIOINFORMATICS                V.  27       2011
REMARK   1  REFN                   ISSN 1367-4803
REMARK   1  PMID   21134891
REMARK   1  DOI    10.1093/bioinformatics/btq662
REMARK   1
REMARK   1 REFERENCE 4
REMARK   1  AUTH   M.BERTONI,F.KIEFER,M.BIASINI,L.BORDOLI,T.SCHWEDE
REMARK   1  TITL   MODELING PROTEIN QUATERNARY STRUCTURE OF HOMO- AND
REMARK   1  TITL 2 HETERO-OLIGOMERS BEYOND BINARY INTERACTIONS BY HOMOLOGY
REMARK   1  REF    SCI.REP.                      V.   7       2017
REMARK   1  REFN                   ISSN
REMARK   1  PMID   28874689
REMARK   1  DOI    10.1038/s41598-017-09654-8
REMARK   1
REMARK   1 DISCLAIMER
REMARK   1 The SWISS-MODEL SERVER produces theoretical models for proteins.
REMARK   1 The results of any theoretical modelling procedure is
REMARK   1 NON-EXPERIMENTAL and MUST be considered with care. These models may
REMARK   1 contain significant errors. This is especially true for automated
REMARK   1 modeling since there is no human intervention during model
REMARK   1 building. Please read the header section and the logfile carefully
REMARK   1 to know what templates and alignments were used during the model
REMARK   1 building process. All information by the SWISS-MODEL SERVER is
REMARK   1 provided "AS-IS", without any warranty, expressed or implied.
REMARK   2
REMARK   2 COPYRIGHT NOTICE
REMARK   2 This SWISS-MODEL protein model is copyright. It is produced by the
REMARK   2 SWISS-MODEL server, developed by the Computational Structural
REMARK   2 Biology Group at the SIB Swiss Institute of Bioinformatics at the
REMARK   2 Biozentrum, University of Basel (https://swissmodel.expasy.org). This
REMARK   2 model is licensed under the CC BY-SA 4.0 Creative Commons
REMARK   2 Attribution-ShareAlike 4.0 International License
REMARK   2 (https://creativecommons.org/licenses/by-sa/4.0/legalcode), i.e. you
REMARK   2 can copy and redistribute the model in any medium or format,
REMARK   2 transform and build upon the model for any purpose, even
REMARK   2 commercially, under the following terms:
REMARK   2 Attribution - You must give appropriate credit, provide a link to
REMARK   2 the license, and indicate if changes were made. You may do so in any
REMARK   2 reasonable manner, but not in any way that suggests the licensor
REMARK   2 endorses you or your use. When you publish, patent or distribute
REMARK   2 results that were fully or partially based on the model, please cite
REMARK   2 the corresponding papers mentioned under JRNL.
REMARK   2 ShareAlike - If you remix, transform, or build upon the material,
REMARK   2 you must distribute your contributions under the same license as the
REMARK   2 original.
REMARK   2 No additional restrictions - you may not apply legal terms or
REMARK   2 technological measures that legally restrict others from doing
REMARK   2 anything the license permits.
REMARK   2 Find a human-readable summary of (and not a substitute for) the
REMARK   2 CC BY-SA 4.0 license at this link:
REMARK   2 https://creativecommons.org/licenses/by-sa/4.0/
REMARK   3 
REMARK   3 MODEL INFORMATION
REMARK   3  ENGIN   PROMOD3
REMARK   3  VERSN   3.1.1
REMARK   3  OSTAT   monomer
REMARK   3  OSRSN   PREDICTION
REMARK   3  QSPRD   0.000
REMARK   3  GMQE    0.51
REMARK   3  QMNV    4.1.0
REMARK   3  QMN4    -3.57
REMARK   3  MODT    FALSE
REMARK   3 
REMARK   3 TEMPLATE 1
REMARK   3  PDBID   3e2n
REMARK   3  CHAIN   A
REMARK   3  MMCIF   A
REMARK   3  PDBV    2020-10-24
REMARK   3  SMTLE   3e2n.1.A
REMARK   3  SMTLV   2020-11-02
REMARK   3  MTHD    X-RAY DIFFRACTION 1.30 A
REMARK   3  FOUND   HHblits
REMARK   3  GMQE    0.51
REMARK   3  SIM     0.35
REMARK   3  SID     31.34
REMARK   3  OSTAT   monomer
REMARK   3  LIGND   HEM
REMARK   3  ALN A TRG MGKSYPTVSEEYQKAVEKCKRKLRGLIAEKHCAPLMLRLAWHSAGTFDVHTKTGGPF-
REMARK   3  ALN A TRG GTIRHPDELAHGANNGLDIAIRLLEPIKEQFPILSYADFYQLAGVVAVEVTGGPEIPF
REMARK   3  ALN A TRG HPGRPDKSDP--PPEGRLPDATKGSDHLRDVFGHMGLSDTDIVALSGGHTLVCSQTWN
REMARK   3  ALN A TRG -----YV----KNFLLILFCLCTIGVCTYIYRGGAIRSVLDSRDPGPPTHLFSTTPIS
REMARK   3  ALN A TRG RNSSVERKKVLSSFHQTKLFWRIQSSVPLLKTMLKMRMHSLQIIQKLI
REMARK   3  ALN A TPL -----------SYEDFQKVYNAIALKIAEKKCGPVLVRLAWHTSGTWDKHDNTGGSYG
REMARK   3  ALN A TPL GTYRFKKEFNDPSNAGLQNGFKFLEPIHKEFPWISSGDLFSLGGVTAVQEMQGPKIPW
REMARK   3  ALN A TPL RCGRVDTPEDTTPDNGRLPDADKDADYVRTFFQRLNMNDREVVALMGAHALGKTHLKR
REMARK   3  ALN A TPL SGYEGPFGAANNVFTNEFYLNLLNEDWKLEKNDA-NNEQWD--------------SKS
REMARK   3  ALN A TPL GYMMLPTDYSLIQDPKYLSIVKE-------------------------
REMARK   3  ALN A OFF 14
ATOM      1  N   TYR A  12      -2.771  82.002  53.635  1.00  0.33           N  
ATOM      2  CA  TYR A  12      -2.193  80.605  53.459  1.00  0.33           C  
ATOM      3  C   TYR A  12      -1.150  80.593  52.356  1.00  0.33           C  
ATOM      4  O   TYR A  12      -0.857  81.664  51.834  1.00  0.33           O  
ATOM      5  CB  TYR A  12      -3.323  79.584  53.114  1.00  0.33           C  
ATOM      6  CG  TYR A  12      -4.217  79.388  54.295  1.00  0.33           C  
ATOM      7  CD1 TYR A  12      -3.748  78.669  55.406  1.00  0.33           C  
ATOM      8  CD2 TYR A  12      -5.522  79.904  54.309  1.00  0.33           C  
ATOM      9  CE1 TYR A  12      -4.573  78.475  56.518  1.00  0.33           C  
ATOM     10  CE2 TYR A  12      -6.345  79.706  55.426  1.00  0.33           C  
ATOM     11  CZ  TYR A  12      -5.865  78.994  56.529  1.00  0.33           C  
ATOM     12  OH  TYR A  12      -6.675  78.770  57.652  1.00  0.33           O  
ATOM     13  N   GLN A  13      -0.604  79.413  51.950  1.00  0.48           N  
ATOM     14  CA  GLN A  13       0.444  79.240  50.946  1.00  0.48           C  
ATOM     15  C   GLN A  13       0.214  79.968  49.626  1.00  0.48           C  
ATOM     16  O   GLN A  13       1.089  80.669  49.129  1.00  0.48           O  
ATOM     17  CB  GLN A  13       0.571  77.728  50.627  1.00  0.48           C  
ATOM     18  CG  GLN A  13       1.669  77.398  49.588  1.00  0.48           C  
ATOM     19  CD  GLN A  13       1.669  75.907  49.269  1.00  0.48           C  
ATOM     20  OE1 GLN A  13       0.667  75.215  49.448  1.00  0.48           O  
ATOM     21  NE2 GLN A  13       2.810  75.408  48.749  1.00  0.48           N  
ATOM     22  N   LYS A  14      -1.006  79.867  49.057  1.00  0.62           N  
ATOM     23  CA  LYS A  14      -1.372  80.519  47.810  1.00  0.62           C  
ATOM     24  C   LYS A  14      -1.255  82.036  47.824  1.00  0.62           C  
ATOM     25  O   LYS A  14      -0.901  82.639  46.820  1.00  0.62           O  
ATOM     26  CB  LYS A  14      -2.817  80.167  47.377  1.00  0.62           C  
ATOM     27  CG  LYS A  14      -2.988  78.712  46.921  1.00  0.62           C  
ATOM     28  CD  LYS A  14      -4.434  78.430  46.475  1.00  0.62           C  
ATOM     29  CE  LYS A  14      -4.651  76.984  46.005  1.00  0.62           C  
ATOM     30  NZ  LYS A  14      -6.071  76.742  45.647  1.00  0.62           N  
ATOM     31  N   ALA A  15      -1.568  82.706  48.954  1.00  0.60           N  
ATOM     32  CA  ALA A  15      -1.361  84.136  49.101  1.00  0.60           C  
ATOM     33  C   ALA A  15       0.114  84.537  49.049  1.00  0.60           C  
ATOM     34  O   ALA A  15       0.483  85.474  48.348  1.00  0.60           O  
ATOM     35  CB  ALA A  15      -1.961  84.621  50.443  1.00  0.60           C  
ATOM     36  N   VAL A  16       0.991  83.798  49.767  1.00  0.72           N  
ATOM     37  CA  VAL A  16       2.431  84.016  49.796  1.00  0.72           C  
ATOM     38  C   VAL A  16       3.102  83.696  48.469  1.00  0.72           C  
ATOM     39  O   VAL A  16       4.003  84.409  48.029  1.00  0.72           O  
ATOM     40  CB  VAL A  16       3.090  83.278  50.961  1.00  0.72           C  
ATOM     41  CG1 VAL A  16       4.622  83.467  50.933  1.00  0.72           C  
ATOM     42  CG2 VAL A  16       2.526  83.867  52.273  1.00  0.72           C  
ATOM     43  N   GLU A  17       2.650  82.639  47.762  1.00  0.67           N  
ATOM     44  CA  GLU A  17       3.086  82.328  46.413  1.00  0.67           C  
ATOM     45  C   GLU A  17       2.779  83.453  45.421  1.00  0.67           C  
ATOM     46  O   GLU A  17       3.600  83.814  44.586  1.00  0.67           O  
ATOM     47  CB  GLU A  17       2.483  80.977  45.950  1.00  0.67           C  
ATOM     48  CG  GLU A  17       2.813  80.588  44.493  1.00  0.67           C  
ATOM     49  CD  GLU A  17       4.273  80.346  44.147  1.00  0.67           C  
ATOM     50  OE1 GLU A  17       4.531  80.478  42.916  1.00  0.67           O  
ATOM     51  OE2 GLU A  17       5.091  80.001  45.033  1.00  0.67           O  
ATOM     52  N   LYS A  18       1.611  84.118  45.511  1.00  0.77           N  
ATOM     53  CA  LYS A  18       1.353  85.308  44.704  1.00  0.77           C  
ATOM     54  C   LYS A  18       2.313  86.464  44.967  1.00  0.77           C  
ATOM     55  O   LYS A  18       2.750  87.138  44.034  1.00  0.77           O  
ATOM     56  CB  LYS A  18      -0.087  85.826  44.899  1.00  0.77           C  
ATOM     57  CG  LYS A  18      -1.159  84.851  44.397  1.00  0.77           C  
ATOM     58  CD  LYS A  18      -2.556  85.292  44.853  1.00  0.77           C  
ATOM     59  CE  LYS A  18      -3.618  84.198  44.719  1.00  0.77           C  
ATOM     60  NZ  LYS A  18      -4.677  84.422  45.727  1.00  0.77           N  
ATOM     61  N   CYS A  19       2.688  86.712  46.237  1.00  0.85           N  
ATOM     62  CA  CYS A  19       3.708  87.692  46.582  1.00  0.85           C  
ATOM     63  C   CYS A  19       5.082  87.344  46.093  1.00  0.85           C  
ATOM     64  O   CYS A  19       5.793  88.188  45.553  1.00  0.85           O  
ATOM     65  CB  CYS A  19       3.773  87.902  48.096  1.00  0.85           C  
ATOM     66  SG  CYS A  19       2.176  88.562  48.579  1.00  0.85           S  
ATOM     67  N   LYS A  20       5.450  86.057  46.222  1.00  0.80           N  
ATOM     68  CA  LYS A  20       6.651  85.476  45.672  1.00  0.80           C  
ATOM     69  C   LYS A  20       6.769  85.670  44.165  1.00  0.80           C  
ATOM     70  O   LYS A  20       7.821  86.068  43.667  1.00  0.80           O  
ATOM     71  CB  LYS A  20       6.645  83.941  45.939  1.00  0.80           C  
ATOM     72  CG  LYS A  20       7.869  83.183  45.398  1.00  0.80           C  
ATOM     73  CD  LYS A  20       7.885  81.660  45.582  1.00  0.80           C  
ATOM     74  CE  LYS A  20       7.998  81.239  47.053  1.00  0.80           C  
ATOM     75  NZ  LYS A  20       8.644  79.907  47.176  1.00  0.80           N  
ATOM     76  N   ARG A  21       5.678  85.419  43.405  1.00  0.75           N  
ATOM     77  CA  ARG A  21       5.610  85.632  41.967  1.00  0.75           C  
ATOM     78  C   ARG A  21       5.772  87.083  41.562  1.00  0.75           C  
ATOM     79  O   ARG A  21       6.470  87.393  40.597  1.00  0.75           O  
ATOM     80  CB  ARG A  21       4.291  85.106  41.352  1.00  0.75           C  
ATOM     81  CG  ARG A  21       4.165  83.574  41.398  1.00  0.75           C  
ATOM     82  CD  ARG A  21       2.838  83.093  40.816  1.00  0.75           C  
ATOM     83  NE  ARG A  21       2.637  81.682  41.258  1.00  0.75           N  
ATOM     84  CZ  ARG A  21       1.474  81.027  41.155  1.00  0.75           C  
ATOM     85  NH1 ARG A  21       1.372  79.807  41.668  1.00  0.75           N  
ATOM     86  NH2 ARG A  21       0.418  81.564  40.552  1.00  0.75           N  
ATOM     87  N   LYS A  22       5.140  88.025  42.291  1.00  0.77           N  
ATOM     88  CA  LYS A  22       5.270  89.439  42.019  1.00  0.77           C  
ATOM     89  C   LYS A  22       6.679  89.982  42.247  1.00  0.77           C  
ATOM     90  O   LYS A  22       7.198  90.754  41.442  1.00  0.77           O  
ATOM     91  CB  LYS A  22       4.231  90.224  42.853  1.00  0.77           C  
ATOM     92  CG  LYS A  22       3.973  91.659  42.359  1.00  0.77           C  
ATOM     93  CD  LYS A  22       3.263  91.744  41.001  1.00  0.77           C  
ATOM     94  CE  LYS A  22       2.899  93.186  40.636  1.00  0.77           C  
ATOM     95  NZ  LYS A  22       2.286  93.243  39.290  1.00  0.77           N  
ATOM     96  N   LEU A  23       7.350  89.538  43.332  1.00  0.81           N  
ATOM     97  CA  LEU A  23       8.761  89.770  43.575  1.00  0.81           C  
ATOM     98  C   LEU A  23       9.674  89.161  42.540  1.00  0.81           C  
ATOM     99  O   LEU A  23      10.636  89.772  42.089  1.00  0.81           O  
ATOM    100  CB  LEU A  23       9.160  89.139  44.928  1.00  0.81           C  
ATOM    101  CG  LEU A  23       8.500  89.802  46.132  1.00  0.81           C  
ATOM    102  CD1 LEU A  23       8.912  89.150  47.452  1.00  0.81           C  
ATOM    103  CD2 LEU A  23       9.027  91.219  46.175  1.00  0.81           C  
ATOM    104  N   ARG A  24       9.375  87.922  42.125  1.00  0.75           N  
ATOM    105  CA  ARG A  24      10.090  87.198  41.105  1.00  0.75           C  
ATOM    106  C   ARG A  24      10.072  87.861  39.741  1.00  0.75           C  
ATOM    107  O   ARG A  24      11.092  87.929  39.056  1.00  0.75           O  
ATOM    108  CB  ARG A  24       9.512  85.765  41.038  1.00  0.75           C  
ATOM    109  CG  ARG A  24      10.303  84.857  40.090  1.00  0.75           C  
ATOM    110  CD  ARG A  24      10.230  83.351  40.382  1.00  0.75           C  
ATOM    111  NE  ARG A  24      10.849  83.123  41.742  1.00  0.75           N  
ATOM    112  CZ  ARG A  24      10.655  82.046  42.522  1.00  0.75           C  
ATOM    113  NH1 ARG A  24      11.236  81.985  43.720  1.00  0.75           N  
ATOM    114  NH2 ARG A  24       9.903  81.037  42.106  1.00  0.75           N  
ATOM    115  N   GLY A  25       8.908  88.408  39.342  1.00  0.82           N  
ATOM    116  CA  GLY A  25       8.764  89.186  38.119  1.00  0.82           C  
ATOM    117  C   GLY A  25       9.511  90.483  38.139  1.00  0.82           C  
ATOM    118  O   GLY A  25      10.122  90.870  37.150  1.00  0.82           O  
ATOM    119  N   LEU A  26       9.526  91.156  39.299  1.00  0.79           N  
ATOM    120  CA  LEU A  26      10.297  92.353  39.526  1.00  0.79           C  
ATOM    121  C   LEU A  26      11.803  92.129  39.470  1.00  0.79           C  
ATOM    122  O   LEU A  26      12.565  92.939  38.944  1.00  0.79           O  
ATOM    123  CB  LEU A  26       9.957  92.875  40.916  1.00  0.79           C  
ATOM    124  CG  LEU A  26      10.668  94.180  41.265  1.00  0.79           C  
ATOM    125  CD1 LEU A  26      10.111  95.382  40.499  1.00  0.79           C  
ATOM    126  CD2 LEU A  26      10.396  94.408  42.725  1.00  0.79           C  
ATOM    127  N   ILE A  27      12.281  90.994  40.022  1.00  0.79           N  
ATOM    128  CA  ILE A  27      13.667  90.567  39.890  1.00  0.79           C  
ATOM    129  C   ILE A  27      14.086  90.340  38.460  1.00  0.79           C  
ATOM    130  O   ILE A  27      15.149  90.807  38.065  1.00  0.79           O  
ATOM    131  CB  ILE A  27      13.975  89.334  40.716  1.00  0.79           C  
ATOM    132  CG1 ILE A  27      13.887  89.710  42.217  1.00  0.79           C  
ATOM    133  CG2 ILE A  27      15.366  88.739  40.364  1.00  0.79           C  
ATOM    134  CD1 ILE A  27      13.678  88.480  43.095  1.00  0.79           C  
ATOM    135  N   ALA A  28      13.259  89.662  37.639  1.00  0.66           N  
ATOM    136  CA  ALA A  28      13.519  89.491  36.223  1.00  0.66           C  
ATOM    137  C   ALA A  28      13.521  90.805  35.447  1.00  0.66           C  
ATOM    138  O   ALA A  28      14.350  91.021  34.566  1.00  0.66           O  
ATOM    139  CB  ALA A  28      12.461  88.541  35.625  1.00  0.66           C  
ATOM    140  N   GLU A  29      12.586  91.718  35.780  1.00  0.69           N  
ATOM    141  CA  GLU A  29      12.480  93.046  35.213  1.00  0.69           C  
ATOM    142  C   GLU A  29      13.687  93.943  35.484  1.00  0.69           C  
ATOM    143  O   GLU A  29      14.164  94.673  34.616  1.00  0.69           O  
ATOM    144  CB  GLU A  29      11.216  93.731  35.797  1.00  0.69           C  
ATOM    145  CG  GLU A  29      10.891  95.108  35.159  1.00  0.69           C  
ATOM    146  CD  GLU A  29       9.887  95.955  35.932  1.00  0.69           C  
ATOM    147  OE1 GLU A  29       9.844  97.183  35.608  1.00  0.69           O  
ATOM    148  OE2 GLU A  29       9.268  95.457  36.900  1.00  0.69           O  
ATOM    149  N   LYS A  30      14.199  93.941  36.728  1.00  0.76           N  
ATOM    150  CA  LYS A  30      15.166  94.930  37.150  1.00  0.76           C  
ATOM    151  C   LYS A  30      16.547  94.400  37.425  1.00  0.76           C  
ATOM    152  O   LYS A  30      17.460  95.185  37.670  1.00  0.76           O  
ATOM    153  CB  LYS A  30      14.651  95.543  38.463  1.00  0.76           C  
ATOM    154  CG  LYS A  30      13.269  96.175  38.299  1.00  0.76           C  
ATOM    155  CD  LYS A  30      13.321  97.428  37.420  1.00  0.76           C  
ATOM    156  CE  LYS A  30      12.035  98.242  37.516  1.00  0.76           C  
ATOM    157  NZ  LYS A  30      11.846  99.010  36.276  1.00  0.76           N  
ATOM    158  N   HIS A  31      16.726  93.066  37.409  1.00  0.73           N  
ATOM    159  CA  HIS A  31      17.960  92.368  37.723  1.00  0.73           C  
ATOM    160  C   HIS A  31      18.468  92.656  39.139  1.00  0.73           C  
ATOM    161  O   HIS A  31      19.656  92.821  39.402  1.00  0.73           O  
ATOM    162  CB  HIS A  31      19.052  92.619  36.662  1.00  0.73           C  
ATOM    163  CG  HIS A  31      18.630  92.171  35.303  1.00  0.73           C  
ATOM    164  ND1 HIS A  31      18.534  90.819  35.049  1.00  0.73           N  
ATOM    165  CD2 HIS A  31      18.316  92.886  34.191  1.00  0.73           C  
ATOM    166  CE1 HIS A  31      18.163  90.737  33.788  1.00  0.73           C  
ATOM    167  NE2 HIS A  31      18.021  91.958  33.219  1.00  0.73           N  
ATOM    168  N   CYS A  32      17.550  92.702  40.120  1.00  0.80           N  
ATOM    169  CA  CYS A  32      17.804  93.193  41.461  1.00  0.80           C  
ATOM    170  C   CYS A  32      17.900  92.095  42.483  1.00  0.80           C  
ATOM    171  O   CYS A  32      17.858  92.352  43.689  1.00  0.80           O  
ATOM    172  CB  CYS A  32      16.647  94.105  41.880  1.00  0.80           C  
ATOM    173  SG  CYS A  32      15.013  93.336  41.689  1.00  0.80           S  
ATOM    174  N   ALA A  33      18.078  90.839  42.022  1.00  0.81           N  
ATOM    175  CA  ALA A  33      18.217  89.690  42.887  1.00  0.81           C  
ATOM    176  C   ALA A  33      19.319  89.885  43.923  1.00  0.81           C  
ATOM    177  O   ALA A  33      19.063  89.612  45.097  1.00  0.81           O  
ATOM    178  CB  ALA A  33      18.468  88.393  42.095  1.00  0.81           C  
ATOM    179  N   PRO A  34      20.507  90.412  43.645  1.00  0.78           N  
ATOM    180  CA  PRO A  34      21.483  90.532  44.702  1.00  0.78           C  
ATOM    181  C   PRO A  34      21.230  91.534  45.808  1.00  0.78           C  
ATOM    182  O   PRO A  34      21.588  91.270  46.955  1.00  0.78           O  
ATOM    183  CB  PRO A  34      22.709  90.990  43.972  1.00  0.78           C  
ATOM    184  CG  PRO A  34      22.599  90.336  42.603  1.00  0.78           C  
ATOM    185  CD  PRO A  34      21.133  90.603  42.323  1.00  0.78           C  
ATOM    186  N   LEU A  35      20.670  92.719  45.494  1.00  0.82           N  
ATOM    187  CA  LEU A  35      20.317  93.709  46.493  1.00  0.82           C  
ATOM    188  C   LEU A  35      19.213  93.216  47.413  1.00  0.82           C  
ATOM    189  O   LEU A  35      19.233  93.492  48.608  1.00  0.82           O  
ATOM    190  CB  LEU A  35      19.930  95.079  45.883  1.00  0.82           C  
ATOM    191  CG  LEU A  35      21.077  95.855  45.197  1.00  0.82           C  
ATOM    192  CD1 LEU A  35      20.507  97.119  44.536  1.00  0.82           C  
ATOM    193  CD2 LEU A  35      22.190  96.263  46.183  1.00  0.82           C  
ATOM    194  N   MET A  36      18.238  92.445  46.887  1.00  0.82           N  
ATOM    195  CA  MET A  36      17.207  91.810  47.687  1.00  0.82           C  
ATOM    196  C   MET A  36      17.710  90.738  48.634  1.00  0.82           C  
ATOM    197  O   MET A  36      17.266  90.669  49.779  1.00  0.82           O  
ATOM    198  CB  MET A  36      16.086  91.219  46.828  1.00  0.82           C  
ATOM    199  CG  MET A  36      15.257  92.292  46.122  1.00  0.82           C  
ATOM    200  SD  MET A  36      13.733  91.549  45.508  1.00  0.82           S  
ATOM    201  CE  MET A  36      13.078  93.069  44.805  1.00  0.82           C  
ATOM    202  N   LEU A  37      18.681  89.891  48.213  1.00  0.84           N  
ATOM    203  CA  LEU A  37      19.333  88.973  49.135  1.00  0.84           C  
ATOM    204  C   LEU A  37      20.074  89.689  50.239  1.00  0.84           C  
ATOM    205  O   LEU A  37      20.003  89.325  51.412  1.00  0.84           O  
ATOM    206  CB  LEU A  37      20.384  88.080  48.445  1.00  0.84           C  
ATOM    207  CG  LEU A  37      21.098  87.113  49.425  1.00  0.84           C  
ATOM    208  CD1 LEU A  37      20.132  86.122  50.072  1.00  0.84           C  
ATOM    209  CD2 LEU A  37      22.129  86.312  48.659  1.00  0.84           C  
ATOM    210  N   ARG A  38      20.806  90.759  49.878  1.00  0.79           N  
ATOM    211  CA  ARG A  38      21.494  91.576  50.845  1.00  0.79           C  
ATOM    212  C   ARG A  38      20.581  92.305  51.813  1.00  0.79           C  
ATOM    213  O   ARG A  38      20.880  92.406  53.000  1.00  0.79           O  
ATOM    214  CB  ARG A  38      22.397  92.606  50.146  1.00  0.79           C  
ATOM    215  CG  ARG A  38      23.465  93.164  51.101  1.00  0.79           C  
ATOM    216  CD  ARG A  38      24.403  94.173  50.442  1.00  0.79           C  
ATOM    217  NE  ARG A  38      25.600  94.250  51.341  1.00  0.79           N  
ATOM    218  CZ  ARG A  38      26.058  95.354  51.948  1.00  0.79           C  
ATOM    219  NH1 ARG A  38      25.521  96.552  51.772  1.00  0.79           N  
ATOM    220  NH2 ARG A  38      27.098  95.253  52.775  1.00  0.79           N  
ATOM    221  N   LEU A  39      19.431  92.813  51.327  1.00  0.86           N  
ATOM    222  CA  LEU A  39      18.397  93.401  52.146  1.00  0.86           C  
ATOM    223  C   LEU A  39      17.802  92.442  53.163  1.00  0.86           C  
ATOM    224  O   LEU A  39      17.640  92.801  54.328  1.00  0.86           O  
ATOM    225  CB  LEU A  39      17.254  93.934  51.253  1.00  0.86           C  
ATOM    226  CG  LEU A  39      16.099  94.601  52.024  1.00  0.86           C  
ATOM    227  CD1 LEU A  39      16.577  95.817  52.843  1.00  0.86           C  
ATOM    228  CD2 LEU A  39      14.979  94.968  51.044  1.00  0.86           C  
ATOM    229  N   ALA A  40      17.495  91.187  52.767  1.00  0.90           N  
ATOM    230  CA  ALA A  40      17.034  90.159  53.681  1.00  0.90           C  
ATOM    231  C   ALA A  40      18.049  89.820  54.768  1.00  0.90           C  
ATOM    232  O   ALA A  40      17.725  89.692  55.946  1.00  0.90           O  
ATOM    233  CB  ALA A  40      16.724  88.875  52.889  1.00  0.90           C  
ATOM    234  N   TRP A  41      19.336  89.697  54.397  1.00  0.83           N  
ATOM    235  CA  TRP A  41      20.420  89.487  55.337  1.00  0.83           C  
ATOM    236  C   TRP A  41      20.644  90.673  56.274  1.00  0.83           C  
ATOM    237  O   TRP A  41      20.746  90.482  57.478  1.00  0.83           O  
ATOM    238  CB  TRP A  41      21.704  89.086  54.534  1.00  0.83           C  
ATOM    239  CG  TRP A  41      23.101  89.585  54.955  1.00  0.83           C  
ATOM    240  CD1 TRP A  41      23.951  90.296  54.152  1.00  0.83           C  
ATOM    241  CD2 TRP A  41      23.790  89.433  56.224  1.00  0.83           C  
ATOM    242  NE1 TRP A  41      25.130  90.573  54.812  1.00  0.83           N  
ATOM    243  CE2 TRP A  41      25.047  90.058  56.085  1.00  0.83           C  
ATOM    244  CE3 TRP A  41      23.436  88.826  57.433  1.00  0.83           C  
ATOM    245  CZ2 TRP A  41      25.957  90.079  57.134  1.00  0.83           C  
ATOM    246  CZ3 TRP A  41      24.363  88.839  58.490  1.00  0.83           C  
ATOM    247  CH2 TRP A  41      25.611  89.456  58.343  1.00  0.83           C  
ATOM    248  N   HIS A  42      20.684  91.933  55.791  1.00  0.81           N  
ATOM    249  CA  HIS A  42      20.869  93.101  56.640  1.00  0.81           C  
ATOM    250  C   HIS A  42      19.708  93.367  57.576  1.00  0.81           C  
ATOM    251  O   HIS A  42      19.928  93.755  58.717  1.00  0.81           O  
ATOM    252  CB  HIS A  42      21.245  94.362  55.828  1.00  0.81           C  
ATOM    253  CG  HIS A  42      22.654  94.315  55.326  1.00  0.81           C  
ATOM    254  ND1 HIS A  42      23.263  95.471  54.894  1.00  0.81           N  
ATOM    255  CD2 HIS A  42      23.577  93.335  55.455  1.00  0.81           C  
ATOM    256  CE1 HIS A  42      24.533  95.190  54.793  1.00  0.81           C  
ATOM    257  NE2 HIS A  42      24.784  93.898  55.108  1.00  0.81           N  
ATOM    258  N   SER A  43      18.450  93.107  57.157  1.00  0.81           N  
ATOM    259  CA  SER A  43      17.294  93.266  58.036  1.00  0.81           C  
ATOM    260  C   SER A  43      17.138  92.147  59.062  1.00  0.81           C  
ATOM    261  O   SER A  43      16.418  92.294  60.045  1.00  0.81           O  
ATOM    262  CB  SER A  43      15.956  93.397  57.243  1.00  0.81           C  
ATOM    263  OG  SER A  43      15.532  92.189  56.606  1.00  0.81           O  
ATOM    264  N   ALA A  44      17.806  90.987  58.871  1.00  0.82           N  
ATOM    265  CA  ALA A  44      17.862  89.928  59.861  1.00  0.82           C  
ATOM    266  C   ALA A  44      19.128  89.979  60.706  1.00  0.82           C  
ATOM    267  O   ALA A  44      19.136  89.561  61.863  1.00  0.82           O  
ATOM    268  CB  ALA A  44      17.894  88.569  59.135  1.00  0.82           C  
ATOM    269  N   GLY A  45      20.234  90.515  60.138  1.00  0.82           N  
ATOM    270  CA  GLY A  45      21.605  90.403  60.636  1.00  0.82           C  
ATOM    271  C   GLY A  45      21.891  91.292  61.781  1.00  0.82           C  
ATOM    272  O   GLY A  45      22.936  91.204  62.412  1.00  0.82           O  
ATOM    273  N   THR A  46      20.885  92.112  62.091  1.00  0.71           N  
ATOM    274  CA  THR A  46      20.782  92.964  63.230  1.00  0.71           C  
ATOM    275  C   THR A  46      20.565  92.233  64.521  1.00  0.71           C  
ATOM    276  O   THR A  46      20.767  92.833  65.569  1.00  0.71           O  
ATOM    277  CB  THR A  46      19.647  93.966  63.076  1.00  0.71           C  
ATOM    278  OG1 THR A  46      18.418  93.402  62.647  1.00  0.71           O  
ATOM    279  CG2 THR A  46      20.072  94.986  62.019  1.00  0.71           C  
ATOM    280  N   PHE A  47      20.148  90.951  64.501  1.00  0.71           N  
ATOM    281  CA  PHE A  47      19.808  90.220  65.704  1.00  0.71           C  
ATOM    282  C   PHE A  47      20.922  90.106  66.749  1.00  0.71           C  
ATOM    283  O   PHE A  47      22.099  89.953  66.437  1.00  0.71           O  
ATOM    284  CB  PHE A  47      19.252  88.824  65.309  1.00  0.71           C  
ATOM    285  CG  PHE A  47      18.424  88.202  66.387  1.00  0.71           C  
ATOM    286  CD1 PHE A  47      18.953  87.214  67.227  1.00  0.71           C  
ATOM    287  CD2 PHE A  47      17.104  88.616  66.578  1.00  0.71           C  
ATOM    288  CE1 PHE A  47      18.151  86.615  68.205  1.00  0.71           C  
ATOM    289  CE2 PHE A  47      16.295  88.028  67.550  1.00  0.71           C  
ATOM    290  CZ  PHE A  47      16.817  87.013  68.357  1.00  0.71           C  
ATOM    291  N   ASP A  48      20.557  90.166  68.037  1.00  0.64           N  
ATOM    292  CA  ASP A  48      21.459  89.846  69.099  1.00  0.64           C  
ATOM    293  C   ASP A  48      20.794  88.691  69.846  1.00  0.64           C  
ATOM    294  O   ASP A  48      19.687  88.803  70.379  1.00  0.64           O  
ATOM    295  CB  ASP A  48      21.734  91.141  69.918  1.00  0.64           C  
ATOM    296  CG  ASP A  48      22.792  90.899  70.970  1.00  0.64           C  
ATOM    297  OD1 ASP A  48      22.911  89.714  71.374  1.00  0.64           O  
ATOM    298  OD2 ASP A  48      23.460  91.872  71.400  1.00  0.64           O  
ATOM    299  N   VAL A  49      21.466  87.512  69.884  1.00  0.74           N  
ATOM    300  CA  VAL A  49      21.018  86.337  70.617  1.00  0.74           C  
ATOM    301  C   VAL A  49      20.882  86.591  72.108  1.00  0.74           C  
ATOM    302  O   VAL A  49      20.009  86.016  72.761  1.00  0.74           O  
ATOM    303  CB  VAL A  49      21.879  85.095  70.345  1.00  0.74           C  
ATOM    304  CG1 VAL A  49      23.274  85.208  71.006  1.00  0.74           C  
ATOM    305  CG2 VAL A  49      21.134  83.820  70.806  1.00  0.74           C  
ATOM    306  N   HIS A  50      21.722  87.479  72.685  1.00  0.68           N  
ATOM    307  CA  HIS A  50      21.780  87.742  74.104  1.00  0.68           C  
ATOM    308  C   HIS A  50      20.511  88.347  74.673  1.00  0.68           C  
ATOM    309  O   HIS A  50      20.150  88.066  75.814  1.00  0.68           O  
ATOM    310  CB  HIS A  50      22.996  88.623  74.458  1.00  0.68           C  
ATOM    311  CG  HIS A  50      24.287  87.933  74.143  1.00  0.68           C  
ATOM    312  ND1 HIS A  50      25.012  88.365  73.067  1.00  0.68           N  
ATOM    313  CD2 HIS A  50      24.889  86.849  74.697  1.00  0.68           C  
ATOM    314  CE1 HIS A  50      26.029  87.556  72.961  1.00  0.68           C  
ATOM    315  NE2 HIS A  50      26.014  86.611  73.931  1.00  0.68           N  
ATOM    316  N   THR A  51      19.797  89.200  73.911  1.00  0.64           N  
ATOM    317  CA  THR A  51      18.630  89.904  74.451  1.00  0.64           C  
ATOM    318  C   THR A  51      17.466  89.934  73.483  1.00  0.64           C  
ATOM    319  O   THR A  51      16.432  90.522  73.792  1.00  0.64           O  
ATOM    320  CB  THR A  51      18.937  91.355  74.839  1.00  0.64           C  
ATOM    321  OG1 THR A  51      19.499  92.046  73.737  1.00  0.64           O  
ATOM    322  CG2 THR A  51      19.980  91.360  75.968  1.00  0.64           C  
ATOM    323  N   LYS A  52      17.579  89.282  72.302  1.00  0.61           N  
ATOM    324  CA  LYS A  52      16.551  89.202  71.271  1.00  0.61           C  
ATOM    325  C   LYS A  52      16.188  90.537  70.652  1.00  0.61           C  
ATOM    326  O   LYS A  52      15.099  90.710  70.107  1.00  0.61           O  
ATOM    327  CB  LYS A  52      15.266  88.438  71.698  1.00  0.61           C  
ATOM    328  CG  LYS A  52      15.532  87.010  72.185  1.00  0.61           C  
ATOM    329  CD  LYS A  52      14.218  86.308  72.555  1.00  0.61           C  
ATOM    330  CE  LYS A  52      14.440  84.891  73.083  1.00  0.61           C  
ATOM    331  NZ  LYS A  52      13.142  84.248  73.394  1.00  0.61           N  
ATOM    332  N   THR A  53      17.123  91.504  70.684  1.00  0.63           N  
ATOM    333  CA  THR A  53      16.997  92.768  69.987  1.00  0.63           C  
ATOM    334  C   THR A  53      17.325  92.566  68.530  1.00  0.63           C  
ATOM    335  O   THR A  53      17.955  91.585  68.141  1.00  0.63           O  
ATOM    336  CB  THR A  53      17.847  93.901  70.560  1.00  0.63           C  
ATOM    337  OG1 THR A  53      19.218  93.560  70.673  1.00  0.63           O  
ATOM    338  CG2 THR A  53      17.339  94.225  71.968  1.00  0.63           C  
ATOM    339  N   GLY A  54      16.857  93.487  67.664  1.00  0.73           N  
ATOM    340  CA  GLY A  54      16.947  93.336  66.218  1.00  0.73           C  
ATOM    341  C   GLY A  54      16.205  92.172  65.623  1.00  0.73           C  
ATOM    342  O   GLY A  54      15.269  91.632  66.206  1.00  0.73           O  
ATOM    343  N   GLY A  55      16.595  91.762  64.402  1.00  0.77           N  
ATOM    344  CA  GLY A  55      15.966  90.653  63.713  1.00  0.77           C  
ATOM    345  C   GLY A  55      14.867  91.061  62.793  1.00  0.77           C  
ATOM    346  O   GLY A  55      14.562  92.238  62.607  1.00  0.77           O  
ATOM    347  N   PRO A  56      14.245  90.086  62.171  1.00  0.77           N  
ATOM    348  CA  PRO A  56      13.268  90.352  61.141  1.00  0.77           C  
ATOM    349  C   PRO A  56      11.940  90.853  61.720  1.00  0.77           C  
ATOM    350  O   PRO A  56      11.029  90.055  61.919  1.00  0.77           O  
ATOM    351  CB  PRO A  56      13.163  88.981  60.453  1.00  0.77           C  
ATOM    352  CG  PRO A  56      13.423  87.946  61.556  1.00  0.77           C  
ATOM    353  CD  PRO A  56      14.375  88.663  62.509  1.00  0.77           C  
ATOM    354  N   PHE A  57      11.802  92.181  61.947  1.00  0.75           N  
ATOM    355  CA  PHE A  57      10.612  92.813  62.513  1.00  0.75           C  
ATOM    356  C   PHE A  57      10.231  94.057  61.733  1.00  0.75           C  
ATOM    357  O   PHE A  57       9.384  94.863  62.124  1.00  0.75           O  
ATOM    358  CB  PHE A  57      10.868  93.223  63.977  1.00  0.75           C  
ATOM    359  CG  PHE A  57      10.923  92.004  64.843  1.00  0.75           C  
ATOM    360  CD1 PHE A  57       9.738  91.388  65.270  1.00  0.75           C  
ATOM    361  CD2 PHE A  57      12.152  91.479  65.260  1.00  0.75           C  
ATOM    362  CE1 PHE A  57       9.780  90.285  66.132  1.00  0.75           C  
ATOM    363  CE2 PHE A  57      12.202  90.371  66.111  1.00  0.75           C  
ATOM    364  CZ  PHE A  57      11.015  89.780  66.557  1.00  0.75           C  
ATOM    365  N   GLY A  58      10.838  94.218  60.539  1.00  0.81           N  
ATOM    366  CA  GLY A  58      10.408  95.220  59.590  1.00  0.81           C  
ATOM    367  C   GLY A  58      10.890  96.605  59.899  1.00  0.81           C  
ATOM    368  O   GLY A  58      10.417  97.554  59.274  1.00  0.81           O  
ATOM    369  N   THR A  59      11.832  96.752  60.860  1.00  0.74           N  
ATOM    370  CA  THR A  59      12.357  97.989  61.431  1.00  0.74           C  
ATOM    371  C   THR A  59      13.150  98.789  60.419  1.00  0.74           C  
ATOM    372  O   THR A  59      13.249 100.005  60.549  1.00  0.74           O  
ATOM    373  CB  THR A  59      13.249  97.755  62.665  1.00  0.74           C  
ATOM    374  OG1 THR A  59      14.051  96.604  62.528  1.00  0.74           O  
ATOM    375  CG2 THR A  59      12.392  97.485  63.908  1.00  0.74           C  
ATOM    376  N   ILE A  60      13.636  98.151  59.322  1.00  0.70           N  
ATOM    377  CA  ILE A  60      14.313  98.791  58.191  1.00  0.70           C  
ATOM    378  C   ILE A  60      13.467  99.873  57.515  1.00  0.70           C  
ATOM    379  O   ILE A  60      13.977 100.807  56.918  1.00  0.70           O  
ATOM    380  CB  ILE A  60      14.869  97.778  57.164  1.00  0.70           C  
ATOM    381  CG1 ILE A  60      15.622  98.391  55.961  1.00  0.70           C  
ATOM    382  CG2 ILE A  60      13.732  96.945  56.598  1.00  0.70           C  
ATOM    383  CD1 ILE A  60      16.958  98.983  56.381  1.00  0.70           C  
ATOM    384  N   ARG A  61      12.125  99.845  57.652  1.00  0.55           N  
ATOM    385  CA  ARG A  61      11.280 100.938  57.193  1.00  0.55           C  
ATOM    386  C   ARG A  61      11.457 102.261  57.956  1.00  0.55           C  
ATOM    387  O   ARG A  61      10.995 103.296  57.485  1.00  0.55           O  
ATOM    388  CB  ARG A  61       9.787 100.518  57.262  1.00  0.55           C  
ATOM    389  CG  ARG A  61       9.133 100.451  58.662  1.00  0.55           C  
ATOM    390  CD  ARG A  61       7.802  99.690  58.604  1.00  0.55           C  
ATOM    391  NE  ARG A  61       7.091  99.825  59.910  1.00  0.55           N  
ATOM    392  CZ  ARG A  61       7.230  99.000  60.952  1.00  0.55           C  
ATOM    393  NH1 ARG A  61       8.147  98.043  60.978  1.00  0.55           N  
ATOM    394  NH2 ARG A  61       6.469  99.190  62.024  1.00  0.55           N  
ATOM    395  N   HIS A  62      12.109 102.267  59.146  1.00  0.57           N  
ATOM    396  CA  HIS A  62      12.292 103.457  59.965  1.00  0.57           C  
ATOM    397  C   HIS A  62      13.635 104.149  59.627  1.00  0.57           C  
ATOM    398  O   HIS A  62      14.631 103.444  59.442  1.00  0.57           O  
ATOM    399  CB  HIS A  62      12.195 103.104  61.479  1.00  0.57           C  
ATOM    400  CG  HIS A  62      12.427 104.245  62.428  1.00  0.57           C  
ATOM    401  ND1 HIS A  62      11.512 105.266  62.461  1.00  0.57           N  
ATOM    402  CD2 HIS A  62      13.442 104.505  63.291  1.00  0.57           C  
ATOM    403  CE1 HIS A  62      11.969 106.125  63.345  1.00  0.57           C  
ATOM    404  NE2 HIS A  62      13.146 105.717  63.877  1.00  0.57           N  
ATOM    405  N   PRO A  63      13.755 105.484  59.524  1.00  0.56           N  
ATOM    406  CA  PRO A  63      14.972 106.226  59.180  1.00  0.56           C  
ATOM    407  C   PRO A  63      16.291 105.805  59.784  1.00  0.56           C  
ATOM    408  O   PRO A  63      17.260 105.745  59.035  1.00  0.56           O  
ATOM    409  CB  PRO A  63      14.649 107.674  59.565  1.00  0.56           C  
ATOM    410  CG  PRO A  63      13.129 107.796  59.416  1.00  0.56           C  
ATOM    411  CD  PRO A  63      12.595 106.363  59.469  1.00  0.56           C  
ATOM    412  N   ASP A  64      16.373 105.515  61.101  1.00  0.52           N  
ATOM    413  CA  ASP A  64      17.606 105.156  61.783  1.00  0.52           C  
ATOM    414  C   ASP A  64      18.257 103.920  61.172  1.00  0.52           C  
ATOM    415  O   ASP A  64      19.466 103.845  60.958  1.00  0.52           O  
ATOM    416  CB  ASP A  64      17.311 104.864  63.285  1.00  0.52           C  
ATOM    417  CG  ASP A  64      16.922 106.117  64.051  1.00  0.52           C  
ATOM    418  OD1 ASP A  64      17.138 107.233  63.521  1.00  0.52           O  
ATOM    419  OD2 ASP A  64      16.370 105.955  65.169  1.00  0.52           O  
ATOM    420  N   GLU A  65      17.433 102.911  60.839  1.00  0.62           N  
ATOM    421  CA  GLU A  65      17.911 101.708  60.211  1.00  0.62           C  
ATOM    422  C   GLU A  65      18.176 101.831  58.721  1.00  0.62           C  
ATOM    423  O   GLU A  65      19.213 101.373  58.243  1.00  0.62           O  
ATOM    424  CB  GLU A  65      16.957 100.545  60.482  1.00  0.62           C  
ATOM    425  CG  GLU A  65      17.568  99.201  60.034  1.00  0.62           C  
ATOM    426  CD  GLU A  65      16.899  97.991  60.666  1.00  0.62           C  
ATOM    427  OE1 GLU A  65      16.963  96.922  60.007  1.00  0.62           O  
ATOM    428  OE2 GLU A  65      16.310  98.090  61.776  1.00  0.62           O  
ATOM    429  N   LEU A  66      17.289 102.471  57.921  1.00  0.65           N  
ATOM    430  CA  LEU A  66      17.527 102.601  56.482  1.00  0.65           C  
ATOM    431  C   LEU A  66      18.673 103.555  56.153  1.00  0.65           C  
ATOM    432  O   LEU A  66      19.380 103.398  55.165  1.00  0.65           O  
ATOM    433  CB  LEU A  66      16.235 102.940  55.680  1.00  0.65           C  
ATOM    434  CG  LEU A  66      16.326 102.695  54.149  1.00  0.65           C  
ATOM    435  CD1 LEU A  66      16.712 101.253  53.768  1.00  0.65           C  
ATOM    436  CD2 LEU A  66      15.003 103.040  53.446  1.00  0.65           C  
ATOM    437  N   ALA A  67      18.963 104.510  57.057  1.00  0.74           N  
ATOM    438  CA  ALA A  67      20.082 105.414  56.927  1.00  0.74           C  
ATOM    439  C   ALA A  67      21.336 104.907  57.630  1.00  0.74           C  
ATOM    440  O   ALA A  67      22.339 105.619  57.701  1.00  0.74           O  
ATOM    441  CB  ALA A  67      19.718 106.775  57.544  1.00  0.74           C  
ATOM    442  N   HIS A  68      21.356 103.651  58.146  1.00  0.69           N  
ATOM    443  CA  HIS A  68      22.586 103.015  58.595  1.00  0.69           C  
ATOM    444  C   HIS A  68      23.603 102.971  57.460  1.00  0.69           C  
ATOM    445  O   HIS A  68      23.297 102.500  56.368  1.00  0.69           O  
ATOM    446  CB  HIS A  68      22.346 101.554  59.070  1.00  0.69           C  
ATOM    447  CG  HIS A  68      23.352 101.009  60.038  1.00  0.69           C  
ATOM    448  ND1 HIS A  68      24.703 101.022  59.745  1.00  0.69           N  
ATOM    449  CD2 HIS A  68      23.136 100.375  61.219  1.00  0.69           C  
ATOM    450  CE1 HIS A  68      25.277 100.391  60.752  1.00  0.69           C  
ATOM    451  NE2 HIS A  68      24.374  99.981  61.673  1.00  0.69           N  
ATOM    452  N   GLY A  69      24.853 103.440  57.676  1.00  0.76           N  
ATOM    453  CA  GLY A  69      25.880 103.466  56.632  1.00  0.76           C  
ATOM    454  C   GLY A  69      26.246 102.122  56.055  1.00  0.76           C  
ATOM    455  O   GLY A  69      26.640 102.012  54.897  1.00  0.76           O  
ATOM    456  N   ALA A  70      26.059 101.052  56.842  1.00  0.74           N  
ATOM    457  CA  ALA A  70      26.227  99.685  56.427  1.00  0.74           C  
ATOM    458  C   ALA A  70      25.156  99.211  55.426  1.00  0.74           C  
ATOM    459  O   ALA A  70      25.419  98.299  54.633  1.00  0.74           O  
ATOM    460  CB  ALA A  70      26.158  98.851  57.714  1.00  0.74           C  
ATOM    461  N   ASN A  71      23.962  99.871  55.404  1.00  0.74           N  
ATOM    462  CA  ASN A  71      22.820  99.569  54.550  1.00  0.74           C  
ATOM    463  C   ASN A  71      22.823 100.433  53.296  1.00  0.74           C  
ATOM    464  O   ASN A  71      21.871 100.382  52.518  1.00  0.74           O  
ATOM    465  CB  ASN A  71      21.453  99.835  55.273  1.00  0.74           C  
ATOM    466  CG  ASN A  71      21.189  98.765  56.318  1.00  0.74           C  
ATOM    467  OD1 ASN A  71      21.748  97.677  56.261  1.00  0.74           O  
ATOM    468  ND2 ASN A  71      20.294  98.998  57.298  1.00  0.74           N  
ATOM    469  N   ASN A  72      23.895 101.227  53.020  1.00  0.75           N  
ATOM    470  CA  ASN A  72      23.970 102.043  51.814  1.00  0.75           C  
ATOM    471  C   ASN A  72      23.739 101.211  50.541  1.00  0.75           C  
ATOM    472  O   ASN A  72      24.355 100.169  50.315  1.00  0.75           O  
ATOM    473  CB  ASN A  72      25.294 102.873  51.728  1.00  0.75           C  
ATOM    474  CG  ASN A  72      25.240 103.894  50.590  1.00  0.75           C  
ATOM    475  OD1 ASN A  72      25.366 103.554  49.415  1.00  0.75           O  
ATOM    476  ND2 ASN A  72      25.037 105.188  50.913  1.00  0.75           N  
ATOM    477  N   GLY A  73      22.770 101.659  49.716  1.00  0.80           N  
ATOM    478  CA  GLY A  73      22.401 101.037  48.456  1.00  0.80           C  
ATOM    479  C   GLY A  73      21.169 100.178  48.551  1.00  0.80           C  
ATOM    480  O   GLY A  73      20.522  99.918  47.538  1.00  0.80           O  
ATOM    481  N   LEU A  74      20.757  99.761  49.773  1.00  0.76           N  
ATOM    482  CA  LEU A  74      19.623  98.872  49.979  1.00  0.76           C  
ATOM    483  C   LEU A  74      18.298  99.551  49.770  1.00  0.76           C  
ATOM    484  O   LEU A  74      17.288  98.897  49.513  1.00  0.76           O  
ATOM    485  CB  LEU A  74      19.605  98.215  51.372  1.00  0.76           C  
ATOM    486  CG  LEU A  74      20.777  97.251  51.613  1.00  0.76           C  
ATOM    487  CD1 LEU A  74      20.624  96.641  53.010  1.00  0.76           C  
ATOM    488  CD2 LEU A  74      20.867  96.136  50.549  1.00  0.76           C  
ATOM    489  N   ASP A  75      18.285 100.894  49.769  1.00  0.74           N  
ATOM    490  CA  ASP A  75      17.157 101.720  49.426  1.00  0.74           C  
ATOM    491  C   ASP A  75      16.629 101.409  48.036  1.00  0.74           C  
ATOM    492  O   ASP A  75      15.435 101.477  47.783  1.00  0.74           O  
ATOM    493  CB  ASP A  75      17.502 103.234  49.454  1.00  0.74           C  
ATOM    494  CG  ASP A  75      18.070 103.722  50.775  1.00  0.74           C  
ATOM    495  OD1 ASP A  75      18.532 102.885  51.582  1.00  0.74           O  
ATOM    496  OD2 ASP A  75      18.117 104.968  50.909  1.00  0.74           O  
ATOM    497  N   ILE A  76      17.511 101.041  47.073  1.00  0.73           N  
ATOM    498  CA  ILE A  76      17.107 100.554  45.753  1.00  0.73           C  
ATOM    499  C   ILE A  76      16.232  99.322  45.860  1.00  0.73           C  
ATOM    500  O   ILE A  76      15.168  99.282  45.255  1.00  0.73           O  
ATOM    501  CB  ILE A  76      18.315 100.232  44.869  1.00  0.73           C  
ATOM    502  CG1 ILE A  76      19.102 101.522  44.559  1.00  0.73           C  
ATOM    503  CG2 ILE A  76      17.877  99.517  43.562  1.00  0.73           C  
ATOM    504  CD1 ILE A  76      20.442 101.289  43.855  1.00  0.73           C  
ATOM    505  N   ALA A  77      16.611  98.321  46.685  1.00  0.76           N  
ATOM    506  CA  ALA A  77      15.860  97.098  46.882  1.00  0.76           C  
ATOM    507  C   ALA A  77      14.503  97.355  47.506  1.00  0.76           C  
ATOM    508  O   ALA A  77      13.498  96.827  47.044  1.00  0.76           O  
ATOM    509  CB  ALA A  77      16.651  96.145  47.803  1.00  0.76           C  
ATOM    510  N   ILE A  78      14.450  98.238  48.530  1.00  0.77           N  
ATOM    511  CA  ILE A  78      13.241  98.688  49.204  1.00  0.77           C  
ATOM    512  C   ILE A  78      12.272  99.340  48.242  1.00  0.77           C  
ATOM    513  O   ILE A  78      11.095  98.991  48.240  1.00  0.77           O  
ATOM    514  CB  ILE A  78      13.583  99.686  50.317  1.00  0.77           C  
ATOM    515  CG1 ILE A  78      14.384  99.000  51.451  1.00  0.77           C  
ATOM    516  CG2 ILE A  78      12.329 100.402  50.885  1.00  0.77           C  
ATOM    517  CD1 ILE A  78      13.552  98.016  52.282  1.00  0.77           C  
ATOM    518  N   ARG A  79      12.775 100.243  47.366  1.00  0.69           N  
ATOM    519  CA  ARG A  79      12.033 100.926  46.315  1.00  0.69           C  
ATOM    520  C   ARG A  79      11.441  99.991  45.291  1.00  0.69           C  
ATOM    521  O   ARG A  79      10.309 100.151  44.848  1.00  0.69           O  
ATOM    522  CB  ARG A  79      12.933 101.926  45.561  1.00  0.69           C  
ATOM    523  CG  ARG A  79      13.233 103.180  46.396  1.00  0.69           C  
ATOM    524  CD  ARG A  79      14.111 104.196  45.662  1.00  0.69           C  
ATOM    525  NE  ARG A  79      15.548 103.845  45.909  1.00  0.69           N  
ATOM    526  CZ  ARG A  79      16.587 104.465  45.332  1.00  0.69           C  
ATOM    527  NH1 ARG A  79      17.827 104.213  45.735  1.00  0.69           N  
ATOM    528  NH2 ARG A  79      16.418 105.315  44.325  1.00  0.69           N  
ATOM    529  N   LEU A  80      12.192  98.952  44.893  1.00  0.71           N  
ATOM    530  CA  LEU A  80      11.687  97.907  44.042  1.00  0.71           C  
ATOM    531  C   LEU A  80      10.542  97.145  44.708  1.00  0.71           C  
ATOM    532  O   LEU A  80       9.526  96.873  44.083  1.00  0.71           O  
ATOM    533  CB  LEU A  80      12.879  97.034  43.594  1.00  0.71           C  
ATOM    534  CG  LEU A  80      13.883  97.786  42.713  1.00  0.71           C  
ATOM    535  CD1 LEU A  80      14.967  96.789  42.364  1.00  0.71           C  
ATOM    536  CD2 LEU A  80      13.218  98.203  41.403  1.00  0.71           C  
ATOM    537  N   LEU A  81      10.620  96.845  46.018  1.00  0.79           N  
ATOM    538  CA  LEU A  81       9.571  96.161  46.750  1.00  0.79           C  
ATOM    539  C   LEU A  81       8.322  96.974  47.010  1.00  0.79           C  
ATOM    540  O   LEU A  81       7.279  96.421  47.369  1.00  0.79           O  
ATOM    541  CB  LEU A  81      10.084  95.720  48.137  1.00  0.79           C  
ATOM    542  CG  LEU A  81      11.247  94.724  48.103  1.00  0.79           C  
ATOM    543  CD1 LEU A  81      11.670  94.295  49.504  1.00  0.79           C  
ATOM    544  CD2 LEU A  81      10.786  93.462  47.402  1.00  0.79           C  
ATOM    545  N   GLU A  82       8.385  98.306  46.834  1.00  0.77           N  
ATOM    546  CA  GLU A  82       7.245  99.182  46.996  1.00  0.77           C  
ATOM    547  C   GLU A  82       6.008  98.828  46.168  1.00  0.77           C  
ATOM    548  O   GLU A  82       4.955  98.705  46.788  1.00  0.77           O  
ATOM    549  CB  GLU A  82       7.615 100.678  46.836  1.00  0.77           C  
ATOM    550  CG  GLU A  82       8.626 101.166  47.898  1.00  0.77           C  
ATOM    551  CD  GLU A  82       8.884 102.667  47.904  1.00  0.77           C  
ATOM    552  OE1 GLU A  82       8.904 103.190  49.056  1.00  0.77           O  
ATOM    553  OE2 GLU A  82       9.104 103.268  46.826  1.00  0.77           O  
ATOM    554  N   PRO A  83       6.002  98.545  44.870  1.00  0.72           N  
ATOM    555  CA  PRO A  83       4.800  98.140  44.154  1.00  0.72           C  
ATOM    556  C   PRO A  83       4.235  96.820  44.658  1.00  0.72           C  
ATOM    557  O   PRO A  83       3.027  96.614  44.613  1.00  0.72           O  
ATOM    558  CB  PRO A  83       5.227  98.068  42.670  1.00  0.72           C  
ATOM    559  CG  PRO A  83       6.763  98.147  42.679  1.00  0.72           C  
ATOM    560  CD  PRO A  83       7.077  98.905  43.965  1.00  0.72           C  
ATOM    561  N   ILE A  84       5.080  95.882  45.131  1.00  0.73           N  
ATOM    562  CA  ILE A  84       4.635  94.632  45.732  1.00  0.73           C  
ATOM    563  C   ILE A  84       3.912  94.840  47.037  1.00  0.73           C  
ATOM    564  O   ILE A  84       2.830  94.298  47.234  1.00  0.73           O  
ATOM    565  CB  ILE A  84       5.781  93.647  45.923  1.00  0.73           C  
ATOM    566  CG1 ILE A  84       6.239  93.193  44.541  1.00  0.73           C  
ATOM    567  CG2 ILE A  84       5.389  92.394  46.737  1.00  0.73           C  
ATOM    568  CD1 ILE A  84       7.477  93.919  44.059  1.00  0.73           C  
ATOM    569  N   LYS A  85       4.445  95.679  47.948  1.00  0.77           N  
ATOM    570  CA  LYS A  85       3.749  95.993  49.191  1.00  0.77           C  
ATOM    571  C   LYS A  85       2.453  96.764  48.950  1.00  0.77           C  
ATOM    572  O   LYS A  85       1.495  96.613  49.694  1.00  0.77           O  
ATOM    573  CB  LYS A  85       4.625  96.722  50.258  1.00  0.77           C  
ATOM    574  CG  LYS A  85       4.919  98.185  49.910  1.00  0.77           C  
ATOM    575  CD  LYS A  85       5.814  98.950  50.891  1.00  0.77           C  
ATOM    576  CE  LYS A  85       5.986 100.415  50.447  1.00  0.77           C  
ATOM    577  NZ  LYS A  85       7.029 101.108  51.241  1.00  0.77           N  
ATOM    578  N   GLU A  86       2.382  97.611  47.897  1.00  0.73           N  
ATOM    579  CA  GLU A  86       1.163  98.286  47.480  1.00  0.73           C  
ATOM    580  C   GLU A  86       0.073  97.356  46.965  1.00  0.73           C  
ATOM    581  O   GLU A  86      -1.097  97.498  47.311  1.00  0.73           O  
ATOM    582  CB  GLU A  86       1.479  99.328  46.392  1.00  0.73           C  
ATOM    583  CG  GLU A  86       2.321 100.508  46.919  1.00  0.73           C  
ATOM    584  CD  GLU A  86       2.737 101.444  45.795  1.00  0.73           C  
ATOM    585  OE1 GLU A  86       2.476 101.129  44.604  1.00  0.73           O  
ATOM    586  OE2 GLU A  86       3.338 102.488  46.149  1.00  0.73           O  
ATOM    587  N   GLN A  87       0.432  96.351  46.134  1.00  0.72           N  
ATOM    588  CA  GLN A  87      -0.490  95.320  45.679  1.00  0.72           C  
ATOM    589  C   GLN A  87      -0.927  94.386  46.782  1.00  0.72           C  
ATOM    590  O   GLN A  87      -2.064  93.922  46.811  1.00  0.72           O  
ATOM    591  CB  GLN A  87       0.116  94.464  44.541  1.00  0.72           C  
ATOM    592  CG  GLN A  87       0.385  95.251  43.240  1.00  0.72           C  
ATOM    593  CD  GLN A  87      -0.883  95.840  42.629  1.00  0.72           C  
ATOM    594  OE1 GLN A  87      -1.865  95.139  42.398  1.00  0.72           O  
ATOM    595  NE2 GLN A  87      -0.842  97.147  42.284  1.00  0.72           N  
ATOM    596  N   PHE A  88      -0.022  94.078  47.722  1.00  0.67           N  
ATOM    597  CA  PHE A  88      -0.310  93.148  48.786  1.00  0.67           C  
ATOM    598  C   PHE A  88      -0.116  93.791  50.161  1.00  0.67           C  
ATOM    599  O   PHE A  88       0.790  93.387  50.889  1.00  0.67           O  
ATOM    600  CB  PHE A  88       0.607  91.914  48.657  1.00  0.67           C  
ATOM    601  CG  PHE A  88       0.460  91.231  47.337  1.00  0.67           C  
ATOM    602  CD1 PHE A  88       1.391  91.464  46.318  1.00  0.67           C  
ATOM    603  CD2 PHE A  88      -0.565  90.304  47.118  1.00  0.67           C  
ATOM    604  CE1 PHE A  88       1.273  90.827  45.084  1.00  0.67           C  
ATOM    605  CE2 PHE A  88      -0.674  89.642  45.889  1.00  0.67           C  
ATOM    606  CZ  PHE A  88       0.241  89.913  44.865  1.00  0.67           C  
ATOM    607  N   PRO A  89      -0.930  94.747  50.612  1.00  0.75           N  
ATOM    608  CA  PRO A  89      -0.645  95.582  51.781  1.00  0.75           C  
ATOM    609  C   PRO A  89      -0.795  94.818  53.082  1.00  0.75           C  
ATOM    610  O   PRO A  89      -0.444  95.336  54.135  1.00  0.75           O  
ATOM    611  CB  PRO A  89      -1.706  96.699  51.687  1.00  0.75           C  
ATOM    612  CG  PRO A  89      -2.868  96.057  50.922  1.00  0.75           C  
ATOM    613  CD  PRO A  89      -2.130  95.188  49.913  1.00  0.75           C  
ATOM    614  N   ILE A  90      -1.355  93.596  53.026  1.00  0.65           N  
ATOM    615  CA  ILE A  90      -1.614  92.737  54.167  1.00  0.65           C  
ATOM    616  C   ILE A  90      -0.393  92.026  54.718  1.00  0.65           C  
ATOM    617  O   ILE A  90      -0.414  91.553  55.851  1.00  0.65           O  
ATOM    618  CB  ILE A  90      -2.638  91.645  53.837  1.00  0.65           C  
ATOM    619  CG1 ILE A  90      -2.159  90.714  52.695  1.00  0.65           C  
ATOM    620  CG2 ILE A  90      -3.986  92.323  53.531  1.00  0.65           C  
ATOM    621  CD1 ILE A  90      -3.053  89.499  52.445  1.00  0.65           C  
ATOM    622  N   LEU A  91       0.705  91.888  53.947  1.00  0.75           N  
ATOM    623  CA  LEU A  91       1.863  91.171  54.424  1.00  0.75           C  
ATOM    624  C   LEU A  91       2.674  92.141  55.248  1.00  0.75           C  
ATOM    625  O   LEU A  91       2.744  93.327  54.941  1.00  0.75           O  
ATOM    626  CB  LEU A  91       2.739  90.671  53.253  1.00  0.75           C  
ATOM    627  CG  LEU A  91       2.382  89.333  52.585  1.00  0.75           C  
ATOM    628  CD1 LEU A  91       1.300  89.627  51.552  1.00  0.75           C  
ATOM    629  CD2 LEU A  91       3.609  88.727  51.877  1.00  0.75           C  
ATOM    630  N   SER A  92       3.307  91.650  56.328  1.00  0.82           N  
ATOM    631  CA  SER A  92       4.132  92.471  57.194  1.00  0.82           C  
ATOM    632  C   SER A  92       5.417  92.878  56.528  1.00  0.82           C  
ATOM    633  O   SER A  92       5.888  92.242  55.582  1.00  0.82           O  
ATOM    634  CB  SER A  92       4.467  91.804  58.548  1.00  0.82           C  
ATOM    635  OG  SER A  92       5.389  90.725  58.437  1.00  0.82           O  
ATOM    636  N   TYR A  93       6.057  93.957  57.009  1.00  0.81           N  
ATOM    637  CA  TYR A  93       7.286  94.420  56.399  1.00  0.81           C  
ATOM    638  C   TYR A  93       8.403  93.417  56.535  1.00  0.81           C  
ATOM    639  O   TYR A  93       9.128  93.128  55.590  1.00  0.81           O  
ATOM    640  CB  TYR A  93       7.748  95.749  57.012  1.00  0.81           C  
ATOM    641  CG  TYR A  93       6.930  96.862  56.467  1.00  0.81           C  
ATOM    642  CD1 TYR A  93       5.721  97.136  57.087  1.00  0.81           C  
ATOM    643  CD2 TYR A  93       7.323  97.649  55.375  1.00  0.81           C  
ATOM    644  CE1 TYR A  93       4.956  98.243  56.737  1.00  0.81           C  
ATOM    645  CE2 TYR A  93       6.574  98.781  55.019  1.00  0.81           C  
ATOM    646  CZ  TYR A  93       5.397  99.083  55.717  1.00  0.81           C  
ATOM    647  OH  TYR A  93       4.618 100.203  55.386  1.00  0.81           O  
ATOM    648  N   ALA A  94       8.539  92.805  57.714  1.00  0.84           N  
ATOM    649  CA  ALA A  94       9.514  91.781  57.942  1.00  0.84           C  
ATOM    650  C   ALA A  94       9.325  90.519  57.100  1.00  0.84           C  
ATOM    651  O   ALA A  94      10.309  89.977  56.595  1.00  0.84           O  
ATOM    652  CB  ALA A  94       9.406  91.433  59.412  1.00  0.84           C  
ATOM    653  N   ASP A  95       8.067  90.033  56.906  1.00  0.83           N  
ATOM    654  CA  ASP A  95       7.754  88.947  55.991  1.00  0.83           C  
ATOM    655  C   ASP A  95       8.113  89.315  54.573  1.00  0.83           C  
ATOM    656  O   ASP A  95       8.751  88.526  53.882  1.00  0.83           O  
ATOM    657  CB  ASP A  95       6.258  88.517  56.077  1.00  0.83           C  
ATOM    658  CG  ASP A  95       6.029  87.536  57.211  1.00  0.83           C  
ATOM    659  OD1 ASP A  95       7.019  87.106  57.863  1.00  0.83           O  
ATOM    660  OD2 ASP A  95       4.859  87.139  57.432  1.00  0.83           O  
ATOM    661  N   PHE A  96       7.799  90.549  54.126  1.00  0.81           N  
ATOM    662  CA  PHE A  96       8.207  91.020  52.816  1.00  0.81           C  
ATOM    663  C   PHE A  96       9.702  91.085  52.571  1.00  0.81           C  
ATOM    664  O   PHE A  96      10.173  90.635  51.529  1.00  0.81           O  
ATOM    665  CB  PHE A  96       7.677  92.451  52.530  1.00  0.81           C  
ATOM    666  CG  PHE A  96       6.342  92.438  51.895  1.00  0.81           C  
ATOM    667  CD1 PHE A  96       6.107  91.664  50.746  1.00  0.81           C  
ATOM    668  CD2 PHE A  96       5.318  93.238  52.416  1.00  0.81           C  
ATOM    669  CE1 PHE A  96       4.856  91.688  50.133  1.00  0.81           C  
ATOM    670  CE2 PHE A  96       4.088  93.313  51.766  1.00  0.81           C  
ATOM    671  CZ  PHE A  96       3.864  92.526  50.635  1.00  0.81           C  
ATOM    672  N   TYR A  97      10.496  91.635  53.512  1.00  0.81           N  
ATOM    673  CA  TYR A  97      11.943  91.724  53.362  1.00  0.81           C  
ATOM    674  C   TYR A  97      12.646  90.390  53.360  1.00  0.81           C  
ATOM    675  O   TYR A  97      13.546  90.148  52.561  1.00  0.81           O  
ATOM    676  CB  TYR A  97      12.607  92.583  54.466  1.00  0.81           C  
ATOM    677  CG  TYR A  97      11.976  93.936  54.543  1.00  0.81           C  
ATOM    678  CD1 TYR A  97      11.688  94.698  53.395  1.00  0.81           C  
ATOM    679  CD2 TYR A  97      11.680  94.469  55.804  1.00  0.81           C  
ATOM    680  CE1 TYR A  97      11.132  95.976  53.513  1.00  0.81           C  
ATOM    681  CE2 TYR A  97      11.096  95.734  55.912  1.00  0.81           C  
ATOM    682  CZ  TYR A  97      10.890  96.507  54.773  1.00  0.81           C  
ATOM    683  OH  TYR A  97      10.552  97.859  54.921  1.00  0.81           O  
ATOM    684  N   GLN A  98      12.252  89.475  54.260  1.00  0.82           N  
ATOM    685  CA  GLN A  98      12.819  88.150  54.281  1.00  0.82           C  
ATOM    686  C   GLN A  98      12.375  87.280  53.114  1.00  0.82           C  
ATOM    687  O   GLN A  98      13.179  86.545  52.542  1.00  0.82           O  
ATOM    688  CB  GLN A  98      12.486  87.447  55.606  1.00  0.82           C  
ATOM    689  CG  GLN A  98      13.104  88.072  56.868  1.00  0.82           C  
ATOM    690  CD  GLN A  98      14.616  88.103  56.731  1.00  0.82           C  
ATOM    691  OE1 GLN A  98      15.238  87.098  56.386  1.00  0.82           O  
ATOM    692  NE2 GLN A  98      15.219  89.272  57.006  1.00  0.82           N  
ATOM    693  N   LEU A  99      11.088  87.368  52.694  1.00  0.86           N  
ATOM    694  CA  LEU A  99      10.598  86.712  51.496  1.00  0.86           C  
ATOM    695  C   LEU A  99      11.330  87.196  50.256  1.00  0.86           C  
ATOM    696  O   LEU A  99      11.711  86.383  49.423  1.00  0.86           O  
ATOM    697  CB  LEU A  99       9.063  86.866  51.336  1.00  0.86           C  
ATOM    698  CG  LEU A  99       8.416  86.143  50.130  1.00  0.86           C  
ATOM    699  CD1 LEU A  99       8.692  84.622  50.122  1.00  0.86           C  
ATOM    700  CD2 LEU A  99       6.903  86.420  50.125  1.00  0.86           C  
ATOM    701  N   ALA A 100      11.641  88.509  50.137  1.00  0.86           N  
ATOM    702  CA  ALA A 100      12.433  89.070  49.052  1.00  0.86           C  
ATOM    703  C   ALA A 100      13.778  88.387  48.855  1.00  0.86           C  
ATOM    704  O   ALA A 100      14.185  88.109  47.728  1.00  0.86           O  
ATOM    705  CB  ALA A 100      12.646  90.585  49.297  1.00  0.86           C  
ATOM    706  N   GLY A 101      14.463  88.027  49.960  1.00  0.88           N  
ATOM    707  CA  GLY A 101      15.710  87.282  49.897  1.00  0.88           C  
ATOM    708  C   GLY A 101      15.557  85.855  49.462  1.00  0.88           C  
ATOM    709  O   GLY A 101      16.328  85.386  48.632  1.00  0.88           O  
ATOM    710  N   VAL A 102      14.527  85.140  49.970  1.00  0.88           N  
ATOM    711  CA  VAL A 102      14.176  83.783  49.545  1.00  0.88           C  
ATOM    712  C   VAL A 102      13.834  83.732  48.073  1.00  0.88           C  
ATOM    713  O   VAL A 102      14.351  82.903  47.324  1.00  0.88           O  
ATOM    714  CB  VAL A 102      12.962  83.254  50.311  1.00  0.88           C  
ATOM    715  CG1 VAL A 102      12.357  81.958  49.695  1.00  0.88           C  
ATOM    716  CG2 VAL A 102      13.401  83.008  51.767  1.00  0.88           C  
ATOM    717  N   VAL A 103      12.991  84.684  47.605  1.00  0.82           N  
ATOM    718  CA  VAL A 103      12.598  84.799  46.217  1.00  0.82           C  
ATOM    719  C   VAL A 103      13.774  84.997  45.316  1.00  0.82           C  
ATOM    720  O   VAL A 103      13.863  84.311  44.296  1.00  0.82           O  
ATOM    721  CB  VAL A 103      11.665  85.977  45.968  1.00  0.82           C  
ATOM    722  CG1 VAL A 103      11.328  86.094  44.466  1.00  0.82           C  
ATOM    723  CG2 VAL A 103      10.353  85.695  46.687  1.00  0.82           C  
ATOM    724  N   ALA A 104      14.681  85.918  45.713  1.00  0.84           N  
ATOM    725  CA  ALA A 104      15.898  86.262  45.026  1.00  0.84           C  
ATOM    726  C   ALA A 104      16.881  85.124  44.887  1.00  0.84           C  
ATOM    727  O   ALA A 104      17.414  84.933  43.803  1.00  0.84           O  
ATOM    728  CB  ALA A 104      16.591  87.478  45.659  1.00  0.84           C  
ATOM    729  N   VAL A 105      17.124  84.319  45.943  1.00  0.82           N  
ATOM    730  CA  VAL A 105      17.954  83.123  45.833  1.00  0.82           C  
ATOM    731  C   VAL A 105      17.380  82.063  44.915  1.00  0.82           C  
ATOM    732  O   VAL A 105      18.073  81.530  44.053  1.00  0.82           O  
ATOM    733  CB  VAL A 105      18.177  82.470  47.190  1.00  0.82           C  
ATOM    734  CG1 VAL A 105      18.957  81.141  47.068  1.00  0.82           C  
ATOM    735  CG2 VAL A 105      18.975  83.442  48.064  1.00  0.82           C  
ATOM    736  N   GLU A 106      16.082  81.733  45.045  1.00  0.77           N  
ATOM    737  CA  GLU A 106      15.451  80.739  44.195  1.00  0.77           C  
ATOM    738  C   GLU A 106      15.381  81.150  42.729  1.00  0.77           C  
ATOM    739  O   GLU A 106      15.597  80.352  41.820  1.00  0.77           O  
ATOM    740  CB  GLU A 106      14.006  80.481  44.655  1.00  0.77           C  
ATOM    741  CG  GLU A 106      13.858  79.744  45.998  1.00  0.77           C  
ATOM    742  CD  GLU A 106      12.391  79.603  46.406  1.00  0.77           C  
ATOM    743  OE1 GLU A 106      11.471  80.162  45.724  1.00  0.77           O  
ATOM    744  OE2 GLU A 106      12.149  78.939  47.440  1.00  0.77           O  
ATOM    745  N   VAL A 107      15.075  82.435  42.444  1.00  0.80           N  
ATOM    746  CA  VAL A 107      14.956  82.920  41.077  1.00  0.80           C  
ATOM    747  C   VAL A 107      16.307  83.065  40.383  1.00  0.80           C  
ATOM    748  O   VAL A 107      16.396  83.048  39.159  1.00  0.80           O  
ATOM    749  CB  VAL A 107      14.196  84.239  41.007  1.00  0.80           C  
ATOM    750  CG1 VAL A 107      15.025  85.404  41.530  1.00  0.80           C  
ATOM    751  CG2 VAL A 107      13.754  84.572  39.577  1.00  0.80           C  
ATOM    752  N   THR A 108      17.422  83.142  41.144  1.00  0.73           N  
ATOM    753  CA  THR A 108      18.772  83.138  40.580  1.00  0.73           C  
ATOM    754  C   THR A 108      19.301  81.728  40.477  1.00  0.73           C  
ATOM    755  O   THR A 108      20.497  81.521  40.280  1.00  0.73           O  
ATOM    756  CB  THR A 108      19.797  83.980  41.344  1.00  0.73           C  
ATOM    757  OG1 THR A 108      19.850  83.667  42.726  1.00  0.73           O  
ATOM    758  CG2 THR A 108      19.360  85.438  41.228  1.00  0.73           C  
ATOM    759  N   GLY A 109      18.418  80.704  40.580  1.00  0.79           N  
ATOM    760  CA  GLY A 109      18.789  79.309  40.388  1.00  0.79           C  
ATOM    761  C   GLY A 109      19.476  78.692  41.562  1.00  0.79           C  
ATOM    762  O   GLY A 109      20.132  77.661  41.442  1.00  0.79           O  
ATOM    763  N   GLY A 110      19.351  79.331  42.736  1.00  0.78           N  
ATOM    764  CA  GLY A 110      19.849  78.828  43.997  1.00  0.78           C  
ATOM    765  C   GLY A 110      19.035  77.699  44.565  1.00  0.78           C  
ATOM    766  O   GLY A 110      18.091  77.225  43.936  1.00  0.78           O  
ATOM    767  N   PRO A 111      19.355  77.220  45.759  1.00  0.78           N  
ATOM    768  CA  PRO A 111      18.530  76.231  46.441  1.00  0.78           C  
ATOM    769  C   PRO A 111      17.137  76.732  46.775  1.00  0.78           C  
ATOM    770  O   PRO A 111      16.957  77.932  46.968  1.00  0.78           O  
ATOM    771  CB  PRO A 111      19.315  75.950  47.739  1.00  0.78           C  
ATOM    772  CG  PRO A 111      20.066  77.258  48.026  1.00  0.78           C  
ATOM    773  CD  PRO A 111      20.403  77.769  46.624  1.00  0.78           C  
ATOM    774  N   GLU A 112      16.150  75.816  46.907  1.00  0.71           N  
ATOM    775  CA  GLU A 112      14.907  76.101  47.599  1.00  0.71           C  
ATOM    776  C   GLU A 112      15.171  76.482  49.043  1.00  0.71           C  
ATOM    777  O   GLU A 112      15.978  75.856  49.734  1.00  0.71           O  
ATOM    778  CB  GLU A 112      13.930  74.900  47.551  1.00  0.71           C  
ATOM    779  CG  GLU A 112      12.554  75.236  48.180  1.00  0.71           C  
ATOM    780  CD  GLU A 112      11.546  74.097  48.098  1.00  0.71           C  
ATOM    781  OE1 GLU A 112      10.402  74.309  48.580  1.00  0.71           O  
ATOM    782  OE2 GLU A 112      11.905  73.014  47.570  1.00  0.71           O  
ATOM    783  N   ILE A 113      14.515  77.549  49.529  1.00  0.78           N  
ATOM    784  CA  ILE A 113      14.694  77.979  50.898  1.00  0.78           C  
ATOM    785  C   ILE A 113      13.322  77.939  51.529  1.00  0.78           C  
ATOM    786  O   ILE A 113      12.475  78.753  51.156  1.00  0.78           O  
ATOM    787  CB  ILE A 113      15.318  79.362  51.018  1.00  0.78           C  
ATOM    788  CG1 ILE A 113      16.636  79.384  50.200  1.00  0.78           C  
ATOM    789  CG2 ILE A 113      15.529  79.687  52.522  1.00  0.78           C  
ATOM    790  CD1 ILE A 113      17.540  80.588  50.490  1.00  0.78           C  
ATOM    791  N   PRO A 114      13.005  77.039  52.463  1.00  0.79           N  
ATOM    792  CA  PRO A 114      11.756  77.086  53.204  1.00  0.79           C  
ATOM    793  C   PRO A 114      11.544  78.395  53.942  1.00  0.79           C  
ATOM    794  O   PRO A 114      12.485  78.935  54.520  1.00  0.79           O  
ATOM    795  CB  PRO A 114      11.806  75.876  54.160  1.00  0.79           C  
ATOM    796  CG  PRO A 114      12.892  74.967  53.574  1.00  0.79           C  
ATOM    797  CD  PRO A 114      13.865  75.961  52.939  1.00  0.79           C  
ATOM    798  N   PHE A 115      10.317  78.930  53.945  1.00  0.79           N  
ATOM    799  CA  PHE A 115      10.057  80.235  54.480  1.00  0.79           C  
ATOM    800  C   PHE A 115       8.774  80.123  55.275  1.00  0.79           C  
ATOM    801  O   PHE A 115       7.820  79.489  54.834  1.00  0.79           O  
ATOM    802  CB  PHE A 115       9.933  81.247  53.308  1.00  0.79           C  
ATOM    803  CG  PHE A 115       9.624  82.627  53.797  1.00  0.79           C  
ATOM    804  CD1 PHE A 115       8.307  83.119  53.806  1.00  0.79           C  
ATOM    805  CD2 PHE A 115      10.647  83.410  54.336  1.00  0.79           C  
ATOM    806  CE1 PHE A 115       8.029  84.400  54.298  1.00  0.79           C  
ATOM    807  CE2 PHE A 115      10.369  84.676  54.844  1.00  0.79           C  
ATOM    808  CZ  PHE A 115       9.070  85.188  54.794  1.00  0.79           C  
ATOM    809  N   HIS A 116       8.742  80.744  56.469  1.00  0.74           N  
ATOM    810  CA  HIS A 116       7.605  80.741  57.364  1.00  0.74           C  
ATOM    811  C   HIS A 116       7.100  82.176  57.443  1.00  0.74           C  
ATOM    812  O   HIS A 116       7.941  83.072  57.570  1.00  0.74           O  
ATOM    813  CB  HIS A 116       8.013  80.305  58.788  1.00  0.74           C  
ATOM    814  CG  HIS A 116       8.499  78.896  58.824  1.00  0.74           C  
ATOM    815  ND1 HIS A 116       7.564  77.892  58.925  1.00  0.74           N  
ATOM    816  CD2 HIS A 116       9.756  78.375  58.826  1.00  0.74           C  
ATOM    817  CE1 HIS A 116       8.262  76.780  58.996  1.00  0.74           C  
ATOM    818  NE2 HIS A 116       9.596  77.012  58.941  1.00  0.74           N  
ATOM    819  N   PRO A 117       5.815  82.478  57.349  1.00  0.80           N  
ATOM    820  CA  PRO A 117       5.293  83.815  57.585  1.00  0.80           C  
ATOM    821  C   PRO A 117       5.046  84.057  59.054  1.00  0.80           C  
ATOM    822  O   PRO A 117       5.258  83.165  59.873  1.00  0.80           O  
ATOM    823  CB  PRO A 117       3.950  83.761  56.834  1.00  0.80           C  
ATOM    824  CG  PRO A 117       3.470  82.305  56.965  1.00  0.80           C  
ATOM    825  CD  PRO A 117       4.751  81.492  57.169  1.00  0.80           C  
ATOM    826  N   GLY A 118       4.568  85.264  59.396  1.00  0.80           N  
ATOM    827  CA  GLY A 118       4.024  85.574  60.707  1.00  0.80           C  
ATOM    828  C   GLY A 118       4.856  86.525  61.475  1.00  0.80           C  
ATOM    829  O   GLY A 118       4.628  86.737  62.663  1.00  0.80           O  
ATOM    830  N   ARG A 119       5.839  87.166  60.828  1.00  0.78           N  
ATOM    831  CA  ARG A 119       6.539  88.256  61.458  1.00  0.78           C  
ATOM    832  C   ARG A 119       5.607  89.451  61.668  1.00  0.78           C  
ATOM    833  O   ARG A 119       4.847  89.763  60.760  1.00  0.78           O  
ATOM    834  CB  ARG A 119       7.750  88.688  60.639  1.00  0.78           C  
ATOM    835  CG  ARG A 119       8.790  87.572  60.475  1.00  0.78           C  
ATOM    836  CD  ARG A 119       9.721  87.862  59.306  1.00  0.78           C  
ATOM    837  NE  ARG A 119      10.675  86.732  59.158  1.00  0.78           N  
ATOM    838  CZ  ARG A 119      10.329  85.631  58.484  1.00  0.78           C  
ATOM    839  NH1 ARG A 119       9.132  85.515  57.921  1.00  0.78           N  
ATOM    840  NH2 ARG A 119      11.203  84.634  58.399  1.00  0.78           N  
ATOM    841  N   PRO A 120       5.573  90.153  62.766  1.00  0.81           N  
ATOM    842  CA  PRO A 120       4.665  91.290  62.892  1.00  0.81           C  
ATOM    843  C   PRO A 120       5.462  92.550  63.059  1.00  0.81           C  
ATOM    844  O   PRO A 120       6.464  92.541  63.773  1.00  0.81           O  
ATOM    845  CB  PRO A 120       3.875  90.969  64.164  1.00  0.81           C  
ATOM    846  CG  PRO A 120       4.799  90.070  65.011  1.00  0.81           C  
ATOM    847  CD  PRO A 120       5.852  89.516  64.050  1.00  0.81           C  
ATOM    848  N   ASP A 121       5.024  93.659  62.423  1.00  0.74           N  
ATOM    849  CA  ASP A 121       5.619  94.960  62.560  1.00  0.74           C  
ATOM    850  C   ASP A 121       5.650  95.442  63.993  1.00  0.74           C  
ATOM    851  O   ASP A 121       4.657  95.418  64.721  1.00  0.74           O  
ATOM    852  CB  ASP A 121       4.792  96.008  61.788  1.00  0.74           C  
ATOM    853  CG  ASP A 121       4.801  95.793  60.294  1.00  0.74           C  
ATOM    854  OD1 ASP A 121       5.598  94.965  59.773  1.00  0.74           O  
ATOM    855  OD2 ASP A 121       4.004  96.509  59.643  1.00  0.74           O  
ATOM    856  N   LYS A 122       6.817  95.926  64.425  1.00  0.58           N  
ATOM    857  CA  LYS A 122       6.969  96.531  65.717  1.00  0.58           C  
ATOM    858  C   LYS A 122       7.236  97.984  65.483  1.00  0.58           C  
ATOM    859  O   LYS A 122       7.525  98.394  64.359  1.00  0.58           O  
ATOM    860  CB  LYS A 122       8.066  95.820  66.542  1.00  0.58           C  
ATOM    861  CG  LYS A 122       7.781  94.315  66.731  1.00  0.58           C  
ATOM    862  CD  LYS A 122       6.508  94.014  67.545  1.00  0.58           C  
ATOM    863  CE  LYS A 122       6.320  92.516  67.793  1.00  0.58           C  
ATOM    864  NZ  LYS A 122       5.043  92.258  68.504  1.00  0.58           N  
ATOM    865  N   SER A 123       7.018  98.788  66.535  1.00  0.56           N  
ATOM    866  CA  SER A 123       7.100 100.234  66.542  1.00  0.56           C  
ATOM    867  C   SER A 123       8.505 100.752  66.226  1.00  0.56           C  
ATOM    868  O   SER A 123       9.470  99.998  66.263  1.00  0.56           O  
ATOM    869  CB  SER A 123       6.492 100.823  67.853  1.00  0.56           C  
ATOM    870  OG  SER A 123       7.158 100.353  69.028  1.00  0.56           O  
ATOM    871  N   ASP A 124       8.627 102.043  65.842  1.00  0.44           N  
ATOM    872  CA  ASP A 124       9.882 102.736  65.571  1.00  0.44           C  
ATOM    873  C   ASP A 124      10.890 102.866  66.701  1.00  0.44           C  
ATOM    874  O   ASP A 124      12.078 102.729  66.403  1.00  0.44           O  
ATOM    875  CB  ASP A 124       9.644 104.205  65.163  1.00  0.44           C  
ATOM    876  CG  ASP A 124       8.827 104.311  63.898  1.00  0.44           C  
ATOM    877  OD1 ASP A 124       8.663 103.289  63.181  1.00  0.44           O  
ATOM    878  OD2 ASP A 124       8.267 105.421  63.705  1.00  0.44           O  
ATOM    879  N   PRO A 125      10.565 103.153  67.974  1.00  0.32           N  
ATOM    880  CA  PRO A 125      11.416 102.779  69.096  1.00  0.32           C  
ATOM    881  C   PRO A 125      11.828 101.260  69.165  1.00  0.32           C  
ATOM    882  O   PRO A 125      11.705 100.549  68.165  1.00  0.32           O  
ATOM    883  CB  PRO A 125      10.664 103.427  70.320  1.00  0.32           C  
ATOM    884  CG  PRO A 125       9.363 104.068  69.816  1.00  0.32           C  
ATOM    885  CD  PRO A 125       9.214 103.424  68.459  1.00  0.32           C  
ATOM    886  N   PRO A 126      12.499 100.826  70.252  1.00  0.43           N  
ATOM    887  CA  PRO A 126      13.525  99.762  70.203  1.00  0.43           C  
ATOM    888  C   PRO A 126      14.350  99.418  68.914  1.00  0.43           C  
ATOM    889  O   PRO A 126      14.504  98.196  68.760  1.00  0.43           O  
ATOM    890  CB  PRO A 126      12.811  98.537  70.839  1.00  0.43           C  
ATOM    891  CG  PRO A 126      11.784  99.092  71.852  1.00  0.43           C  
ATOM    892  CD  PRO A 126      11.656 100.584  71.475  1.00  0.43           C  
ATOM    893  N   PRO A 127      14.961 100.190  67.989  1.00  0.41           N  
ATOM    894  CA  PRO A 127      15.498  99.634  66.758  1.00  0.41           C  
ATOM    895  C   PRO A 127      16.922  99.344  67.020  1.00  0.41           C  
ATOM    896  O   PRO A 127      17.692 100.258  67.301  1.00  0.41           O  
ATOM    897  CB  PRO A 127      15.368 100.732  65.686  1.00  0.41           C  
ATOM    898  CG  PRO A 127      15.395 102.039  66.483  1.00  0.41           C  
ATOM    899  CD  PRO A 127      14.884 101.635  67.881  1.00  0.41           C  
ATOM    900  N   GLU A 128      17.343  98.087  66.957  1.00  0.39           N  
ATOM    901  CA  GLU A 128      18.690  97.855  67.356  1.00  0.39           C  
ATOM    902  C   GLU A 128      19.243  96.822  66.465  1.00  0.39           C  
ATOM    903  O   GLU A 128      18.570  95.910  66.003  1.00  0.39           O  
ATOM    904  CB  GLU A 128      18.815  97.497  68.853  1.00  0.39           C  
ATOM    905  CG  GLU A 128      20.267  97.143  69.222  1.00  0.39           C  
ATOM    906  CD  GLU A 128      20.570  97.314  70.689  1.00  0.39           C  
ATOM    907  OE1 GLU A 128      20.165  96.434  71.486  1.00  0.39           O  
ATOM    908  OE2 GLU A 128      21.290  98.317  70.973  1.00  0.39           O  
ATOM    909  N   GLY A 129      20.521  96.999  66.142  1.00  0.41           N  
ATOM    910  CA  GLY A 129      21.160  95.996  65.364  1.00  0.41           C  
ATOM    911  C   GLY A 129      22.535  96.312  64.999  1.00  0.41           C  
ATOM    912  O   GLY A 129      22.985  97.433  65.203  1.00  0.41           O  
ATOM    913  N   ARG A 130      23.267  95.330  64.460  1.00  0.51           N  
ATOM    914  CA  ARG A 130      24.639  95.537  64.088  1.00  0.51           C  
ATOM    915  C   ARG A 130      24.959  94.765  62.843  1.00  0.51           C  
ATOM    916  O   ARG A 130      24.384  93.714  62.607  1.00  0.51           O  
ATOM    917  CB  ARG A 130      25.572  95.029  65.216  1.00  0.51           C  
ATOM    918  CG  ARG A 130      25.361  95.727  66.578  1.00  0.51           C  
ATOM    919  CD  ARG A 130      25.738  97.215  66.552  1.00  0.51           C  
ATOM    920  NE  ARG A 130      25.539  97.777  67.934  1.00  0.51           N  
ATOM    921  CZ  ARG A 130      24.401  98.310  68.410  1.00  0.51           C  
ATOM    922  NH1 ARG A 130      24.315  98.695  69.682  1.00  0.51           N  
ATOM    923  NH2 ARG A 130      23.306  98.437  67.680  1.00  0.51           N  
ATOM    924  N   LEU A 131      25.892  95.289  62.023  1.00  0.69           N  
ATOM    925  CA  LEU A 131      26.313  94.673  60.788  1.00  0.69           C  
ATOM    926  C   LEU A 131      27.830  94.602  60.789  1.00  0.69           C  
ATOM    927  O   LEU A 131      28.453  95.378  61.513  1.00  0.69           O  
ATOM    928  CB  LEU A 131      25.824  95.486  59.564  1.00  0.69           C  
ATOM    929  CG  LEU A 131      24.287  95.516  59.446  1.00  0.69           C  
ATOM    930  CD1 LEU A 131      23.874  96.290  58.206  1.00  0.69           C  
ATOM    931  CD2 LEU A 131      23.631  94.131  59.338  1.00  0.69           C  
ATOM    932  N   PRO A 132      28.467  93.693  60.057  1.00  0.74           N  
ATOM    933  CA  PRO A 132      29.896  93.459  60.179  1.00  0.74           C  
ATOM    934  C   PRO A 132      30.740  94.343  59.296  1.00  0.74           C  
ATOM    935  O   PRO A 132      30.393  94.568  58.131  1.00  0.74           O  
ATOM    936  CB  PRO A 132      30.085  92.012  59.706  1.00  0.74           C  
ATOM    937  CG  PRO A 132      28.903  91.736  58.770  1.00  0.74           C  
ATOM    938  CD  PRO A 132      27.794  92.644  59.299  1.00  0.74           C  
ATOM    939  N   ASP A 133      31.914  94.749  59.816  1.00  0.73           N  
ATOM    940  CA  ASP A 133      32.994  95.363  59.076  1.00  0.73           C  
ATOM    941  C   ASP A 133      33.590  94.417  58.036  1.00  0.73           C  
ATOM    942  O   ASP A 133      33.579  93.194  58.180  1.00  0.73           O  
ATOM    943  CB  ASP A 133      34.156  95.802  60.002  1.00  0.73           C  
ATOM    944  CG  ASP A 133      33.749  96.812  61.051  1.00  0.73           C  
ATOM    945  OD1 ASP A 133      32.747  97.526  60.874  1.00  0.73           O  
ATOM    946  OD2 ASP A 133      34.546  96.900  62.024  1.00  0.73           O  
ATOM    947  N   ALA A 134      34.138  94.964  56.936  1.00  0.73           N  
ATOM    948  CA  ALA A 134      34.751  94.158  55.896  1.00  0.73           C  
ATOM    949  C   ALA A 134      36.262  94.132  55.884  1.00  0.73           C  
ATOM    950  O   ALA A 134      36.839  93.359  55.125  1.00  0.73           O  
ATOM    951  CB  ALA A 134      34.281  94.678  54.526  1.00  0.73           C  
ATOM    952  N   THR A 135      36.931  94.930  56.738  1.00  0.69           N  
ATOM    953  CA  THR A 135      38.376  95.152  56.700  1.00  0.69           C  
ATOM    954  C   THR A 135      39.102  94.290  57.708  1.00  0.69           C  
ATOM    955  O   THR A 135      40.233  94.570  58.089  1.00  0.69           O  
ATOM    956  CB  THR A 135      38.746  96.603  57.010  1.00  0.69           C  
ATOM    957  OG1 THR A 135      38.122  97.080  58.197  1.00  0.69           O  
ATOM    958  CG2 THR A 135      38.219  97.491  55.877  1.00  0.69           C  
ATOM    959  N   LYS A 136      38.443  93.236  58.212  1.00  0.72           N  
ATOM    960  CA  LYS A 136      38.920  92.490  59.348  1.00  0.72           C  
ATOM    961  C   LYS A 136      39.284  91.053  59.021  1.00  0.72           C  
ATOM    962  O   LYS A 136      39.168  90.587  57.890  1.00  0.72           O  
ATOM    963  CB  LYS A 136      37.834  92.465  60.431  1.00  0.72           C  
ATOM    964  CG  LYS A 136      37.312  93.841  60.869  1.00  0.72           C  
ATOM    965  CD  LYS A 136      38.259  94.554  61.845  1.00  0.72           C  
ATOM    966  CE  LYS A 136      37.573  95.638  62.686  1.00  0.72           C  
ATOM    967  NZ  LYS A 136      37.110  96.739  61.832  1.00  0.72           N  
ATOM    968  N   GLY A 137      39.780  90.329  60.052  1.00  0.76           N  
ATOM    969  CA  GLY A 137      40.325  88.987  59.938  1.00  0.76           C  
ATOM    970  C   GLY A 137      39.315  87.904  60.237  1.00  0.76           C  
ATOM    971  O   GLY A 137      38.154  88.155  60.542  1.00  0.76           O  
ATOM    972  N   SER A 138      39.746  86.634  60.185  1.00  0.79           N  
ATOM    973  CA  SER A 138      38.919  85.462  60.443  1.00  0.79           C  
ATOM    974  C   SER A 138      38.434  85.343  61.869  1.00  0.79           C  
ATOM    975  O   SER A 138      37.297  84.929  62.087  1.00  0.79           O  
ATOM    976  CB  SER A 138      39.669  84.169  60.075  1.00  0.79           C  
ATOM    977  OG  SER A 138      40.983  84.230  60.629  1.00  0.79           O  
ATOM    978  N   ASP A 139      39.268  85.736  62.862  1.00  0.78           N  
ATOM    979  CA  ASP A 139      38.913  85.821  64.270  1.00  0.78           C  
ATOM    980  C   ASP A 139      37.755  86.775  64.482  1.00  0.78           C  
ATOM    981  O   ASP A 139      36.757  86.438  65.109  1.00  0.78           O  
ATOM    982  CB  ASP A 139      40.131  86.271  65.126  1.00  0.78           C  
ATOM    983  CG  ASP A 139      41.248  85.251  65.013  1.00  0.78           C  
ATOM    984  OD1 ASP A 139      42.421  85.665  65.186  1.00  0.78           O  
ATOM    985  OD2 ASP A 139      40.946  84.067  64.707  1.00  0.78           O  
ATOM    986  N   HIS A 140      37.804  87.960  63.825  1.00  0.74           N  
ATOM    987  CA  HIS A 140      36.700  88.904  63.853  1.00  0.74           C  
ATOM    988  C   HIS A 140      35.433  88.303  63.297  1.00  0.74           C  
ATOM    989  O   HIS A 140      34.394  88.348  63.943  1.00  0.74           O  
ATOM    990  CB  HIS A 140      37.016  90.166  63.020  1.00  0.74           C  
ATOM    991  CG  HIS A 140      35.920  91.196  62.984  1.00  0.74           C  
ATOM    992  ND1 HIS A 140      35.106  91.283  61.872  1.00  0.74           N  
ATOM    993  CD2 HIS A 140      35.627  92.194  63.856  1.00  0.74           C  
ATOM    994  CE1 HIS A 140      34.337  92.329  62.087  1.00  0.74           C  
ATOM    995  NE2 HIS A 140      34.611  92.921  63.274  1.00  0.74           N  
ATOM    996  N   LEU A 141      35.505  87.655  62.120  1.00  0.78           N  
ATOM    997  CA  LEU A 141      34.351  87.068  61.486  1.00  0.78           C  
ATOM    998  C   LEU A 141      33.683  85.978  62.314  1.00  0.78           C  
ATOM    999  O   LEU A 141      32.462  85.943  62.463  1.00  0.78           O  
ATOM   1000  CB  LEU A 141      34.795  86.479  60.135  1.00  0.78           C  
ATOM   1001  CG  LEU A 141      33.631  86.028  59.250  1.00  0.78           C  
ATOM   1002  CD1 LEU A 141      32.740  87.191  58.834  1.00  0.78           C  
ATOM   1003  CD2 LEU A 141      34.152  85.394  57.975  1.00  0.78           C  
ATOM   1004  N   ARG A 142      34.490  85.084  62.915  1.00  0.69           N  
ATOM   1005  CA  ARG A 142      34.019  84.052  63.809  1.00  0.69           C  
ATOM   1006  C   ARG A 142      33.341  84.588  65.064  1.00  0.69           C  
ATOM   1007  O   ARG A 142      32.236  84.159  65.399  1.00  0.69           O  
ATOM   1008  CB  ARG A 142      35.217  83.166  64.213  1.00  0.69           C  
ATOM   1009  CG  ARG A 142      34.814  81.976  65.111  1.00  0.69           C  
ATOM   1010  CD  ARG A 142      35.917  80.957  65.358  1.00  0.69           C  
ATOM   1011  NE  ARG A 142      35.994  80.172  64.086  1.00  0.69           N  
ATOM   1012  CZ  ARG A 142      36.967  80.272  63.182  1.00  0.69           C  
ATOM   1013  NH1 ARG A 142      37.939  81.159  63.315  1.00  0.69           N  
ATOM   1014  NH2 ARG A 142      37.032  79.387  62.210  1.00  0.69           N  
ATOM   1015  N   ASP A 143      33.951  85.579  65.754  1.00  0.67           N  
ATOM   1016  CA  ASP A 143      33.372  86.223  66.918  1.00  0.67           C  
ATOM   1017  C   ASP A 143      32.099  87.003  66.613  1.00  0.67           C  
ATOM   1018  O   ASP A 143      31.120  86.928  67.357  1.00  0.67           O  
ATOM   1019  CB  ASP A 143      34.388  87.195  67.564  1.00  0.67           C  
ATOM   1020  CG  ASP A 143      35.522  86.464  68.260  1.00  0.67           C  
ATOM   1021  OD1 ASP A 143      35.419  85.226  68.451  1.00  0.67           O  
ATOM   1022  OD2 ASP A 143      36.481  87.174  68.655  1.00  0.67           O  
ATOM   1023  N   VAL A 144      32.063  87.747  65.474  1.00  0.67           N  
ATOM   1024  CA  VAL A 144      30.901  88.493  64.990  1.00  0.67           C  
ATOM   1025  C   VAL A 144      29.696  87.599  64.850  1.00  0.67           C  
ATOM   1026  O   VAL A 144      28.607  87.890  65.348  1.00  0.67           O  
ATOM   1027  CB  VAL A 144      31.153  89.134  63.609  1.00  0.67           C  
ATOM   1028  CG1 VAL A 144      29.846  89.535  62.878  1.00  0.67           C  
ATOM   1029  CG2 VAL A 144      32.023  90.397  63.755  1.00  0.67           C  
ATOM   1030  N   PHE A 145      29.875  86.449  64.188  1.00  0.75           N  
ATOM   1031  CA  PHE A 145      28.784  85.584  63.850  1.00  0.75           C  
ATOM   1032  C   PHE A 145      28.282  84.731  64.989  1.00  0.75           C  
ATOM   1033  O   PHE A 145      27.155  84.237  64.942  1.00  0.75           O  
ATOM   1034  CB  PHE A 145      29.207  84.745  62.646  1.00  0.75           C  
ATOM   1035  CG  PHE A 145      28.897  85.517  61.395  1.00  0.75           C  
ATOM   1036  CD1 PHE A 145      29.854  85.949  60.462  1.00  0.75           C  
ATOM   1037  CD2 PHE A 145      27.550  85.766  61.121  1.00  0.75           C  
ATOM   1038  CE1 PHE A 145      29.447  86.569  59.272  1.00  0.75           C  
ATOM   1039  CE2 PHE A 145      27.146  86.207  59.863  1.00  0.75           C  
ATOM   1040  CZ  PHE A 145      28.100  86.615  58.938  1.00  0.75           C  
ATOM   1041  N   GLY A 146      29.053  84.629  66.091  1.00  0.68           N  
ATOM   1042  CA  GLY A 146      28.587  84.047  67.342  1.00  0.68           C  
ATOM   1043  C   GLY A 146      27.404  84.758  67.964  1.00  0.68           C  
ATOM   1044  O   GLY A 146      26.558  84.119  68.582  1.00  0.68           O  
ATOM   1045  N   HIS A 147      27.271  86.088  67.748  1.00  0.62           N  
ATOM   1046  CA  HIS A 147      26.132  86.899  68.181  1.00  0.62           C  
ATOM   1047  C   HIS A 147      24.849  86.566  67.430  1.00  0.62           C  
ATOM   1048  O   HIS A 147      23.742  86.719  67.938  1.00  0.62           O  
ATOM   1049  CB  HIS A 147      26.416  88.406  68.007  1.00  0.62           C  
ATOM   1050  CG  HIS A 147      27.516  88.868  68.902  1.00  0.62           C  
ATOM   1051  ND1 HIS A 147      27.261  88.925  70.250  1.00  0.62           N  
ATOM   1052  CD2 HIS A 147      28.743  89.383  68.634  1.00  0.62           C  
ATOM   1053  CE1 HIS A 147      28.316  89.492  70.783  1.00  0.62           C  
ATOM   1054  NE2 HIS A 147      29.254  89.785  69.850  1.00  0.62           N  
ATOM   1055  N   MET A 148      24.980  86.028  66.199  1.00  0.69           N  
ATOM   1056  CA  MET A 148      23.866  85.579  65.393  1.00  0.69           C  
ATOM   1057  C   MET A 148      23.647  84.087  65.561  1.00  0.69           C  
ATOM   1058  O   MET A 148      22.823  83.498  64.867  1.00  0.69           O  
ATOM   1059  CB  MET A 148      24.140  85.869  63.890  1.00  0.69           C  
ATOM   1060  CG  MET A 148      24.138  87.369  63.548  1.00  0.69           C  
ATOM   1061  SD  MET A 148      22.568  88.190  63.911  1.00  0.69           S  
ATOM   1062  CE  MET A 148      21.482  87.304  62.760  1.00  0.69           C  
ATOM   1063  N   GLY A 149      24.378  83.427  66.494  1.00  0.77           N  
ATOM   1064  CA  GLY A 149      24.286  81.992  66.728  1.00  0.77           C  
ATOM   1065  C   GLY A 149      24.728  81.110  65.594  1.00  0.77           C  
ATOM   1066  O   GLY A 149      24.251  79.988  65.458  1.00  0.77           O  
ATOM   1067  N   LEU A 150      25.675  81.588  64.769  1.00  0.80           N  
ATOM   1068  CA  LEU A 150      26.145  80.874  63.606  1.00  0.80           C  
ATOM   1069  C   LEU A 150      27.511  80.295  63.888  1.00  0.80           C  
ATOM   1070  O   LEU A 150      28.392  80.954  64.438  1.00  0.80           O  
ATOM   1071  CB  LEU A 150      26.227  81.798  62.374  1.00  0.80           C  
ATOM   1072  CG  LEU A 150      24.862  82.368  61.934  1.00  0.80           C  
ATOM   1073  CD1 LEU A 150      25.082  83.294  60.755  1.00  0.80           C  
ATOM   1074  CD2 LEU A 150      23.851  81.314  61.468  1.00  0.80           C  
ATOM   1075  N   SER A 151      27.707  79.014  63.531  1.00  0.81           N  
ATOM   1076  CA  SER A 151      28.978  78.316  63.682  1.00  0.81           C  
ATOM   1077  C   SER A 151      29.800  78.404  62.404  1.00  0.81           C  
ATOM   1078  O   SER A 151      29.353  78.989  61.420  1.00  0.81           O  
ATOM   1079  CB  SER A 151      28.782  76.825  64.098  1.00  0.81           C  
ATOM   1080  OG  SER A 151      28.328  76.007  63.014  1.00  0.81           O  
ATOM   1081  N   ASP A 152      31.026  77.815  62.365  1.00  0.79           N  
ATOM   1082  CA  ASP A 152      31.958  77.925  61.249  1.00  0.79           C  
ATOM   1083  C   ASP A 152      31.363  77.498  59.905  1.00  0.79           C  
ATOM   1084  O   ASP A 152      31.500  78.195  58.901  1.00  0.79           O  
ATOM   1085  CB  ASP A 152      33.250  77.076  61.497  1.00  0.79           C  
ATOM   1086  CG  ASP A 152      34.259  77.773  62.388  1.00  0.79           C  
ATOM   1087  OD1 ASP A 152      33.908  78.753  63.090  1.00  0.79           O  
ATOM   1088  OD2 ASP A 152      35.456  77.376  62.343  1.00  0.79           O  
ATOM   1089  N   THR A 153      30.637  76.360  59.873  1.00  0.78           N  
ATOM   1090  CA  THR A 153      29.966  75.831  58.686  1.00  0.78           C  
ATOM   1091  C   THR A 153      28.920  76.772  58.150  1.00  0.78           C  
ATOM   1092  O   THR A 153      28.890  77.060  56.953  1.00  0.78           O  
ATOM   1093  CB  THR A 153      29.311  74.477  58.933  1.00  0.78           C  
ATOM   1094  OG1 THR A 153      30.315  73.558  59.320  1.00  0.78           O  
ATOM   1095  CG2 THR A 153      28.648  73.906  57.665  1.00  0.78           C  
ATOM   1096  N   ASP A 154      28.078  77.327  59.042  1.00  0.77           N  
ATOM   1097  CA  ASP A 154      27.041  78.274  58.705  1.00  0.77           C  
ATOM   1098  C   ASP A 154      27.600  79.587  58.170  1.00  0.77           C  
ATOM   1099  O   ASP A 154      27.126  80.112  57.164  1.00  0.77           O  
ATOM   1100  CB  ASP A 154      26.169  78.557  59.949  1.00  0.77           C  
ATOM   1101  CG  ASP A 154      25.340  77.351  60.344  1.00  0.77           C  
ATOM   1102  OD1 ASP A 154      25.200  76.415  59.519  1.00  0.77           O  
ATOM   1103  OD2 ASP A 154      24.846  77.371  61.499  1.00  0.77           O  
ATOM   1104  N   ILE A 155      28.674  80.125  58.799  1.00  0.77           N  
ATOM   1105  CA  ILE A 155      29.380  81.322  58.345  1.00  0.77           C  
ATOM   1106  C   ILE A 155      29.935  81.184  56.941  1.00  0.77           C  
ATOM   1107  O   ILE A 155      29.729  82.050  56.088  1.00  0.77           O  
ATOM   1108  CB  ILE A 155      30.573  81.635  59.249  1.00  0.77           C  
ATOM   1109  CG1 ILE A 155      30.064  82.041  60.642  1.00  0.77           C  
ATOM   1110  CG2 ILE A 155      31.477  82.753  58.650  1.00  0.77           C  
ATOM   1111  CD1 ILE A 155      31.188  82.104  61.686  1.00  0.77           C  
ATOM   1112  N   VAL A 156      30.653  80.068  56.673  1.00  0.74           N  
ATOM   1113  CA  VAL A 156      31.255  79.771  55.383  1.00  0.74           C  
ATOM   1114  C   VAL A 156      30.202  79.562  54.313  1.00  0.74           C  
ATOM   1115  O   VAL A 156      30.326  80.070  53.203  1.00  0.74           O  
ATOM   1116  CB  VAL A 156      32.217  78.578  55.436  1.00  0.74           C  
ATOM   1117  CG1 VAL A 156      32.780  78.250  54.029  1.00  0.74           C  
ATOM   1118  CG2 VAL A 156      33.391  78.918  56.386  1.00  0.74           C  
ATOM   1119  N   ALA A 157      29.104  78.842  54.622  1.00  0.75           N  
ATOM   1120  CA  ALA A 157      28.007  78.668  53.698  1.00  0.75           C  
ATOM   1121  C   ALA A 157      27.271  79.959  53.329  1.00  0.75           C  
ATOM   1122  O   ALA A 157      26.996  80.207  52.156  1.00  0.75           O  
ATOM   1123  CB  ALA A 157      26.995  77.675  54.301  1.00  0.75           C  
ATOM   1124  N   LEU A 158      26.962  80.835  54.317  1.00  0.76           N  
ATOM   1125  CA  LEU A 158      26.320  82.123  54.091  1.00  0.76           C  
ATOM   1126  C   LEU A 158      27.140  83.086  53.263  1.00  0.76           C  
ATOM   1127  O   LEU A 158      26.607  83.827  52.437  1.00  0.76           O  
ATOM   1128  CB  LEU A 158      25.984  82.838  55.412  1.00  0.76           C  
ATOM   1129  CG  LEU A 158      24.810  82.195  56.163  1.00  0.76           C  
ATOM   1130  CD1 LEU A 158      24.790  82.774  57.568  1.00  0.76           C  
ATOM   1131  CD2 LEU A 158      23.454  82.415  55.472  1.00  0.76           C  
ATOM   1132  N   SER A 159      28.479  83.090  53.450  1.00  0.73           N  
ATOM   1133  CA  SER A 159      29.385  83.962  52.711  1.00  0.73           C  
ATOM   1134  C   SER A 159      29.369  83.704  51.212  1.00  0.73           C  
ATOM   1135  O   SER A 159      29.610  84.620  50.428  1.00  0.73           O  
ATOM   1136  CB  SER A 159      30.850  83.934  53.236  1.00  0.73           C  
ATOM   1137  OG  SER A 159      31.569  82.780  52.798  1.00  0.73           O  
ATOM   1138  N   GLY A 160      28.999  82.460  50.797  1.00  0.69           N  
ATOM   1139  CA  GLY A 160      28.817  81.982  49.421  1.00  0.69           C  
ATOM   1140  C   GLY A 160      27.916  82.839  48.592  1.00  0.69           C  
ATOM   1141  O   GLY A 160      28.123  82.996  47.394  1.00  0.69           O  
ATOM   1142  N   GLY A 161      26.960  83.531  49.235  1.00  0.73           N  
ATOM   1143  CA  GLY A 161      26.080  84.482  48.575  1.00  0.73           C  
ATOM   1144  C   GLY A 161      26.751  85.692  47.972  1.00  0.73           C  
ATOM   1145  O   GLY A 161      26.185  86.355  47.113  1.00  0.73           O  
ATOM   1146  N   HIS A 162      27.998  86.017  48.363  1.00  0.64           N  
ATOM   1147  CA  HIS A 162      28.744  87.130  47.792  1.00  0.64           C  
ATOM   1148  C   HIS A 162      28.996  87.042  46.311  1.00  0.64           C  
ATOM   1149  O   HIS A 162      29.022  88.065  45.637  1.00  0.64           O  
ATOM   1150  CB  HIS A 162      30.045  87.412  48.567  1.00  0.64           C  
ATOM   1151  CG  HIS A 162      29.840  88.288  49.692  1.00  0.64           C  
ATOM   1152  ND1 HIS A 162      30.893  88.548  50.539  1.00  0.64           N  
ATOM   1153  CD2 HIS A 162      28.751  89.006  50.025  1.00  0.64           C  
ATOM   1154  CE1 HIS A 162      30.408  89.410  51.391  1.00  0.64           C  
ATOM   1155  NE2 HIS A 162      29.116  89.728  51.127  1.00  0.64           N  
ATOM   1156  N   THR A 163      29.120  85.835  45.743  1.00  0.50           N  
ATOM   1157  CA  THR A 163      29.328  85.605  44.317  1.00  0.50           C  
ATOM   1158  C   THR A 163      28.168  85.950  43.452  1.00  0.50           C  
ATOM   1159  O   THR A 163      28.276  86.065  42.241  1.00  0.50           O  
ATOM   1160  CB  THR A 163      29.641  84.167  44.137  1.00  0.50           C  
ATOM   1161  OG1 THR A 163      30.874  83.983  44.759  1.00  0.50           O  
ATOM   1162  CG2 THR A 163      29.812  83.575  42.745  1.00  0.50           C  
ATOM   1163  N   LEU A 164      27.005  86.185  44.041  1.00  0.61           N  
ATOM   1164  CA  LEU A 164      25.933  86.755  43.272  1.00  0.61           C  
ATOM   1165  C   LEU A 164      26.162  88.157  42.710  1.00  0.61           C  
ATOM   1166  O   LEU A 164      25.490  88.532  41.754  1.00  0.61           O  
ATOM   1167  CB  LEU A 164      24.735  86.884  44.192  1.00  0.61           C  
ATOM   1168  CG  LEU A 164      24.136  85.537  44.602  1.00  0.61           C  
ATOM   1169  CD1 LEU A 164      23.231  85.836  45.770  1.00  0.61           C  
ATOM   1170  CD2 LEU A 164      23.304  84.877  43.493  1.00  0.61           C  
ATOM   1171  N   VAL A 165      27.042  88.982  43.334  1.00  0.52           N  
ATOM   1172  CA  VAL A 165      27.071  90.421  43.094  1.00  0.52           C  
ATOM   1173  C   VAL A 165      28.463  91.020  43.080  1.00  0.52           C  
ATOM   1174  O   VAL A 165      29.441  90.482  42.561  1.00  0.52           O  
ATOM   1175  CB  VAL A 165      26.117  91.117  44.094  1.00  0.52           C  
ATOM   1176  CG1 VAL A 165      26.501  91.008  45.599  1.00  0.52           C  
ATOM   1177  CG2 VAL A 165      25.504  92.491  43.667  1.00  0.52           C  
ATOM   1178  N   CYS A 166      28.538  92.238  43.596  1.00  0.49           N  
ATOM   1179  CA  CYS A 166      29.568  93.196  43.401  1.00  0.49           C  
ATOM   1180  C   CYS A 166      29.562  94.161  44.544  1.00  0.49           C  
ATOM   1181  O   CYS A 166      28.552  94.362  45.215  1.00  0.49           O  
ATOM   1182  CB  CYS A 166      29.333  93.947  42.052  1.00  0.49           C  
ATOM   1183  SG  CYS A 166      27.868  95.008  41.862  1.00  0.49           S  
ATOM   1184  N   SER A 167      30.721  94.792  44.768  1.00  0.58           N  
ATOM   1185  CA  SER A 167      30.869  95.913  45.666  1.00  0.58           C  
ATOM   1186  C   SER A 167      30.888  97.212  44.871  1.00  0.58           C  
ATOM   1187  O   SER A 167      30.812  98.290  45.457  1.00  0.58           O  
ATOM   1188  CB  SER A 167      32.210  95.798  46.453  1.00  0.58           C  
ATOM   1189  OG  SER A 167      33.354  95.829  45.593  1.00  0.58           O  
ATOM   1190  N   GLN A 168      31.008  97.156  43.520  1.00  0.39           N  
ATOM   1191  CA  GLN A 168      30.867  98.319  42.661  1.00  0.39           C  
ATOM   1192  C   GLN A 168      30.750  97.833  41.218  1.00  0.39           C  
ATOM   1193  O   GLN A 168      31.098  96.693  40.934  1.00  0.39           O  
ATOM   1194  CB  GLN A 168      32.100  99.290  42.808  1.00  0.39           C  
ATOM   1195  CG  GLN A 168      32.082 100.632  42.026  1.00  0.39           C  
ATOM   1196  CD  GLN A 168      30.804 101.408  42.327  1.00  0.39           C  
ATOM   1197  OE1 GLN A 168      29.839 101.330  41.570  1.00  0.39           O  
ATOM   1198  NE2 GLN A 168      30.780 102.144  43.458  1.00  0.39           N  
ATOM   1199  N   THR A 169      30.352  98.697  40.255  1.00  0.34           N  
ATOM   1200  CA  THR A 169      30.491  98.527  38.793  1.00  0.34           C  
ATOM   1201  C   THR A 169      31.898  98.170  38.300  1.00  0.34           C  
ATOM   1202  O   THR A 169      32.065  97.616  37.215  1.00  0.34           O  
ATOM   1203  CB  THR A 169      30.113  99.805  38.040  1.00  0.34           C  
ATOM   1204  OG1 THR A 169      30.852 100.914  38.530  1.00  0.34           O  
ATOM   1205  CG2 THR A 169      28.633 100.116  38.287  1.00  0.34           C  
ATOM   1206  N   TRP A 170      32.962  98.484  39.080  1.00  0.28           N  
ATOM   1207  CA  TRP A 170      34.331  98.133  38.749  1.00  0.28           C  
ATOM   1208  C   TRP A 170      34.795  96.885  39.479  1.00  0.28           C  
ATOM   1209  O   TRP A 170      35.766  96.274  39.040  1.00  0.28           O  
ATOM   1210  CB  TRP A 170      35.325  99.297  39.043  1.00  0.28           C  
ATOM   1211  CG  TRP A 170      35.071 100.516  38.179  1.00  0.28           C  
ATOM   1212  CD1 TRP A 170      34.434 101.685  38.490  1.00  0.28           C  
ATOM   1213  CD2 TRP A 170      35.429 100.606  36.789  1.00  0.28           C  
ATOM   1214  NE1 TRP A 170      34.385 102.509  37.385  1.00  0.28           N  
ATOM   1215  CE2 TRP A 170      34.981 101.859  36.328  1.00  0.28           C  
ATOM   1216  CE3 TRP A 170      36.094  99.726  35.942  1.00  0.28           C  
ATOM   1217  CZ2 TRP A 170      35.194 102.249  35.012  1.00  0.28           C  
ATOM   1218  CZ3 TRP A 170      36.266 100.097  34.600  1.00  0.28           C  
ATOM   1219  CH2 TRP A 170      35.830 101.348  34.142  1.00  0.28           C  
ATOM   1220  N   ASN A 171      34.089  96.438  40.545  1.00  0.40           N  
ATOM   1221  CA  ASN A 171      34.551  95.372  41.420  1.00  0.40           C  
ATOM   1222  C   ASN A 171      33.435  94.386  41.660  1.00  0.40           C  
ATOM   1223  O   ASN A 171      32.558  94.603  42.497  1.00  0.40           O  
ATOM   1224  CB  ASN A 171      34.944  95.885  42.827  1.00  0.40           C  
ATOM   1225  CG  ASN A 171      36.187  96.742  42.773  1.00  0.40           C  
ATOM   1226  OD1 ASN A 171      37.308  96.246  42.776  1.00  0.40           O  
ATOM   1227  ND2 ASN A 171      36.016  98.083  42.784  1.00  0.40           N  
ATOM   1228  N   TYR A 172      33.481  93.245  40.962  1.00  0.37           N  
ATOM   1229  CA  TYR A 172      32.462  92.228  41.002  1.00  0.37           C  
ATOM   1230  C   TYR A 172      33.025  91.165  41.864  1.00  0.37           C  
ATOM   1231  O   TYR A 172      34.225  90.909  41.829  1.00  0.37           O  
ATOM   1232  CB  TYR A 172      32.144  91.639  39.603  1.00  0.37           C  
ATOM   1233  CG  TYR A 172      31.453  92.676  38.778  1.00  0.37           C  
ATOM   1234  CD1 TYR A 172      30.052  92.731  38.735  1.00  0.37           C  
ATOM   1235  CD2 TYR A 172      32.196  93.605  38.034  1.00  0.37           C  
ATOM   1236  CE1 TYR A 172      29.402  93.706  37.967  1.00  0.37           C  
ATOM   1237  CE2 TYR A 172      31.547  94.567  37.254  1.00  0.37           C  
ATOM   1238  CZ  TYR A 172      30.151  94.623  37.229  1.00  0.37           C  
ATOM   1239  OH  TYR A 172      29.504  95.596  36.449  1.00  0.37           O  
ATOM   1240  N   VAL A 173      32.196  90.519  42.704  1.00  0.38           N  
ATOM   1241  CA  VAL A 173      32.716  89.492  43.571  1.00  0.38           C  
ATOM   1242  C   VAL A 173      33.078  88.322  42.733  1.00  0.38           C  
ATOM   1243  O   VAL A 173      34.236  87.919  42.736  1.00  0.38           O  
ATOM   1244  CB  VAL A 173      31.742  89.075  44.656  1.00  0.38           C  
ATOM   1245  CG1 VAL A 173      32.246  87.953  45.583  1.00  0.38           C  
ATOM   1246  CG2 VAL A 173      31.479  90.301  45.532  1.00  0.38           C  
ATOM   1247  N   LYS A 174      32.134  87.776  41.947  1.00  0.33           N  
ATOM   1248  CA  LYS A 174      32.455  86.630  41.165  1.00  0.33           C  
ATOM   1249  C   LYS A 174      31.228  86.402  40.242  1.00  0.33           C  
ATOM   1250  O   LYS A 174      30.321  87.212  40.345  1.00  0.33           O  
ATOM   1251  CB  LYS A 174      32.582  85.428  42.152  1.00  0.33           C  
ATOM   1252  CG  LYS A 174      33.450  85.313  43.458  1.00  0.33           C  
ATOM   1253  CD  LYS A 174      34.934  85.020  43.342  1.00  0.33           C  
ATOM   1254  CE  LYS A 174      35.882  85.212  44.514  1.00  0.33           C  
ATOM   1255  NZ  LYS A 174      35.921  86.647  44.832  1.00  0.33           N  
ATOM   1256  N   ASN A 175      31.124  85.355  39.347  1.00  0.31           N  
ATOM   1257  CA  ASN A 175      29.990  85.187  38.399  1.00  0.31           C  
ATOM   1258  C   ASN A 175      29.145  83.896  38.522  1.00  0.31           C  
ATOM   1259  O   ASN A 175      28.666  83.332  37.549  1.00  0.31           O  
ATOM   1260  CB  ASN A 175      30.499  85.299  36.920  1.00  0.31           C  
ATOM   1261  CG  ASN A 175      29.371  85.407  35.902  1.00  0.31           C  
ATOM   1262  OD1 ASN A 175      28.300  85.927  36.208  1.00  0.31           O  
ATOM   1263  ND2 ASN A 175      29.602  84.893  34.676  1.00  0.31           N  
ATOM   1264  N   PHE A 176      28.967  83.333  39.715  1.00  0.28           N  
ATOM   1265  CA  PHE A 176      28.375  82.007  39.783  1.00  0.28           C  
ATOM   1266  C   PHE A 176      28.087  81.432  41.181  1.00  0.28           C  
ATOM   1267  O   PHE A 176      28.937  80.838  41.778  1.00  0.28           O  
ATOM   1268  CB  PHE A 176      29.580  81.079  39.442  1.00  0.28           C  
ATOM   1269  CG  PHE A 176      29.965  80.793  38.071  1.00  0.28           C  
ATOM   1270  CD1 PHE A 176      29.148  79.910  37.364  1.00  0.28           C  
ATOM   1271  CD2 PHE A 176      31.221  81.153  37.580  1.00  0.28           C  
ATOM   1272  CE1 PHE A 176      29.521  79.476  36.096  1.00  0.28           C  
ATOM   1273  CE2 PHE A 176      31.665  80.591  36.386  1.00  0.28           C  
ATOM   1274  CZ  PHE A 176      30.790  79.812  35.611  1.00  0.28           C  
ATOM   1275  N   LEU A 177      26.907  81.494  41.805  1.00  0.36           N  
ATOM   1276  CA  LEU A 177      26.643  81.389  43.242  1.00  0.36           C  
ATOM   1277  C   LEU A 177      27.590  80.647  44.222  1.00  0.36           C  
ATOM   1278  O   LEU A 177      28.029  81.207  45.218  1.00  0.36           O  
ATOM   1279  CB  LEU A 177      25.267  80.710  43.272  1.00  0.36           C  
ATOM   1280  CG  LEU A 177      24.644  80.511  44.658  1.00  0.36           C  
ATOM   1281  CD1 LEU A 177      24.355  81.855  45.333  1.00  0.36           C  
ATOM   1282  CD2 LEU A 177      23.361  79.696  44.477  1.00  0.36           C  
ATOM   1283  N   LEU A 178      27.962  79.378  43.944  1.00  0.40           N  
ATOM   1284  CA  LEU A 178      28.891  78.584  44.753  1.00  0.40           C  
ATOM   1285  C   LEU A 178      30.379  78.714  44.481  1.00  0.40           C  
ATOM   1286  O   LEU A 178      31.210  78.427  45.339  1.00  0.40           O  
ATOM   1287  CB  LEU A 178      28.619  77.102  44.487  1.00  0.40           C  
ATOM   1288  CG  LEU A 178      27.254  76.639  44.991  1.00  0.40           C  
ATOM   1289  CD1 LEU A 178      27.078  75.181  44.561  1.00  0.40           C  
ATOM   1290  CD2 LEU A 178      27.153  76.791  46.519  1.00  0.40           C  
ATOM   1291  N   ILE A 179      30.773  79.218  43.300  1.00  0.42           N  
ATOM   1292  CA  ILE A 179      32.132  79.447  42.854  1.00  0.42           C  
ATOM   1293  C   ILE A 179      32.779  80.511  43.642  1.00  0.42           C  
ATOM   1294  O   ILE A 179      33.972  80.727  43.492  1.00  0.42           O  
ATOM   1295  CB  ILE A 179      32.042  79.939  41.443  1.00  0.42           C  
ATOM   1296  CG1 ILE A 179      31.834  78.858  40.413  1.00  0.42           C  
ATOM   1297  CG2 ILE A 179      33.013  80.923  40.867  1.00  0.42           C  
ATOM   1298  CD1 ILE A 179      32.926  77.835  40.111  1.00  0.42           C  
ATOM   1299  N   LEU A 180      32.074  81.159  44.602  1.00  0.45           N  
ATOM   1300  CA  LEU A 180      32.715  81.841  45.705  1.00  0.45           C  
ATOM   1301  C   LEU A 180      33.916  81.039  46.157  1.00  0.45           C  
ATOM   1302  O   LEU A 180      35.049  81.516  46.050  1.00  0.45           O  
ATOM   1303  CB  LEU A 180      31.749  82.005  46.901  1.00  0.45           C  
ATOM   1304  CG  LEU A 180      32.310  83.026  47.887  1.00  0.45           C  
ATOM   1305  CD1 LEU A 180      31.494  84.304  48.003  1.00  0.45           C  
ATOM   1306  CD2 LEU A 180      32.457  82.437  49.272  1.00  0.45           C  
ATOM   1307  N   PHE A 181      33.621  79.750  46.436  1.00  0.44           N  
ATOM   1308  CA  PHE A 181      34.541  78.721  46.816  1.00  0.44           C  
ATOM   1309  C   PHE A 181      35.568  78.363  45.786  1.00  0.44           C  
ATOM   1310  O   PHE A 181      36.758  78.521  46.043  1.00  0.44           O  
ATOM   1311  CB  PHE A 181      33.866  77.467  47.431  1.00  0.44           C  
ATOM   1312  CG  PHE A 181      32.868  77.801  48.517  1.00  0.44           C  
ATOM   1313  CD1 PHE A 181      32.912  78.973  49.296  1.00  0.44           C  
ATOM   1314  CD2 PHE A 181      31.885  76.853  48.823  1.00  0.44           C  
ATOM   1315  CE1 PHE A 181      31.906  79.263  50.226  1.00  0.44           C  
ATOM   1316  CE2 PHE A 181      30.897  77.116  49.778  1.00  0.44           C  
ATOM   1317  CZ  PHE A 181      30.882  78.343  50.446  1.00  0.44           C  
ATOM   1318  N   CYS A 182      35.185  78.016  44.550  1.00  0.38           N  
ATOM   1319  CA  CYS A 182      36.157  77.706  43.519  1.00  0.38           C  
ATOM   1320  C   CYS A 182      37.106  78.844  43.216  1.00  0.38           C  
ATOM   1321  O   CYS A 182      38.296  78.669  43.016  1.00  0.38           O  
ATOM   1322  CB  CYS A 182      35.403  77.296  42.255  1.00  0.38           C  
ATOM   1323  SG  CYS A 182      34.499  75.739  42.541  1.00  0.38           S  
ATOM   1324  N   LEU A 183      36.647  80.089  43.200  1.00  0.44           N  
ATOM   1325  CA  LEU A 183      37.546  81.170  42.867  1.00  0.44           C  
ATOM   1326  C   LEU A 183      38.544  81.633  43.891  1.00  0.44           C  
ATOM   1327  O   LEU A 183      39.602  82.114  43.506  1.00  0.44           O  
ATOM   1328  CB  LEU A 183      36.767  82.414  42.523  1.00  0.44           C  
ATOM   1329  CG  LEU A 183      35.822  82.135  41.345  1.00  0.44           C  
ATOM   1330  CD1 LEU A 183      34.904  83.230  40.920  1.00  0.44           C  
ATOM   1331  CD2 LEU A 183      36.285  81.764  39.961  1.00  0.44           C  
ATOM   1332  N   CYS A 184      38.259  81.571  45.207  1.00  0.47           N  
ATOM   1333  CA  CYS A 184      39.327  81.849  46.167  1.00  0.47           C  
ATOM   1334  C   CYS A 184      40.383  80.741  46.170  1.00  0.47           C  
ATOM   1335  O   CYS A 184      41.549  81.016  46.414  1.00  0.47           O  
ATOM   1336  CB  CYS A 184      38.762  81.913  47.601  1.00  0.47           C  
ATOM   1337  SG  CYS A 184      39.745  82.284  49.066  1.00  0.47           S  
ATOM   1338  N   THR A 185      40.009  79.453  45.937  1.00  0.44           N  
ATOM   1339  CA  THR A 185      40.995  78.368  45.851  1.00  0.44           C  
ATOM   1340  C   THR A 185      41.840  78.385  44.596  1.00  0.44           C  
ATOM   1341  O   THR A 185      43.022  78.059  44.652  1.00  0.44           O  
ATOM   1342  CB  THR A 185      40.431  76.947  45.912  1.00  0.44           C  
ATOM   1343  OG1 THR A 185      39.310  76.786  45.068  1.00  0.44           O  
ATOM   1344  CG2 THR A 185      39.881  76.684  47.305  1.00  0.44           C  
ATOM   1345  N   ILE A 186      41.229  78.691  43.426  1.00  0.39           N  
ATOM   1346  CA  ILE A 186      41.795  78.356  42.119  1.00  0.39           C  
ATOM   1347  C   ILE A 186      42.458  79.523  41.498  1.00  0.39           C  
ATOM   1348  O   ILE A 186      43.365  79.427  40.671  1.00  0.39           O  
ATOM   1349  CB  ILE A 186      40.684  77.901  41.176  1.00  0.39           C  
ATOM   1350  CG1 ILE A 186      40.249  76.526  41.698  1.00  0.39           C  
ATOM   1351  CG2 ILE A 186      41.092  77.852  39.680  1.00  0.39           C  
ATOM   1352  CD1 ILE A 186      39.001  75.989  41.005  1.00  0.39           C  
ATOM   1353  N   GLY A 187      42.005  80.699  41.922  1.00  0.47           N  
ATOM   1354  CA  GLY A 187      42.651  81.899  41.504  1.00  0.47           C  
ATOM   1355  C   GLY A 187      43.872  82.209  42.281  1.00  0.47           C  
ATOM   1356  O   GLY A 187      44.183  81.657  43.298  1.00  0.47           O  
ATOM   1357  N   VAL A 188      44.562  83.230  41.789  1.00  0.47           N  
ATOM   1358  CA  VAL A 188      45.695  83.766  42.437  1.00  0.47           C  
ATOM   1359  C   VAL A 188      45.610  85.239  42.910  1.00  0.47           C  
ATOM   1360  O   VAL A 188      45.811  86.194  42.159  1.00  0.47           O  
ATOM   1361  CB  VAL A 188      46.663  83.719  41.319  1.00  0.47           C  
ATOM   1362  CG1 VAL A 188      47.974  84.231  42.012  1.00  0.47           C  
ATOM   1363  CG2 VAL A 188      46.713  82.346  40.578  1.00  0.47           C  
ATOM   1364  N   CYS A 189      45.326  85.527  44.182  1.00  0.45           N  
ATOM   1365  CA  CYS A 189      44.864  86.854  44.538  1.00  0.45           C  
ATOM   1366  C   CYS A 189      46.008  87.816  44.869  1.00  0.45           C  
ATOM   1367  O   CYS A 189      47.075  87.394  45.307  1.00  0.45           O  
ATOM   1368  CB  CYS A 189      43.902  86.642  45.743  1.00  0.45           C  
ATOM   1369  SG  CYS A 189      42.332  85.742  45.403  1.00  0.45           S  
ATOM   1370  N   THR A 190      45.827  89.144  44.667  1.00  0.44           N  
ATOM   1371  CA  THR A 190      46.769  90.147  45.185  1.00  0.44           C  
ATOM   1372  C   THR A 190      46.027  91.086  46.004  1.00  0.44           C  
ATOM   1373  O   THR A 190      44.910  91.471  45.682  1.00  0.44           O  
ATOM   1374  CB  THR A 190      47.422  91.032  44.166  1.00  0.44           C  
ATOM   1375  OG1 THR A 190      48.332  90.193  43.539  1.00  0.44           O  
ATOM   1376  CG2 THR A 190      48.338  92.215  44.529  1.00  0.44           C  
ATOM   1377  N   TYR A 191      46.677  91.482  47.087  1.00  0.45           N  
ATOM   1378  CA  TYR A 191      46.184  92.417  48.038  1.00  0.45           C  
ATOM   1379  C   TYR A 191      46.543  93.793  47.525  1.00  0.45           C  
ATOM   1380  O   TYR A 191      47.717  94.158  47.478  1.00  0.45           O  
ATOM   1381  CB  TYR A 191      46.875  92.160  49.403  1.00  0.45           C  
ATOM   1382  CG  TYR A 191      46.704  90.731  49.862  1.00  0.45           C  
ATOM   1383  CD1 TYR A 191      47.412  89.638  49.306  1.00  0.45           C  
ATOM   1384  CD2 TYR A 191      45.808  90.483  50.903  1.00  0.45           C  
ATOM   1385  CE1 TYR A 191      47.190  88.332  49.764  1.00  0.45           C  
ATOM   1386  CE2 TYR A 191      45.631  89.190  51.391  1.00  0.45           C  
ATOM   1387  CZ  TYR A 191      46.325  88.115  50.836  1.00  0.45           C  
ATOM   1388  OH  TYR A 191      46.154  86.822  51.357  1.00  0.45           O  
ATOM   1389  N   ILE A 192      45.540  94.568  47.082  1.00  0.48           N  
ATOM   1390  CA  ILE A 192      45.756  95.858  46.449  1.00  0.48           C  
ATOM   1391  C   ILE A 192      44.918  96.882  47.171  1.00  0.48           C  
ATOM   1392  O   ILE A 192      43.944  96.557  47.843  1.00  0.48           O  
ATOM   1393  CB  ILE A 192      45.374  95.921  44.960  1.00  0.48           C  
ATOM   1394  CG1 ILE A 192      43.871  95.643  44.702  1.00  0.48           C  
ATOM   1395  CG2 ILE A 192      46.246  94.910  44.194  1.00  0.48           C  
ATOM   1396  CD1 ILE A 192      43.478  95.817  43.229  1.00  0.48           C  
ATOM   1397  N   TYR A 193      45.255  98.176  47.021  1.00  0.40           N  
ATOM   1398  CA  TYR A 193      44.430  99.254  47.529  1.00  0.40           C  
ATOM   1399  C   TYR A 193      43.540  99.757  46.411  1.00  0.40           C  
ATOM   1400  O   TYR A 193      43.997  99.995  45.296  1.00  0.40           O  
ATOM   1401  CB  TYR A 193      45.240 100.455  48.075  1.00  0.40           C  
ATOM   1402  CG  TYR A 193      45.954 100.065  49.331  1.00  0.40           C  
ATOM   1403  CD1 TYR A 193      45.339 100.242  50.581  1.00  0.40           C  
ATOM   1404  CD2 TYR A 193      47.249  99.531  49.277  1.00  0.40           C  
ATOM   1405  CE1 TYR A 193      46.017  99.904  51.758  1.00  0.40           C  
ATOM   1406  CE2 TYR A 193      47.927  99.188  50.454  1.00  0.40           C  
ATOM   1407  CZ  TYR A 193      47.309  99.380  51.693  1.00  0.40           C  
ATOM   1408  OH  TYR A 193      47.989  99.070  52.881  1.00  0.40           O  
ATOM   1409  N   ARG A 194      42.232  99.922  46.685  1.00  0.39           N  
ATOM   1410  CA  ARG A 194      41.290 100.511  45.745  1.00  0.39           C  
ATOM   1411  C   ARG A 194      41.265 102.036  45.789  1.00  0.39           C  
ATOM   1412  O   ARG A 194      41.799 102.654  46.701  1.00  0.39           O  
ATOM   1413  CB  ARG A 194      39.841 100.004  45.988  1.00  0.39           C  
ATOM   1414  CG  ARG A 194      39.240 100.485  47.324  1.00  0.39           C  
ATOM   1415  CD  ARG A 194      37.854  99.934  47.652  1.00  0.39           C  
ATOM   1416  NE  ARG A 194      36.921 100.512  46.640  1.00  0.39           N  
ATOM   1417  CZ  ARG A 194      35.640 100.161  46.485  1.00  0.39           C  
ATOM   1418  NH1 ARG A 194      34.894 100.757  45.560  1.00  0.39           N  
ATOM   1419  NH2 ARG A 194      35.084  99.228  47.246  1.00  0.39           N  
ATOM   1420  N   GLY A 195      40.604 102.677  44.788  1.00  0.36           N  
ATOM   1421  CA  GLY A 195      40.374 104.127  44.766  1.00  0.36           C  
ATOM   1422  C   GLY A 195      39.126 104.632  45.464  1.00  0.36           C  
ATOM   1423  O   GLY A 195      38.983 105.823  45.698  1.00  0.36           O  
ATOM   1424  N   GLY A 196      38.184 103.739  45.852  1.00  0.44           N  
ATOM   1425  CA  GLY A 196      37.212 104.052  46.916  1.00  0.44           C  
ATOM   1426  C   GLY A 196      37.932 104.152  48.246  1.00  0.44           C  
ATOM   1427  O   GLY A 196      39.007 103.591  48.394  1.00  0.44           O  
ATOM   1428  N   ALA A 197      37.370 104.806  49.278  1.00  0.43           N  
ATOM   1429  CA  ALA A 197      38.081 104.977  50.543  1.00  0.43           C  
ATOM   1430  C   ALA A 197      38.142 103.676  51.364  1.00  0.43           C  
ATOM   1431  O   ALA A 197      37.156 102.950  51.464  1.00  0.43           O  
ATOM   1432  CB  ALA A 197      37.389 106.062  51.414  1.00  0.43           C  
ATOM   1433  N   ILE A 198      39.205 103.262  52.080  1.00  0.33           N  
ATOM   1434  CA  ILE A 198      40.641 103.473  52.052  1.00  0.33           C  
ATOM   1435  C   ILE A 198      41.373 102.897  50.820  1.00  0.33           C  
ATOM   1436  O   ILE A 198      42.093 103.635  50.163  1.00  0.33           O  
ATOM   1437  CB  ILE A 198      41.160 102.815  53.346  1.00  0.33           C  
ATOM   1438  CG1 ILE A 198      40.587 103.465  54.633  1.00  0.33           C  
ATOM   1439  CG2 ILE A 198      42.702 102.620  53.377  1.00  0.33           C  
ATOM   1440  CD1 ILE A 198      40.779 102.543  55.848  1.00  0.33           C  
ATOM   1441  N   ARG A 199      41.251 101.614  50.386  1.00  0.47           N  
ATOM   1442  CA  ARG A 199      40.880 100.398  51.105  1.00  0.47           C  
ATOM   1443  C   ARG A 199      41.578  99.194  50.514  1.00  0.47           C  
ATOM   1444  O   ARG A 199      41.617  99.041  49.299  1.00  0.47           O  
ATOM   1445  CB  ARG A 199      39.348 100.135  51.079  1.00  0.47           C  
ATOM   1446  CG  ARG A 199      38.782  98.987  51.933  1.00  0.47           C  
ATOM   1447  CD  ARG A 199      37.249  98.901  51.825  1.00  0.47           C  
ATOM   1448  NE  ARG A 199      36.651 100.101  52.515  1.00  0.47           N  
ATOM   1449  CZ  ARG A 199      35.372 100.495  52.430  1.00  0.47           C  
ATOM   1450  NH1 ARG A 199      34.960 101.570  53.097  1.00  0.47           N  
ATOM   1451  NH2 ARG A 199      34.495  99.839  51.684  1.00  0.47           N  
ATOM   1452  N   SER A 200      42.127  98.294  51.363  1.00  0.57           N  
ATOM   1453  CA  SER A 200      42.678  97.015  50.921  1.00  0.57           C  
ATOM   1454  C   SER A 200      41.555  96.066  50.540  1.00  0.57           C  
ATOM   1455  O   SER A 200      40.566  95.942  51.269  1.00  0.57           O  
ATOM   1456  CB  SER A 200      43.630  96.344  51.958  1.00  0.57           C  
ATOM   1457  OG  SER A 200      44.360  95.258  51.400  1.00  0.57           O  
ATOM   1458  N   VAL A 201      41.677  95.424  49.363  1.00  0.51           N  
ATOM   1459  CA  VAL A 201      40.827  94.345  48.894  1.00  0.51           C  
ATOM   1460  C   VAL A 201      41.697  93.409  48.076  1.00  0.51           C  
ATOM   1461  O   VAL A 201      42.777  93.771  47.609  1.00  0.51           O  
ATOM   1462  CB  VAL A 201      39.589  94.762  48.051  1.00  0.51           C  
ATOM   1463  CG1 VAL A 201      38.616  95.603  48.907  1.00  0.51           C  
ATOM   1464  CG2 VAL A 201      39.998  95.541  46.778  1.00  0.51           C  
ATOM   1465  N   LEU A 202      41.256  92.153  47.888  1.00  0.55           N  
ATOM   1466  CA  LEU A 202      42.004  91.156  47.160  1.00  0.55           C  
ATOM   1467  C   LEU A 202      41.420  91.072  45.795  1.00  0.55           C  
ATOM   1468  O   LEU A 202      40.229  90.814  45.678  1.00  0.55           O  
ATOM   1469  CB  LEU A 202      41.874  89.752  47.771  1.00  0.55           C  
ATOM   1470  CG  LEU A 202      42.747  89.590  49.008  1.00  0.55           C  
ATOM   1471  CD1 LEU A 202      42.066  90.212  50.235  1.00  0.55           C  
ATOM   1472  CD2 LEU A 202      43.075  88.101  49.181  1.00  0.55           C  
ATOM   1473  N   ASP A 203      42.250  91.271  44.767  1.00  0.46           N  
ATOM   1474  CA  ASP A 203      41.882  91.279  43.382  1.00  0.46           C  
ATOM   1475  C   ASP A 203      42.660  90.153  42.732  1.00  0.46           C  
ATOM   1476  O   ASP A 203      42.370  88.964  42.840  1.00  0.46           O  
ATOM   1477  CB  ASP A 203      42.331  92.664  42.814  1.00  0.46           C  
ATOM   1478  CG  ASP A 203      41.828  92.983  41.411  1.00  0.46           C  
ATOM   1479  OD1 ASP A 203      40.712  93.530  41.282  1.00  0.46           O  
ATOM   1480  OD2 ASP A 203      42.609  92.748  40.456  1.00  0.46           O  
ATOM   1481  N   SER A 204      43.758  90.573  42.083  1.00  0.39           N  
ATOM   1482  CA  SER A 204      44.560  89.779  41.198  1.00  0.39           C  
ATOM   1483  C   SER A 204      46.048  89.987  41.133  1.00  0.39           C  
ATOM   1484  O   SER A 204      46.542  91.094  41.257  1.00  0.39           O  
ATOM   1485  CB  SER A 204      44.181  90.143  39.755  1.00  0.39           C  
ATOM   1486  OG  SER A 204      44.694  91.353  39.224  1.00  0.39           O  
ATOM   1487  N   ARG A 205      46.824  88.921  40.824  1.00  0.30           N  
ATOM   1488  CA  ARG A 205      48.269  89.101  40.806  1.00  0.30           C  
ATOM   1489  C   ARG A 205      48.953  89.295  39.491  1.00  0.30           C  
ATOM   1490  O   ARG A 205      50.042  89.855  39.539  1.00  0.30           O  
ATOM   1491  CB  ARG A 205      48.896  87.936  41.608  1.00  0.30           C  
ATOM   1492  CG  ARG A 205      50.388  88.003  41.969  1.00  0.30           C  
ATOM   1493  CD  ARG A 205      50.780  86.802  42.826  1.00  0.30           C  
ATOM   1494  NE  ARG A 205      52.266  86.859  42.900  1.00  0.30           N  
ATOM   1495  CZ  ARG A 205      53.049  86.003  43.566  1.00  0.30           C  
ATOM   1496  NH1 ARG A 205      54.364  86.209  43.569  1.00  0.30           N  
ATOM   1497  NH2 ARG A 205      52.558  84.964  44.229  1.00  0.30           N  
ATOM   1498  N   ASP A 206      48.298  88.892  38.371  1.00  0.31           N  
ATOM   1499  CA  ASP A 206      48.834  88.574  37.021  1.00  0.31           C  
ATOM   1500  C   ASP A 206      49.076  87.113  36.499  1.00  0.31           C  
ATOM   1501  O   ASP A 206      49.770  86.916  35.504  1.00  0.31           O  
ATOM   1502  CB  ASP A 206      50.117  89.393  36.770  1.00  0.31           C  
ATOM   1503  CG  ASP A 206      50.422  89.613  35.305  1.00  0.31           C  
ATOM   1504  OD1 ASP A 206      51.628  89.719  34.966  1.00  0.31           O  
ATOM   1505  OD2 ASP A 206      49.439  89.709  34.526  1.00  0.31           O  
ATOM   1506  N   PRO A 207      48.573  86.036  37.023  1.00  0.31           N  
ATOM   1507  CA  PRO A 207      48.947  84.703  36.590  1.00  0.31           C  
ATOM   1508  C   PRO A 207      47.846  83.995  35.921  1.00  0.31           C  
ATOM   1509  O   PRO A 207      46.676  84.328  36.052  1.00  0.31           O  
ATOM   1510  CB  PRO A 207      49.039  83.972  37.886  1.00  0.31           C  
ATOM   1511  CG  PRO A 207      47.923  84.602  38.669  1.00  0.31           C  
ATOM   1512  CD  PRO A 207      47.956  86.030  38.307  1.00  0.31           C  
ATOM   1513  N   GLY A 208      48.178  82.921  35.222  1.00  0.35           N  
ATOM   1514  CA  GLY A 208      47.191  82.414  34.310  1.00  0.35           C  
ATOM   1515  C   GLY A 208      47.389  83.216  33.062  1.00  0.35           C  
ATOM   1516  O   GLY A 208      48.336  83.992  32.965  1.00  0.35           O  
ATOM   1517  N   PRO A 209      46.592  83.011  32.070  1.00  0.28           N  
ATOM   1518  CA  PRO A 209      46.733  83.721  30.809  1.00  0.28           C  
ATOM   1519  C   PRO A 209      46.518  85.242  30.919  1.00  0.28           C  
ATOM   1520  O   PRO A 209      45.896  85.647  31.895  1.00  0.28           O  
ATOM   1521  CB  PRO A 209      45.673  83.034  29.918  1.00  0.28           C  
ATOM   1522  CG  PRO A 209      45.256  81.736  30.629  1.00  0.28           C  
ATOM   1523  CD  PRO A 209      45.570  81.974  32.092  1.00  0.28           C  
ATOM   1524  N   PRO A 210      46.926  86.095  29.981  1.00  0.40           N  
ATOM   1525  CA  PRO A 210      46.651  87.535  29.978  1.00  0.40           C  
ATOM   1526  C   PRO A 210      45.219  87.822  29.560  1.00  0.40           C  
ATOM   1527  O   PRO A 210      44.964  88.645  28.682  1.00  0.40           O  
ATOM   1528  CB  PRO A 210      47.669  88.029  28.929  1.00  0.40           C  
ATOM   1529  CG  PRO A 210      47.746  86.894  27.897  1.00  0.40           C  
ATOM   1530  CD  PRO A 210      47.396  85.634  28.685  1.00  0.40           C  
ATOM   1531  N   THR A 211      44.256  87.133  30.191  1.00  0.34           N  
ATOM   1532  CA  THR A 211      42.838  87.389  30.083  1.00  0.34           C  
ATOM   1533  C   THR A 211      42.488  88.732  30.668  1.00  0.34           C  
ATOM   1534  O   THR A 211      43.195  89.276  31.506  1.00  0.34           O  
ATOM   1535  CB  THR A 211      41.936  86.344  30.745  1.00  0.34           C  
ATOM   1536  OG1 THR A 211      42.153  86.231  32.143  1.00  0.34           O  
ATOM   1537  CG2 THR A 211      42.202  84.949  30.177  1.00  0.34           C  
ATOM   1538  N   HIS A 212      41.370  89.320  30.214  1.00  0.29           N  
ATOM   1539  CA  HIS A 212      40.915  90.572  30.779  1.00  0.29           C  
ATOM   1540  C   HIS A 212      39.880  90.293  31.848  1.00  0.29           C  
ATOM   1541  O   HIS A 212      40.176  90.028  33.003  1.00  0.29           O  
ATOM   1542  CB  HIS A 212      40.300  91.466  29.675  1.00  0.29           C  
ATOM   1543  CG  HIS A 212      41.266  91.896  28.637  1.00  0.29           C  
ATOM   1544  ND1 HIS A 212      42.184  92.866  28.956  1.00  0.29           N  
ATOM   1545  CD2 HIS A 212      41.387  91.532  27.334  1.00  0.29           C  
ATOM   1546  CE1 HIS A 212      42.857  93.074  27.845  1.00  0.29           C  
ATOM   1547  NE2 HIS A 212      42.413  92.295  26.829  1.00  0.29           N  
ATOM   1548  N   LEU A 213      38.598  90.327  31.449  1.00  0.30           N  
ATOM   1549  CA  LEU A 213      37.447  90.076  32.276  1.00  0.30           C  
ATOM   1550  C   LEU A 213      36.926  88.698  31.971  1.00  0.30           C  
ATOM   1551  O   LEU A 213      35.754  88.516  31.663  1.00  0.30           O  
ATOM   1552  CB  LEU A 213      36.337  91.120  31.991  1.00  0.30           C  
ATOM   1553  CG  LEU A 213      36.638  92.512  32.588  1.00  0.30           C  
ATOM   1554  CD1 LEU A 213      37.868  93.270  32.045  1.00  0.30           C  
ATOM   1555  CD2 LEU A 213      35.376  93.394  32.585  1.00  0.30           C  
ATOM   1556  N   PHE A 214      37.812  87.689  31.999  1.00  0.26           N  
ATOM   1557  CA  PHE A 214      37.431  86.346  31.586  1.00  0.26           C  
ATOM   1558  C   PHE A 214      36.835  85.556  32.697  1.00  0.26           C  
ATOM   1559  O   PHE A 214      35.624  85.500  32.890  1.00  0.26           O  
ATOM   1560  CB  PHE A 214      38.653  85.585  30.995  1.00  0.26           C  
ATOM   1561  CG  PHE A 214      38.428  84.138  30.631  1.00  0.26           C  
ATOM   1562  CD1 PHE A 214      38.921  83.084  31.427  1.00  0.26           C  
ATOM   1563  CD2 PHE A 214      37.648  83.836  29.516  1.00  0.26           C  
ATOM   1564  CE1 PHE A 214      38.555  81.762  31.163  1.00  0.26           C  
ATOM   1565  CE2 PHE A 214      37.341  82.509  29.204  1.00  0.26           C  
ATOM   1566  CZ  PHE A 214      37.781  81.473  30.037  1.00  0.26           C  
ATOM   1567  N   SER A 215      37.719  84.884  33.458  1.00  0.35           N  
ATOM   1568  CA  SER A 215      37.376  84.146  34.638  1.00  0.35           C  
ATOM   1569  C   SER A 215      36.860  85.187  35.611  1.00  0.35           C  
ATOM   1570  O   SER A 215      36.862  86.378  35.352  1.00  0.35           O  
ATOM   1571  CB  SER A 215      38.592  83.259  35.108  1.00  0.35           C  
ATOM   1572  OG  SER A 215      38.562  82.839  36.469  1.00  0.35           O  
ATOM   1573  N   THR A 216      36.395  84.822  36.774  1.00  0.37           N  
ATOM   1574  CA  THR A 216      36.165  85.794  37.782  1.00  0.37           C  
ATOM   1575  C   THR A 216      37.082  85.406  38.858  1.00  0.37           C  
ATOM   1576  O   THR A 216      36.852  85.726  39.998  1.00  0.37           O  
ATOM   1577  CB  THR A 216      34.736  85.748  38.214  1.00  0.37           C  
ATOM   1578  OG1 THR A 216      34.304  84.409  38.357  1.00  0.37           O  
ATOM   1579  CG2 THR A 216      33.749  86.246  37.160  1.00  0.37           C  
ATOM   1580  N   THR A 217      38.041  84.499  38.683  1.00  0.35           N  
ATOM   1581  CA  THR A 217      39.176  84.463  39.556  1.00  0.35           C  
ATOM   1582  C   THR A 217      39.912  85.860  39.686  1.00  0.35           C  
ATOM   1583  O   THR A 217      39.525  86.833  39.042  1.00  0.35           O  
ATOM   1584  CB  THR A 217      40.039  83.152  39.501  1.00  0.35           C  
ATOM   1585  OG1 THR A 217      40.901  83.015  38.393  1.00  0.35           O  
ATOM   1586  CG2 THR A 217      39.263  81.850  39.507  1.00  0.35           C  
ATOM   1587  N   PRO A 218      40.916  86.099  40.438  1.00  0.40           N  
ATOM   1588  CA  PRO A 218      42.077  86.767  39.925  1.00  0.40           C  
ATOM   1589  C   PRO A 218      42.835  86.576  38.726  1.00  0.40           C  
ATOM   1590  O   PRO A 218      43.350  85.336  38.410  1.00  0.40           O  
ATOM   1591  CB  PRO A 218      43.183  86.240  40.820  1.00  0.40           C  
ATOM   1592  CG  PRO A 218      42.597  85.659  42.100  1.00  0.40           C  
ATOM   1593  CD  PRO A 218      41.330  85.198  41.474  1.00  0.40           C  
ATOM   1594  N   ILE A 219      43.012  87.725  38.180  1.00  0.40           N  
ATOM   1595  CA  ILE A 219      43.579  88.465  37.061  1.00  0.40           C  
ATOM   1596  C   ILE A 219      42.472  88.727  36.115  1.00  0.40           C  
ATOM   1597  O   ILE A 219      42.470  89.492  35.160  1.00  0.40           O  
ATOM   1598  CB  ILE A 219      44.940  88.092  36.556  1.00  0.40           C  
ATOM   1599  CG1 ILE A 219      45.470  89.044  35.457  1.00  0.40           C  
ATOM   1600  CG2 ILE A 219      44.891  86.632  36.120  1.00  0.40           C  
ATOM   1601  CD1 ILE A 219      45.875  90.443  35.955  1.00  0.40           C  
ATOM   1602  N   SER A 220      41.404  88.079  36.467  1.00  0.42           N  
ATOM   1603  CA  SER A 220      40.327  87.801  35.637  1.00  0.42           C  
ATOM   1604  C   SER A 220      39.261  88.803  35.917  1.00  0.42           C  
ATOM   1605  O   SER A 220      38.322  88.831  35.134  1.00  0.42           O  
ATOM   1606  CB  SER A 220      39.783  86.402  35.985  1.00  0.42           C  
ATOM   1607  OG  SER A 220      40.826  85.430  36.173  1.00  0.42           O  
ATOM   1608  N   ARG A 221      39.430  89.619  37.009  1.00  0.42           N  
ATOM   1609  CA  ARG A 221      38.732  90.842  37.370  1.00  0.42           C  
ATOM   1610  C   ARG A 221      37.897  90.765  38.645  1.00  0.42           C  
ATOM   1611  O   ARG A 221      37.144  91.678  38.976  1.00  0.42           O  
ATOM   1612  CB  ARG A 221      37.893  91.379  36.168  1.00  0.42           C  
ATOM   1613  CG  ARG A 221      37.094  92.666  36.344  1.00  0.42           C  
ATOM   1614  CD  ARG A 221      37.943  93.821  36.842  1.00  0.42           C  
ATOM   1615  NE  ARG A 221      37.004  94.964  36.844  1.00  0.42           N  
ATOM   1616  CZ  ARG A 221      36.688  95.652  35.746  1.00  0.42           C  
ATOM   1617  NH1 ARG A 221      35.629  96.446  35.765  1.00  0.42           N  
ATOM   1618  NH2 ARG A 221      37.392  95.547  34.629  1.00  0.42           N  
ATOM   1619  N   ASN A 222      38.009  89.730  39.487  1.00  0.44           N  
ATOM   1620  CA  ASN A 222      37.244  89.825  40.697  1.00  0.44           C  
ATOM   1621  C   ASN A 222      37.844  90.623  41.773  1.00  0.44           C  
ATOM   1622  O   ASN A 222      39.018  90.954  41.770  1.00  0.44           O  
ATOM   1623  CB  ASN A 222      36.910  88.503  41.330  1.00  0.44           C  
ATOM   1624  CG  ASN A 222      38.102  87.753  41.953  1.00  0.44           C  
ATOM   1625  OD1 ASN A 222      39.279  88.068  41.927  1.00  0.44           O  
ATOM   1626  ND2 ASN A 222      37.800  86.580  42.522  1.00  0.44           N  
ATOM   1627  N   SER A 223      37.004  90.737  42.805  1.00  0.49           N  
ATOM   1628  CA  SER A 223      37.532  91.040  44.081  1.00  0.49           C  
ATOM   1629  C   SER A 223      36.955  90.185  45.162  1.00  0.49           C  
ATOM   1630  O   SER A 223      35.968  89.450  45.050  1.00  0.49           O  
ATOM   1631  CB  SER A 223      37.385  92.543  44.362  1.00  0.49           C  
ATOM   1632  OG  SER A 223      37.975  93.230  43.262  1.00  0.49           O  
ATOM   1633  N   SER A 224      37.656  90.205  46.282  1.00  0.55           N  
ATOM   1634  CA  SER A 224      37.247  89.579  47.500  1.00  0.55           C  
ATOM   1635  C   SER A 224      37.532  90.615  48.558  1.00  0.55           C  
ATOM   1636  O   SER A 224      38.597  91.223  48.565  1.00  0.55           O  
ATOM   1637  CB  SER A 224      38.072  88.285  47.842  1.00  0.55           C  
ATOM   1638  OG  SER A 224      37.790  87.121  47.044  1.00  0.55           O  
ATOM   1639  N   VAL A 225      36.587  90.853  49.496  1.00  0.62           N  
ATOM   1640  CA  VAL A 225      36.838  91.645  50.695  1.00  0.62           C  
ATOM   1641  C   VAL A 225      37.884  90.946  51.533  1.00  0.62           C  
ATOM   1642  O   VAL A 225      38.082  89.732  51.393  1.00  0.62           O  
ATOM   1643  CB  VAL A 225      35.582  91.902  51.551  1.00  0.62           C  
ATOM   1644  CG1 VAL A 225      34.572  92.816  50.860  1.00  0.62           C  
ATOM   1645  CG2 VAL A 225      34.853  90.593  51.823  1.00  0.62           C  
ATOM   1646  N   GLU A 226      38.545  91.695  52.443  1.00  0.62           N  
ATOM   1647  CA  GLU A 226      39.397  91.150  53.481  1.00  0.62           C  
ATOM   1648  C   GLU A 226      38.638  90.025  54.223  1.00  0.62           C  
ATOM   1649  O   GLU A 226      39.056  88.883  54.197  1.00  0.62           O  
ATOM   1650  CB  GLU A 226      39.961  92.257  54.428  1.00  0.62           C  
ATOM   1651  CG  GLU A 226      41.007  93.181  53.743  1.00  0.62           C  
ATOM   1652  CD  GLU A 226      42.317  92.438  53.462  1.00  0.62           C  
ATOM   1653  OE1 GLU A 226      42.868  91.784  54.388  1.00  0.62           O  
ATOM   1654  OE2 GLU A 226      42.773  92.494  52.292  1.00  0.62           O  
ATOM   1655  N   ARG A 227      37.400  90.237  54.737  1.00  0.66           N  
ATOM   1656  CA  ARG A 227      36.659  89.184  55.440  1.00  0.66           C  
ATOM   1657  C   ARG A 227      36.189  87.955  54.638  1.00  0.66           C  
ATOM   1658  O   ARG A 227      35.708  86.985  55.203  1.00  0.66           O  
ATOM   1659  CB  ARG A 227      35.402  89.742  56.146  1.00  0.66           C  
ATOM   1660  CG  ARG A 227      34.318  90.158  55.140  1.00  0.66           C  
ATOM   1661  CD  ARG A 227      33.041  90.709  55.744  1.00  0.66           C  
ATOM   1662  NE  ARG A 227      32.195  91.101  54.566  1.00  0.66           N  
ATOM   1663  CZ  ARG A 227      31.066  91.802  54.694  1.00  0.66           C  
ATOM   1664  NH1 ARG A 227      30.296  92.049  53.639  1.00  0.66           N  
ATOM   1665  NH2 ARG A 227      30.711  92.287  55.878  1.00  0.66           N  
ATOM   1666  N   LYS A 228      36.258  87.959  53.295  1.00  0.64           N  
ATOM   1667  CA  LYS A 228      36.011  86.834  52.435  1.00  0.64           C  
ATOM   1668  C   LYS A 228      37.256  86.004  52.288  1.00  0.64           C  
ATOM   1669  O   LYS A 228      37.217  84.774  52.281  1.00  0.64           O  
ATOM   1670  CB  LYS A 228      35.631  87.331  51.032  1.00  0.64           C  
ATOM   1671  CG  LYS A 228      35.409  86.186  50.068  1.00  0.64           C  
ATOM   1672  CD  LYS A 228      34.956  86.727  48.728  1.00  0.64           C  
ATOM   1673  CE  LYS A 228      34.703  85.593  47.766  1.00  0.64           C  
ATOM   1674  NZ  LYS A 228      35.804  84.582  47.737  1.00  0.64           N  
ATOM   1675  N   LYS A 229      38.414  86.671  52.134  1.00  0.64           N  
ATOM   1676  CA  LYS A 229      39.678  86.001  51.961  1.00  0.64           C  
ATOM   1677  C   LYS A 229      40.142  85.337  53.241  1.00  0.64           C  
ATOM   1678  O   LYS A 229      40.953  84.417  53.226  1.00  0.64           O  
ATOM   1679  CB  LYS A 229      40.774  86.993  51.505  1.00  0.64           C  
ATOM   1680  CG  LYS A 229      41.463  87.794  52.632  1.00  0.64           C  
ATOM   1681  CD  LYS A 229      42.819  87.267  53.100  1.00  0.64           C  
ATOM   1682  CE  LYS A 229      43.399  88.203  54.163  1.00  0.64           C  
ATOM   1683  NZ  LYS A 229      44.665  87.628  54.655  1.00  0.64           N  
ATOM   1684  N   VAL A 230      39.636  85.776  54.420  1.00  0.72           N  
ATOM   1685  CA  VAL A 230      40.037  85.184  55.688  1.00  0.72           C  
ATOM   1686  C   VAL A 230      39.506  83.768  55.837  1.00  0.72           C  
ATOM   1687  O   VAL A 230      39.923  82.976  56.684  1.00  0.72           O  
ATOM   1688  CB  VAL A 230      39.609  85.931  56.945  1.00  0.72           C  
ATOM   1689  CG1 VAL A 230      39.842  87.416  56.793  1.00  0.72           C  
ATOM   1690  CG2 VAL A 230      38.096  85.798  57.177  1.00  0.72           C  
ATOM   1691  N   LEU A 231      38.548  83.397  54.973  1.00  0.71           N  
ATOM   1692  CA  LEU A 231      38.042  82.059  54.906  1.00  0.71           C  
ATOM   1693  C   LEU A 231      38.988  81.070  54.249  1.00  0.71           C  
ATOM   1694  O   LEU A 231      38.774  79.869  54.339  1.00  0.71           O  
ATOM   1695  CB  LEU A 231      36.689  81.987  54.196  1.00  0.71           C  
ATOM   1696  CG  LEU A 231      35.627  82.931  54.784  1.00  0.71           C  
ATOM   1697  CD1 LEU A 231      34.281  82.748  54.108  1.00  0.71           C  
ATOM   1698  CD2 LEU A 231      35.382  82.739  56.276  1.00  0.71           C  
ATOM   1699  N   SER A 232      40.069  81.522  53.584  1.00  0.69           N  
ATOM   1700  CA  SER A 232      41.142  80.609  53.217  1.00  0.69           C  
ATOM   1701  C   SER A 232      42.413  80.853  54.005  1.00  0.69           C  
ATOM   1702  O   SER A 232      43.397  80.138  53.809  1.00  0.69           O  
ATOM   1703  CB  SER A 232      41.478  80.664  51.712  1.00  0.69           C  
ATOM   1704  OG  SER A 232      41.976  81.946  51.329  1.00  0.69           O  
ATOM   1705  N   SER A 233      42.427  81.833  54.941  1.00  0.70           N  
ATOM   1706  CA  SER A 233      43.592  82.104  55.781  1.00  0.70           C  
ATOM   1707  C   SER A 233      43.523  81.363  57.093  1.00  0.70           C  
ATOM   1708  O   SER A 233      44.543  81.092  57.720  1.00  0.70           O  
ATOM   1709  CB  SER A 233      43.771  83.619  56.115  1.00  0.70           C  
ATOM   1710  OG  SER A 233      42.738  84.128  56.967  1.00  0.70           O  
ATOM   1711  N   PHE A 234      42.304  80.992  57.524  1.00  0.67           N  
ATOM   1712  CA  PHE A 234      42.089  80.246  58.731  1.00  0.67           C  
ATOM   1713  C   PHE A 234      41.915  78.784  58.353  1.00  0.67           C  
ATOM   1714  O   PHE A 234      41.209  78.433  57.416  1.00  0.67           O  
ATOM   1715  CB  PHE A 234      40.895  80.851  59.518  1.00  0.67           C  
ATOM   1716  CG  PHE A 234      40.811  80.375  60.933  1.00  0.67           C  
ATOM   1717  CD1 PHE A 234      40.260  79.116  61.177  1.00  0.67           C  
ATOM   1718  CD2 PHE A 234      41.212  81.157  62.028  1.00  0.67           C  
ATOM   1719  CE1 PHE A 234      40.212  78.600  62.470  1.00  0.67           C  
ATOM   1720  CE2 PHE A 234      41.038  80.693  63.338  1.00  0.67           C  
ATOM   1721  CZ  PHE A 234      40.549  79.402  63.559  1.00  0.67           C  
ATOM   1722  N   HIS A 235      42.598  77.871  59.064  1.00  0.61           N  
ATOM   1723  CA  HIS A 235      42.629  76.456  58.717  1.00  0.61           C  
ATOM   1724  C   HIS A 235      41.292  75.713  58.806  1.00  0.61           C  
ATOM   1725  O   HIS A 235      40.978  74.899  57.940  1.00  0.61           O  
ATOM   1726  CB  HIS A 235      43.695  75.715  59.533  1.00  0.61           C  
ATOM   1727  CG  HIS A 235      45.069  76.196  59.193  1.00  0.61           C  
ATOM   1728  ND1 HIS A 235      45.647  75.817  57.997  1.00  0.61           N  
ATOM   1729  CD2 HIS A 235      45.941  76.931  59.929  1.00  0.61           C  
ATOM   1730  CE1 HIS A 235      46.865  76.320  58.039  1.00  0.61           C  
ATOM   1731  NE2 HIS A 235      47.094  77.004  59.184  1.00  0.61           N  
ATOM   1732  N   GLN A 236      40.452  75.995  59.842  1.00  0.64           N  
ATOM   1733  CA  GLN A 236      39.099  75.441  59.953  1.00  0.64           C  
ATOM   1734  C   GLN A 236      38.196  75.907  58.824  1.00  0.64           C  
ATOM   1735  O   GLN A 236      37.596  75.078  58.151  1.00  0.64           O  
ATOM   1736  CB  GLN A 236      38.382  75.744  61.310  1.00  0.64           C  
ATOM   1737  CG  GLN A 236      39.070  75.062  62.517  1.00  0.64           C  
ATOM   1738  CD  GLN A 236      38.559  75.526  63.887  1.00  0.64           C  
ATOM   1739  OE1 GLN A 236      38.212  76.684  64.114  1.00  0.64           O  
ATOM   1740  NE2 GLN A 236      38.611  74.608  64.879  1.00  0.64           N  
ATOM   1741  N   THR A 237      38.140  77.234  58.522  1.00  0.68           N  
ATOM   1742  CA  THR A 237      37.305  77.808  57.464  1.00  0.68           C  
ATOM   1743  C   THR A 237      37.729  77.285  56.101  1.00  0.68           C  
ATOM   1744  O   THR A 237      36.887  76.985  55.258  1.00  0.68           O  
ATOM   1745  CB  THR A 237      37.334  79.340  57.377  1.00  0.68           C  
ATOM   1746  OG1 THR A 237      38.667  79.801  57.327  1.00  0.68           O  
ATOM   1747  CG2 THR A 237      36.775  79.990  58.641  1.00  0.68           C  
ATOM   1748  N   LYS A 238      39.061  77.136  55.878  1.00  0.62           N  
ATOM   1749  CA  LYS A 238      39.667  76.643  54.660  1.00  0.62           C  
ATOM   1750  C   LYS A 238      39.264  75.235  54.269  1.00  0.62           C  
ATOM   1751  O   LYS A 238      39.063  74.940  53.091  1.00  0.62           O  
ATOM   1752  CB  LYS A 238      41.212  76.676  54.733  1.00  0.62           C  
ATOM   1753  CG  LYS A 238      41.880  76.547  53.361  1.00  0.62           C  
ATOM   1754  CD  LYS A 238      43.395  76.729  53.490  1.00  0.62           C  
ATOM   1755  CE  LYS A 238      44.084  76.720  52.133  1.00  0.62           C  
ATOM   1756  NZ  LYS A 238      45.556  76.752  52.290  1.00  0.62           N  
ATOM   1757  N   LEU A 239      39.141  74.315  55.252  1.00  0.60           N  
ATOM   1758  CA  LEU A 239      38.615  72.981  55.023  1.00  0.60           C  
ATOM   1759  C   LEU A 239      37.177  73.007  54.543  1.00  0.60           C  
ATOM   1760  O   LEU A 239      36.853  72.310  53.590  1.00  0.60           O  
ATOM   1761  CB  LEU A 239      38.734  72.066  56.272  1.00  0.60           C  
ATOM   1762  CG  LEU A 239      40.182  71.687  56.657  1.00  0.60           C  
ATOM   1763  CD1 LEU A 239      40.188  70.920  57.990  1.00  0.60           C  
ATOM   1764  CD2 LEU A 239      40.885  70.844  55.575  1.00  0.60           C  
ATOM   1765  N   PHE A 240      36.310  73.855  55.145  1.00  0.57           N  
ATOM   1766  CA  PHE A 240      34.917  74.022  54.740  1.00  0.57           C  
ATOM   1767  C   PHE A 240      34.730  74.706  53.412  1.00  0.57           C  
ATOM   1768  O   PHE A 240      33.798  74.405  52.684  1.00  0.57           O  
ATOM   1769  CB  PHE A 240      34.057  74.779  55.783  1.00  0.57           C  
ATOM   1770  CG  PHE A 240      33.872  73.924  56.996  1.00  0.57           C  
ATOM   1771  CD1 PHE A 240      33.019  72.809  56.978  1.00  0.57           C  
ATOM   1772  CD2 PHE A 240      34.572  74.220  58.167  1.00  0.57           C  
ATOM   1773  CE1 PHE A 240      32.890  71.991  58.107  1.00  0.57           C  
ATOM   1774  CE2 PHE A 240      34.479  73.390  59.287  1.00  0.57           C  
ATOM   1775  CZ  PHE A 240      33.628  72.280  59.261  1.00  0.57           C  
ATOM   1776  N   TRP A 241      35.606  75.650  53.061  1.00  0.56           N  
ATOM   1777  CA  TRP A 241      35.678  76.215  51.746  1.00  0.56           C  
ATOM   1778  C   TRP A 241      36.075  75.234  50.620  1.00  0.56           C  
ATOM   1779  O   TRP A 241      35.668  75.366  49.471  1.00  0.56           O  
ATOM   1780  CB  TRP A 241      36.744  77.307  51.880  1.00  0.56           C  
ATOM   1781  CG  TRP A 241      36.833  78.183  50.717  1.00  0.56           C  
ATOM   1782  CD1 TRP A 241      37.344  77.860  49.505  1.00  0.56           C  
ATOM   1783  CD2 TRP A 241      36.292  79.491  50.629  1.00  0.56           C  
ATOM   1784  NE1 TRP A 241      37.247  78.914  48.671  1.00  0.56           N  
ATOM   1785  CE2 TRP A 241      36.593  79.923  49.341  1.00  0.56           C  
ATOM   1786  CE3 TRP A 241      35.524  80.254  51.508  1.00  0.56           C  
ATOM   1787  CZ2 TRP A 241      36.141  81.141  48.911  1.00  0.56           C  
ATOM   1788  CZ3 TRP A 241      35.098  81.497  51.040  1.00  0.56           C  
ATOM   1789  CH2 TRP A 241      35.491  81.984  49.801  1.00  0.56           C  
ATOM   1790  N   ARG A 242      36.992  74.289  50.910  1.00  0.48           N  
ATOM   1791  CA  ARG A 242      37.319  73.176  50.026  1.00  0.48           C  
ATOM   1792  C   ARG A 242      36.223  72.125  49.824  1.00  0.48           C  
ATOM   1793  O   ARG A 242      36.222  71.489  48.770  1.00  0.48           O  
ATOM   1794  CB  ARG A 242      38.572  72.415  50.525  1.00  0.48           C  
ATOM   1795  CG  ARG A 242      39.895  73.189  50.389  1.00  0.48           C  
ATOM   1796  CD  ARG A 242      41.069  72.382  50.951  1.00  0.48           C  
ATOM   1797  NE  ARG A 242      42.317  73.187  50.738  1.00  0.48           N  
ATOM   1798  CZ  ARG A 242      43.524  72.841  51.209  1.00  0.48           C  
ATOM   1799  NH1 ARG A 242      44.598  73.561  50.884  1.00  0.48           N  
ATOM   1800  NH2 ARG A 242      43.700  71.776  51.982  1.00  0.48           N  
ATOM   1801  N   ILE A 243      35.374  71.884  50.858  1.00  0.49           N  
ATOM   1802  CA  ILE A 243      34.142  71.091  50.846  1.00  0.49           C  
ATOM   1803  C   ILE A 243      33.103  71.626  49.808  1.00  0.49           C  
ATOM   1804  O   ILE A 243      33.117  72.838  49.460  1.00  0.49           O  
ATOM   1805  CB  ILE A 243      33.566  70.948  52.291  1.00  0.49           C  
ATOM   1806  CG1 ILE A 243      34.474  70.080  53.213  1.00  0.49           C  
ATOM   1807  CG2 ILE A 243      32.129  70.374  52.295  1.00  0.49           C  
ATOM   1808  CD1 ILE A 243      34.059  70.115  54.700  1.00  0.49           C  
ATOM   1809  OXT ILE A 243      32.297  70.785  49.308  1.00  0.49           O  
TER    1810      ILE A 243                                                      
END   
