# Supplementary material for: Identification and Characterization of the APX Gene Family and Its Expression Pattern under Phytohormone Treatment and Abiotic Stress in Populus trichocarpa
Source: Genes (Basel). 2021 Feb 25;12(3):334. doi: 10.3390/genes12030334 (PMC7996185; doi:10.3390/genes12030334)
Supplement: Supplementary file 1 [file genes-12-00334-s001.zip › Supplementary file 2/Supplementary file 2/APX7/model/02/report.json]

{"modelling":{"id":"e1a976de4520e38f906e7cb1730688fa25126ce8","trg_seq":"MGKSYPTVSEEYQKAVEKCKRKLRGLIAEKHCAPLMLRLAWHSAGTFDVHTKTGGPF-GTIRHPDELAHGANNGLDIAIRLLEPIKEQFPILSYADFYQLAGVVAVEVTGGPEIPFHPGRPDKSDP--PPEGRLPDATKGSDHLRDVFGHMGLSDTDIVALSGGHTLVCSQTWN-----YV----KNFLLILFCLCTIGVCTYIYRGGAIRSVLDSRDPGPPTHLFSTTPISRNSSVERKKVLSSFHQTKLFWRIQSSVPLLKTMLKMRMHSLQIIQKLI","tpl_seq":"-----------SYEDFQKVYNAIALKIAEKKCGPVLVRLAWHTSGTWDKHDNTGGSYGGTYRFKKEFNDPSNAGLQNGFKFLEPIHKEFPWISSGDLFSLGGVTAVQEMQGPKIPWRCGRVDTPEDTTPDNGRLPDADKDADYVRTFFQRLNMNDREVVALMGAHALGKTHLKRSGYEGPFGAANNVFTNEFYLNLLNEDWKLEKNDA-NNEQWD--------------SKSGYMMLPTDYSLIQDPKYLSIVKE-------------------------","pdb_id":"3e2n","chain":"A","method":"X-RAY DIFFRACTION","short_method":"X-ray","coverage":0.8097015023,"resolution":1.2999999523,"description":"Cytochrome c peroxidase","seq_sim":0.3502302766,"assembly_id":1,"score":1.267701149,"pred_lddt":0.5692666173,"seq_id":31.3364048004,"found_by":"HHblits","oligo_state":"monomer","comment":"e_value=2e-36, p_value=1.8e-40, score=271.6, ss_score=19.5, prob=100, gmqe_dist_const=0.7896791100502014, gmqe_reduced=0.15935304760932922, gmqe_cb_packing=0.004747845698148012, gmqe_torsion=-0.1253979504108429, gmqe_ss_agreement=0.45495837926864624, gmqe_coverage=0.8097015023231506, gmqe_seq_id=31.33640480041504, gmqe_seq_sim=0.3502303957939148, gmqe_n_insertions=2, gmqe_n_deletions=4, gmqe_seqres_length=268, gmqe_seqres_coverage=0.8097014925373134, gmqe_profile_aln_score=271.6, gmqe_avg_entropy=1.7622950077056885","offset":14,"starttime":"03-11-20 (03:45:26)","QMean":{"global_scores":{"qmean4_norm_score":0.6341185604,"qmean4_z_score":-3.5728871136,"qmean6_norm_score":0.6259029224,"qmean6_z_score":-3.3175239718,"interaction_norm_score":-0.0119014067,"interaction_z_score":-2.3832121009,"cbeta_norm_score":-0.0071563112,"cbeta_z_score":-1.5454257813,"packing_norm_score":-0.3066641232,"packing_z_score":-1.0605953389,"torsion_norm_score":0.0045831012,"torsion_z_score":-2.8968748507,"ss_agreement_norm_score":0.5238510976,"ss_agreement_z_score":-1.0252155235,"acc_agreement_norm_score":0.5948275862,"acc_agreement_z_score":-0.7906134356,"avg_local_score":0.6339441645,"avg_local_score_error":0.055},"local_scores":{"A":[null,null,null,null,null,null,null,null,null,null,null,0.3300216213,0.4787716311,0.6188282998,0.5960935219,0.7175399455,0.6668846029,0.770158918,0.847848003,0.7969076876,0.7465353546,0.772304242,0.8051877489,0.7490910089,0.8162580969,0.7895612102,0.7922252645,0.6595343057,0.6873820318,0.7588808739,0.7302680754,0.800912868,0.8127457627,0.7790149868,0.8191495608,0.8238356949,0.8378941119,0.7914435032,0.8551835478,0.8967878479,0.8345164463,0.8142271611,0.8060474998,0.8249975034,0.8199735616,0.7086379652,0.709832108,0.6411774453,0.7432086387,0.6757087423,0.6430114251,0.6115333895,0.6284685831,0.7324119927,0.7665035911,0.7678995951,0.7473722408,0.8146935735,0.7396846418,0.6997762325,0.5540001532,0.5744524062,0.5585834735,0.5243403197,0.6193535397,0.6464512952,0.7351233976,0.6905773011,0.7577744484,0.7410531047,0.7350132229,0.7482374566,0.8034160546,0.757455388,0.7429275298,0.7309938257,0.7604582825,0.7714153835,0.6939398641,0.7060486974,0.7877242642,0.7712116557,0.7200017356,0.7321064286,0.7724161277,0.7341323012,0.7168167604,0.6664863303,0.7489991729,0.6487852055,0.7499314117,0.8198361036,0.8104722376,0.8430828502,0.8328627686,0.8133800033,0.8126757672,0.8231169906,0.8581082858,0.8639067196,0.8812718924,0.8772626451,0.8177110247,0.8417309019,0.8165085262,0.7669906996,0.8025742388,0.7284101472,0.7864575635,0.7752858368,0.7797084004,0.708069914,0.7788364701,0.793094456,0.7910216211,0.7430147593,0.8014323437,0.7992869909,0.7767433323,0.8058778936,0.7428659557,0.5779797626,0.5601442983,0.4422698785,0.3158932904,0.4283888111,0.4145547264,0.3882533216,0.4115462706,0.50999182,0.6934568062,0.7431020724,0.7315780735,0.725695558,0.691659343,0.718527311,0.7553518323,0.7912545428,0.7791200564,0.739540492,0.780921167,0.6945362877,0.6710011177,0.6749997166,0.7461695157,0.6796129848,0.6167655106,0.6889270084,0.7727078553,0.8000663891,0.8117069601,0.789833874,0.7770181307,0.7739161767,0.7725170824,0.7430576654,0.7534251167,0.7593931821,0.7275775413,0.6860519238,0.7323335566,0.6360139922,0.5017436671,0.6089280235,0.5225815677,0.4930874257,0.5846460671,0.3865005284,0.3377136085,0.2782577789,0.3956392681,0.3725512671,0.3822567954,0.3317630874,0.3111055798,0.2756996912,0.3618404413,0.4044918538,0.4191336069,0.4476157902,0.4414819734,0.3839194039,0.4420709179,0.4708975768,0.4354171942,0.3874908291,0.4739434324,0.4703915399,0.4503489875,0.4436426337,0.4508063661,0.477815537,0.4010431927,0.3937352328,0.3582429773,0.4419467421,0.4275073857,0.3257218039,0.4708639769,0.5722177145,0.5107076655,0.5503193281,0.4624179405,0.3941061136,0.2995283716,0.3148270395,0.3112723179,0.3465121772,0.2791063464,0.3989412855,0.3436353982,0.2866095604,0.3003892352,0.2583597958,0.3512313662,0.3731479779,0.3503287661,0.3961907156,0.4019751922,0.4220084287,0.4156643854,0.4363617789,0.4856413001,0.5476132314,0.6197181848,0.6224706606,0.6630060908,0.6394948271,0.6443873321,0.723373894,0.7132099846,0.6855334769,0.6960933167,0.6710071881,0.6079772243,0.6430270483,0.6822967871,0.6197419539,0.5997449686,0.5670138711,0.5612521577,0.4776359497,0.4904865044,null,null,null,null,null,null,null,null,null,null,null,null,null,null,null,null,null,null,null,null,null,null,null,null,null]},"qmean_version":"4.1.0"},"title":"Modelling","endtime":"03-11-20 (03:45:41)","mod_engine":["ProMod3"],"ProMod3":{"version":"3.1.1"},"ProMod":null,"MODELLER":null,"SPDBV":null}}
