# Supplementary material for: Identification and Characterization of the APX Gene Family and Its Expression Pattern under Phytohormone Treatment and Abiotic Stress in Populus trichocarpa
Source: Genes (Basel). 2021 Feb 25;12(3):334. doi: 10.3390/genes12030334 (PMC7996185; doi:10.3390/genes12030334)
Supplement: Supplementary file 1 [file genes-12-00334-s001.zip › Supplementary file 2/Supplementary file 2/APX8/model/01/model.pdb]

TITLE     SWISS-MODEL SERVER (https://swissmodel.expasy.org)
TITLE    2 APX8
EXPDTA    THEORETICAL MODEL (SWISS-MODEL SERVER)
AUTHOR    SWISS-MODEL SERVER (SEE REFERENCE IN JRNL Records)
REVDAT   1   03-NOV-20 1MOD    1       03:47
JRNL        AUTH   A.WATERHOUSE,M.BERTONI,S.BIENERT,G.STUDER,G.TAURIELLO,
JRNL        AUTH 2 R.GUMIENNY,F.T.HEER,T.A.P.DE BEER,C.REMPFER,L.BORDOLI,
JRNL        AUTH 3 R.LEPORE,T.SCHWEDE
JRNL        TITL   SWISS-MODEL: HOMOLOGY MODELLING OF PROTEIN STRUCTURES AND
JRNL        TITL 2 COMPLEXES
JRNL        REF    NUCLEIC.ACIDS.RES..           V.  46 W296  2018
JRNL        PMID   29788355
JRNL        DOI    10.1093/nar/gky427
REMARK   1
REMARK   1 REFERENCE 1
REMARK   1  AUTH   S.BIENERT,A.WATERHOUSE,T.A.P.DE BEER,G.TAURIELLO,G.STUDER,
REMARK   1  AUTH 2 L.BORDOLI,T.SCHWEDE
REMARK   1  TITL   THE SWISS-MODEL REPOSITORY - NEW FEATURES AND FUNCTIONALITY
REMARK   1  REF    NUCLEIC.ACIDS.RES..           V.  22       2017
REMARK   1  REFN                   ISSN 0305-1048
REMARK   1  PMID   27899672
REMARK   1  DOI    10.1093/nar/gkw1132
REMARK   1
REMARK   1 REFERENCE 2
REMARK   1  AUTH   N.GUEX,M.C.PEITSCH,T.SCHWEDE
REMARK   1  TITL   AUTOMATED COMPARATIVE PROTEIN STRUCTURE MODELING WITH
REMARK   1  TITL 2 SWISS-MODEL AND SWISS-PDBVIEWER: A HISTORICAL PERSPECTIVE
REMARK   1  REF    ELECTROPHORESIS               V.  30       2009
REMARK   1  REFN                   ISSN 0173-0835
REMARK   1  PMID   19517507
REMARK   1  DOI    10.1002/elps.200900140
REMARK   1
REMARK   1 REFERENCE 3
REMARK   1  AUTH   P.BENKERT,M.BIASINI,T.SCHWEDE
REMARK   1  TITL   TOWARD THE ESTIMATION OF THE ABSOLUTE QUALITY OF INDIVIDUAL
REMARK   1  TITL 2 PROTEIN STRUCTURE MODELS
REMARK   1  REF    BIOINFORMATICS                V.  27       2011
REMARK   1  REFN                   ISSN 1367-4803
REMARK   1  PMID   21134891
REMARK   1  DOI    10.1093/bioinformatics/btq662
REMARK   1
REMARK   1 REFERENCE 4
REMARK   1  AUTH   M.BERTONI,F.KIEFER,M.BIASINI,L.BORDOLI,T.SCHWEDE
REMARK   1  TITL   MODELING PROTEIN QUATERNARY STRUCTURE OF HOMO- AND
REMARK   1  TITL 2 HETERO-OLIGOMERS BEYOND BINARY INTERACTIONS BY HOMOLOGY
REMARK   1  REF    SCI.REP.                      V.   7       2017
REMARK   1  REFN                   ISSN
REMARK   1  PMID   28874689
REMARK   1  DOI    10.1038/s41598-017-09654-8
REMARK   1
REMARK   1 DISCLAIMER
REMARK   1 The SWISS-MODEL SERVER produces theoretical models for proteins.
REMARK   1 The results of any theoretical modelling procedure is
REMARK   1 NON-EXPERIMENTAL and MUST be considered with care. These models may
REMARK   1 contain significant errors. This is especially true for automated
REMARK   1 modeling since there is no human intervention during model
REMARK   1 building. Please read the header section and the logfile carefully
REMARK   1 to know what templates and alignments were used during the model
REMARK   1 building process. All information by the SWISS-MODEL SERVER is
REMARK   1 provided "AS-IS", without any warranty, expressed or implied.
REMARK   2
REMARK   2 COPYRIGHT NOTICE
REMARK   2 This SWISS-MODEL protein model is copyright. It is produced by the
REMARK   2 SWISS-MODEL server, developed by the Computational Structural
REMARK   2 Biology Group at the SIB Swiss Institute of Bioinformatics at the
REMARK   2 Biozentrum, University of Basel (https://swissmodel.expasy.org). This
REMARK   2 model is licensed under the CC BY-SA 4.0 Creative Commons
REMARK   2 Attribution-ShareAlike 4.0 International License
REMARK   2 (https://creativecommons.org/licenses/by-sa/4.0/legalcode), i.e. you
REMARK   2 can copy and redistribute the model in any medium or format,
REMARK   2 transform and build upon the model for any purpose, even
REMARK   2 commercially, under the following terms:
REMARK   2 Attribution - You must give appropriate credit, provide a link to
REMARK   2 the license, and indicate if changes were made. You may do so in any
REMARK   2 reasonable manner, but not in any way that suggests the licensor
REMARK   2 endorses you or your use. When you publish, patent or distribute
REMARK   2 results that were fully or partially based on the model, please cite
REMARK   2 the corresponding papers mentioned under JRNL.
REMARK   2 ShareAlike - If you remix, transform, or build upon the material,
REMARK   2 you must distribute your contributions under the same license as the
REMARK   2 original.
REMARK   2 No additional restrictions - you may not apply legal terms or
REMARK   2 technological measures that legally restrict others from doing
REMARK   2 anything the license permits.
REMARK   2 Find a human-readable summary of (and not a substitute for) the
REMARK   2 CC BY-SA 4.0 license at this link:
REMARK   2 https://creativecommons.org/licenses/by-sa/4.0/
REMARK   3 
REMARK   3 MODEL INFORMATION
REMARK   3  ENGIN   PROMOD3
REMARK   3  VERSN   3.1.1
REMARK   3  OSTAT   monomer
REMARK   3  OSRSN   PREDICTION
REMARK   3  QSPRD   0.000
REMARK   3  GMQE    0.41
REMARK   3  QMNV    4.1.0
REMARK   3  QMN4    -1.63
REMARK   3  MODT    FALSE
REMARK   3 
REMARK   3 TEMPLATE 1
REMARK   3  PDBID   5l86
REMARK   3  CHAIN   A
REMARK   3  MMCIF   A
REMARK   3  PDBV    2020-10-24
REMARK   3  SMTLE   5l86.1.A
REMARK   3  SMTLV   2020-11-02
REMARK   3  MTHD    X-RAY DIFFRACTION 1.90 A
REMARK   3  FOUND   HHblits
REMARK   3  GMQE    0.41
REMARK   3  SIM     0.38
REMARK   3  SID     37.95
REMARK   3  OSTAT   monomer
REMARK   3  LIGND   HEM
REMARK   3  ALN A TRG MASLTILGTTKPSSLLSSTLSSTSPQEFKFPAKSQRPFSSTVKFRAKPFKACAFPSNN
REMARK   3  ALN A TRG NDNGEKDDCFSTRRSLLVCISTLPFLFGLHEFLEDLSAKALQSDTNTYMLIKEEVRKV
REMARK   3  ALN A TRG VS--------KGKAAGVLRLVFHDAGTFEMDGNSGGMNGSIVY--ELERPENAGLKKS
REMARK   3  ALN A TRG LKILDKAKGEVDAIQQVSWADMIAVAGAEAVSVCGGPTIPVQLGRLDSLEPDAEGKLP
REMARK   3  ALN A TRG RESLDAPGLKQNFK-RKGLSTQELVALSGAHTLGSKGF----------GSPFVFDNSY
REMARK   3  ALN A TRG YKILLEKPWKSSGGMSSMIGLPSDHALVEDDECLRWIKKYADNQNMFFDDFKNAYIKL
REMARK   3  ALN A TRG VNSGARWKSL
REMARK   3  ALN A TPL ----------------------------------------------------------
REMARK   3  ALN A TPL ------------------------------------------SYPTVSADYQDAVEKA
REMARK   3  ALN A TPL KKKLRGFIAEKRCAPLMLRLAFHSAGTFDKGTKTGGPFGTIKHPAELAHSANNGLDIA
REMARK   3  ALN A TPL VRLLEPLKAEF---PILSYADFYQLAGVVAVEVTGGPKVPFHPGREDKPEPPPEGRLP
REMARK   3  ALN A TPL DPTKGSDHLRDVFGKAMGLTDQDIVALSGGHTIGAAHKERSGFEGPWTSNPLIFDNSY
REMARK   3  ALN A TPL FTELLSGEK------EGLLQLPSDKALLSDPVFRPLVDKYAADEDAFFADYAEAHQKL
REMARK   3  ALN A TPL SELGFA----
REMARK   3  ALN A OFF 1
ATOM      1  N   SER A 101     -17.636  12.527  13.871  1.00  0.49           N  
ATOM      2  CA  SER A 101     -17.372  13.974  13.582  1.00  0.49           C  
ATOM      3  C   SER A 101     -15.893  14.233  13.554  1.00  0.49           C  
ATOM      4  O   SER A 101     -15.271  14.400  14.599  1.00  0.49           O  
ATOM      5  CB  SER A 101     -18.015  14.882  14.663  1.00  0.49           C  
ATOM      6  OG  SER A 101     -17.979  16.248  14.248  1.00  0.49           O  
ATOM      7  N   ASP A 102     -15.265  14.187  12.364  1.00  0.44           N  
ATOM      8  CA  ASP A 102     -13.820  14.183  12.293  1.00  0.44           C  
ATOM      9  C   ASP A 102     -13.116  15.472  12.713  1.00  0.44           C  
ATOM     10  O   ASP A 102     -13.517  16.585  12.379  1.00  0.44           O  
ATOM     11  CB  ASP A 102     -13.287  13.556  10.985  1.00  0.44           C  
ATOM     12  CG  ASP A 102     -13.810  12.132  10.861  1.00  0.44           C  
ATOM     13  OD1 ASP A 102     -13.787  11.406  11.887  1.00  0.44           O  
ATOM     14  OD2 ASP A 102     -14.254  11.749   9.754  1.00  0.44           O  
ATOM     15  N   THR A 103     -12.049  15.343  13.532  1.00  0.47           N  
ATOM     16  CA  THR A 103     -11.264  16.467  14.013  1.00  0.47           C  
ATOM     17  C   THR A 103     -10.432  17.124  12.932  1.00  0.47           C  
ATOM     18  O   THR A 103      -9.841  16.474  12.072  1.00  0.47           O  
ATOM     19  CB  THR A 103     -10.361  16.123  15.199  1.00  0.47           C  
ATOM     20  OG1 THR A 103      -9.514  15.015  14.918  1.00  0.47           O  
ATOM     21  CG2 THR A 103     -11.223  15.702  16.395  1.00  0.47           C  
ATOM     22  N   ASN A 104     -10.339  18.468  12.957  1.00  0.41           N  
ATOM     23  CA  ASN A 104      -9.402  19.178  12.112  1.00  0.41           C  
ATOM     24  C   ASN A 104      -7.962  18.922  12.533  1.00  0.41           C  
ATOM     25  O   ASN A 104      -7.608  19.039  13.706  1.00  0.41           O  
ATOM     26  CB  ASN A 104      -9.624  20.711  12.128  1.00  0.41           C  
ATOM     27  CG  ASN A 104     -11.012  21.055  11.606  1.00  0.41           C  
ATOM     28  OD1 ASN A 104     -11.433  20.611  10.542  1.00  0.41           O  
ATOM     29  ND2 ASN A 104     -11.755  21.895  12.364  1.00  0.41           N  
ATOM     30  N   THR A 105      -7.086  18.604  11.571  1.00  0.41           N  
ATOM     31  CA  THR A 105      -5.653  18.551  11.795  1.00  0.41           C  
ATOM     32  C   THR A 105      -4.973  19.530  10.859  1.00  0.41           C  
ATOM     33  O   THR A 105      -5.453  19.843   9.773  1.00  0.41           O  
ATOM     34  CB  THR A 105      -5.021  17.167  11.668  1.00  0.41           C  
ATOM     35  OG1 THR A 105      -5.238  16.576  10.394  1.00  0.41           O  
ATOM     36  CG2 THR A 105      -5.601  16.219  12.729  1.00  0.41           C  
ATOM     37  N   TYR A 106      -3.834  20.110  11.290  1.00  0.32           N  
ATOM     38  CA  TYR A 106      -3.018  20.985  10.467  1.00  0.32           C  
ATOM     39  C   TYR A 106      -2.568  20.401   9.127  1.00  0.32           C  
ATOM     40  O   TYR A 106      -2.436  19.193   8.942  1.00  0.32           O  
ATOM     41  CB  TYR A 106      -1.731  21.422  11.215  1.00  0.32           C  
ATOM     42  CG  TYR A 106      -2.030  22.318  12.383  1.00  0.32           C  
ATOM     43  CD1 TYR A 106      -2.469  23.634  12.160  1.00  0.32           C  
ATOM     44  CD2 TYR A 106      -1.809  21.889  13.703  1.00  0.32           C  
ATOM     45  CE1 TYR A 106      -2.690  24.503  13.238  1.00  0.32           C  
ATOM     46  CE2 TYR A 106      -2.034  22.757  14.783  1.00  0.32           C  
ATOM     47  CZ  TYR A 106      -2.475  24.064  14.548  1.00  0.32           C  
ATOM     48  OH  TYR A 106      -2.700  24.950  15.619  1.00  0.32           O  
ATOM     49  N   MET A 107      -2.240  21.285   8.160  1.00  0.35           N  
ATOM     50  CA  MET A 107      -1.657  20.901   6.883  1.00  0.35           C  
ATOM     51  C   MET A 107      -0.354  20.121   7.020  1.00  0.35           C  
ATOM     52  O   MET A 107      -0.138  19.145   6.308  1.00  0.35           O  
ATOM     53  CB  MET A 107      -1.405  22.139   5.991  1.00  0.35           C  
ATOM     54  CG  MET A 107      -2.694  22.812   5.483  1.00  0.35           C  
ATOM     55  SD  MET A 107      -2.394  24.332   4.527  1.00  0.35           S  
ATOM     56  CE  MET A 107      -1.568  23.582   3.091  1.00  0.35           C  
ATOM     57  N   LEU A 108       0.521  20.494   7.982  1.00  0.43           N  
ATOM     58  CA  LEU A 108       1.704  19.710   8.309  1.00  0.43           C  
ATOM     59  C   LEU A 108       1.381  18.288   8.774  1.00  0.43           C  
ATOM     60  O   LEU A 108       1.962  17.326   8.283  1.00  0.43           O  
ATOM     61  CB  LEU A 108       2.542  20.406   9.414  1.00  0.43           C  
ATOM     62  CG  LEU A 108       3.272  21.698   8.990  1.00  0.43           C  
ATOM     63  CD1 LEU A 108       3.979  22.341  10.194  1.00  0.43           C  
ATOM     64  CD2 LEU A 108       4.307  21.441   7.887  1.00  0.43           C  
ATOM     65  N   ILE A 109       0.373  18.114   9.660  1.00  0.47           N  
ATOM     66  CA  ILE A 109      -0.093  16.807  10.126  1.00  0.47           C  
ATOM     67  C   ILE A 109      -0.603  15.948   8.968  1.00  0.47           C  
ATOM     68  O   ILE A 109      -0.291  14.764   8.845  1.00  0.47           O  
ATOM     69  CB  ILE A 109      -1.189  16.944  11.199  1.00  0.47           C  
ATOM     70  CG1 ILE A 109      -0.650  17.613  12.486  1.00  0.47           C  
ATOM     71  CG2 ILE A 109      -1.783  15.559  11.538  1.00  0.47           C  
ATOM     72  CD1 ILE A 109      -1.741  17.963  13.511  1.00  0.47           C  
ATOM     73  N   LYS A 110      -1.385  16.541   8.040  1.00  0.52           N  
ATOM     74  CA  LYS A 110      -1.821  15.856   6.834  1.00  0.52           C  
ATOM     75  C   LYS A 110      -0.697  15.438   5.892  1.00  0.52           C  
ATOM     76  O   LYS A 110      -0.723  14.334   5.348  1.00  0.52           O  
ATOM     77  CB  LYS A 110      -2.863  16.690   6.048  1.00  0.52           C  
ATOM     78  CG  LYS A 110      -3.402  15.970   4.797  1.00  0.52           C  
ATOM     79  CD  LYS A 110      -4.495  16.750   4.057  1.00  0.52           C  
ATOM     80  CE  LYS A 110      -4.932  16.017   2.788  1.00  0.52           C  
ATOM     81  NZ  LYS A 110      -5.986  16.784   2.095  1.00  0.52           N  
ATOM     82  N   GLU A 111       0.319  16.295   5.667  1.00  0.59           N  
ATOM     83  CA  GLU A 111       1.444  15.945   4.809  1.00  0.59           C  
ATOM     84  C   GLU A 111       2.256  14.777   5.340  1.00  0.59           C  
ATOM     85  O   GLU A 111       2.599  13.837   4.625  1.00  0.59           O  
ATOM     86  CB  GLU A 111       2.376  17.156   4.583  1.00  0.59           C  
ATOM     87  CG  GLU A 111       3.699  16.875   3.806  1.00  0.59           C  
ATOM     88  CD  GLU A 111       3.617  16.108   2.492  1.00  0.59           C  
ATOM     89  OE1 GLU A 111       4.699  15.759   1.944  1.00  0.59           O  
ATOM     90  OE2 GLU A 111       2.507  15.815   1.985  1.00  0.59           O  
ATOM     91  N   GLU A 112       2.508  14.782   6.654  1.00  0.56           N  
ATOM     92  CA  GLU A 112       3.181  13.731   7.377  1.00  0.56           C  
ATOM     93  C   GLU A 112       2.435  12.401   7.336  1.00  0.56           C  
ATOM     94  O   GLU A 112       3.044  11.350   7.175  1.00  0.56           O  
ATOM     95  CB  GLU A 112       3.456  14.237   8.804  1.00  0.56           C  
ATOM     96  CG  GLU A 112       4.464  15.415   8.777  1.00  0.56           C  
ATOM     97  CD  GLU A 112       5.892  14.932   8.548  1.00  0.56           C  
ATOM     98  OE1 GLU A 112       6.161  13.728   8.790  1.00  0.56           O  
ATOM     99  OE2 GLU A 112       6.735  15.774   8.148  1.00  0.56           O  
ATOM    100  N   VAL A 113       1.081  12.391   7.399  1.00  0.59           N  
ATOM    101  CA  VAL A 113       0.284  11.196   7.077  1.00  0.59           C  
ATOM    102  C   VAL A 113       0.448  10.727   5.637  1.00  0.59           C  
ATOM    103  O   VAL A 113       0.608   9.543   5.374  1.00  0.59           O  
ATOM    104  CB  VAL A 113      -1.195  11.303   7.464  1.00  0.59           C  
ATOM    105  CG1 VAL A 113      -2.041  10.107   6.967  1.00  0.59           C  
ATOM    106  CG2 VAL A 113      -1.189  11.362   9.003  1.00  0.59           C  
ATOM    107  N   ARG A 114       0.439  11.630   4.645  1.00  0.57           N  
ATOM    108  CA  ARG A 114       0.640  11.253   3.251  1.00  0.57           C  
ATOM    109  C   ARG A 114       2.041  10.710   2.953  1.00  0.57           C  
ATOM    110  O   ARG A 114       2.240   9.810   2.137  1.00  0.57           O  
ATOM    111  CB  ARG A 114       0.329  12.472   2.351  1.00  0.57           C  
ATOM    112  CG  ARG A 114       0.372  12.193   0.832  1.00  0.57           C  
ATOM    113  CD  ARG A 114       0.790  13.402  -0.011  1.00  0.57           C  
ATOM    114  NE  ARG A 114       2.168  13.783   0.405  1.00  0.57           N  
ATOM    115  CZ  ARG A 114       3.296  13.139   0.101  1.00  0.57           C  
ATOM    116  NH1 ARG A 114       4.452  13.567   0.588  1.00  0.57           N  
ATOM    117  NH2 ARG A 114       3.300  12.069  -0.683  1.00  0.57           N  
ATOM    118  N   LYS A 115       3.066  11.298   3.584  1.00  0.61           N  
ATOM    119  CA  LYS A 115       4.423  10.812   3.549  1.00  0.61           C  
ATOM    120  C   LYS A 115       4.689   9.538   4.350  1.00  0.61           C  
ATOM    121  O   LYS A 115       5.435   8.671   3.887  1.00  0.61           O  
ATOM    122  CB  LYS A 115       5.388  11.947   3.948  1.00  0.61           C  
ATOM    123  CG  LYS A 115       6.874  11.636   3.706  1.00  0.61           C  
ATOM    124  CD  LYS A 115       7.201  11.291   2.241  1.00  0.61           C  
ATOM    125  CE  LYS A 115       8.705  11.248   1.976  1.00  0.61           C  
ATOM    126  NZ  LYS A 115       8.969  11.259   0.520  1.00  0.61           N  
ATOM    127  N   VAL A 116       4.121   9.378   5.567  1.00  0.57           N  
ATOM    128  CA  VAL A 116       4.209   8.134   6.323  1.00  0.57           C  
ATOM    129  C   VAL A 116       3.515   6.987   5.609  1.00  0.57           C  
ATOM    130  O   VAL A 116       2.453   7.120   5.010  1.00  0.57           O  
ATOM    131  CB  VAL A 116       3.765   8.263   7.786  1.00  0.57           C  
ATOM    132  CG1 VAL A 116       2.252   8.074   7.952  1.00  0.57           C  
ATOM    133  CG2 VAL A 116       4.495   7.264   8.702  1.00  0.57           C  
ATOM    134  N   VAL A 117       4.129   5.802   5.639  1.00  0.47           N  
ATOM    135  CA  VAL A 117       3.633   4.661   4.906  1.00  0.47           C  
ATOM    136  C   VAL A 117       3.826   3.467   5.796  1.00  0.47           C  
ATOM    137  O   VAL A 117       4.601   3.508   6.757  1.00  0.47           O  
ATOM    138  CB  VAL A 117       4.342   4.388   3.574  1.00  0.47           C  
ATOM    139  CG1 VAL A 117       4.117   5.549   2.588  1.00  0.47           C  
ATOM    140  CG2 VAL A 117       5.851   4.137   3.768  1.00  0.47           C  
ATOM    141  N   SER A 118       3.158   2.341   5.497  1.00  0.46           N  
ATOM    142  CA  SER A 118       3.480   1.086   6.165  1.00  0.46           C  
ATOM    143  C   SER A 118       4.699   0.452   5.542  1.00  0.46           C  
ATOM    144  O   SER A 118       5.017   0.677   4.373  1.00  0.46           O  
ATOM    145  CB  SER A 118       2.328   0.073   6.189  1.00  0.46           C  
ATOM    146  OG  SER A 118       2.569  -1.080   6.995  1.00  0.46           O  
ATOM    147  N   LYS A 119       5.453  -0.328   6.320  1.00  0.42           N  
ATOM    148  CA  LYS A 119       6.705  -0.899   5.885  1.00  0.42           C  
ATOM    149  C   LYS A 119       6.877  -2.240   6.573  1.00  0.42           C  
ATOM    150  O   LYS A 119       6.412  -2.448   7.692  1.00  0.42           O  
ATOM    151  CB  LYS A 119       7.925   0.011   6.228  1.00  0.42           C  
ATOM    152  CG  LYS A 119       7.922   1.389   5.532  1.00  0.42           C  
ATOM    153  CD  LYS A 119       9.157   2.256   5.852  1.00  0.42           C  
ATOM    154  CE  LYS A 119       9.145   3.631   5.160  1.00  0.42           C  
ATOM    155  NZ  LYS A 119      10.345   4.432   5.523  1.00  0.42           N  
ATOM    156  N   GLY A 120       7.564  -3.198   5.918  1.00  0.53           N  
ATOM    157  CA  GLY A 120       7.763  -4.532   6.475  1.00  0.53           C  
ATOM    158  C   GLY A 120       6.616  -5.488   6.249  1.00  0.53           C  
ATOM    159  O   GLY A 120       5.884  -5.426   5.267  1.00  0.53           O  
ATOM    160  N   LYS A 121       6.476  -6.465   7.161  1.00  0.68           N  
ATOM    161  CA  LYS A 121       5.501  -7.532   7.064  1.00  0.68           C  
ATOM    162  C   LYS A 121       4.066  -7.123   7.349  1.00  0.68           C  
ATOM    163  O   LYS A 121       3.676  -6.904   8.501  1.00  0.68           O  
ATOM    164  CB  LYS A 121       5.878  -8.654   8.060  1.00  0.68           C  
ATOM    165  CG  LYS A 121       4.953  -9.882   8.032  1.00  0.68           C  
ATOM    166  CD  LYS A 121       5.329 -10.918   9.100  1.00  0.68           C  
ATOM    167  CE  LYS A 121       4.340 -12.082   9.136  1.00  0.68           C  
ATOM    168  NZ  LYS A 121       4.802 -13.125  10.070  1.00  0.68           N  
ATOM    169  N   ALA A 122       3.201  -7.121   6.325  1.00  0.77           N  
ATOM    170  CA  ALA A 122       1.830  -6.669   6.433  1.00  0.77           C  
ATOM    171  C   ALA A 122       0.959  -7.387   7.470  1.00  0.77           C  
ATOM    172  O   ALA A 122       0.268  -6.751   8.257  1.00  0.77           O  
ATOM    173  CB  ALA A 122       1.157  -6.783   5.060  1.00  0.77           C  
ATOM    174  N   ALA A 123       0.987  -8.733   7.556  1.00  0.77           N  
ATOM    175  CA  ALA A 123       0.153  -9.464   8.499  1.00  0.77           C  
ATOM    176  C   ALA A 123       0.393  -9.153   9.972  1.00  0.77           C  
ATOM    177  O   ALA A 123      -0.534  -9.077  10.777  1.00  0.77           O  
ATOM    178  CB  ALA A 123       0.348 -10.968   8.274  1.00  0.77           C  
ATOM    179  N   GLY A 124       1.664  -8.942  10.370  1.00  0.77           N  
ATOM    180  CA  GLY A 124       1.986  -8.598  11.753  1.00  0.77           C  
ATOM    181  C   GLY A 124       1.586  -7.192  12.101  1.00  0.77           C  
ATOM    182  O   GLY A 124       1.226  -6.897  13.237  1.00  0.77           O  
ATOM    183  N   VAL A 125       1.622  -6.296  11.105  1.00  0.76           N  
ATOM    184  CA  VAL A 125       1.134  -4.933  11.197  1.00  0.76           C  
ATOM    185  C   VAL A 125      -0.399  -4.874  11.293  1.00  0.76           C  
ATOM    186  O   VAL A 125      -0.962  -4.168  12.128  1.00  0.76           O  
ATOM    187  CB  VAL A 125       1.689  -4.129  10.026  1.00  0.76           C  
ATOM    188  CG1 VAL A 125       1.124  -2.711  10.001  1.00  0.76           C  
ATOM    189  CG2 VAL A 125       3.228  -4.054  10.116  1.00  0.76           C  
ATOM    190  N   LEU A 126      -1.138  -5.669  10.489  1.00  0.78           N  
ATOM    191  CA  LEU A 126      -2.587  -5.829  10.614  1.00  0.78           C  
ATOM    192  C   LEU A 126      -3.014  -6.465  11.944  1.00  0.78           C  
ATOM    193  O   LEU A 126      -4.001  -6.097  12.576  1.00  0.78           O  
ATOM    194  CB  LEU A 126      -3.165  -6.619   9.409  1.00  0.78           C  
ATOM    195  CG  LEU A 126      -4.703  -6.782   9.378  1.00  0.78           C  
ATOM    196  CD1 LEU A 126      -5.440  -5.439   9.366  1.00  0.78           C  
ATOM    197  CD2 LEU A 126      -5.142  -7.607   8.161  1.00  0.78           C  
ATOM    198  N   ARG A 127      -2.255  -7.438  12.465  1.00  0.74           N  
ATOM    199  CA  ARG A 127      -2.455  -7.909  13.825  1.00  0.74           C  
ATOM    200  C   ARG A 127      -2.190  -6.840  14.885  1.00  0.74           C  
ATOM    201  O   ARG A 127      -2.963  -6.701  15.833  1.00  0.74           O  
ATOM    202  CB  ARG A 127      -1.598  -9.164  14.090  1.00  0.74           C  
ATOM    203  CG  ARG A 127      -1.768  -9.740  15.507  1.00  0.74           C  
ATOM    204  CD  ARG A 127      -0.886 -10.956  15.763  1.00  0.74           C  
ATOM    205  NE  ARG A 127      -0.935 -11.207  17.236  1.00  0.74           N  
ATOM    206  CZ  ARG A 127       0.141 -11.494  17.972  1.00  0.74           C  
ATOM    207  NH1 ARG A 127       1.366 -11.519  17.461  1.00  0.74           N  
ATOM    208  NH2 ARG A 127       0.021 -11.741  19.269  1.00  0.74           N  
ATOM    209  N   LEU A 128      -1.123  -6.024  14.726  1.00  0.78           N  
ATOM    210  CA  LEU A 128      -0.813  -4.916  15.620  1.00  0.78           C  
ATOM    211  C   LEU A 128      -1.959  -3.915  15.697  1.00  0.78           C  
ATOM    212  O   LEU A 128      -2.404  -3.529  16.776  1.00  0.78           O  
ATOM    213  CB  LEU A 128       0.481  -4.190  15.142  1.00  0.78           C  
ATOM    214  CG  LEU A 128       0.949  -2.998  16.004  1.00  0.78           C  
ATOM    215  CD1 LEU A 128       1.338  -3.432  17.419  1.00  0.78           C  
ATOM    216  CD2 LEU A 128       2.102  -2.231  15.336  1.00  0.78           C  
ATOM    217  N   VAL A 129      -2.522  -3.538  14.533  1.00  0.79           N  
ATOM    218  CA  VAL A 129      -3.646  -2.619  14.442  1.00  0.79           C  
ATOM    219  C   VAL A 129      -4.930  -3.130  15.088  1.00  0.79           C  
ATOM    220  O   VAL A 129      -5.649  -2.406  15.776  1.00  0.79           O  
ATOM    221  CB  VAL A 129      -3.862  -2.167  13.000  1.00  0.79           C  
ATOM    222  CG1 VAL A 129      -4.876  -3.004  12.223  1.00  0.79           C  
ATOM    223  CG2 VAL A 129      -4.374  -0.738  12.998  1.00  0.79           C  
ATOM    224  N   PHE A 130      -5.251  -4.429  14.907  1.00  0.80           N  
ATOM    225  CA  PHE A 130      -6.379  -5.054  15.561  1.00  0.80           C  
ATOM    226  C   PHE A 130      -6.186  -5.112  17.077  1.00  0.80           C  
ATOM    227  O   PHE A 130      -7.099  -4.827  17.846  1.00  0.80           O  
ATOM    228  CB  PHE A 130      -6.674  -6.459  14.946  1.00  0.80           C  
ATOM    229  CG  PHE A 130      -7.828  -7.123  15.661  1.00  0.80           C  
ATOM    230  CD1 PHE A 130      -9.026  -6.421  15.849  1.00  0.80           C  
ATOM    231  CD2 PHE A 130      -7.656  -8.350  16.320  1.00  0.80           C  
ATOM    232  CE1 PHE A 130      -9.987  -6.872  16.754  1.00  0.80           C  
ATOM    233  CE2 PHE A 130      -8.629  -8.823  17.211  1.00  0.80           C  
ATOM    234  CZ  PHE A 130      -9.789  -8.071  17.445  1.00  0.80           C  
ATOM    235  N   HIS A 131      -4.983  -5.466  17.547  1.00  0.78           N  
ATOM    236  CA  HIS A 131      -4.684  -5.544  18.963  1.00  0.78           C  
ATOM    237  C   HIS A 131      -4.675  -4.187  19.681  1.00  0.78           C  
ATOM    238  O   HIS A 131      -5.035  -4.107  20.856  1.00  0.78           O  
ATOM    239  CB  HIS A 131      -3.391  -6.357  19.173  1.00  0.78           C  
ATOM    240  CG  HIS A 131      -3.606  -7.843  18.939  1.00  0.78           C  
ATOM    241  ND1 HIS A 131      -3.156  -8.734  19.889  1.00  0.78           N  
ATOM    242  CD2 HIS A 131      -4.352  -8.510  18.018  1.00  0.78           C  
ATOM    243  CE1 HIS A 131      -3.644  -9.903  19.559  1.00  0.78           C  
ATOM    244  NE2 HIS A 131      -4.378  -9.830  18.426  1.00  0.78           N  
ATOM    245  N   ASP A 132      -4.297  -3.084  18.994  1.00  0.80           N  
ATOM    246  CA  ASP A 132      -4.499  -1.722  19.485  1.00  0.80           C  
ATOM    247  C   ASP A 132      -5.987  -1.299  19.540  1.00  0.80           C  
ATOM    248  O   ASP A 132      -6.510  -0.912  20.581  1.00  0.80           O  
ATOM    249  CB  ASP A 132      -3.635  -0.776  18.600  1.00  0.80           C  
ATOM    250  CG  ASP A 132      -3.198   0.533  19.258  1.00  0.80           C  
ATOM    251  OD1 ASP A 132      -3.735   0.921  20.322  1.00  0.80           O  
ATOM    252  OD2 ASP A 132      -2.271   1.169  18.695  1.00  0.80           O  
ATOM    253  N   ALA A 133      -6.765  -1.444  18.443  1.00  0.84           N  
ATOM    254  CA  ALA A 133      -8.167  -1.039  18.418  1.00  0.84           C  
ATOM    255  C   ALA A 133      -9.143  -1.920  19.185  1.00  0.84           C  
ATOM    256  O   ALA A 133     -10.185  -1.477  19.675  1.00  0.84           O  
ATOM    257  CB  ALA A 133      -8.675  -0.988  16.969  1.00  0.84           C  
ATOM    258  N   GLY A 134      -8.846  -3.226  19.278  1.00  0.81           N  
ATOM    259  CA  GLY A 134      -9.794  -4.274  19.611  1.00  0.81           C  
ATOM    260  C   GLY A 134     -10.134  -4.371  21.064  1.00  0.81           C  
ATOM    261  O   GLY A 134     -10.931  -5.213  21.464  1.00  0.81           O  
ATOM    262  N   THR A 135      -9.517  -3.512  21.880  1.00  0.76           N  
ATOM    263  CA  THR A 135      -9.664  -3.474  23.326  1.00  0.76           C  
ATOM    264  C   THR A 135     -10.711  -2.484  23.757  1.00  0.76           C  
ATOM    265  O   THR A 135     -10.977  -2.340  24.943  1.00  0.76           O  
ATOM    266  CB  THR A 135      -8.372  -3.030  23.999  1.00  0.76           C  
ATOM    267  OG1 THR A 135      -7.952  -1.761  23.500  1.00  0.76           O  
ATOM    268  CG2 THR A 135      -7.269  -4.030  23.641  1.00  0.76           C  
ATOM    269  N   PHE A 136     -11.330  -1.767  22.802  1.00  0.73           N  
ATOM    270  CA  PHE A 136     -12.362  -0.801  23.106  1.00  0.73           C  
ATOM    271  C   PHE A 136     -13.563  -1.397  23.827  1.00  0.73           C  
ATOM    272  O   PHE A 136     -14.168  -2.373  23.386  1.00  0.73           O  
ATOM    273  CB  PHE A 136     -12.817  -0.050  21.827  1.00  0.73           C  
ATOM    274  CG  PHE A 136     -13.682   1.138  22.165  1.00  0.73           C  
ATOM    275  CD1 PHE A 136     -13.147   2.213  22.891  1.00  0.73           C  
ATOM    276  CD2 PHE A 136     -15.038   1.171  21.800  1.00  0.73           C  
ATOM    277  CE1 PHE A 136     -13.959   3.284  23.279  1.00  0.73           C  
ATOM    278  CE2 PHE A 136     -15.848   2.255  22.160  1.00  0.73           C  
ATOM    279  CZ  PHE A 136     -15.311   3.303  22.916  1.00  0.73           C  
ATOM    280  N   GLU A 137     -13.914  -0.768  24.952  1.00  0.69           N  
ATOM    281  CA  GLU A 137     -15.061  -1.099  25.748  1.00  0.69           C  
ATOM    282  C   GLU A 137     -15.967   0.114  25.749  1.00  0.69           C  
ATOM    283  O   GLU A 137     -15.693   1.124  26.398  1.00  0.69           O  
ATOM    284  CB  GLU A 137     -14.602  -1.440  27.183  1.00  0.69           C  
ATOM    285  CG  GLU A 137     -15.744  -1.858  28.128  1.00  0.69           C  
ATOM    286  CD  GLU A 137     -16.318  -3.222  27.738  1.00  0.69           C  
ATOM    287  OE1 GLU A 137     -17.247  -3.273  26.891  1.00  0.69           O  
ATOM    288  OE2 GLU A 137     -15.826  -4.232  28.271  1.00  0.69           O  
ATOM    289  N   MET A 138     -17.086   0.052  25.003  1.00  0.65           N  
ATOM    290  CA  MET A 138     -18.049   1.128  24.830  1.00  0.65           C  
ATOM    291  C   MET A 138     -18.718   1.546  26.128  1.00  0.65           C  
ATOM    292  O   MET A 138     -18.915   2.735  26.376  1.00  0.65           O  
ATOM    293  CB  MET A 138     -19.094   0.747  23.750  1.00  0.65           C  
ATOM    294  CG  MET A 138     -20.153   1.828  23.442  1.00  0.65           C  
ATOM    295  SD  MET A 138     -21.289   1.380  22.092  1.00  0.65           S  
ATOM    296  CE  MET A 138     -22.192   0.104  23.018  1.00  0.65           C  
ATOM    297  N   ASP A 139     -19.012   0.571  27.009  1.00  0.62           N  
ATOM    298  CA  ASP A 139     -19.610   0.764  28.318  1.00  0.62           C  
ATOM    299  C   ASP A 139     -18.818   1.710  29.219  1.00  0.62           C  
ATOM    300  O   ASP A 139     -19.377   2.548  29.926  1.00  0.62           O  
ATOM    301  CB  ASP A 139     -19.689  -0.607  29.039  1.00  0.62           C  
ATOM    302  CG  ASP A 139     -20.802  -1.491  28.498  1.00  0.62           C  
ATOM    303  OD1 ASP A 139     -21.533  -1.058  27.573  1.00  0.62           O  
ATOM    304  OD2 ASP A 139     -20.944  -2.611  29.052  1.00  0.62           O  
ATOM    305  N   GLY A 140     -17.473   1.606  29.206  1.00  0.56           N  
ATOM    306  CA  GLY A 140     -16.617   2.422  30.061  1.00  0.56           C  
ATOM    307  C   GLY A 140     -15.900   3.515  29.320  1.00  0.56           C  
ATOM    308  O   GLY A 140     -15.336   4.413  29.938  1.00  0.56           O  
ATOM    309  N   ASN A 141     -15.881   3.455  27.973  1.00  0.59           N  
ATOM    310  CA  ASN A 141     -15.088   4.301  27.091  1.00  0.59           C  
ATOM    311  C   ASN A 141     -13.590   4.174  27.379  1.00  0.59           C  
ATOM    312  O   ASN A 141     -12.852   5.153  27.481  1.00  0.59           O  
ATOM    313  CB  ASN A 141     -15.615   5.764  27.078  1.00  0.59           C  
ATOM    314  CG  ASN A 141     -15.119   6.531  25.858  1.00  0.59           C  
ATOM    315  OD1 ASN A 141     -15.049   6.004  24.749  1.00  0.59           O  
ATOM    316  ND2 ASN A 141     -14.793   7.830  26.037  1.00  0.59           N  
ATOM    317  N   SER A 142     -13.129   2.917  27.519  1.00  0.69           N  
ATOM    318  CA  SER A 142     -11.751   2.565  27.829  1.00  0.69           C  
ATOM    319  C   SER A 142     -11.216   1.655  26.751  1.00  0.69           C  
ATOM    320  O   SER A 142     -11.969   1.019  26.015  1.00  0.69           O  
ATOM    321  CB  SER A 142     -11.517   1.917  29.229  1.00  0.69           C  
ATOM    322  OG  SER A 142     -12.212   0.675  29.406  1.00  0.69           O  
ATOM    323  N   GLY A 143      -9.876   1.610  26.611  1.00  0.76           N  
ATOM    324  CA  GLY A 143      -9.201   0.953  25.498  1.00  0.76           C  
ATOM    325  C   GLY A 143      -9.399   1.596  24.154  1.00  0.76           C  
ATOM    326  O   GLY A 143      -9.770   2.758  24.046  1.00  0.76           O  
ATOM    327  N   GLY A 144      -9.119   0.836  23.083  1.00  0.79           N  
ATOM    328  CA  GLY A 144      -9.173   1.318  21.710  1.00  0.79           C  
ATOM    329  C   GLY A 144      -7.884   1.897  21.186  1.00  0.79           C  
ATOM    330  O   GLY A 144      -6.858   1.942  21.860  1.00  0.79           O  
ATOM    331  N   MET A 145      -7.934   2.332  19.910  1.00  0.77           N  
ATOM    332  CA  MET A 145      -6.818   2.764  19.092  1.00  0.77           C  
ATOM    333  C   MET A 145      -6.263   4.113  19.513  1.00  0.77           C  
ATOM    334  O   MET A 145      -6.530   5.167  18.929  1.00  0.77           O  
ATOM    335  CB  MET A 145      -7.303   2.780  17.624  1.00  0.77           C  
ATOM    336  CG  MET A 145      -6.233   3.150  16.583  1.00  0.77           C  
ATOM    337  SD  MET A 145      -4.773   2.095  16.553  1.00  0.77           S  
ATOM    338  CE  MET A 145      -5.643   0.721  15.791  1.00  0.77           C  
ATOM    339  N   ASN A 146      -5.464   4.097  20.585  1.00  0.71           N  
ATOM    340  CA  ASN A 146      -4.995   5.290  21.249  1.00  0.71           C  
ATOM    341  C   ASN A 146      -3.549   5.127  21.661  1.00  0.71           C  
ATOM    342  O   ASN A 146      -3.081   5.748  22.612  1.00  0.71           O  
ATOM    343  CB  ASN A 146      -5.871   5.662  22.469  1.00  0.71           C  
ATOM    344  CG  ASN A 146      -7.243   6.127  22.002  1.00  0.71           C  
ATOM    345  OD1 ASN A 146      -8.259   5.461  22.183  1.00  0.71           O  
ATOM    346  ND2 ASN A 146      -7.291   7.329  21.384  1.00  0.71           N  
ATOM    347  N   GLY A 147      -2.787   4.293  20.921  1.00  0.75           N  
ATOM    348  CA  GLY A 147      -1.329   4.277  20.991  1.00  0.75           C  
ATOM    349  C   GLY A 147      -0.782   3.497  22.150  1.00  0.75           C  
ATOM    350  O   GLY A 147       0.425   3.423  22.365  1.00  0.75           O  
ATOM    351  N   SER A 148      -1.664   2.863  22.943  1.00  0.75           N  
ATOM    352  CA  SER A 148      -1.306   2.265  24.220  1.00  0.75           C  
ATOM    353  C   SER A 148      -0.636   0.916  24.074  1.00  0.75           C  
ATOM    354  O   SER A 148      -0.010   0.402  25.003  1.00  0.75           O  
ATOM    355  CB  SER A 148      -2.499   2.163  25.213  1.00  0.75           C  
ATOM    356  OG  SER A 148      -3.488   1.209  24.814  1.00  0.75           O  
ATOM    357  N   ILE A 149      -0.695   0.322  22.866  1.00  0.73           N  
ATOM    358  CA  ILE A 149      -0.055  -0.942  22.539  1.00  0.73           C  
ATOM    359  C   ILE A 149       1.459  -0.916  22.705  1.00  0.73           C  
ATOM    360  O   ILE A 149       2.042  -1.920  23.091  1.00  0.73           O  
ATOM    361  CB  ILE A 149      -0.495  -1.484  21.184  1.00  0.73           C  
ATOM    362  CG1 ILE A 149      -0.194  -2.992  20.998  1.00  0.73           C  
ATOM    363  CG2 ILE A 149       0.090  -0.653  20.037  1.00  0.73           C  
ATOM    364  CD1 ILE A 149      -1.192  -3.909  21.705  1.00  0.73           C  
ATOM    365  N   VAL A 150       2.139   0.244  22.517  1.00  0.71           N  
ATOM    366  CA  VAL A 150       3.578   0.382  22.760  1.00  0.71           C  
ATOM    367  C   VAL A 150       3.978   0.179  24.222  1.00  0.71           C  
ATOM    368  O   VAL A 150       5.116  -0.152  24.544  1.00  0.71           O  
ATOM    369  CB  VAL A 150       4.152   1.674  22.171  1.00  0.71           C  
ATOM    370  CG1 VAL A 150       3.852   2.923  23.019  1.00  0.71           C  
ATOM    371  CG2 VAL A 150       5.671   1.539  21.933  1.00  0.71           C  
ATOM    372  N   TYR A 151       3.017   0.311  25.157  1.00  0.62           N  
ATOM    373  CA  TYR A 151       3.226  -0.043  26.547  1.00  0.62           C  
ATOM    374  C   TYR A 151       2.864  -1.494  26.825  1.00  0.62           C  
ATOM    375  O   TYR A 151       3.654  -2.289  27.331  1.00  0.62           O  
ATOM    376  CB  TYR A 151       2.283   0.784  27.455  1.00  0.62           C  
ATOM    377  CG  TYR A 151       2.626   2.234  27.389  1.00  0.62           C  
ATOM    378  CD1 TYR A 151       3.711   2.739  28.118  1.00  0.62           C  
ATOM    379  CD2 TYR A 151       1.850   3.108  26.614  1.00  0.62           C  
ATOM    380  CE1 TYR A 151       4.007   4.108  28.084  1.00  0.62           C  
ATOM    381  CE2 TYR A 151       2.143   4.477  26.575  1.00  0.62           C  
ATOM    382  CZ  TYR A 151       3.219   4.976  27.319  1.00  0.62           C  
ATOM    383  OH  TYR A 151       3.508   6.353  27.301  1.00  0.62           O  
ATOM    384  N   GLU A 152       1.610  -1.864  26.506  1.00  0.59           N  
ATOM    385  CA  GLU A 152       0.943  -3.029  27.061  1.00  0.59           C  
ATOM    386  C   GLU A 152       1.205  -4.325  26.304  1.00  0.59           C  
ATOM    387  O   GLU A 152       0.307  -4.970  25.755  1.00  0.59           O  
ATOM    388  CB  GLU A 152      -0.559  -2.707  27.192  1.00  0.59           C  
ATOM    389  CG  GLU A 152      -1.366  -3.685  28.060  1.00  0.59           C  
ATOM    390  CD  GLU A 152      -0.882  -3.711  29.496  1.00  0.59           C  
ATOM    391  OE1 GLU A 152      -0.621  -4.840  29.973  1.00  0.59           O  
ATOM    392  OE2 GLU A 152      -0.738  -2.615  30.083  1.00  0.59           O  
ATOM    393  N   LEU A 153       2.488  -4.723  26.266  1.00  0.70           N  
ATOM    394  CA  LEU A 153       3.053  -5.807  25.486  1.00  0.70           C  
ATOM    395  C   LEU A 153       3.147  -7.092  26.257  1.00  0.70           C  
ATOM    396  O   LEU A 153       3.394  -8.152  25.687  1.00  0.70           O  
ATOM    397  CB  LEU A 153       4.496  -5.398  25.080  1.00  0.70           C  
ATOM    398  CG  LEU A 153       4.528  -4.147  24.200  1.00  0.70           C  
ATOM    399  CD1 LEU A 153       5.954  -3.619  23.957  1.00  0.70           C  
ATOM    400  CD2 LEU A 153       3.801  -4.450  22.896  1.00  0.70           C  
ATOM    401  N   GLU A 154       2.912  -7.039  27.573  1.00  0.66           N  
ATOM    402  CA  GLU A 154       3.118  -8.185  28.422  1.00  0.66           C  
ATOM    403  C   GLU A 154       1.891  -9.059  28.538  1.00  0.66           C  
ATOM    404  O   GLU A 154       1.996 -10.185  29.010  1.00  0.66           O  
ATOM    405  CB  GLU A 154       3.590  -7.692  29.798  1.00  0.66           C  
ATOM    406  CG  GLU A 154       5.014  -7.086  29.725  1.00  0.66           C  
ATOM    407  CD  GLU A 154       5.572  -6.675  31.085  1.00  0.66           C  
ATOM    408  OE1 GLU A 154       4.857  -6.810  32.107  1.00  0.66           O  
ATOM    409  OE2 GLU A 154       6.750  -6.229  31.093  1.00  0.66           O  
ATOM    410  N   ARG A 155       0.730  -8.601  28.011  1.00  0.63           N  
ATOM    411  CA  ARG A 155      -0.452  -9.418  27.776  1.00  0.63           C  
ATOM    412  C   ARG A 155      -0.149 -10.587  26.834  1.00  0.63           C  
ATOM    413  O   ARG A 155       0.300 -10.321  25.713  1.00  0.63           O  
ATOM    414  CB  ARG A 155      -1.597  -8.602  27.102  1.00  0.63           C  
ATOM    415  CG  ARG A 155      -2.144  -7.430  27.939  1.00  0.63           C  
ATOM    416  CD  ARG A 155      -3.364  -6.723  27.320  1.00  0.63           C  
ATOM    417  NE  ARG A 155      -2.864  -5.740  26.312  1.00  0.63           N  
ATOM    418  CZ  ARG A 155      -3.621  -4.977  25.517  1.00  0.63           C  
ATOM    419  NH1 ARG A 155      -3.035  -4.060  24.746  1.00  0.63           N  
ATOM    420  NH2 ARG A 155      -4.928  -5.154  25.449  1.00  0.63           N  
ATOM    421  N   PRO A 156      -0.380 -11.860  27.180  1.00  0.72           N  
ATOM    422  CA  PRO A 156      -0.116 -12.991  26.307  1.00  0.72           C  
ATOM    423  C   PRO A 156      -0.779 -12.933  24.942  1.00  0.72           C  
ATOM    424  O   PRO A 156      -0.181 -13.436  23.989  1.00  0.72           O  
ATOM    425  CB  PRO A 156      -0.526 -14.222  27.132  1.00  0.72           C  
ATOM    426  CG  PRO A 156      -0.301 -13.812  28.589  1.00  0.72           C  
ATOM    427  CD  PRO A 156      -0.358 -12.284  28.578  1.00  0.72           C  
ATOM    428  N   GLU A 157      -1.960 -12.292  24.772  1.00  0.67           N  
ATOM    429  CA  GLU A 157      -2.540 -12.079  23.452  1.00  0.67           C  
ATOM    430  C   GLU A 157      -1.665 -11.250  22.517  1.00  0.67           C  
ATOM    431  O   GLU A 157      -1.711 -11.412  21.295  1.00  0.67           O  
ATOM    432  CB  GLU A 157      -3.917 -11.376  23.491  1.00  0.67           C  
ATOM    433  CG  GLU A 157      -5.025 -12.147  24.248  1.00  0.67           C  
ATOM    434  CD  GLU A 157      -5.108 -11.797  25.731  1.00  0.67           C  
ATOM    435  OE1 GLU A 157      -4.268 -10.979  26.194  1.00  0.67           O  
ATOM    436  OE2 GLU A 157      -6.056 -12.292  26.390  1.00  0.67           O  
ATOM    437  N   ASN A 158      -0.815 -10.367  23.080  1.00  0.71           N  
ATOM    438  CA  ASN A 158       0.088  -9.496  22.352  1.00  0.71           C  
ATOM    439  C   ASN A 158       1.465 -10.094  22.170  1.00  0.71           C  
ATOM    440  O   ASN A 158       2.379  -9.414  21.701  1.00  0.71           O  
ATOM    441  CB  ASN A 158       0.300  -8.158  23.097  1.00  0.71           C  
ATOM    442  CG  ASN A 158      -0.970  -7.345  23.029  1.00  0.71           C  
ATOM    443  OD1 ASN A 158      -1.773  -7.392  22.107  1.00  0.71           O  
ATOM    444  ND2 ASN A 158      -1.172  -6.483  24.033  1.00  0.71           N  
ATOM    445  N   ALA A 159       1.668 -11.391  22.482  1.00  0.74           N  
ATOM    446  CA  ALA A 159       2.910 -12.089  22.210  1.00  0.74           C  
ATOM    447  C   ALA A 159       3.467 -11.848  20.804  1.00  0.74           C  
ATOM    448  O   ALA A 159       2.792 -12.018  19.787  1.00  0.74           O  
ATOM    449  CB  ALA A 159       2.735 -13.592  22.461  1.00  0.74           C  
ATOM    450  N   GLY A 160       4.716 -11.359  20.730  1.00  0.73           N  
ATOM    451  CA  GLY A 160       5.367 -10.986  19.481  1.00  0.73           C  
ATOM    452  C   GLY A 160       5.019  -9.636  18.897  1.00  0.73           C  
ATOM    453  O   GLY A 160       5.586  -9.254  17.880  1.00  0.73           O  
ATOM    454  N   LEU A 161       4.133  -8.831  19.516  1.00  0.71           N  
ATOM    455  CA  LEU A 161       3.826  -7.498  18.999  1.00  0.71           C  
ATOM    456  C   LEU A 161       4.856  -6.462  19.400  1.00  0.71           C  
ATOM    457  O   LEU A 161       4.965  -5.406  18.781  1.00  0.71           O  
ATOM    458  CB  LEU A 161       2.409  -7.016  19.373  1.00  0.71           C  
ATOM    459  CG  LEU A 161       1.288  -7.779  18.639  1.00  0.71           C  
ATOM    460  CD1 LEU A 161      -0.070  -7.234  19.071  1.00  0.71           C  
ATOM    461  CD2 LEU A 161       1.391  -7.677  17.110  1.00  0.71           C  
ATOM    462  N   LYS A 162       5.726  -6.792  20.378  1.00  0.66           N  
ATOM    463  CA  LYS A 162       6.944  -6.043  20.661  1.00  0.66           C  
ATOM    464  C   LYS A 162       7.868  -5.980  19.453  1.00  0.66           C  
ATOM    465  O   LYS A 162       8.507  -4.964  19.190  1.00  0.66           O  
ATOM    466  CB  LYS A 162       7.713  -6.634  21.875  1.00  0.66           C  
ATOM    467  CG  LYS A 162       9.002  -5.867  22.232  1.00  0.66           C  
ATOM    468  CD  LYS A 162       9.688  -6.393  23.502  1.00  0.66           C  
ATOM    469  CE  LYS A 162      10.987  -5.644  23.808  1.00  0.66           C  
ATOM    470  NZ  LYS A 162      11.592  -6.165  25.053  1.00  0.66           N  
ATOM    471  N   LYS A 163       7.927  -7.071  18.657  1.00  0.65           N  
ATOM    472  CA  LYS A 163       8.638  -7.070  17.393  1.00  0.65           C  
ATOM    473  C   LYS A 163       8.042  -6.079  16.405  1.00  0.65           C  
ATOM    474  O   LYS A 163       8.759  -5.272  15.828  1.00  0.65           O  
ATOM    475  CB  LYS A 163       8.609  -8.483  16.758  1.00  0.65           C  
ATOM    476  CG  LYS A 163       9.362  -8.605  15.422  1.00  0.65           C  
ATOM    477  CD  LYS A 163       9.267 -10.020  14.826  1.00  0.65           C  
ATOM    478  CE  LYS A 163      10.010 -10.151  13.495  1.00  0.65           C  
ATOM    479  NZ  LYS A 163       9.957 -11.553  13.025  1.00  0.65           N  
ATOM    480  N   SER A 164       6.702  -6.077  16.241  1.00  0.71           N  
ATOM    481  CA  SER A 164       5.990  -5.188  15.325  1.00  0.71           C  
ATOM    482  C   SER A 164       6.208  -3.721  15.621  1.00  0.71           C  
ATOM    483  O   SER A 164       6.420  -2.918  14.718  1.00  0.71           O  
ATOM    484  CB  SER A 164       4.453  -5.415  15.320  1.00  0.71           C  
ATOM    485  OG  SER A 164       4.121  -6.748  14.926  1.00  0.71           O  
ATOM    486  N   LEU A 165       6.183  -3.334  16.906  1.00  0.71           N  
ATOM    487  CA  LEU A 165       6.480  -1.983  17.333  1.00  0.71           C  
ATOM    488  C   LEU A 165       7.933  -1.599  17.132  1.00  0.71           C  
ATOM    489  O   LEU A 165       8.219  -0.614  16.465  1.00  0.71           O  
ATOM    490  CB  LEU A 165       6.096  -1.863  18.821  1.00  0.71           C  
ATOM    491  CG  LEU A 165       4.576  -1.939  19.038  1.00  0.71           C  
ATOM    492  CD1 LEU A 165       4.251  -2.497  20.406  1.00  0.71           C  
ATOM    493  CD2 LEU A 165       3.925  -0.578  18.796  1.00  0.71           C  
ATOM    494  N   LYS A 166       8.893  -2.430  17.590  1.00  0.66           N  
ATOM    495  CA  LYS A 166      10.313  -2.134  17.455  1.00  0.66           C  
ATOM    496  C   LYS A 166      10.789  -2.050  16.005  1.00  0.66           C  
ATOM    497  O   LYS A 166      11.706  -1.302  15.662  1.00  0.66           O  
ATOM    498  CB  LYS A 166      11.163  -3.136  18.276  1.00  0.66           C  
ATOM    499  CG  LYS A 166      12.660  -2.791  18.264  1.00  0.66           C  
ATOM    500  CD  LYS A 166      13.533  -3.688  19.148  1.00  0.66           C  
ATOM    501  CE  LYS A 166      15.010  -3.327  18.976  1.00  0.66           C  
ATOM    502  NZ  LYS A 166      15.853  -4.209  19.806  1.00  0.66           N  
ATOM    503  N   ILE A 167      10.137  -2.792  15.086  1.00  0.61           N  
ATOM    504  CA  ILE A 167      10.312  -2.602  13.649  1.00  0.61           C  
ATOM    505  C   ILE A 167       9.927  -1.190  13.201  1.00  0.61           C  
ATOM    506  O   ILE A 167      10.608  -0.561  12.388  1.00  0.61           O  
ATOM    507  CB  ILE A 167       9.478  -3.610  12.844  1.00  0.61           C  
ATOM    508  CG1 ILE A 167      10.060  -5.037  12.966  1.00  0.61           C  
ATOM    509  CG2 ILE A 167       9.377  -3.213  11.351  1.00  0.61           C  
ATOM    510  CD1 ILE A 167       9.124  -6.126  12.423  1.00  0.61           C  
ATOM    511  N   LEU A 168       8.808  -0.653  13.718  1.00  0.64           N  
ATOM    512  CA  LEU A 168       8.289   0.637  13.317  1.00  0.64           C  
ATOM    513  C   LEU A 168       8.974   1.833  13.957  1.00  0.64           C  
ATOM    514  O   LEU A 168       8.909   2.920  13.386  1.00  0.64           O  
ATOM    515  CB  LEU A 168       6.762   0.729  13.582  1.00  0.64           C  
ATOM    516  CG  LEU A 168       5.907  -0.218  12.710  1.00  0.64           C  
ATOM    517  CD1 LEU A 168       4.436  -0.187  13.148  1.00  0.64           C  
ATOM    518  CD2 LEU A 168       6.007   0.098  11.210  1.00  0.64           C  
ATOM    519  N   ASP A 169       9.684   1.694  15.095  1.00  0.65           N  
ATOM    520  CA  ASP A 169      10.247   2.792  15.873  1.00  0.65           C  
ATOM    521  C   ASP A 169      11.153   3.749  15.091  1.00  0.65           C  
ATOM    522  O   ASP A 169      11.040   4.964  15.205  1.00  0.65           O  
ATOM    523  CB  ASP A 169      11.048   2.228  17.077  1.00  0.65           C  
ATOM    524  CG  ASP A 169      10.165   1.623  18.159  1.00  0.65           C  
ATOM    525  OD1 ASP A 169       8.928   1.826  18.127  1.00  0.65           O  
ATOM    526  OD2 ASP A 169      10.755   0.956  19.050  1.00  0.65           O  
ATOM    527  N   LYS A 170      12.064   3.252  14.226  1.00  0.52           N  
ATOM    528  CA  LYS A 170      12.867   4.146  13.401  1.00  0.52           C  
ATOM    529  C   LYS A 170      12.063   4.936  12.364  1.00  0.52           C  
ATOM    530  O   LYS A 170      12.249   6.138  12.209  1.00  0.52           O  
ATOM    531  CB  LYS A 170      13.997   3.358  12.694  1.00  0.52           C  
ATOM    532  CG  LYS A 170      15.072   2.803  13.648  1.00  0.52           C  
ATOM    533  CD  LYS A 170      16.181   2.034  12.903  1.00  0.52           C  
ATOM    534  CE  LYS A 170      17.277   1.501  13.832  1.00  0.52           C  
ATOM    535  NZ  LYS A 170      18.276   0.737  13.050  1.00  0.52           N  
ATOM    536  N   ALA A 171      11.113   4.284  11.664  1.00  0.60           N  
ATOM    537  CA  ALA A 171      10.212   4.928  10.720  1.00  0.60           C  
ATOM    538  C   ALA A 171       9.217   5.881  11.379  1.00  0.60           C  
ATOM    539  O   ALA A 171       8.928   6.966  10.896  1.00  0.60           O  
ATOM    540  CB  ALA A 171       9.471   3.851   9.908  1.00  0.60           C  
ATOM    541  N   LYS A 172       8.710   5.493  12.574  1.00  0.60           N  
ATOM    542  CA  LYS A 172       7.959   6.361  13.468  1.00  0.60           C  
ATOM    543  C   LYS A 172       8.821   7.536  13.830  1.00  0.60           C  
ATOM    544  O   LYS A 172       8.339   8.682  13.705  1.00  0.60           O  
ATOM    545  CB  LYS A 172       7.420   5.581  14.695  1.00  0.60           C  
ATOM    546  CG  LYS A 172       6.514   6.348  15.682  1.00  0.60           C  
ATOM    547  CD  LYS A 172       5.226   6.938  15.063  1.00  0.60           C  
ATOM    548  CE  LYS A 172       4.164   7.397  16.082  1.00  0.60           C  
ATOM    549  NZ  LYS A 172       3.935   8.835  16.154  1.00  0.60           N  
ATOM    550  N   GLY A 173      10.117   7.409  14.091  1.00  0.62           N  
ATOM    551  CA  GLY A 173      11.036   8.496  14.417  1.00  0.62           C  
ATOM    552  C   GLY A 173      11.394   9.466  13.308  1.00  0.62           C  
ATOM    553  O   GLY A 173      12.014  10.489  13.563  1.00  0.62           O  
ATOM    554  N   GLU A 174      10.966   9.215  12.058  1.00  0.54           N  
ATOM    555  CA  GLU A 174      11.030  10.209  10.998  1.00  0.54           C  
ATOM    556  C   GLU A 174       9.822  11.150  11.120  1.00  0.54           C  
ATOM    557  O   GLU A 174       9.848  12.268  10.621  1.00  0.54           O  
ATOM    558  CB  GLU A 174      11.043   9.517   9.595  1.00  0.54           C  
ATOM    559  CG  GLU A 174      12.325   8.684   9.275  1.00  0.54           C  
ATOM    560  CD  GLU A 174      12.183   7.717   8.085  1.00  0.54           C  
ATOM    561  OE1 GLU A 174      11.724   8.135   6.990  1.00  0.54           O  
ATOM    562  OE2 GLU A 174      12.517   6.509   8.247  1.00  0.54           O  
ATOM    563  N   VAL A 175       8.745  10.724  11.832  1.00  0.58           N  
ATOM    564  CA  VAL A 175       7.442  11.401  11.832  1.00  0.58           C  
ATOM    565  C   VAL A 175       6.897  11.725  13.248  1.00  0.58           C  
ATOM    566  O   VAL A 175       6.333  12.774  13.527  1.00  0.58           O  
ATOM    567  CB  VAL A 175       6.423  10.553  11.052  1.00  0.58           C  
ATOM    568  CG1 VAL A 175       5.090  11.287  10.912  1.00  0.58           C  
ATOM    569  CG2 VAL A 175       6.969  10.278   9.641  1.00  0.58           C  
ATOM    570  N   ASP A 176       7.080  10.841  14.244  1.00  0.45           N  
ATOM    571  CA  ASP A 176       6.775  11.017  15.654  1.00  0.45           C  
ATOM    572  C   ASP A 176       7.711  11.945  16.380  1.00  0.45           C  
ATOM    573  O   ASP A 176       7.308  12.755  17.203  1.00  0.45           O  
ATOM    574  CB  ASP A 176       6.997   9.668  16.341  1.00  0.45           C  
ATOM    575  CG  ASP A 176       6.498   9.587  17.792  1.00  0.45           C  
ATOM    576  OD1 ASP A 176       7.272   9.114  18.654  1.00  0.45           O  
ATOM    577  OD2 ASP A 176       5.324   9.937  18.043  1.00  0.45           O  
ATOM    578  N   ALA A 177       9.025  11.818  16.099  1.00  0.39           N  
ATOM    579  CA  ALA A 177      10.089  12.381  16.908  1.00  0.39           C  
ATOM    580  C   ALA A 177      10.142  13.887  16.703  1.00  0.39           C  
ATOM    581  O   ALA A 177      10.596  14.657  17.544  1.00  0.39           O  
ATOM    582  CB  ALA A 177      11.389  11.620  16.579  1.00  0.39           C  
ATOM    583  N   ILE A 178       9.532  14.322  15.589  1.00  0.37           N  
ATOM    584  CA  ILE A 178       9.310  15.685  15.179  1.00  0.37           C  
ATOM    585  C   ILE A 178       7.909  16.183  15.572  1.00  0.37           C  
ATOM    586  O   ILE A 178       7.536  17.324  15.305  1.00  0.37           O  
ATOM    587  CB  ILE A 178       9.516  15.732  13.668  1.00  0.37           C  
ATOM    588  CG1 ILE A 178       8.452  14.929  12.888  1.00  0.37           C  
ATOM    589  CG2 ILE A 178      10.944  15.225  13.338  1.00  0.37           C  
ATOM    590  CD1 ILE A 178       8.454  15.257  11.396  1.00  0.37           C  
ATOM    591  N   GLN A 179       7.116  15.318  16.243  1.00  0.43           N  
ATOM    592  CA  GLN A 179       5.828  15.571  16.881  1.00  0.43           C  
ATOM    593  C   GLN A 179       4.627  15.650  15.930  1.00  0.43           C  
ATOM    594  O   GLN A 179       3.616  16.275  16.239  1.00  0.43           O  
ATOM    595  CB  GLN A 179       5.850  16.750  17.896  1.00  0.43           C  
ATOM    596  CG  GLN A 179       6.899  16.624  19.031  1.00  0.43           C  
ATOM    597  CD  GLN A 179       6.510  15.565  20.065  1.00  0.43           C  
ATOM    598  OE1 GLN A 179       5.430  15.606  20.653  1.00  0.43           O  
ATOM    599  NE2 GLN A 179       7.425  14.606  20.332  1.00  0.43           N  
ATOM    600  N   GLN A 180       4.675  15.004  14.745  1.00  0.53           N  
ATOM    601  CA  GLN A 180       3.679  15.237  13.701  1.00  0.53           C  
ATOM    602  C   GLN A 180       2.590  14.182  13.561  1.00  0.53           C  
ATOM    603  O   GLN A 180       1.619  14.365  12.828  1.00  0.53           O  
ATOM    604  CB  GLN A 180       4.418  15.329  12.350  1.00  0.53           C  
ATOM    605  CG  GLN A 180       5.263  16.617  12.207  1.00  0.53           C  
ATOM    606  CD  GLN A 180       4.359  17.845  12.157  1.00  0.53           C  
ATOM    607  OE1 GLN A 180       3.292  17.872  11.541  1.00  0.53           O  
ATOM    608  NE2 GLN A 180       4.769  18.931  12.849  1.00  0.53           N  
ATOM    609  N   VAL A 181       2.700  13.056  14.281  1.00  0.66           N  
ATOM    610  CA  VAL A 181       1.756  11.949  14.192  1.00  0.66           C  
ATOM    611  C   VAL A 181       1.661  11.316  15.558  1.00  0.66           C  
ATOM    612  O   VAL A 181       2.685  11.121  16.207  1.00  0.66           O  
ATOM    613  CB  VAL A 181       2.220  10.906  13.163  1.00  0.66           C  
ATOM    614  CG1 VAL A 181       1.531   9.552  13.324  1.00  0.66           C  
ATOM    615  CG2 VAL A 181       1.986  11.395  11.721  1.00  0.66           C  
ATOM    616  N   SER A 182       0.483  10.923  16.054  1.00  0.72           N  
ATOM    617  CA  SER A 182       0.317  10.193  17.303  1.00  0.72           C  
ATOM    618  C   SER A 182       0.662   8.727  17.098  1.00  0.72           C  
ATOM    619  O   SER A 182       0.663   8.215  15.977  1.00  0.72           O  
ATOM    620  CB  SER A 182      -1.133  10.329  17.811  1.00  0.72           C  
ATOM    621  OG  SER A 182      -2.045   9.957  16.775  1.00  0.72           O  
ATOM    622  N   TRP A 183       1.015   7.969  18.141  1.00  0.72           N  
ATOM    623  CA  TRP A 183       1.231   6.530  18.037  1.00  0.72           C  
ATOM    624  C   TRP A 183      -0.031   5.819  17.577  1.00  0.72           C  
ATOM    625  O   TRP A 183       0.007   4.966  16.689  1.00  0.72           O  
ATOM    626  CB  TRP A 183       1.818   5.941  19.343  1.00  0.72           C  
ATOM    627  CG  TRP A 183       3.285   6.317  19.543  1.00  0.72           C  
ATOM    628  CD1 TRP A 183       3.840   7.527  19.872  1.00  0.72           C  
ATOM    629  CD2 TRP A 183       4.385   5.407  19.355  1.00  0.72           C  
ATOM    630  NE1 TRP A 183       5.217   7.432  19.877  1.00  0.72           N  
ATOM    631  CE2 TRP A 183       5.570   6.133  19.628  1.00  0.72           C  
ATOM    632  CE3 TRP A 183       4.440   4.066  18.979  1.00  0.72           C  
ATOM    633  CZ2 TRP A 183       6.808   5.514  19.597  1.00  0.72           C  
ATOM    634  CZ3 TRP A 183       5.700   3.455  18.902  1.00  0.72           C  
ATOM    635  CH2 TRP A 183       6.864   4.161  19.240  1.00  0.72           C  
ATOM    636  N   ALA A 184      -1.174   6.276  18.100  1.00  0.80           N  
ATOM    637  CA  ALA A 184      -2.512   5.894  17.727  1.00  0.80           C  
ATOM    638  C   ALA A 184      -2.856   6.006  16.245  1.00  0.80           C  
ATOM    639  O   ALA A 184      -3.326   5.052  15.625  1.00  0.80           O  
ATOM    640  CB  ALA A 184      -3.426   6.849  18.506  1.00  0.80           C  
ATOM    641  N   ASP A 185      -2.605   7.166  15.599  1.00  0.76           N  
ATOM    642  CA  ASP A 185      -2.783   7.277  14.164  1.00  0.76           C  
ATOM    643  C   ASP A 185      -1.778   6.439  13.390  1.00  0.76           C  
ATOM    644  O   ASP A 185      -2.148   5.763  12.438  1.00  0.76           O  
ATOM    645  CB  ASP A 185      -2.681   8.741  13.672  1.00  0.76           C  
ATOM    646  CG  ASP A 185      -3.954   9.541  13.875  1.00  0.76           C  
ATOM    647  OD1 ASP A 185      -5.024   8.975  14.223  1.00  0.76           O  
ATOM    648  OD2 ASP A 185      -3.907  10.764  13.599  1.00  0.76           O  
ATOM    649  N   MET A 186      -0.483   6.418  13.771  1.00  0.70           N  
ATOM    650  CA  MET A 186       0.522   5.669  13.025  1.00  0.70           C  
ATOM    651  C   MET A 186       0.264   4.182  12.951  1.00  0.70           C  
ATOM    652  O   MET A 186       0.360   3.578  11.885  1.00  0.70           O  
ATOM    653  CB  MET A 186       1.931   5.862  13.618  1.00  0.70           C  
ATOM    654  CG  MET A 186       3.045   5.110  12.853  1.00  0.70           C  
ATOM    655  SD  MET A 186       3.550   3.493  13.560  1.00  0.70           S  
ATOM    656  CE  MET A 186       3.887   3.670  15.347  1.00  0.70           C  
ATOM    657  N   ILE A 187      -0.104   3.551  14.074  1.00  0.77           N  
ATOM    658  CA  ILE A 187      -0.437   2.140  14.091  1.00  0.77           C  
ATOM    659  C   ILE A 187      -1.688   1.845  13.267  1.00  0.77           C  
ATOM    660  O   ILE A 187      -1.721   0.887  12.491  1.00  0.77           O  
ATOM    661  CB  ILE A 187      -0.491   1.633  15.523  1.00  0.77           C  
ATOM    662  CG1 ILE A 187       0.931   1.740  16.137  1.00  0.77           C  
ATOM    663  CG2 ILE A 187      -1.038   0.193  15.573  1.00  0.77           C  
ATOM    664  CD1 ILE A 187       1.001   1.434  17.630  1.00  0.77           C  
ATOM    665  N   ALA A 188      -2.723   2.713  13.336  1.00  0.81           N  
ATOM    666  CA  ALA A 188      -3.872   2.636  12.451  1.00  0.81           C  
ATOM    667  C   ALA A 188      -3.558   2.792  10.964  1.00  0.81           C  
ATOM    668  O   ALA A 188      -4.037   2.028  10.128  1.00  0.81           O  
ATOM    669  CB  ALA A 188      -4.955   3.632  12.882  1.00  0.81           C  
ATOM    670  N   VAL A 189      -2.693   3.758  10.599  1.00  0.76           N  
ATOM    671  CA  VAL A 189      -2.186   3.945   9.242  1.00  0.76           C  
ATOM    672  C   VAL A 189      -1.408   2.738   8.758  1.00  0.76           C  
ATOM    673  O   VAL A 189      -1.615   2.252   7.648  1.00  0.76           O  
ATOM    674  CB  VAL A 189      -1.303   5.188   9.137  1.00  0.76           C  
ATOM    675  CG1 VAL A 189      -0.614   5.307   7.761  1.00  0.76           C  
ATOM    676  CG2 VAL A 189      -2.177   6.433   9.357  1.00  0.76           C  
ATOM    677  N   ALA A 190      -0.534   2.169   9.614  1.00  0.78           N  
ATOM    678  CA  ALA A 190       0.245   0.996   9.294  1.00  0.78           C  
ATOM    679  C   ALA A 190      -0.628  -0.207   8.934  1.00  0.78           C  
ATOM    680  O   ALA A 190      -0.387  -0.904   7.948  1.00  0.78           O  
ATOM    681  CB  ALA A 190       1.195   0.672  10.463  1.00  0.78           C  
ATOM    682  N   GLY A 191      -1.709  -0.450   9.702  1.00  0.80           N  
ATOM    683  CA  GLY A 191      -2.672  -1.503   9.395  1.00  0.80           C  
ATOM    684  C   GLY A 191      -3.529  -1.294   8.170  1.00  0.80           C  
ATOM    685  O   GLY A 191      -3.849  -2.252   7.470  1.00  0.80           O  
ATOM    686  N   ALA A 192      -3.925  -0.044   7.865  1.00  0.80           N  
ATOM    687  CA  ALA A 192      -4.707   0.274   6.682  1.00  0.80           C  
ATOM    688  C   ALA A 192      -3.922  -0.007   5.405  1.00  0.80           C  
ATOM    689  O   ALA A 192      -4.377  -0.678   4.477  1.00  0.80           O  
ATOM    690  CB  ALA A 192      -5.083   1.765   6.734  1.00  0.80           C  
ATOM    691  N   GLU A 193      -2.659   0.448   5.408  1.00  0.70           N  
ATOM    692  CA  GLU A 193      -1.653   0.190   4.396  1.00  0.70           C  
ATOM    693  C   GLU A 193      -1.294  -1.285   4.281  1.00  0.70           C  
ATOM    694  O   GLU A 193      -1.089  -1.817   3.196  1.00  0.70           O  
ATOM    695  CB  GLU A 193      -0.392   1.010   4.703  1.00  0.70           C  
ATOM    696  CG  GLU A 193      -0.538   2.535   4.531  1.00  0.70           C  
ATOM    697  CD  GLU A 193      -0.715   2.919   3.073  1.00  0.70           C  
ATOM    698  OE1 GLU A 193       0.205   2.608   2.276  1.00  0.70           O  
ATOM    699  OE2 GLU A 193      -1.780   3.499   2.738  1.00  0.70           O  
ATOM    700  N   ALA A 194      -1.245  -2.029   5.405  1.00  0.77           N  
ATOM    701  CA  ALA A 194      -0.993  -3.461   5.407  1.00  0.77           C  
ATOM    702  C   ALA A 194      -2.009  -4.251   4.593  1.00  0.77           C  
ATOM    703  O   ALA A 194      -1.673  -5.194   3.878  1.00  0.77           O  
ATOM    704  CB  ALA A 194      -0.981  -4.007   6.844  1.00  0.77           C  
ATOM    705  N   VAL A 195      -3.291  -3.854   4.660  1.00  0.78           N  
ATOM    706  CA  VAL A 195      -4.302  -4.338   3.741  1.00  0.78           C  
ATOM    707  C   VAL A 195      -4.044  -3.901   2.298  1.00  0.78           C  
ATOM    708  O   VAL A 195      -4.054  -4.728   1.384  1.00  0.78           O  
ATOM    709  CB  VAL A 195      -5.680  -3.870   4.193  1.00  0.78           C  
ATOM    710  CG1 VAL A 195      -6.763  -4.326   3.207  1.00  0.78           C  
ATOM    711  CG2 VAL A 195      -5.985  -4.426   5.596  1.00  0.78           C  
ATOM    712  N   SER A 196      -3.758  -2.601   2.053  1.00  0.76           N  
ATOM    713  CA  SER A 196      -3.593  -2.061   0.702  1.00  0.76           C  
ATOM    714  C   SER A 196      -2.443  -2.661  -0.095  1.00  0.76           C  
ATOM    715  O   SER A 196      -2.617  -3.068  -1.243  1.00  0.76           O  
ATOM    716  CB  SER A 196      -3.503  -0.499   0.659  1.00  0.76           C  
ATOM    717  OG  SER A 196      -2.237   0.015   1.081  1.00  0.76           O  
ATOM    718  N   VAL A 197      -1.248  -2.814   0.513  1.00  0.74           N  
ATOM    719  CA  VAL A 197      -0.055  -3.288  -0.186  1.00  0.74           C  
ATOM    720  C   VAL A 197      -0.105  -4.767  -0.520  1.00  0.74           C  
ATOM    721  O   VAL A 197       0.603  -5.245  -1.402  1.00  0.74           O  
ATOM    722  CB  VAL A 197       1.261  -2.991   0.531  1.00  0.74           C  
ATOM    723  CG1 VAL A 197       1.394  -1.468   0.692  1.00  0.74           C  
ATOM    724  CG2 VAL A 197       1.385  -3.727   1.881  1.00  0.74           C  
ATOM    725  N   CYS A 198      -0.995  -5.528   0.146  1.00  0.76           N  
ATOM    726  CA  CYS A 198      -1.220  -6.930  -0.156  1.00  0.76           C  
ATOM    727  C   CYS A 198      -2.392  -7.112  -1.099  1.00  0.76           C  
ATOM    728  O   CYS A 198      -2.775  -8.236  -1.416  1.00  0.76           O  
ATOM    729  CB  CYS A 198      -1.455  -7.737   1.136  1.00  0.76           C  
ATOM    730  SG  CYS A 198       0.103  -7.846   2.061  1.00  0.76           S  
ATOM    731  N   GLY A 199      -2.968  -6.007  -1.612  1.00  0.79           N  
ATOM    732  CA  GLY A 199      -3.965  -6.057  -2.677  1.00  0.79           C  
ATOM    733  C   GLY A 199      -5.384  -5.970  -2.211  1.00  0.79           C  
ATOM    734  O   GLY A 199      -6.310  -6.237  -2.972  1.00  0.79           O  
ATOM    735  N   GLY A 200      -5.604  -5.615  -0.934  1.00  0.81           N  
ATOM    736  CA  GLY A 200      -6.942  -5.481  -0.383  1.00  0.81           C  
ATOM    737  C   GLY A 200      -7.676  -4.246  -0.829  1.00  0.81           C  
ATOM    738  O   GLY A 200      -7.175  -3.466  -1.639  1.00  0.81           O  
ATOM    739  N   PRO A 201      -8.878  -4.002  -0.328  1.00  0.79           N  
ATOM    740  CA  PRO A 201      -9.534  -2.721  -0.540  1.00  0.79           C  
ATOM    741  C   PRO A 201      -8.776  -1.569   0.087  1.00  0.79           C  
ATOM    742  O   PRO A 201      -7.976  -1.769   0.998  1.00  0.79           O  
ATOM    743  CB  PRO A 201     -10.897  -2.919   0.126  1.00  0.79           C  
ATOM    744  CG  PRO A 201     -10.605  -3.863   1.293  1.00  0.79           C  
ATOM    745  CD  PRO A 201      -9.523  -4.789   0.732  1.00  0.79           C  
ATOM    746  N   THR A 202      -9.022  -0.334  -0.372  1.00  0.75           N  
ATOM    747  CA  THR A 202      -8.426   0.830   0.269  1.00  0.75           C  
ATOM    748  C   THR A 202      -9.348   1.294   1.362  1.00  0.75           C  
ATOM    749  O   THR A 202     -10.513   1.617   1.139  1.00  0.75           O  
ATOM    750  CB  THR A 202      -8.154   2.010  -0.654  1.00  0.75           C  
ATOM    751  OG1 THR A 202      -7.184   1.659  -1.627  1.00  0.75           O  
ATOM    752  CG2 THR A 202      -7.588   3.213   0.118  1.00  0.75           C  
ATOM    753  N   ILE A 203      -8.839   1.326   2.599  1.00  0.73           N  
ATOM    754  CA  ILE A 203      -9.568   1.779   3.761  1.00  0.73           C  
ATOM    755  C   ILE A 203      -9.497   3.295   3.871  1.00  0.73           C  
ATOM    756  O   ILE A 203      -8.409   3.869   3.797  1.00  0.73           O  
ATOM    757  CB  ILE A 203      -9.026   1.092   4.999  1.00  0.73           C  
ATOM    758  CG1 ILE A 203      -9.429  -0.401   4.970  1.00  0.73           C  
ATOM    759  CG2 ILE A 203      -9.548   1.711   6.312  1.00  0.73           C  
ATOM    760  CD1 ILE A 203      -8.476  -1.347   4.248  1.00  0.73           C  
ATOM    761  N   PRO A 204     -10.605   4.012   4.010  1.00  0.74           N  
ATOM    762  CA  PRO A 204     -10.597   5.417   4.368  1.00  0.74           C  
ATOM    763  C   PRO A 204      -9.911   5.701   5.693  1.00  0.74           C  
ATOM    764  O   PRO A 204     -10.298   5.125   6.707  1.00  0.74           O  
ATOM    765  CB  PRO A 204     -12.081   5.816   4.384  1.00  0.74           C  
ATOM    766  CG  PRO A 204     -12.726   4.866   3.374  1.00  0.74           C  
ATOM    767  CD  PRO A 204     -11.909   3.586   3.517  1.00  0.74           C  
ATOM    768  N   VAL A 205      -8.918   6.602   5.739  1.00  0.73           N  
ATOM    769  CA  VAL A 205      -8.186   6.871   6.964  1.00  0.73           C  
ATOM    770  C   VAL A 205      -8.420   8.310   7.346  1.00  0.73           C  
ATOM    771  O   VAL A 205      -8.200   9.226   6.561  1.00  0.73           O  
ATOM    772  CB  VAL A 205      -6.689   6.614   6.820  1.00  0.73           C  
ATOM    773  CG1 VAL A 205      -5.908   6.945   8.110  1.00  0.73           C  
ATOM    774  CG2 VAL A 205      -6.475   5.134   6.455  1.00  0.73           C  
ATOM    775  N   GLN A 206      -8.883   8.541   8.587  1.00  0.66           N  
ATOM    776  CA  GLN A 206      -9.100   9.874   9.108  1.00  0.66           C  
ATOM    777  C   GLN A 206      -8.190  10.029  10.298  1.00  0.66           C  
ATOM    778  O   GLN A 206      -8.096   9.125  11.130  1.00  0.66           O  
ATOM    779  CB  GLN A 206     -10.560  10.134   9.551  1.00  0.66           C  
ATOM    780  CG  GLN A 206     -11.623   9.732   8.504  1.00  0.66           C  
ATOM    781  CD  GLN A 206     -11.483  10.524   7.205  1.00  0.66           C  
ATOM    782  OE1 GLN A 206     -11.040  11.674   7.173  1.00  0.66           O  
ATOM    783  NE2 GLN A 206     -11.852   9.887   6.071  1.00  0.66           N  
ATOM    784  N   LEU A 207      -7.489  11.162  10.385  1.00  0.68           N  
ATOM    785  CA  LEU A 207      -6.430  11.447  11.329  1.00  0.68           C  
ATOM    786  C   LEU A 207      -6.998  12.062  12.596  1.00  0.68           C  
ATOM    787  O   LEU A 207      -8.117  12.567  12.594  1.00  0.68           O  
ATOM    788  CB  LEU A 207      -5.492  12.522  10.713  1.00  0.68           C  
ATOM    789  CG  LEU A 207      -4.646  12.144   9.477  1.00  0.68           C  
ATOM    790  CD1 LEU A 207      -5.390  11.589   8.259  1.00  0.68           C  
ATOM    791  CD2 LEU A 207      -3.827  13.363   9.025  1.00  0.68           C  
ATOM    792  N   GLY A 208      -6.249  12.061  13.712  1.00  0.73           N  
ATOM    793  CA  GLY A 208      -6.583  12.914  14.847  1.00  0.73           C  
ATOM    794  C   GLY A 208      -6.702  12.185  16.136  1.00  0.73           C  
ATOM    795  O   GLY A 208      -7.070  12.779  17.147  1.00  0.73           O  
ATOM    796  N   ARG A 209      -6.472  10.861  16.153  1.00  0.70           N  
ATOM    797  CA  ARG A 209      -6.496  10.121  17.400  1.00  0.70           C  
ATOM    798  C   ARG A 209      -5.412  10.592  18.353  1.00  0.70           C  
ATOM    799  O   ARG A 209      -4.258  10.767  17.975  1.00  0.70           O  
ATOM    800  CB  ARG A 209      -6.278   8.615  17.192  1.00  0.70           C  
ATOM    801  CG  ARG A 209      -7.272   7.928  16.247  1.00  0.70           C  
ATOM    802  CD  ARG A 209      -6.637   6.634  15.740  1.00  0.70           C  
ATOM    803  NE  ARG A 209      -7.499   6.042  14.673  1.00  0.70           N  
ATOM    804  CZ  ARG A 209      -7.586   6.524  13.429  1.00  0.70           C  
ATOM    805  NH1 ARG A 209      -6.859   7.539  12.982  1.00  0.70           N  
ATOM    806  NH2 ARG A 209      -8.470   5.974  12.602  1.00  0.70           N  
ATOM    807  N   LEU A 210      -5.745  10.806  19.628  1.00  0.72           N  
ATOM    808  CA  LEU A 210      -4.755  11.231  20.589  1.00  0.72           C  
ATOM    809  C   LEU A 210      -4.208  10.034  21.333  1.00  0.72           C  
ATOM    810  O   LEU A 210      -4.936   9.089  21.645  1.00  0.72           O  
ATOM    811  CB  LEU A 210      -5.350  12.269  21.564  1.00  0.72           C  
ATOM    812  CG  LEU A 210      -5.883  13.543  20.869  1.00  0.72           C  
ATOM    813  CD1 LEU A 210      -6.548  14.472  21.894  1.00  0.72           C  
ATOM    814  CD2 LEU A 210      -4.791  14.299  20.099  1.00  0.72           C  
ATOM    815  N   ASP A 211      -2.891  10.035  21.616  1.00  0.71           N  
ATOM    816  CA  ASP A 211      -2.279   9.015  22.437  1.00  0.71           C  
ATOM    817  C   ASP A 211      -2.755   9.105  23.884  1.00  0.71           C  
ATOM    818  O   ASP A 211      -2.718  10.162  24.513  1.00  0.71           O  
ATOM    819  CB  ASP A 211      -0.737   9.086  22.363  1.00  0.71           C  
ATOM    820  CG  ASP A 211      -0.277   8.739  20.969  1.00  0.71           C  
ATOM    821  OD1 ASP A 211      -0.862   7.815  20.350  1.00  0.71           O  
ATOM    822  OD2 ASP A 211       0.661   9.397  20.456  1.00  0.71           O  
ATOM    823  N   SER A 212      -3.250   7.992  24.451  1.00  0.68           N  
ATOM    824  CA  SER A 212      -3.743   7.982  25.818  1.00  0.68           C  
ATOM    825  C   SER A 212      -2.693   7.432  26.765  1.00  0.68           C  
ATOM    826  O   SER A 212      -1.822   6.649  26.398  1.00  0.68           O  
ATOM    827  CB  SER A 212      -5.101   7.244  25.984  1.00  0.68           C  
ATOM    828  OG  SER A 212      -5.006   5.845  25.717  1.00  0.68           O  
ATOM    829  N   LEU A 213      -2.714   7.860  28.044  1.00  0.62           N  
ATOM    830  CA  LEU A 213      -1.701   7.436  28.997  1.00  0.62           C  
ATOM    831  C   LEU A 213      -1.921   6.041  29.549  1.00  0.62           C  
ATOM    832  O   LEU A 213      -0.996   5.403  30.042  1.00  0.62           O  
ATOM    833  CB  LEU A 213      -1.717   8.384  30.221  1.00  0.62           C  
ATOM    834  CG  LEU A 213      -1.347   9.848  29.930  1.00  0.62           C  
ATOM    835  CD1 LEU A 213      -1.598  10.701  31.182  1.00  0.62           C  
ATOM    836  CD2 LEU A 213       0.116   9.969  29.489  1.00  0.62           C  
ATOM    837  N   GLU A 214      -3.167   5.556  29.474  1.00  0.59           N  
ATOM    838  CA  GLU A 214      -3.623   4.405  30.219  1.00  0.59           C  
ATOM    839  C   GLU A 214      -3.893   3.256  29.267  1.00  0.59           C  
ATOM    840  O   GLU A 214      -4.750   3.385  28.383  1.00  0.59           O  
ATOM    841  CB  GLU A 214      -4.924   4.758  30.984  1.00  0.59           C  
ATOM    842  CG  GLU A 214      -5.459   3.651  31.929  1.00  0.59           C  
ATOM    843  CD  GLU A 214      -4.605   3.459  33.182  1.00  0.59           C  
ATOM    844  OE1 GLU A 214      -3.428   3.039  33.052  1.00  0.59           O  
ATOM    845  OE2 GLU A 214      -5.137   3.747  34.286  1.00  0.59           O  
ATOM    846  N   PRO A 215      -3.207   2.125  29.353  1.00  0.65           N  
ATOM    847  CA  PRO A 215      -3.612   0.933  28.639  1.00  0.65           C  
ATOM    848  C   PRO A 215      -4.862   0.305  29.208  1.00  0.65           C  
ATOM    849  O   PRO A 215      -5.116   0.376  30.404  1.00  0.65           O  
ATOM    850  CB  PRO A 215      -2.430  -0.024  28.792  1.00  0.65           C  
ATOM    851  CG  PRO A 215      -1.249   0.852  29.214  1.00  0.65           C  
ATOM    852  CD  PRO A 215      -1.925   1.939  30.040  1.00  0.65           C  
ATOM    853  N   ASP A 216      -5.682  -0.325  28.358  1.00  0.59           N  
ATOM    854  CA  ASP A 216      -6.805  -1.093  28.845  1.00  0.59           C  
ATOM    855  C   ASP A 216      -6.401  -2.342  29.625  1.00  0.59           C  
ATOM    856  O   ASP A 216      -5.332  -2.921  29.419  1.00  0.59           O  
ATOM    857  CB  ASP A 216      -7.728  -1.495  27.683  1.00  0.59           C  
ATOM    858  CG  ASP A 216      -9.138  -1.733  28.192  1.00  0.59           C  
ATOM    859  OD1 ASP A 216      -9.619  -2.871  28.007  1.00  0.59           O  
ATOM    860  OD2 ASP A 216      -9.728  -0.815  28.818  1.00  0.59           O  
ATOM    861  N   ALA A 217      -7.290  -2.809  30.519  1.00  0.62           N  
ATOM    862  CA  ALA A 217      -7.106  -4.064  31.212  1.00  0.62           C  
ATOM    863  C   ALA A 217      -6.948  -5.267  30.275  1.00  0.62           C  
ATOM    864  O   ALA A 217      -7.555  -5.371  29.208  1.00  0.62           O  
ATOM    865  CB  ALA A 217      -8.279  -4.346  32.175  1.00  0.62           C  
ATOM    866  N   GLU A 218      -6.093  -6.235  30.656  1.00  0.60           N  
ATOM    867  CA  GLU A 218      -5.965  -7.491  29.931  1.00  0.60           C  
ATOM    868  C   GLU A 218      -7.273  -8.286  29.842  1.00  0.60           C  
ATOM    869  O   GLU A 218      -8.155  -8.194  30.698  1.00  0.60           O  
ATOM    870  CB  GLU A 218      -4.794  -8.368  30.462  1.00  0.60           C  
ATOM    871  CG  GLU A 218      -4.495  -9.681  29.680  1.00  0.60           C  
ATOM    872  CD  GLU A 218      -3.313 -10.450  30.266  1.00  0.60           C  
ATOM    873  OE1 GLU A 218      -2.374  -9.792  30.777  1.00  0.60           O  
ATOM    874  OE2 GLU A 218      -3.313 -11.708  30.204  1.00  0.60           O  
ATOM    875  N   GLY A 219      -7.436  -9.067  28.752  1.00  0.72           N  
ATOM    876  CA  GLY A 219      -8.526 -10.026  28.608  1.00  0.72           C  
ATOM    877  C   GLY A 219      -9.671  -9.563  27.745  1.00  0.72           C  
ATOM    878  O   GLY A 219     -10.761 -10.140  27.756  1.00  0.72           O  
ATOM    879  N   LYS A 220      -9.478  -8.483  26.964  1.00  0.69           N  
ATOM    880  CA  LYS A 220     -10.544  -7.955  26.129  1.00  0.69           C  
ATOM    881  C   LYS A 220     -10.542  -8.448  24.691  1.00  0.69           C  
ATOM    882  O   LYS A 220     -11.559  -8.355  24.004  1.00  0.69           O  
ATOM    883  CB  LYS A 220     -10.542  -6.416  26.111  1.00  0.69           C  
ATOM    884  CG  LYS A 220     -10.855  -5.782  27.471  1.00  0.69           C  
ATOM    885  CD  LYS A 220     -12.302  -5.963  27.936  1.00  0.69           C  
ATOM    886  CE  LYS A 220     -12.615  -5.102  29.159  1.00  0.69           C  
ATOM    887  NZ  LYS A 220     -13.994  -5.314  29.574  1.00  0.69           N  
ATOM    888  N   LEU A 221      -9.425  -9.017  24.202  1.00  0.73           N  
ATOM    889  CA  LEU A 221      -9.307  -9.475  22.825  1.00  0.73           C  
ATOM    890  C   LEU A 221      -9.956 -10.853  22.612  1.00  0.73           C  
ATOM    891  O   LEU A 221     -10.259 -11.534  23.593  1.00  0.73           O  
ATOM    892  CB  LEU A 221      -7.827  -9.409  22.355  1.00  0.73           C  
ATOM    893  CG  LEU A 221      -7.278  -7.966  22.238  1.00  0.73           C  
ATOM    894  CD1 LEU A 221      -5.769  -7.955  21.975  1.00  0.73           C  
ATOM    895  CD2 LEU A 221      -7.975  -7.149  21.140  1.00  0.73           C  
ATOM    896  N   PRO A 222     -10.278 -11.315  21.390  1.00  0.71           N  
ATOM    897  CA  PRO A 222     -11.029 -12.549  21.210  1.00  0.71           C  
ATOM    898  C   PRO A 222     -10.237 -13.786  21.555  1.00  0.71           C  
ATOM    899  O   PRO A 222      -9.084 -13.898  21.150  1.00  0.71           O  
ATOM    900  CB  PRO A 222     -11.423 -12.573  19.721  1.00  0.71           C  
ATOM    901  CG  PRO A 222     -11.221 -11.137  19.234  1.00  0.71           C  
ATOM    902  CD  PRO A 222     -10.090 -10.618  20.121  1.00  0.71           C  
ATOM    903  N   ARG A 223     -10.870 -14.742  22.247  1.00  0.60           N  
ATOM    904  CA  ARG A 223     -10.261 -15.996  22.609  1.00  0.60           C  
ATOM    905  C   ARG A 223     -10.564 -17.017  21.528  1.00  0.60           C  
ATOM    906  O   ARG A 223     -11.721 -17.294  21.211  1.00  0.60           O  
ATOM    907  CB  ARG A 223     -10.829 -16.436  23.977  1.00  0.60           C  
ATOM    908  CG  ARG A 223     -10.201 -17.709  24.571  1.00  0.60           C  
ATOM    909  CD  ARG A 223     -10.719 -18.002  25.980  1.00  0.60           C  
ATOM    910  NE  ARG A 223     -10.178 -19.337  26.367  1.00  0.60           N  
ATOM    911  CZ  ARG A 223     -10.569 -20.027  27.446  1.00  0.60           C  
ATOM    912  NH1 ARG A 223      -9.979 -21.185  27.732  1.00  0.60           N  
ATOM    913  NH2 ARG A 223     -11.530 -19.576  28.245  1.00  0.60           N  
ATOM    914  N   GLU A 224      -9.528 -17.610  20.919  1.00  0.59           N  
ATOM    915  CA  GLU A 224      -9.637 -18.428  19.732  1.00  0.59           C  
ATOM    916  C   GLU A 224     -10.270 -19.776  19.974  1.00  0.59           C  
ATOM    917  O   GLU A 224     -10.716 -20.455  19.052  1.00  0.59           O  
ATOM    918  CB  GLU A 224      -8.241 -18.628  19.096  1.00  0.59           C  
ATOM    919  CG  GLU A 224      -7.187 -19.379  19.958  1.00  0.59           C  
ATOM    920  CD  GLU A 224      -6.532 -18.553  21.067  1.00  0.59           C  
ATOM    921  OE1 GLU A 224      -5.656 -19.129  21.755  1.00  0.59           O  
ATOM    922  OE2 GLU A 224      -6.898 -17.364  21.237  1.00  0.59           O  
ATOM    923  N   SER A 225     -10.361 -20.184  21.248  1.00  0.62           N  
ATOM    924  CA  SER A 225     -10.950 -21.446  21.639  1.00  0.62           C  
ATOM    925  C   SER A 225     -12.423 -21.339  21.979  1.00  0.62           C  
ATOM    926  O   SER A 225     -13.020 -22.314  22.430  1.00  0.62           O  
ATOM    927  CB  SER A 225     -10.195 -22.098  22.829  1.00  0.62           C  
ATOM    928  OG  SER A 225     -10.239 -21.326  24.036  1.00  0.62           O  
ATOM    929  N   LEU A 226     -13.048 -20.167  21.749  1.00  0.62           N  
ATOM    930  CA  LEU A 226     -14.456 -19.937  22.023  1.00  0.62           C  
ATOM    931  C   LEU A 226     -15.241 -19.609  20.764  1.00  0.62           C  
ATOM    932  O   LEU A 226     -14.705 -19.481  19.666  1.00  0.62           O  
ATOM    933  CB  LEU A 226     -14.692 -18.777  23.021  1.00  0.62           C  
ATOM    934  CG  LEU A 226     -14.000 -18.904  24.389  1.00  0.62           C  
ATOM    935  CD1 LEU A 226     -14.446 -17.734  25.278  1.00  0.62           C  
ATOM    936  CD2 LEU A 226     -14.297 -20.238  25.085  1.00  0.62           C  
ATOM    937  N   ASP A 227     -16.570 -19.510  20.918  1.00  0.69           N  
ATOM    938  CA  ASP A 227     -17.551 -19.531  19.867  1.00  0.69           C  
ATOM    939  C   ASP A 227     -18.349 -18.228  19.680  1.00  0.69           C  
ATOM    940  O   ASP A 227     -17.920 -17.122  20.015  1.00  0.69           O  
ATOM    941  CB  ASP A 227     -18.484 -20.740  20.145  1.00  0.69           C  
ATOM    942  CG  ASP A 227     -19.244 -20.602  21.463  1.00  0.69           C  
ATOM    943  OD1 ASP A 227     -20.174 -21.415  21.663  1.00  0.69           O  
ATOM    944  OD2 ASP A 227     -18.947 -19.662  22.248  1.00  0.69           O  
ATOM    945  N   ALA A 228     -19.552 -18.333  19.075  1.00  0.76           N  
ATOM    946  CA  ALA A 228     -20.380 -17.216  18.688  1.00  0.76           C  
ATOM    947  C   ALA A 228     -20.869 -16.297  19.824  1.00  0.76           C  
ATOM    948  O   ALA A 228     -20.774 -15.079  19.640  1.00  0.76           O  
ATOM    949  CB  ALA A 228     -21.530 -17.755  17.818  1.00  0.76           C  
ATOM    950  N   PRO A 229     -21.343 -16.744  21.004  1.00  0.74           N  
ATOM    951  CA  PRO A 229     -21.564 -15.893  22.168  1.00  0.74           C  
ATOM    952  C   PRO A 229     -20.350 -15.100  22.596  1.00  0.74           C  
ATOM    953  O   PRO A 229     -20.489 -13.920  22.909  1.00  0.74           O  
ATOM    954  CB  PRO A 229     -22.031 -16.835  23.291  1.00  0.74           C  
ATOM    955  CG  PRO A 229     -22.598 -18.066  22.580  1.00  0.74           C  
ATOM    956  CD  PRO A 229     -21.932 -18.069  21.201  1.00  0.74           C  
ATOM    957  N   GLY A 230     -19.151 -15.717  22.621  1.00  0.77           N  
ATOM    958  CA  GLY A 230     -17.928 -15.047  23.055  1.00  0.77           C  
ATOM    959  C   GLY A 230     -17.425 -14.015  22.077  1.00  0.77           C  
ATOM    960  O   GLY A 230     -16.945 -12.947  22.456  1.00  0.77           O  
ATOM    961  N   LEU A 231     -17.554 -14.281  20.764  1.00  0.74           N  
ATOM    962  CA  LEU A 231     -17.340 -13.271  19.741  1.00  0.74           C  
ATOM    963  C   LEU A 231     -18.356 -12.131  19.826  1.00  0.74           C  
ATOM    964  O   LEU A 231     -17.987 -10.961  19.788  1.00  0.74           O  
ATOM    965  CB  LEU A 231     -17.395 -13.873  18.321  1.00  0.74           C  
ATOM    966  CG  LEU A 231     -16.315 -14.925  18.009  1.00  0.74           C  
ATOM    967  CD1 LEU A 231     -16.722 -15.752  16.784  1.00  0.74           C  
ATOM    968  CD2 LEU A 231     -14.927 -14.303  17.804  1.00  0.74           C  
ATOM    969  N   LYS A 232     -19.662 -12.427  20.006  1.00  0.70           N  
ATOM    970  CA  LYS A 232     -20.686 -11.411  20.222  1.00  0.70           C  
ATOM    971  C   LYS A 232     -20.472 -10.589  21.488  1.00  0.70           C  
ATOM    972  O   LYS A 232     -20.715  -9.389  21.475  1.00  0.70           O  
ATOM    973  CB  LYS A 232     -22.141 -11.961  20.163  1.00  0.70           C  
ATOM    974  CG  LYS A 232     -22.645 -12.220  18.727  1.00  0.70           C  
ATOM    975  CD  LYS A 232     -24.101 -12.737  18.647  1.00  0.70           C  
ATOM    976  CE  LYS A 232     -24.581 -12.941  17.195  1.00  0.70           C  
ATOM    977  NZ  LYS A 232     -25.955 -13.485  17.116  1.00  0.70           N  
ATOM    978  N   GLN A 233     -19.979 -11.160  22.606  1.00  0.69           N  
ATOM    979  CA  GLN A 233     -19.515 -10.345  23.722  1.00  0.69           C  
ATOM    980  C   GLN A 233     -18.316  -9.454  23.381  1.00  0.69           C  
ATOM    981  O   GLN A 233     -18.320  -8.259  23.655  1.00  0.69           O  
ATOM    982  CB  GLN A 233     -19.098 -11.222  24.927  1.00  0.69           C  
ATOM    983  CG  GLN A 233     -20.275 -11.914  25.652  1.00  0.69           C  
ATOM    984  CD  GLN A 233     -19.765 -12.726  26.844  1.00  0.69           C  
ATOM    985  OE1 GLN A 233     -18.593 -13.095  26.932  1.00  0.69           O  
ATOM    986  NE2 GLN A 233     -20.661 -13.006  27.818  1.00  0.69           N  
ATOM    987  N   ASN A 234     -17.256  -9.986  22.747  1.00  0.73           N  
ATOM    988  CA  ASN A 234     -16.067  -9.209  22.408  1.00  0.73           C  
ATOM    989  C   ASN A 234     -16.244  -8.150  21.330  1.00  0.73           C  
ATOM    990  O   ASN A 234     -15.704  -7.049  21.424  1.00  0.73           O  
ATOM    991  CB  ASN A 234     -14.872 -10.127  22.057  1.00  0.73           C  
ATOM    992  CG  ASN A 234     -14.418 -10.823  23.330  1.00  0.73           C  
ATOM    993  OD1 ASN A 234     -14.524 -10.275  24.426  1.00  0.73           O  
ATOM    994  ND2 ASN A 234     -13.880 -12.052  23.210  1.00  0.73           N  
ATOM    995  N   PHE A 235     -17.017  -8.424  20.267  1.00  0.76           N  
ATOM    996  CA  PHE A 235     -17.389  -7.399  19.311  1.00  0.76           C  
ATOM    997  C   PHE A 235     -18.501  -6.518  19.876  1.00  0.76           C  
ATOM    998  O   PHE A 235     -18.616  -5.360  19.477  1.00  0.76           O  
ATOM    999  CB  PHE A 235     -17.730  -7.989  17.910  1.00  0.76           C  
ATOM   1000  CG  PHE A 235     -16.507  -8.504  17.163  1.00  0.76           C  
ATOM   1001  CD1 PHE A 235     -15.917  -9.741  17.486  1.00  0.76           C  
ATOM   1002  CD2 PHE A 235     -15.980  -7.795  16.065  1.00  0.76           C  
ATOM   1003  CE1 PHE A 235     -14.849 -10.260  16.744  1.00  0.76           C  
ATOM   1004  CE2 PHE A 235     -14.902  -8.304  15.324  1.00  0.76           C  
ATOM   1005  CZ  PHE A 235     -14.338  -9.538  15.663  1.00  0.76           C  
ATOM   1006  N   LYS A 236     -19.244  -7.029  20.886  1.00  0.66           N  
ATOM   1007  CA  LYS A 236     -20.167  -6.338  21.781  1.00  0.66           C  
ATOM   1008  C   LYS A 236     -19.576  -5.174  22.562  1.00  0.66           C  
ATOM   1009  O   LYS A 236     -20.117  -4.070  22.583  1.00  0.66           O  
ATOM   1010  CB  LYS A 236     -21.585  -6.107  21.200  1.00  0.66           C  
ATOM   1011  CG  LYS A 236     -21.673  -5.069  20.081  1.00  0.66           C  
ATOM   1012  CD  LYS A 236     -23.102  -4.880  19.572  1.00  0.66           C  
ATOM   1013  CE  LYS A 236     -23.176  -3.755  18.545  1.00  0.66           C  
ATOM   1014  NZ  LYS A 236     -24.524  -3.704  17.954  1.00  0.66           N  
ATOM   1015  N   ARG A 237     -18.399  -5.396  23.186  1.00  0.63           N  
ATOM   1016  CA  ARG A 237     -17.609  -4.421  23.927  1.00  0.63           C  
ATOM   1017  C   ARG A 237     -17.213  -3.278  23.003  1.00  0.63           C  
ATOM   1018  O   ARG A 237     -17.365  -2.094  23.289  1.00  0.63           O  
ATOM   1019  CB  ARG A 237     -16.312  -5.102  24.470  1.00  0.63           C  
ATOM   1020  CG  ARG A 237     -16.540  -6.164  25.573  1.00  0.63           C  
ATOM   1021  CD  ARG A 237     -15.310  -7.036  25.832  1.00  0.63           C  
ATOM   1022  NE  ARG A 237     -15.639  -7.974  26.954  1.00  0.63           N  
ATOM   1023  CZ  ARG A 237     -14.819  -8.947  27.374  1.00  0.63           C  
ATOM   1024  NH1 ARG A 237     -15.161  -9.672  28.435  1.00  0.63           N  
ATOM   1025  NH2 ARG A 237     -13.666  -9.200  26.775  1.00  0.63           N  
ATOM   1026  N   LYS A 238     -16.750  -3.643  21.795  1.00  0.74           N  
ATOM   1027  CA  LYS A 238     -16.357  -2.718  20.755  1.00  0.74           C  
ATOM   1028  C   LYS A 238     -17.474  -1.893  20.127  1.00  0.74           C  
ATOM   1029  O   LYS A 238     -17.242  -0.771  19.685  1.00  0.74           O  
ATOM   1030  CB  LYS A 238     -15.625  -3.482  19.630  1.00  0.74           C  
ATOM   1031  CG  LYS A 238     -14.268  -4.025  20.092  1.00  0.74           C  
ATOM   1032  CD  LYS A 238     -13.475  -4.711  18.970  1.00  0.74           C  
ATOM   1033  CE  LYS A 238     -14.087  -6.035  18.531  1.00  0.74           C  
ATOM   1034  NZ  LYS A 238     -13.280  -6.666  17.475  1.00  0.74           N  
ATOM   1035  N   GLY A 239     -18.700  -2.443  20.022  1.00  0.79           N  
ATOM   1036  CA  GLY A 239     -19.809  -1.794  19.325  1.00  0.79           C  
ATOM   1037  C   GLY A 239     -19.948  -2.150  17.863  1.00  0.79           C  
ATOM   1038  O   GLY A 239     -20.630  -1.461  17.103  1.00  0.79           O  
ATOM   1039  N   LEU A 240     -19.335  -3.251  17.404  1.00  0.78           N  
ATOM   1040  CA  LEU A 240     -19.366  -3.655  16.008  1.00  0.78           C  
ATOM   1041  C   LEU A 240     -20.475  -4.681  15.793  1.00  0.78           C  
ATOM   1042  O   LEU A 240     -20.895  -5.363  16.725  1.00  0.78           O  
ATOM   1043  CB  LEU A 240     -17.991  -4.237  15.595  1.00  0.78           C  
ATOM   1044  CG  LEU A 240     -16.792  -3.270  15.752  1.00  0.78           C  
ATOM   1045  CD1 LEU A 240     -15.462  -3.976  15.448  1.00  0.78           C  
ATOM   1046  CD2 LEU A 240     -16.899  -2.026  14.864  1.00  0.78           C  
ATOM   1047  N   SER A 241     -21.047  -4.815  14.583  1.00  0.77           N  
ATOM   1048  CA  SER A 241     -22.162  -5.730  14.368  1.00  0.77           C  
ATOM   1049  C   SER A 241     -21.718  -7.100  13.880  1.00  0.77           C  
ATOM   1050  O   SER A 241     -20.539  -7.376  13.664  1.00  0.77           O  
ATOM   1051  CB  SER A 241     -23.198  -5.188  13.361  1.00  0.77           C  
ATOM   1052  OG  SER A 241     -23.483  -3.809  13.603  1.00  0.77           O  
ATOM   1053  N   THR A 242     -22.674  -8.034  13.679  1.00  0.75           N  
ATOM   1054  CA  THR A 242     -22.392  -9.391  13.197  1.00  0.75           C  
ATOM   1055  C   THR A 242     -21.702  -9.431  11.833  1.00  0.75           C  
ATOM   1056  O   THR A 242     -20.821 -10.251  11.581  1.00  0.75           O  
ATOM   1057  CB  THR A 242     -23.658 -10.247  13.136  1.00  0.75           C  
ATOM   1058  OG1 THR A 242     -24.269 -10.328  14.417  1.00  0.75           O  
ATOM   1059  CG2 THR A 242     -23.378 -11.687  12.693  1.00  0.75           C  
ATOM   1060  N   GLN A 243     -22.061  -8.514  10.908  1.00  0.75           N  
ATOM   1061  CA  GLN A 243     -21.403  -8.375   9.616  1.00  0.75           C  
ATOM   1062  C   GLN A 243     -19.936  -7.990   9.722  1.00  0.75           C  
ATOM   1063  O   GLN A 243     -19.072  -8.615   9.102  1.00  0.75           O  
ATOM   1064  CB  GLN A 243     -22.133  -7.304   8.776  1.00  0.75           C  
ATOM   1065  CG  GLN A 243     -21.633  -7.215   7.316  1.00  0.75           C  
ATOM   1066  CD  GLN A 243     -22.330  -6.088   6.551  1.00  0.75           C  
ATOM   1067  OE1 GLN A 243     -23.509  -6.184   6.205  1.00  0.75           O  
ATOM   1068  NE2 GLN A 243     -21.583  -4.995   6.278  1.00  0.75           N  
ATOM   1069  N   GLU A 244     -19.609  -6.994  10.569  1.00  0.77           N  
ATOM   1070  CA  GLU A 244     -18.248  -6.638  10.895  1.00  0.77           C  
ATOM   1071  C   GLU A 244     -17.453  -7.760  11.504  1.00  0.77           C  
ATOM   1072  O   GLU A 244     -16.297  -7.945  11.144  1.00  0.77           O  
ATOM   1073  CB  GLU A 244     -18.181  -5.502  11.931  1.00  0.77           C  
ATOM   1074  CG  GLU A 244     -18.574  -4.108  11.399  1.00  0.77           C  
ATOM   1075  CD  GLU A 244     -20.040  -3.879  11.108  1.00  0.77           C  
ATOM   1076  OE1 GLU A 244     -20.871  -4.679  11.576  1.00  0.77           O  
ATOM   1077  OE2 GLU A 244     -20.359  -2.812  10.526  1.00  0.77           O  
ATOM   1078  N   LEU A 245     -18.042  -8.547  12.428  1.00  0.79           N  
ATOM   1079  CA  LEU A 245     -17.397  -9.733  12.973  1.00  0.79           C  
ATOM   1080  C   LEU A 245     -16.911 -10.657  11.870  1.00  0.79           C  
ATOM   1081  O   LEU A 245     -15.718 -10.933  11.751  1.00  0.79           O  
ATOM   1082  CB  LEU A 245     -18.377 -10.510  13.891  1.00  0.79           C  
ATOM   1083  CG  LEU A 245     -17.810 -11.676  14.742  1.00  0.79           C  
ATOM   1084  CD1 LEU A 245     -18.983 -12.368  15.439  1.00  0.79           C  
ATOM   1085  CD2 LEU A 245     -17.012 -12.752  13.996  1.00  0.79           C  
ATOM   1086  N   VAL A 246     -17.823 -11.112  10.989  1.00  0.80           N  
ATOM   1087  CA  VAL A 246     -17.455 -12.032   9.932  1.00  0.80           C  
ATOM   1088  C   VAL A 246     -16.476 -11.424   8.966  1.00  0.80           C  
ATOM   1089  O   VAL A 246     -15.468 -12.059   8.677  1.00  0.80           O  
ATOM   1090  CB  VAL A 246     -18.653 -12.578   9.180  1.00  0.80           C  
ATOM   1091  CG1 VAL A 246     -18.201 -13.603   8.121  1.00  0.80           C  
ATOM   1092  CG2 VAL A 246     -19.582 -13.286  10.172  1.00  0.80           C  
ATOM   1093  N   ALA A 247     -16.691 -10.167   8.517  1.00  0.84           N  
ATOM   1094  CA  ALA A 247     -15.789  -9.472   7.622  1.00  0.84           C  
ATOM   1095  C   ALA A 247     -14.383  -9.291   8.198  1.00  0.84           C  
ATOM   1096  O   ALA A 247     -13.395  -9.577   7.528  1.00  0.84           O  
ATOM   1097  CB  ALA A 247     -16.402  -8.117   7.217  1.00  0.84           C  
ATOM   1098  N   LEU A 248     -14.251  -8.882   9.476  1.00  0.81           N  
ATOM   1099  CA  LEU A 248     -12.973  -8.737  10.158  1.00  0.81           C  
ATOM   1100  C   LEU A 248     -12.247 -10.039  10.427  1.00  0.81           C  
ATOM   1101  O   LEU A 248     -11.021 -10.065  10.428  1.00  0.81           O  
ATOM   1102  CB  LEU A 248     -13.110  -7.945  11.478  1.00  0.81           C  
ATOM   1103  CG  LEU A 248     -13.461  -6.465  11.240  1.00  0.81           C  
ATOM   1104  CD1 LEU A 248     -13.857  -5.762  12.542  1.00  0.81           C  
ATOM   1105  CD2 LEU A 248     -12.328  -5.697  10.549  1.00  0.81           C  
ATOM   1106  N   SER A 249     -12.954 -11.175  10.596  1.00  0.81           N  
ATOM   1107  CA  SER A 249     -12.323 -12.499  10.632  1.00  0.81           C  
ATOM   1108  C   SER A 249     -11.595 -12.819   9.335  1.00  0.81           C  
ATOM   1109  O   SER A 249     -10.569 -13.493   9.306  1.00  0.81           O  
ATOM   1110  CB  SER A 249     -13.312 -13.648  10.918  1.00  0.81           C  
ATOM   1111  OG  SER A 249     -13.943 -13.443  12.182  1.00  0.81           O  
ATOM   1112  N   GLY A 250     -12.059 -12.220   8.219  1.00  0.80           N  
ATOM   1113  CA  GLY A 250     -11.379 -12.223   6.928  1.00  0.80           C  
ATOM   1114  C   GLY A 250     -10.034 -11.545   6.889  1.00  0.80           C  
ATOM   1115  O   GLY A 250      -9.303 -11.672   5.912  1.00  0.80           O  
ATOM   1116  N   ALA A 251      -9.628 -10.841   7.960  1.00  0.81           N  
ATOM   1117  CA  ALA A 251      -8.269 -10.375   8.149  1.00  0.81           C  
ATOM   1118  C   ALA A 251      -7.239 -11.504   8.164  1.00  0.81           C  
ATOM   1119  O   ALA A 251      -6.133 -11.358   7.648  1.00  0.81           O  
ATOM   1120  CB  ALA A 251      -8.180  -9.582   9.462  1.00  0.81           C  
ATOM   1121  N   HIS A 252      -7.615 -12.690   8.695  1.00  0.72           N  
ATOM   1122  CA  HIS A 252      -6.783 -13.887   8.709  1.00  0.72           C  
ATOM   1123  C   HIS A 252      -6.656 -14.563   7.351  1.00  0.72           C  
ATOM   1124  O   HIS A 252      -6.123 -15.664   7.234  1.00  0.72           O  
ATOM   1125  CB  HIS A 252      -7.344 -14.916   9.715  1.00  0.72           C  
ATOM   1126  CG  HIS A 252      -7.261 -14.427  11.132  1.00  0.72           C  
ATOM   1127  ND1 HIS A 252      -8.190 -14.864  12.049  1.00  0.72           N  
ATOM   1128  CD2 HIS A 252      -6.437 -13.514  11.712  1.00  0.72           C  
ATOM   1129  CE1 HIS A 252      -7.940 -14.210  13.154  1.00  0.72           C  
ATOM   1130  NE2 HIS A 252      -6.883 -13.372  13.012  1.00  0.72           N  
ATOM   1131  N   THR A 253      -7.067 -13.887   6.260  1.00  0.75           N  
ATOM   1132  CA  THR A 253      -6.692 -14.250   4.898  1.00  0.75           C  
ATOM   1133  C   THR A 253      -5.206 -13.993   4.670  1.00  0.75           C  
ATOM   1134  O   THR A 253      -4.544 -14.641   3.865  1.00  0.75           O  
ATOM   1135  CB  THR A 253      -7.583 -13.554   3.865  1.00  0.75           C  
ATOM   1136  OG1 THR A 253      -7.738 -14.359   2.706  1.00  0.75           O  
ATOM   1137  CG2 THR A 253      -7.104 -12.139   3.485  1.00  0.75           C  
ATOM   1138  N   LEU A 254      -4.618 -13.074   5.473  1.00  0.74           N  
ATOM   1139  CA  LEU A 254      -3.188 -12.866   5.542  1.00  0.74           C  
ATOM   1140  C   LEU A 254      -2.639 -13.316   6.879  1.00  0.74           C  
ATOM   1141  O   LEU A 254      -3.230 -13.132   7.942  1.00  0.74           O  
ATOM   1142  CB  LEU A 254      -2.767 -11.379   5.393  1.00  0.74           C  
ATOM   1143  CG  LEU A 254      -3.309 -10.664   4.154  1.00  0.74           C  
ATOM   1144  CD1 LEU A 254      -2.766  -9.232   4.048  1.00  0.74           C  
ATOM   1145  CD2 LEU A 254      -2.974 -11.433   2.897  1.00  0.74           C  
ATOM   1146  N   GLY A 255      -1.420 -13.880   6.867  1.00  0.73           N  
ATOM   1147  CA  GLY A 255      -0.737 -14.198   8.107  1.00  0.73           C  
ATOM   1148  C   GLY A 255      -1.015 -15.550   8.673  1.00  0.73           C  
ATOM   1149  O   GLY A 255      -1.749 -16.376   8.144  1.00  0.73           O  
ATOM   1150  N   SER A 256      -0.311 -15.842   9.764  1.00  0.65           N  
ATOM   1151  CA  SER A 256      -0.198 -17.177  10.302  1.00  0.65           C  
ATOM   1152  C   SER A 256      -0.067 -17.028  11.782  1.00  0.65           C  
ATOM   1153  O   SER A 256       0.366 -15.989  12.278  1.00  0.65           O  
ATOM   1154  CB  SER A 256       1.081 -17.896   9.790  1.00  0.65           C  
ATOM   1155  OG  SER A 256       1.267 -19.215  10.307  1.00  0.65           O  
ATOM   1156  N   LYS A 257      -0.425 -18.084  12.519  1.00  0.57           N  
ATOM   1157  CA  LYS A 257      -0.152 -18.183  13.933  1.00  0.57           C  
ATOM   1158  C   LYS A 257       1.255 -18.712  14.216  1.00  0.57           C  
ATOM   1159  O   LYS A 257       1.788 -18.524  15.303  1.00  0.57           O  
ATOM   1160  CB  LYS A 257      -1.204 -19.123  14.568  1.00  0.57           C  
ATOM   1161  CG  LYS A 257      -2.665 -18.688  14.336  1.00  0.57           C  
ATOM   1162  CD  LYS A 257      -2.993 -17.349  15.014  1.00  0.57           C  
ATOM   1163  CE  LYS A 257      -4.480 -17.002  14.963  1.00  0.57           C  
ATOM   1164  NZ  LYS A 257      -4.721 -15.741  15.693  1.00  0.57           N  
ATOM   1165  N   GLY A 258       1.893 -19.365  13.219  1.00  0.42           N  
ATOM   1166  CA  GLY A 258       3.189 -20.036  13.348  1.00  0.42           C  
ATOM   1167  C   GLY A 258       4.260 -19.499  12.437  1.00  0.42           C  
ATOM   1168  O   GLY A 258       5.198 -20.210  12.101  1.00  0.42           O  
ATOM   1169  N   PHE A 259       4.128 -18.236  11.984  1.00  0.30           N  
ATOM   1170  CA  PHE A 259       5.101 -17.535  11.142  1.00  0.30           C  
ATOM   1171  C   PHE A 259       5.362 -18.124   9.746  1.00  0.30           C  
ATOM   1172  O   PHE A 259       6.480 -18.081   9.243  1.00  0.30           O  
ATOM   1173  CB  PHE A 259       6.457 -17.310  11.877  1.00  0.30           C  
ATOM   1174  CG  PHE A 259       6.331 -16.340  13.022  1.00  0.30           C  
ATOM   1175  CD1 PHE A 259       6.376 -14.956  12.781  1.00  0.30           C  
ATOM   1176  CD2 PHE A 259       6.212 -16.793  14.346  1.00  0.30           C  
ATOM   1177  CE1 PHE A 259       6.273 -14.039  13.837  1.00  0.30           C  
ATOM   1178  CE2 PHE A 259       6.121 -15.882  15.407  1.00  0.30           C  
ATOM   1179  CZ  PHE A 259       6.144 -14.505  15.151  1.00  0.30           C  
ATOM   1180  N   GLY A 260       4.319 -18.608   9.041  1.00  0.34           N  
ATOM   1181  CA  GLY A 260       4.506 -19.378   7.804  1.00  0.34           C  
ATOM   1182  C   GLY A 260       3.459 -19.162   6.736  1.00  0.34           C  
ATOM   1183  O   GLY A 260       3.190 -20.051   5.940  1.00  0.34           O  
ATOM   1184  N   SER A 261       2.805 -17.988   6.694  1.00  0.44           N  
ATOM   1185  CA  SER A 261       1.742 -17.699   5.716  1.00  0.44           C  
ATOM   1186  C   SER A 261       2.241 -16.706   4.682  1.00  0.44           C  
ATOM   1187  O   SER A 261       3.019 -15.825   5.063  1.00  0.44           O  
ATOM   1188  CB  SER A 261       0.483 -17.095   6.374  1.00  0.44           C  
ATOM   1189  OG  SER A 261      -0.592 -16.735   5.511  1.00  0.44           O  
ATOM   1190  N   PRO A 262       1.866 -16.808   3.397  1.00  0.51           N  
ATOM   1191  CA  PRO A 262       2.148 -15.786   2.399  1.00  0.51           C  
ATOM   1192  C   PRO A 262       1.241 -14.565   2.557  1.00  0.51           C  
ATOM   1193  O   PRO A 262       0.519 -14.433   3.546  1.00  0.51           O  
ATOM   1194  CB  PRO A 262       1.873 -16.535   1.084  1.00  0.51           C  
ATOM   1195  CG  PRO A 262       0.705 -17.468   1.408  1.00  0.51           C  
ATOM   1196  CD  PRO A 262       0.950 -17.833   2.873  1.00  0.51           C  
ATOM   1197  N   PHE A 263       1.269 -13.627   1.585  1.00  0.68           N  
ATOM   1198  CA  PHE A 263       0.613 -12.341   1.736  1.00  0.68           C  
ATOM   1199  C   PHE A 263      -0.117 -11.914   0.458  1.00  0.68           C  
ATOM   1200  O   PHE A 263       0.413 -11.163  -0.357  1.00  0.68           O  
ATOM   1201  CB  PHE A 263       1.628 -11.225   2.126  1.00  0.68           C  
ATOM   1202  CG  PHE A 263       2.520 -11.634   3.268  1.00  0.68           C  
ATOM   1203  CD1 PHE A 263       2.105 -11.512   4.606  1.00  0.68           C  
ATOM   1204  CD2 PHE A 263       3.786 -12.178   2.997  1.00  0.68           C  
ATOM   1205  CE1 PHE A 263       2.928 -11.965   5.646  1.00  0.68           C  
ATOM   1206  CE2 PHE A 263       4.606 -12.637   4.031  1.00  0.68           C  
ATOM   1207  CZ  PHE A 263       4.174 -12.536   5.356  1.00  0.68           C  
ATOM   1208  N   VAL A 264      -1.366 -12.371   0.243  1.00  0.75           N  
ATOM   1209  CA  VAL A 264      -2.208 -11.948  -0.874  1.00  0.75           C  
ATOM   1210  C   VAL A 264      -3.572 -11.675  -0.275  1.00  0.75           C  
ATOM   1211  O   VAL A 264      -4.159 -12.562   0.337  1.00  0.75           O  
ATOM   1212  CB  VAL A 264      -2.320 -13.028  -1.950  1.00  0.75           C  
ATOM   1213  CG1 VAL A 264      -3.344 -12.652  -3.040  1.00  0.75           C  
ATOM   1214  CG2 VAL A 264      -0.938 -13.274  -2.587  1.00  0.75           C  
ATOM   1215  N   PHE A 265      -4.111 -10.436  -0.334  1.00  0.78           N  
ATOM   1216  CA  PHE A 265      -5.352 -10.134   0.368  1.00  0.78           C  
ATOM   1217  C   PHE A 265      -6.511 -10.480  -0.542  1.00  0.78           C  
ATOM   1218  O   PHE A 265      -6.762  -9.805  -1.536  1.00  0.78           O  
ATOM   1219  CB  PHE A 265      -5.444  -8.646   0.827  1.00  0.78           C  
ATOM   1220  CG  PHE A 265      -6.539  -8.408   1.849  1.00  0.78           C  
ATOM   1221  CD1 PHE A 265      -7.884  -8.298   1.458  1.00  0.78           C  
ATOM   1222  CD2 PHE A 265      -6.233  -8.293   3.214  1.00  0.78           C  
ATOM   1223  CE1 PHE A 265      -8.902  -8.147   2.407  1.00  0.78           C  
ATOM   1224  CE2 PHE A 265      -7.242  -8.159   4.174  1.00  0.78           C  
ATOM   1225  CZ  PHE A 265      -8.579  -8.101   3.768  1.00  0.78           C  
ATOM   1226  N   ASP A 266      -7.239 -11.554  -0.217  1.00  0.80           N  
ATOM   1227  CA  ASP A 266      -8.291 -12.078  -1.055  1.00  0.80           C  
ATOM   1228  C   ASP A 266      -9.381 -12.703  -0.183  1.00  0.80           C  
ATOM   1229  O   ASP A 266      -9.363 -12.590   1.043  1.00  0.80           O  
ATOM   1230  CB  ASP A 266      -7.713 -13.057  -2.119  1.00  0.80           C  
ATOM   1231  CG  ASP A 266      -7.240 -14.377  -1.543  1.00  0.80           C  
ATOM   1232  OD1 ASP A 266      -7.409 -14.596  -0.319  1.00  0.80           O  
ATOM   1233  OD2 ASP A 266      -6.807 -15.247  -2.336  1.00  0.80           O  
ATOM   1234  N   ASN A 267     -10.359 -13.415  -0.782  1.00  0.79           N  
ATOM   1235  CA  ASN A 267     -11.356 -14.125  -0.001  1.00  0.79           C  
ATOM   1236  C   ASN A 267     -11.009 -15.571   0.354  1.00  0.79           C  
ATOM   1237  O   ASN A 267     -11.886 -16.330   0.779  1.00  0.79           O  
ATOM   1238  CB  ASN A 267     -12.762 -14.021  -0.646  1.00  0.79           C  
ATOM   1239  CG  ASN A 267     -12.961 -14.810  -1.942  1.00  0.79           C  
ATOM   1240  OD1 ASN A 267     -12.087 -15.415  -2.565  1.00  0.79           O  
ATOM   1241  ND2 ASN A 267     -14.240 -14.827  -2.381  1.00  0.79           N  
ATOM   1242  N   SER A 268      -9.725 -15.977   0.236  1.00  0.78           N  
ATOM   1243  CA  SER A 268      -9.246 -17.336   0.459  1.00  0.78           C  
ATOM   1244  C   SER A 268      -9.561 -17.859   1.832  1.00  0.78           C  
ATOM   1245  O   SER A 268      -9.988 -19.004   1.942  1.00  0.78           O  
ATOM   1246  CB  SER A 268      -7.749 -17.545   0.144  1.00  0.78           C  
ATOM   1247  OG  SER A 268      -7.575 -17.522  -1.276  1.00  0.78           O  
ATOM   1248  N   TYR A 269      -9.475 -17.040   2.907  1.00  0.76           N  
ATOM   1249  CA  TYR A 269      -9.944 -17.417   4.245  1.00  0.76           C  
ATOM   1250  C   TYR A 269     -11.330 -18.090   4.267  1.00  0.76           C  
ATOM   1251  O   TYR A 269     -11.510 -19.173   4.819  1.00  0.76           O  
ATOM   1252  CB  TYR A 269      -9.949 -16.147   5.159  1.00  0.76           C  
ATOM   1253  CG  TYR A 269     -10.609 -16.343   6.506  1.00  0.76           C  
ATOM   1254  CD1 TYR A 269      -9.986 -17.060   7.542  1.00  0.76           C  
ATOM   1255  CD2 TYR A 269     -11.916 -15.865   6.702  1.00  0.76           C  
ATOM   1256  CE1 TYR A 269     -10.692 -17.359   8.718  1.00  0.76           C  
ATOM   1257  CE2 TYR A 269     -12.617 -16.149   7.880  1.00  0.76           C  
ATOM   1258  CZ  TYR A 269     -12.010 -16.922   8.873  1.00  0.76           C  
ATOM   1259  OH  TYR A 269     -12.724 -17.278  10.029  1.00  0.76           O  
ATOM   1260  N   TYR A 270     -12.342 -17.481   3.625  1.00  0.77           N  
ATOM   1261  CA  TYR A 270     -13.693 -18.013   3.587  1.00  0.77           C  
ATOM   1262  C   TYR A 270     -13.836 -19.277   2.776  1.00  0.77           C  
ATOM   1263  O   TYR A 270     -14.510 -20.220   3.184  1.00  0.77           O  
ATOM   1264  CB  TYR A 270     -14.684 -16.985   3.017  1.00  0.77           C  
ATOM   1265  CG  TYR A 270     -14.640 -15.771   3.872  1.00  0.77           C  
ATOM   1266  CD1 TYR A 270     -15.259 -15.766   5.131  1.00  0.77           C  
ATOM   1267  CD2 TYR A 270     -13.927 -14.644   3.443  1.00  0.77           C  
ATOM   1268  CE1 TYR A 270     -15.221 -14.614   5.926  1.00  0.77           C  
ATOM   1269  CE2 TYR A 270     -13.878 -13.501   4.240  1.00  0.77           C  
ATOM   1270  CZ  TYR A 270     -14.552 -13.478   5.457  1.00  0.77           C  
ATOM   1271  OH  TYR A 270     -14.582 -12.290   6.185  1.00  0.77           O  
ATOM   1272  N   LYS A 271     -13.183 -19.337   1.601  1.00  0.74           N  
ATOM   1273  CA  LYS A 271     -13.157 -20.542   0.792  1.00  0.74           C  
ATOM   1274  C   LYS A 271     -12.460 -21.702   1.495  1.00  0.74           C  
ATOM   1275  O   LYS A 271     -12.965 -22.817   1.516  1.00  0.74           O  
ATOM   1276  CB  LYS A 271     -12.493 -20.275  -0.577  1.00  0.74           C  
ATOM   1277  CG  LYS A 271     -13.308 -19.331  -1.476  1.00  0.74           C  
ATOM   1278  CD  LYS A 271     -12.634 -19.114  -2.840  1.00  0.74           C  
ATOM   1279  CE  LYS A 271     -13.455 -18.223  -3.772  1.00  0.74           C  
ATOM   1280  NZ  LYS A 271     -12.661 -17.879  -4.968  1.00  0.74           N  
ATOM   1281  N   ILE A 272     -11.317 -21.452   2.165  1.00  0.68           N  
ATOM   1282  CA  ILE A 272     -10.627 -22.439   2.991  1.00  0.68           C  
ATOM   1283  C   ILE A 272     -11.505 -22.955   4.118  1.00  0.68           C  
ATOM   1284  O   ILE A 272     -11.585 -24.158   4.354  1.00  0.68           O  
ATOM   1285  CB  ILE A 272      -9.324 -21.845   3.544  1.00  0.68           C  
ATOM   1286  CG1 ILE A 272      -8.275 -21.789   2.409  1.00  0.68           C  
ATOM   1287  CG2 ILE A 272      -8.777 -22.610   4.774  1.00  0.68           C  
ATOM   1288  CD1 ILE A 272      -7.007 -21.015   2.780  1.00  0.68           C  
ATOM   1289  N   LEU A 273     -12.223 -22.053   4.812  1.00  0.69           N  
ATOM   1290  CA  LEU A 273     -13.118 -22.398   5.898  1.00  0.69           C  
ATOM   1291  C   LEU A 273     -14.281 -23.300   5.490  1.00  0.69           C  
ATOM   1292  O   LEU A 273     -14.608 -24.278   6.162  1.00  0.69           O  
ATOM   1293  CB  LEU A 273     -13.637 -21.080   6.519  1.00  0.69           C  
ATOM   1294  CG  LEU A 273     -14.421 -21.211   7.834  1.00  0.69           C  
ATOM   1295  CD1 LEU A 273     -13.664 -22.039   8.877  1.00  0.69           C  
ATOM   1296  CD2 LEU A 273     -14.715 -19.819   8.404  1.00  0.69           C  
ATOM   1297  N   LEU A 274     -14.916 -23.013   4.337  1.00  0.72           N  
ATOM   1298  CA  LEU A 274     -15.972 -23.836   3.770  1.00  0.72           C  
ATOM   1299  C   LEU A 274     -15.532 -25.227   3.330  1.00  0.72           C  
ATOM   1300  O   LEU A 274     -16.269 -26.198   3.506  1.00  0.72           O  
ATOM   1301  CB  LEU A 274     -16.669 -23.099   2.608  1.00  0.72           C  
ATOM   1302  CG  LEU A 274     -17.536 -21.909   3.067  1.00  0.72           C  
ATOM   1303  CD1 LEU A 274     -18.059 -21.152   1.845  1.00  0.72           C  
ATOM   1304  CD2 LEU A 274     -18.709 -22.334   3.964  1.00  0.72           C  
ATOM   1305  N   GLU A 275     -14.298 -25.365   2.808  1.00  0.64           N  
ATOM   1306  CA  GLU A 275     -13.761 -26.632   2.332  1.00  0.64           C  
ATOM   1307  C   GLU A 275     -13.143 -27.472   3.456  1.00  0.64           C  
ATOM   1308  O   GLU A 275     -12.510 -28.496   3.200  1.00  0.64           O  
ATOM   1309  CB  GLU A 275     -12.692 -26.391   1.240  1.00  0.64           C  
ATOM   1310  CG  GLU A 275     -13.196 -25.694  -0.052  1.00  0.64           C  
ATOM   1311  CD  GLU A 275     -14.201 -26.499  -0.876  1.00  0.64           C  
ATOM   1312  OE1 GLU A 275     -14.122 -27.753  -0.879  1.00  0.64           O  
ATOM   1313  OE2 GLU A 275     -15.034 -25.839  -1.553  1.00  0.64           O  
ATOM   1314  N   LYS A 276     -13.406 -27.096   4.735  1.00  0.52           N  
ATOM   1315  CA  LYS A 276     -13.179 -27.907   5.930  1.00  0.52           C  
ATOM   1316  C   LYS A 276     -11.697 -28.051   6.353  1.00  0.52           C  
ATOM   1317  O   LYS A 276     -10.852 -27.380   5.764  1.00  0.52           O  
ATOM   1318  CB  LYS A 276     -13.934 -29.262   5.777  1.00  0.52           C  
ATOM   1319  CG  LYS A 276     -15.466 -29.125   5.777  1.00  0.52           C  
ATOM   1320  CD  LYS A 276     -16.133 -30.509   5.811  1.00  0.52           C  
ATOM   1321  CE  LYS A 276     -17.662 -30.510   5.782  1.00  0.52           C  
ATOM   1322  NZ  LYS A 276     -18.108 -31.922   5.798  1.00  0.52           N  
ATOM   1323  N   PRO A 277     -11.273 -28.813   7.396  1.00  0.45           N  
ATOM   1324  CA  PRO A 277      -9.858 -29.065   7.670  1.00  0.45           C  
ATOM   1325  C   PRO A 277      -9.047 -29.590   6.497  1.00  0.45           C  
ATOM   1326  O   PRO A 277      -9.491 -30.511   5.816  1.00  0.45           O  
ATOM   1327  CB  PRO A 277      -9.850 -30.062   8.836  1.00  0.45           C  
ATOM   1328  CG  PRO A 277     -11.137 -29.751   9.594  1.00  0.45           C  
ATOM   1329  CD  PRO A 277     -12.106 -29.320   8.494  1.00  0.45           C  
ATOM   1330  N   TRP A 278      -7.832 -29.061   6.283  1.00  0.42           N  
ATOM   1331  CA  TRP A 278      -7.011 -29.410   5.142  1.00  0.42           C  
ATOM   1332  C   TRP A 278      -5.844 -30.272   5.557  1.00  0.42           C  
ATOM   1333  O   TRP A 278      -5.052 -29.896   6.416  1.00  0.42           O  
ATOM   1334  CB  TRP A 278      -6.410 -28.140   4.504  1.00  0.42           C  
ATOM   1335  CG  TRP A 278      -7.441 -27.306   3.783  1.00  0.42           C  
ATOM   1336  CD1 TRP A 278      -8.284 -26.349   4.270  1.00  0.42           C  
ATOM   1337  CD2 TRP A 278      -7.765 -27.473   2.396  1.00  0.42           C  
ATOM   1338  NE1 TRP A 278      -9.099 -25.877   3.265  1.00  0.42           N  
ATOM   1339  CE2 TRP A 278      -8.780 -26.536   2.100  1.00  0.42           C  
ATOM   1340  CE3 TRP A 278      -7.285 -28.352   1.427  1.00  0.42           C  
ATOM   1341  CZ2 TRP A 278      -9.291 -26.437   0.816  1.00  0.42           C  
ATOM   1342  CZ3 TRP A 278      -7.852 -28.289   0.147  1.00  0.42           C  
ATOM   1343  CH2 TRP A 278      -8.830 -27.331  -0.161  1.00  0.42           C  
ATOM   1344  N   LYS A 279      -5.676 -31.451   4.938  1.00  0.38           N  
ATOM   1345  CA  LYS A 279      -4.533 -32.300   5.195  1.00  0.38           C  
ATOM   1346  C   LYS A 279      -3.884 -32.665   3.881  1.00  0.38           C  
ATOM   1347  O   LYS A 279      -4.543 -32.850   2.861  1.00  0.38           O  
ATOM   1348  CB  LYS A 279      -4.903 -33.575   5.992  1.00  0.38           C  
ATOM   1349  CG  LYS A 279      -5.383 -33.266   7.421  1.00  0.38           C  
ATOM   1350  CD  LYS A 279      -5.725 -34.529   8.227  1.00  0.38           C  
ATOM   1351  CE  LYS A 279      -6.213 -34.215   9.643  1.00  0.38           C  
ATOM   1352  NZ  LYS A 279      -6.515 -35.473  10.362  1.00  0.38           N  
ATOM   1353  N   SER A 280      -2.545 -32.762   3.865  1.00  0.34           N  
ATOM   1354  CA  SER A 280      -1.816 -33.278   2.724  1.00  0.34           C  
ATOM   1355  C   SER A 280      -1.973 -34.780   2.591  1.00  0.34           C  
ATOM   1356  O   SER A 280      -2.524 -35.465   3.452  1.00  0.34           O  
ATOM   1357  CB  SER A 280      -0.314 -32.885   2.736  1.00  0.34           C  
ATOM   1358  OG  SER A 280       0.457 -33.623   3.691  1.00  0.34           O  
ATOM   1359  N   SER A 281      -1.464 -35.367   1.497  1.00  0.37           N  
ATOM   1360  CA  SER A 281      -1.607 -36.792   1.252  1.00  0.37           C  
ATOM   1361  C   SER A 281      -0.786 -37.665   2.188  1.00  0.37           C  
ATOM   1362  O   SER A 281      -1.006 -38.868   2.279  1.00  0.37           O  
ATOM   1363  CB  SER A 281      -1.248 -37.141  -0.207  1.00  0.37           C  
ATOM   1364  OG  SER A 281       0.039 -36.622  -0.554  1.00  0.37           O  
ATOM   1365  N   GLY A 282       0.161 -37.060   2.935  1.00  0.43           N  
ATOM   1366  CA  GLY A 282       0.869 -37.699   4.040  1.00  0.43           C  
ATOM   1367  C   GLY A 282       0.180 -37.591   5.382  1.00  0.43           C  
ATOM   1368  O   GLY A 282       0.697 -38.059   6.390  1.00  0.43           O  
ATOM   1369  N   GLY A 283      -0.991 -36.927   5.448  1.00  0.34           N  
ATOM   1370  CA  GLY A 283      -1.799 -36.788   6.662  1.00  0.34           C  
ATOM   1371  C   GLY A 283      -1.511 -35.557   7.480  1.00  0.34           C  
ATOM   1372  O   GLY A 283      -2.232 -35.241   8.427  1.00  0.34           O  
ATOM   1373  N   MET A 284      -0.460 -34.807   7.119  1.00  0.30           N  
ATOM   1374  CA  MET A 284      -0.091 -33.560   7.754  1.00  0.30           C  
ATOM   1375  C   MET A 284      -1.065 -32.432   7.450  1.00  0.30           C  
ATOM   1376  O   MET A 284      -1.384 -32.148   6.298  1.00  0.30           O  
ATOM   1377  CB  MET A 284       1.334 -33.127   7.334  1.00  0.30           C  
ATOM   1378  CG  MET A 284       2.454 -34.062   7.837  1.00  0.30           C  
ATOM   1379  SD  MET A 284       2.541 -34.252   9.647  1.00  0.30           S  
ATOM   1380  CE  MET A 284       3.016 -32.551  10.078  1.00  0.30           C  
ATOM   1381  N   SER A 285      -1.550 -31.730   8.490  1.00  0.40           N  
ATOM   1382  CA  SER A 285      -2.386 -30.548   8.313  1.00  0.40           C  
ATOM   1383  C   SER A 285      -1.523 -29.324   8.097  1.00  0.40           C  
ATOM   1384  O   SER A 285      -0.569 -29.090   8.836  1.00  0.40           O  
ATOM   1385  CB  SER A 285      -3.343 -30.312   9.507  1.00  0.40           C  
ATOM   1386  OG  SER A 285      -4.238 -29.226   9.267  1.00  0.40           O  
ATOM   1387  N   SER A 286      -1.807 -28.545   7.037  1.00  0.50           N  
ATOM   1388  CA  SER A 286      -0.956 -27.428   6.639  1.00  0.50           C  
ATOM   1389  C   SER A 286      -1.644 -26.083   6.648  1.00  0.50           C  
ATOM   1390  O   SER A 286      -0.976 -25.051   6.629  1.00  0.50           O  
ATOM   1391  CB  SER A 286      -0.361 -27.637   5.221  1.00  0.50           C  
ATOM   1392  OG  SER A 286      -1.375 -27.845   4.233  1.00  0.50           O  
ATOM   1393  N   MET A 287      -2.985 -26.045   6.743  1.00  0.50           N  
ATOM   1394  CA  MET A 287      -3.718 -24.802   6.883  1.00  0.50           C  
ATOM   1395  C   MET A 287      -4.419 -24.787   8.221  1.00  0.50           C  
ATOM   1396  O   MET A 287      -5.065 -25.747   8.635  1.00  0.50           O  
ATOM   1397  CB  MET A 287      -4.783 -24.546   5.788  1.00  0.50           C  
ATOM   1398  CG  MET A 287      -4.229 -24.425   4.353  1.00  0.50           C  
ATOM   1399  SD  MET A 287      -2.831 -23.270   4.148  1.00  0.50           S  
ATOM   1400  CE  MET A 287      -3.655 -21.691   4.507  1.00  0.50           C  
ATOM   1401  N   ILE A 288      -4.286 -23.665   8.944  1.00  0.49           N  
ATOM   1402  CA  ILE A 288      -4.906 -23.460  10.240  1.00  0.49           C  
ATOM   1403  C   ILE A 288      -6.387 -23.143  10.105  1.00  0.49           C  
ATOM   1404  O   ILE A 288      -6.804 -22.375   9.243  1.00  0.49           O  
ATOM   1405  CB  ILE A 288      -4.186 -22.343  11.012  1.00  0.49           C  
ATOM   1406  CG1 ILE A 288      -2.716 -22.746  11.291  1.00  0.49           C  
ATOM   1407  CG2 ILE A 288      -4.913 -21.970  12.328  1.00  0.49           C  
ATOM   1408  CD1 ILE A 288      -1.849 -21.593  11.806  1.00  0.49           C  
ATOM   1409  N   GLY A 289      -7.213 -23.712  11.003  1.00  0.62           N  
ATOM   1410  CA  GLY A 289      -8.519 -23.164  11.316  1.00  0.62           C  
ATOM   1411  C   GLY A 289      -8.638 -23.173  12.807  1.00  0.62           C  
ATOM   1412  O   GLY A 289      -8.261 -24.143  13.463  1.00  0.62           O  
ATOM   1413  N   LEU A 290      -9.146 -22.087  13.394  1.00  0.65           N  
ATOM   1414  CA  LEU A 290      -9.367 -21.988  14.817  1.00  0.65           C  
ATOM   1415  C   LEU A 290     -10.754 -22.509  15.214  1.00  0.65           C  
ATOM   1416  O   LEU A 290     -11.658 -22.608  14.380  1.00  0.65           O  
ATOM   1417  CB  LEU A 290      -9.265 -20.512  15.274  1.00  0.65           C  
ATOM   1418  CG  LEU A 290      -7.924 -19.800  14.995  1.00  0.65           C  
ATOM   1419  CD1 LEU A 290      -8.090 -18.293  15.249  1.00  0.65           C  
ATOM   1420  CD2 LEU A 290      -6.762 -20.389  15.807  1.00  0.65           C  
ATOM   1421  N   PRO A 291     -11.009 -22.840  16.482  1.00  0.68           N  
ATOM   1422  CA  PRO A 291     -12.365 -23.091  16.975  1.00  0.68           C  
ATOM   1423  C   PRO A 291     -13.310 -21.917  16.771  1.00  0.68           C  
ATOM   1424  O   PRO A 291     -14.474 -22.120  16.430  1.00  0.68           O  
ATOM   1425  CB  PRO A 291     -12.161 -23.448  18.453  1.00  0.68           C  
ATOM   1426  CG  PRO A 291     -10.753 -24.053  18.495  1.00  0.68           C  
ATOM   1427  CD  PRO A 291      -9.985 -23.241  17.452  1.00  0.68           C  
ATOM   1428  N   SER A 292     -12.825 -20.678  16.935  1.00  0.72           N  
ATOM   1429  CA  SER A 292     -13.570 -19.470  16.621  1.00  0.72           C  
ATOM   1430  C   SER A 292     -13.959 -19.329  15.158  1.00  0.72           C  
ATOM   1431  O   SER A 292     -15.064 -18.885  14.844  1.00  0.72           O  
ATOM   1432  CB  SER A 292     -12.848 -18.201  17.123  1.00  0.72           C  
ATOM   1433  OG  SER A 292     -11.490 -18.158  16.687  1.00  0.72           O  
ATOM   1434  N   ASP A 293     -13.098 -19.749  14.218  1.00  0.70           N  
ATOM   1435  CA  ASP A 293     -13.413 -19.839  12.803  1.00  0.70           C  
ATOM   1436  C   ASP A 293     -14.549 -20.839  12.523  1.00  0.70           C  
ATOM   1437  O   ASP A 293     -15.498 -20.562  11.789  1.00  0.70           O  
ATOM   1438  CB  ASP A 293     -12.168 -20.276  11.990  1.00  0.70           C  
ATOM   1439  CG  ASP A 293     -10.921 -19.445  12.254  1.00  0.70           C  
ATOM   1440  OD1 ASP A 293     -10.995 -18.370  12.897  1.00  0.70           O  
ATOM   1441  OD2 ASP A 293      -9.834 -19.955  11.871  1.00  0.70           O  
ATOM   1442  N   HIS A 294     -14.509 -22.028  13.172  1.00  0.62           N  
ATOM   1443  CA  HIS A 294     -15.556 -23.053  13.120  1.00  0.62           C  
ATOM   1444  C   HIS A 294     -16.906 -22.563  13.629  1.00  0.62           C  
ATOM   1445  O   HIS A 294     -17.953 -22.834  13.049  1.00  0.62           O  
ATOM   1446  CB  HIS A 294     -15.155 -24.315  13.924  1.00  0.62           C  
ATOM   1447  CG  HIS A 294     -16.153 -25.431  13.835  1.00  0.62           C  
ATOM   1448  ND1 HIS A 294     -16.262 -26.132  12.650  1.00  0.62           N  
ATOM   1449  CD2 HIS A 294     -17.137 -25.797  14.698  1.00  0.62           C  
ATOM   1450  CE1 HIS A 294     -17.316 -26.907  12.816  1.00  0.62           C  
ATOM   1451  NE2 HIS A 294     -17.877 -26.741  14.031  1.00  0.62           N  
ATOM   1452  N   ALA A 295     -16.912 -21.761  14.709  1.00  0.74           N  
ATOM   1453  CA  ALA A 295     -18.104 -21.150  15.266  1.00  0.74           C  
ATOM   1454  C   ALA A 295     -18.895 -20.288  14.289  1.00  0.74           C  
ATOM   1455  O   ALA A 295     -20.122 -20.240  14.317  1.00  0.74           O  
ATOM   1456  CB  ALA A 295     -17.684 -20.280  16.453  1.00  0.74           C  
ATOM   1457  N   LEU A 296     -18.201 -19.600  13.365  1.00  0.72           N  
ATOM   1458  CA  LEU A 296     -18.832 -18.894  12.270  1.00  0.72           C  
ATOM   1459  C   LEU A 296     -19.610 -19.797  11.316  1.00  0.72           C  
ATOM   1460  O   LEU A 296     -20.648 -19.406  10.793  1.00  0.72           O  
ATOM   1461  CB  LEU A 296     -17.810 -18.110  11.433  1.00  0.72           C  
ATOM   1462  CG  LEU A 296     -16.901 -17.103  12.143  1.00  0.72           C  
ATOM   1463  CD1 LEU A 296     -16.075 -16.382  11.069  1.00  0.72           C  
ATOM   1464  CD2 LEU A 296     -17.645 -16.089  13.015  1.00  0.72           C  
ATOM   1465  N   VAL A 297     -19.121 -21.026  11.052  1.00  0.74           N  
ATOM   1466  CA  VAL A 297     -19.780 -21.988  10.174  1.00  0.74           C  
ATOM   1467  C   VAL A 297     -21.141 -22.440  10.703  1.00  0.74           C  
ATOM   1468  O   VAL A 297     -22.076 -22.636   9.936  1.00  0.74           O  
ATOM   1469  CB  VAL A 297     -18.886 -23.187   9.840  1.00  0.74           C  
ATOM   1470  CG1 VAL A 297     -19.616 -24.216   8.954  1.00  0.74           C  
ATOM   1471  CG2 VAL A 297     -17.639 -22.698   9.081  1.00  0.74           C  
ATOM   1472  N   GLU A 298     -21.305 -22.608  12.027  1.00  0.67           N  
ATOM   1473  CA  GLU A 298     -22.541 -23.128  12.607  1.00  0.67           C  
ATOM   1474  C   GLU A 298     -23.492 -22.070  13.173  1.00  0.67           C  
ATOM   1475  O   GLU A 298     -24.534 -22.402  13.732  1.00  0.67           O  
ATOM   1476  CB  GLU A 298     -22.216 -24.172  13.706  1.00  0.67           C  
ATOM   1477  CG  GLU A 298     -21.506 -25.434  13.153  1.00  0.67           C  
ATOM   1478  CD  GLU A 298     -21.090 -26.431  14.232  1.00  0.67           C  
ATOM   1479  OE1 GLU A 298     -21.386 -26.215  15.431  1.00  0.67           O  
ATOM   1480  OE2 GLU A 298     -20.429 -27.434  13.849  1.00  0.67           O  
ATOM   1481  N   ASP A 299     -23.189 -20.765  13.023  1.00  0.72           N  
ATOM   1482  CA  ASP A 299     -24.088 -19.686  13.415  1.00  0.72           C  
ATOM   1483  C   ASP A 299     -24.955 -19.253  12.229  1.00  0.72           C  
ATOM   1484  O   ASP A 299     -24.466 -18.987  11.129  1.00  0.72           O  
ATOM   1485  CB  ASP A 299     -23.257 -18.525  14.032  1.00  0.72           C  
ATOM   1486  CG  ASP A 299     -24.083 -17.334  14.493  1.00  0.72           C  
ATOM   1487  OD1 ASP A 299     -24.276 -17.158  15.724  1.00  0.72           O  
ATOM   1488  OD2 ASP A 299     -24.508 -16.553  13.604  1.00  0.72           O  
ATOM   1489  N   ASP A 300     -26.286 -19.164  12.429  1.00  0.73           N  
ATOM   1490  CA  ASP A 300     -27.253 -18.847  11.395  1.00  0.73           C  
ATOM   1491  C   ASP A 300     -27.055 -17.467  10.762  1.00  0.73           C  
ATOM   1492  O   ASP A 300     -27.301 -17.252   9.571  1.00  0.73           O  
ATOM   1493  CB  ASP A 300     -28.689 -18.963  11.967  1.00  0.73           C  
ATOM   1494  CG  ASP A 300     -29.032 -20.391  12.362  1.00  0.73           C  
ATOM   1495  OD1 ASP A 300     -28.554 -21.335  11.687  1.00  0.73           O  
ATOM   1496  OD2 ASP A 300     -29.814 -20.541  13.336  1.00  0.73           O  
ATOM   1497  N   GLU A 301     -26.589 -16.482  11.548  1.00  0.73           N  
ATOM   1498  CA  GLU A 301     -26.305 -15.153  11.058  1.00  0.73           C  
ATOM   1499  C   GLU A 301     -24.937 -15.102  10.371  1.00  0.73           C  
ATOM   1500  O   GLU A 301     -24.808 -14.632   9.238  1.00  0.73           O  
ATOM   1501  CB  GLU A 301     -26.387 -14.156  12.240  1.00  0.73           C  
ATOM   1502  CG  GLU A 301     -27.794 -14.044  12.884  1.00  0.73           C  
ATOM   1503  CD  GLU A 301     -27.761 -13.317  14.227  1.00  0.73           C  
ATOM   1504  OE1 GLU A 301     -26.669 -12.847  14.664  1.00  0.73           O  
ATOM   1505  OE2 GLU A 301     -28.824 -13.232  14.888  1.00  0.73           O  
ATOM   1506  N   CYS A 302     -23.874 -15.631  11.016  1.00  0.79           N  
ATOM   1507  CA  CYS A 302     -22.519 -15.653  10.469  1.00  0.79           C  
ATOM   1508  C   CYS A 302     -22.313 -16.508   9.223  1.00  0.79           C  
ATOM   1509  O   CYS A 302     -21.615 -16.084   8.300  1.00  0.79           O  
ATOM   1510  CB  CYS A 302     -21.441 -16.062  11.506  1.00  0.79           C  
ATOM   1511  SG  CYS A 302     -21.339 -14.909  12.918  1.00  0.79           S  
ATOM   1512  N   LEU A 303     -22.903 -17.723   9.130  1.00  0.77           N  
ATOM   1513  CA  LEU A 303     -22.697 -18.624   7.998  1.00  0.77           C  
ATOM   1514  C   LEU A 303     -23.136 -18.031   6.673  1.00  0.77           C  
ATOM   1515  O   LEU A 303     -22.451 -18.157   5.656  1.00  0.77           O  
ATOM   1516  CB  LEU A 303     -23.390 -19.998   8.192  1.00  0.77           C  
ATOM   1517  CG  LEU A 303     -23.224 -21.005   7.022  1.00  0.77           C  
ATOM   1518  CD1 LEU A 303     -21.752 -21.341   6.732  1.00  0.77           C  
ATOM   1519  CD2 LEU A 303     -24.012 -22.295   7.289  1.00  0.77           C  
ATOM   1520  N   ARG A 304     -24.266 -17.298   6.644  1.00  0.71           N  
ATOM   1521  CA  ARG A 304     -24.727 -16.618   5.447  1.00  0.71           C  
ATOM   1522  C   ARG A 304     -23.709 -15.610   4.922  1.00  0.71           C  
ATOM   1523  O   ARG A 304     -23.472 -15.485   3.719  1.00  0.71           O  
ATOM   1524  CB  ARG A 304     -26.081 -15.934   5.759  1.00  0.71           C  
ATOM   1525  CG  ARG A 304     -26.695 -15.116   4.602  1.00  0.71           C  
ATOM   1526  CD  ARG A 304     -28.041 -14.480   4.969  1.00  0.71           C  
ATOM   1527  NE  ARG A 304     -28.493 -13.671   3.788  1.00  0.71           N  
ATOM   1528  CZ  ARG A 304     -29.633 -12.966   3.765  1.00  0.71           C  
ATOM   1529  NH1 ARG A 304     -29.953 -12.268   2.677  1.00  0.71           N  
ATOM   1530  NH2 ARG A 304     -30.460 -12.946   4.805  1.00  0.71           N  
ATOM   1531  N   TRP A 305     -23.044 -14.894   5.839  1.00  0.74           N  
ATOM   1532  CA  TRP A 305     -21.946 -14.013   5.516  1.00  0.74           C  
ATOM   1533  C   TRP A 305     -20.682 -14.709   5.035  1.00  0.74           C  
ATOM   1534  O   TRP A 305     -20.077 -14.257   4.066  1.00  0.74           O  
ATOM   1535  CB  TRP A 305     -21.688 -13.024   6.669  1.00  0.74           C  
ATOM   1536  CG  TRP A 305     -22.904 -12.219   7.123  1.00  0.74           C  
ATOM   1537  CD1 TRP A 305     -23.289 -11.978   8.415  1.00  0.74           C  
ATOM   1538  CD2 TRP A 305     -23.881 -11.556   6.284  1.00  0.74           C  
ATOM   1539  NE1 TRP A 305     -24.428 -11.203   8.441  1.00  0.74           N  
ATOM   1540  CE2 TRP A 305     -24.802 -10.925   7.149  1.00  0.74           C  
ATOM   1541  CE3 TRP A 305     -24.036 -11.461   4.897  1.00  0.74           C  
ATOM   1542  CZ2 TRP A 305     -25.870 -10.194   6.648  1.00  0.74           C  
ATOM   1543  CZ3 TRP A 305     -25.119 -10.729   4.393  1.00  0.74           C  
ATOM   1544  CH2 TRP A 305     -26.023 -10.098   5.256  1.00  0.74           C  
ATOM   1545  N   ILE A 306     -20.282 -15.863   5.625  1.00  0.78           N  
ATOM   1546  CA  ILE A 306     -19.176 -16.677   5.104  1.00  0.78           C  
ATOM   1547  C   ILE A 306     -19.441 -17.108   3.684  1.00  0.78           C  
ATOM   1548  O   ILE A 306     -18.592 -16.958   2.805  1.00  0.78           O  
ATOM   1549  CB  ILE A 306     -18.905 -17.934   5.940  1.00  0.78           C  
ATOM   1550  CG1 ILE A 306     -18.264 -17.507   7.270  1.00  0.78           C  
ATOM   1551  CG2 ILE A 306     -18.011 -18.957   5.182  1.00  0.78           C  
ATOM   1552  CD1 ILE A 306     -18.059 -18.661   8.242  1.00  0.78           C  
ATOM   1553  N   LYS A 307     -20.661 -17.602   3.413  1.00  0.76           N  
ATOM   1554  CA  LYS A 307     -21.048 -17.989   2.080  1.00  0.76           C  
ATOM   1555  C   LYS A 307     -21.003 -16.837   1.084  1.00  0.76           C  
ATOM   1556  O   LYS A 307     -20.420 -16.955   0.010  1.00  0.76           O  
ATOM   1557  CB  LYS A 307     -22.463 -18.603   2.113  1.00  0.76           C  
ATOM   1558  CG  LYS A 307     -22.901 -19.028   0.711  1.00  0.76           C  
ATOM   1559  CD  LYS A 307     -24.251 -19.737   0.622  1.00  0.76           C  
ATOM   1560  CE  LYS A 307     -24.708 -19.890  -0.836  1.00  0.76           C  
ATOM   1561  NZ  LYS A 307     -23.609 -20.334  -1.718  1.00  0.76           N  
ATOM   1562  N   LYS A 308     -21.553 -15.657   1.449  1.00  0.76           N  
ATOM   1563  CA  LYS A 308     -21.501 -14.481   0.598  1.00  0.76           C  
ATOM   1564  C   LYS A 308     -20.074 -14.055   0.285  1.00  0.76           C  
ATOM   1565  O   LYS A 308     -19.742 -13.784  -0.864  1.00  0.76           O  
ATOM   1566  CB  LYS A 308     -22.278 -13.281   1.217  1.00  0.76           C  
ATOM   1567  CG  LYS A 308     -22.325 -12.050   0.287  1.00  0.76           C  
ATOM   1568  CD  LYS A 308     -23.003 -10.785   0.857  1.00  0.76           C  
ATOM   1569  CE  LYS A 308     -22.192 -10.113   1.973  1.00  0.76           C  
ATOM   1570  NZ  LYS A 308     -22.595  -8.715   2.195  1.00  0.76           N  
ATOM   1571  N   TYR A 309     -19.181 -14.014   1.285  1.00  0.79           N  
ATOM   1572  CA  TYR A 309     -17.796 -13.637   1.093  1.00  0.79           C  
ATOM   1573  C   TYR A 309     -16.974 -14.637   0.303  1.00  0.79           C  
ATOM   1574  O   TYR A 309     -16.144 -14.241  -0.512  1.00  0.79           O  
ATOM   1575  CB  TYR A 309     -17.119 -13.360   2.451  1.00  0.79           C  
ATOM   1576  CG  TYR A 309     -17.766 -12.228   3.211  1.00  0.79           C  
ATOM   1577  CD1 TYR A 309     -18.429 -11.145   2.598  1.00  0.79           C  
ATOM   1578  CD2 TYR A 309     -17.695 -12.256   4.610  1.00  0.79           C  
ATOM   1579  CE1 TYR A 309     -19.014 -10.140   3.379  1.00  0.79           C  
ATOM   1580  CE2 TYR A 309     -18.290 -11.258   5.387  1.00  0.79           C  
ATOM   1581  CZ  TYR A 309     -18.967 -10.211   4.772  1.00  0.79           C  
ATOM   1582  OH  TYR A 309     -19.609  -9.252   5.573  1.00  0.79           O  
ATOM   1583  N   ALA A 310     -17.180 -15.953   0.502  1.00  0.82           N  
ATOM   1584  CA  ALA A 310     -16.556 -16.986  -0.302  1.00  0.82           C  
ATOM   1585  C   ALA A 310     -16.968 -16.956  -1.770  1.00  0.82           C  
ATOM   1586  O   ALA A 310     -16.128 -16.985  -2.673  1.00  0.82           O  
ATOM   1587  CB  ALA A 310     -16.947 -18.351   0.276  1.00  0.82           C  
ATOM   1588  N   ASP A 311     -18.276 -16.840  -2.035  1.00  0.78           N  
ATOM   1589  CA  ASP A 311     -18.834 -16.738  -3.364  1.00  0.78           C  
ATOM   1590  C   ASP A 311     -18.510 -15.380  -4.024  1.00  0.78           C  
ATOM   1591  O   ASP A 311     -18.336 -15.285  -5.237  1.00  0.78           O  
ATOM   1592  CB  ASP A 311     -20.362 -17.027  -3.313  1.00  0.78           C  
ATOM   1593  CG  ASP A 311     -20.707 -18.446  -2.887  1.00  0.78           C  
ATOM   1594  OD1 ASP A 311     -19.877 -19.381  -2.961  1.00  0.78           O  
ATOM   1595  OD2 ASP A 311     -21.892 -18.618  -2.482  1.00  0.78           O  
ATOM   1596  N   ASN A 312     -18.408 -14.270  -3.252  1.00  0.77           N  
ATOM   1597  CA  ASN A 312     -18.307 -12.922  -3.806  1.00  0.77           C  
ATOM   1598  C   ASN A 312     -17.223 -12.066  -3.146  1.00  0.77           C  
ATOM   1599  O   ASN A 312     -17.444 -11.402  -2.131  1.00  0.77           O  
ATOM   1600  CB  ASN A 312     -19.634 -12.135  -3.633  1.00  0.77           C  
ATOM   1601  CG  ASN A 312     -20.804 -12.798  -4.348  1.00  0.77           C  
ATOM   1602  OD1 ASN A 312     -21.180 -12.390  -5.447  1.00  0.77           O  
ATOM   1603  ND2 ASN A 312     -21.430 -13.798  -3.692  1.00  0.77           N  
ATOM   1604  N   GLN A 313     -16.019 -11.980  -3.752  1.00  0.75           N  
ATOM   1605  CA  GLN A 313     -14.911 -11.198  -3.212  1.00  0.75           C  
ATOM   1606  C   GLN A 313     -15.148  -9.699  -3.116  1.00  0.75           C  
ATOM   1607  O   GLN A 313     -14.757  -9.073  -2.136  1.00  0.75           O  
ATOM   1608  CB  GLN A 313     -13.595 -11.483  -3.969  1.00  0.75           C  
ATOM   1609  CG  GLN A 313     -12.342 -10.886  -3.282  1.00  0.75           C  
ATOM   1610  CD  GLN A 313     -11.062 -11.401  -3.937  1.00  0.75           C  
ATOM   1611  OE1 GLN A 313     -10.646 -12.530  -3.683  1.00  0.75           O  
ATOM   1612  NE2 GLN A 313     -10.437 -10.571  -4.798  1.00  0.75           N  
ATOM   1613  N   ASN A 314     -15.833  -9.080  -4.097  1.00  0.77           N  
ATOM   1614  CA  ASN A 314     -16.168  -7.659  -4.051  1.00  0.77           C  
ATOM   1615  C   ASN A 314     -16.989  -7.285  -2.820  1.00  0.77           C  
ATOM   1616  O   ASN A 314     -16.673  -6.346  -2.101  1.00  0.77           O  
ATOM   1617  CB  ASN A 314     -16.999  -7.263  -5.295  1.00  0.77           C  
ATOM   1618  CG  ASN A 314     -16.172  -7.415  -6.563  1.00  0.77           C  
ATOM   1619  OD1 ASN A 314     -14.954  -7.599  -6.544  1.00  0.77           O  
ATOM   1620  ND2 ASN A 314     -16.850  -7.377  -7.730  1.00  0.77           N  
ATOM   1621  N   MET A 315     -18.009  -8.104  -2.496  1.00  0.76           N  
ATOM   1622  CA  MET A 315     -18.820  -7.970  -1.301  1.00  0.76           C  
ATOM   1623  C   MET A 315     -18.014  -8.116  -0.017  1.00  0.76           C  
ATOM   1624  O   MET A 315     -18.219  -7.387   0.948  1.00  0.76           O  
ATOM   1625  CB  MET A 315     -19.958  -9.020  -1.305  1.00  0.76           C  
ATOM   1626  CG  MET A 315     -20.959  -8.872  -2.471  1.00  0.76           C  
ATOM   1627  SD  MET A 315     -21.807  -7.264  -2.561  1.00  0.76           S  
ATOM   1628  CE  MET A 315     -22.783  -7.377  -1.036  1.00  0.76           C  
ATOM   1629  N   PHE A 316     -17.041  -9.051   0.023  1.00  0.79           N  
ATOM   1630  CA  PHE A 316     -16.080  -9.132   1.110  1.00  0.79           C  
ATOM   1631  C   PHE A 316     -15.233  -7.875   1.227  1.00  0.79           C  
ATOM   1632  O   PHE A 316     -15.098  -7.326   2.312  1.00  0.79           O  
ATOM   1633  CB  PHE A 316     -15.183 -10.397   0.936  1.00  0.79           C  
ATOM   1634  CG  PHE A 316     -14.028 -10.460   1.904  1.00  0.79           C  
ATOM   1635  CD1 PHE A 316     -14.194 -10.166   3.270  1.00  0.79           C  
ATOM   1636  CD2 PHE A 316     -12.734 -10.670   1.404  1.00  0.79           C  
ATOM   1637  CE1 PHE A 316     -13.076 -10.026   4.101  1.00  0.79           C  
ATOM   1638  CE2 PHE A 316     -11.619 -10.538   2.236  1.00  0.79           C  
ATOM   1639  CZ  PHE A 316     -11.788 -10.213   3.586  1.00  0.79           C  
ATOM   1640  N   PHE A 317     -14.674  -7.359   0.123  1.00  0.79           N  
ATOM   1641  CA  PHE A 317     -13.858  -6.160   0.143  1.00  0.79           C  
ATOM   1642  C   PHE A 317     -14.654  -4.947   0.610  1.00  0.79           C  
ATOM   1643  O   PHE A 317     -14.203  -4.179   1.462  1.00  0.79           O  
ATOM   1644  CB  PHE A 317     -13.237  -5.916  -1.260  1.00  0.79           C  
ATOM   1645  CG  PHE A 317     -11.943  -6.668  -1.503  1.00  0.79           C  
ATOM   1646  CD1 PHE A 317     -11.622  -7.905  -0.905  1.00  0.79           C  
ATOM   1647  CD2 PHE A 317     -11.008  -6.094  -2.384  1.00  0.79           C  
ATOM   1648  CE1 PHE A 317     -10.398  -8.535  -1.169  1.00  0.79           C  
ATOM   1649  CE2 PHE A 317      -9.783  -6.716  -2.646  1.00  0.79           C  
ATOM   1650  CZ  PHE A 317      -9.481  -7.937  -2.039  1.00  0.79           C  
ATOM   1651  N   ASP A 318     -15.893  -4.782   0.118  1.00  0.80           N  
ATOM   1652  CA  ASP A 318     -16.770  -3.732   0.563  1.00  0.80           C  
ATOM   1653  C   ASP A 318     -17.186  -3.820   2.031  1.00  0.80           C  
ATOM   1654  O   ASP A 318     -17.126  -2.818   2.749  1.00  0.80           O  
ATOM   1655  CB  ASP A 318     -17.993  -3.638  -0.378  1.00  0.80           C  
ATOM   1656  CG  ASP A 318     -17.582  -2.936  -1.659  1.00  0.80           C  
ATOM   1657  OD1 ASP A 318     -17.839  -3.466  -2.760  1.00  0.80           O  
ATOM   1658  OD2 ASP A 318     -17.010  -1.817  -1.523  1.00  0.80           O  
ATOM   1659  N   ASP A 319     -17.569  -4.996   2.543  1.00  0.82           N  
ATOM   1660  CA  ASP A 319     -17.907  -5.153   3.945  1.00  0.82           C  
ATOM   1661  C   ASP A 319     -16.668  -5.091   4.851  1.00  0.82           C  
ATOM   1662  O   ASP A 319     -16.697  -4.496   5.930  1.00  0.82           O  
ATOM   1663  CB  ASP A 319     -18.754  -6.426   4.142  1.00  0.82           C  
ATOM   1664  CG  ASP A 319     -20.131  -6.279   3.508  1.00  0.82           C  
ATOM   1665  OD1 ASP A 319     -20.587  -5.139   3.246  1.00  0.82           O  
ATOM   1666  OD2 ASP A 319     -20.789  -7.334   3.315  1.00  0.82           O  
ATOM   1667  N   PHE A 320     -15.513  -5.644   4.412  1.00  0.81           N  
ATOM   1668  CA  PHE A 320     -14.228  -5.514   5.094  1.00  0.81           C  
ATOM   1669  C   PHE A 320     -13.748  -4.081   5.228  1.00  0.81           C  
ATOM   1670  O   PHE A 320     -13.336  -3.680   6.315  1.00  0.81           O  
ATOM   1671  CB  PHE A 320     -13.102  -6.343   4.396  1.00  0.81           C  
ATOM   1672  CG  PHE A 320     -11.766  -6.261   5.102  1.00  0.81           C  
ATOM   1673  CD1 PHE A 320     -10.825  -5.285   4.735  1.00  0.81           C  
ATOM   1674  CD2 PHE A 320     -11.468  -7.108   6.177  1.00  0.81           C  
ATOM   1675  CE1 PHE A 320      -9.646  -5.122   5.468  1.00  0.81           C  
ATOM   1676  CE2 PHE A 320     -10.280  -6.959   6.906  1.00  0.81           C  
ATOM   1677  CZ  PHE A 320      -9.373  -5.951   6.560  1.00  0.81           C  
ATOM   1678  N   LYS A 321     -13.797  -3.254   4.153  1.00  0.79           N  
ATOM   1679  CA  LYS A 321     -13.334  -1.875   4.236  1.00  0.79           C  
ATOM   1680  C   LYS A 321     -14.129  -1.110   5.283  1.00  0.79           C  
ATOM   1681  O   LYS A 321     -13.564  -0.445   6.140  1.00  0.79           O  
ATOM   1682  CB  LYS A 321     -13.336  -1.142   2.856  1.00  0.79           C  
ATOM   1683  CG  LYS A 321     -14.697  -0.578   2.415  1.00  0.79           C  
ATOM   1684  CD  LYS A 321     -14.775   0.033   1.013  1.00  0.79           C  
ATOM   1685  CE  LYS A 321     -16.165   0.620   0.717  1.00  0.79           C  
ATOM   1686  NZ  LYS A 321     -17.175  -0.445   0.636  1.00  0.79           N  
ATOM   1687  N   ASN A 322     -15.466  -1.292   5.293  1.00  0.80           N  
ATOM   1688  CA  ASN A 322     -16.381  -0.668   6.225  1.00  0.80           C  
ATOM   1689  C   ASN A 322     -16.136  -1.090   7.667  1.00  0.80           C  
ATOM   1690  O   ASN A 322     -16.043  -0.263   8.571  1.00  0.80           O  
ATOM   1691  CB  ASN A 322     -17.840  -1.037   5.853  1.00  0.80           C  
ATOM   1692  CG  ASN A 322     -18.250  -0.449   4.505  1.00  0.80           C  
ATOM   1693  OD1 ASN A 322     -17.592   0.397   3.893  1.00  0.80           O  
ATOM   1694  ND2 ASN A 322     -19.417  -0.908   4.000  1.00  0.80           N  
ATOM   1695  N   ALA A 323     -15.983  -2.403   7.910  1.00  0.85           N  
ATOM   1696  CA  ALA A 323     -15.711  -2.945   9.220  1.00  0.85           C  
ATOM   1697  C   ALA A 323     -14.372  -2.523   9.793  1.00  0.85           C  
ATOM   1698  O   ALA A 323     -14.252  -2.163  10.964  1.00  0.85           O  
ATOM   1699  CB  ALA A 323     -15.785  -4.475   9.133  1.00  0.85           C  
ATOM   1700  N   TYR A 324     -13.327  -2.530   8.950  1.00  0.81           N  
ATOM   1701  CA  TYR A 324     -12.008  -2.068   9.309  1.00  0.81           C  
ATOM   1702  C   TYR A 324     -11.975  -0.564   9.607  1.00  0.81           C  
ATOM   1703  O   TYR A 324     -11.351  -0.157  10.585  1.00  0.81           O  
ATOM   1704  CB  TYR A 324     -10.983  -2.568   8.262  1.00  0.81           C  
ATOM   1705  CG  TYR A 324      -9.579  -2.237   8.684  1.00  0.81           C  
ATOM   1706  CD1 TYR A 324      -9.094  -0.960   8.413  1.00  0.81           C  
ATOM   1707  CD2 TYR A 324      -8.784  -3.107   9.440  1.00  0.81           C  
ATOM   1708  CE1 TYR A 324      -7.824  -0.550   8.814  1.00  0.81           C  
ATOM   1709  CE2 TYR A 324      -7.543  -2.677   9.932  1.00  0.81           C  
ATOM   1710  CZ  TYR A 324      -7.063  -1.405   9.600  1.00  0.81           C  
ATOM   1711  OH  TYR A 324      -5.857  -0.911  10.102  1.00  0.81           O  
ATOM   1712  N   ILE A 325     -12.693   0.299   8.840  1.00  0.79           N  
ATOM   1713  CA  ILE A 325     -12.863   1.721   9.183  1.00  0.79           C  
ATOM   1714  C   ILE A 325     -13.485   1.880  10.567  1.00  0.79           C  
ATOM   1715  O   ILE A 325     -13.014   2.644  11.410  1.00  0.79           O  
ATOM   1716  CB  ILE A 325     -13.778   2.504   8.221  1.00  0.79           C  
ATOM   1717  CG1 ILE A 325     -13.269   2.558   6.770  1.00  0.79           C  
ATOM   1718  CG2 ILE A 325     -14.002   3.960   8.693  1.00  0.79           C  
ATOM   1719  CD1 ILE A 325     -14.409   2.838   5.772  1.00  0.79           C  
ATOM   1720  N   LYS A 326     -14.559   1.129  10.864  1.00  0.79           N  
ATOM   1721  CA  LYS A 326     -15.231   1.201  12.148  1.00  0.79           C  
ATOM   1722  C   LYS A 326     -14.327   0.780  13.295  1.00  0.79           C  
ATOM   1723  O   LYS A 326     -14.253   1.450  14.319  1.00  0.79           O  
ATOM   1724  CB  LYS A 326     -16.526   0.359  12.137  1.00  0.79           C  
ATOM   1725  CG  LYS A 326     -17.622   0.946  11.232  1.00  0.79           C  
ATOM   1726  CD  LYS A 326     -18.862   0.044  11.136  1.00  0.79           C  
ATOM   1727  CE  LYS A 326     -19.566  -0.164  12.476  1.00  0.79           C  
ATOM   1728  NZ  LYS A 326     -20.798  -0.935  12.265  1.00  0.79           N  
ATOM   1729  N   LEU A 327     -13.558  -0.305  13.106  1.00  0.82           N  
ATOM   1730  CA  LEU A 327     -12.550  -0.754  14.046  1.00  0.82           C  
ATOM   1731  C   LEU A 327     -11.433   0.252  14.315  1.00  0.82           C  
ATOM   1732  O   LEU A 327     -11.110   0.540  15.465  1.00  0.82           O  
ATOM   1733  CB  LEU A 327     -11.958  -2.071  13.495  1.00  0.82           C  
ATOM   1734  CG  LEU A 327     -10.798  -2.691  14.295  1.00  0.82           C  
ATOM   1735  CD1 LEU A 327     -11.268  -3.296  15.628  1.00  0.82           C  
ATOM   1736  CD2 LEU A 327     -10.070  -3.709  13.407  1.00  0.82           C  
ATOM   1737  N   VAL A 328     -10.838   0.885  13.281  1.00  0.82           N  
ATOM   1738  CA  VAL A 328      -9.748   1.841  13.480  1.00  0.82           C  
ATOM   1739  C   VAL A 328     -10.211   3.139  14.115  1.00  0.82           C  
ATOM   1740  O   VAL A 328      -9.402   3.973  14.528  1.00  0.82           O  
ATOM   1741  CB  VAL A 328      -8.990   2.202  12.206  1.00  0.82           C  
ATOM   1742  CG1 VAL A 328      -8.329   0.953  11.619  1.00  0.82           C  
ATOM   1743  CG2 VAL A 328      -9.891   2.876  11.157  1.00  0.82           C  
ATOM   1744  N   ASN A 329     -11.533   3.359  14.179  1.00  0.79           N  
ATOM   1745  CA  ASN A 329     -12.127   4.547  14.747  1.00  0.79           C  
ATOM   1746  C   ASN A 329     -12.880   4.288  16.038  1.00  0.79           C  
ATOM   1747  O   ASN A 329     -13.545   5.185  16.547  1.00  0.79           O  
ATOM   1748  CB  ASN A 329     -13.100   5.184  13.728  1.00  0.79           C  
ATOM   1749  CG  ASN A 329     -12.308   5.765  12.573  1.00  0.79           C  
ATOM   1750  OD1 ASN A 329     -11.299   6.442  12.777  1.00  0.79           O  
ATOM   1751  ND2 ASN A 329     -12.754   5.528  11.325  1.00  0.79           N  
ATOM   1752  N   SER A 330     -12.787   3.091  16.646  1.00  0.80           N  
ATOM   1753  CA  SER A 330     -13.474   2.821  17.907  1.00  0.80           C  
ATOM   1754  C   SER A 330     -13.071   3.756  19.038  1.00  0.80           C  
ATOM   1755  O   SER A 330     -11.902   3.835  19.411  1.00  0.80           O  
ATOM   1756  CB  SER A 330     -13.246   1.392  18.451  1.00  0.80           C  
ATOM   1757  OG  SER A 330     -13.731   0.393  17.558  1.00  0.80           O  
ATOM   1758  N   GLY A 331     -14.049   4.505  19.593  1.00  0.76           N  
ATOM   1759  CA  GLY A 331     -13.816   5.487  20.653  1.00  0.76           C  
ATOM   1760  C   GLY A 331     -13.287   6.815  20.176  1.00  0.76           C  
ATOM   1761  O   GLY A 331     -12.953   7.692  20.970  1.00  0.76           O  
ATOM   1762  N   ALA A 332     -13.192   6.998  18.851  1.00  0.71           N  
ATOM   1763  CA  ALA A 332     -12.602   8.160  18.239  1.00  0.71           C  
ATOM   1764  C   ALA A 332     -13.569   8.868  17.309  1.00  0.71           C  
ATOM   1765  O   ALA A 332     -13.987   8.292  16.305  1.00  0.71           O  
ATOM   1766  CB  ALA A 332     -11.368   7.720  17.419  1.00  0.71           C  
ATOM   1767  N   ARG A 333     -13.847  10.156  17.599  1.00  0.50           N  
ATOM   1768  CA  ARG A 333     -14.601  11.075  16.756  1.00  0.50           C  
ATOM   1769  C   ARG A 333     -16.143  10.938  16.893  1.00  0.50           C  
ATOM   1770  O   ARG A 333     -16.621  10.097  17.692  1.00  0.50           O  
ATOM   1771  CB  ARG A 333     -14.127  11.122  15.278  1.00  0.50           C  
ATOM   1772  CG  ARG A 333     -12.864  11.975  15.047  1.00  0.50           C  
ATOM   1773  CD  ARG A 333     -11.533  11.429  15.552  1.00  0.50           C  
ATOM   1774  NE  ARG A 333     -11.261  10.157  14.812  1.00  0.50           N  
ATOM   1775  CZ  ARG A 333     -10.793  10.135  13.559  1.00  0.50           C  
ATOM   1776  NH1 ARG A 333     -10.527   8.979  12.967  1.00  0.50           N  
ATOM   1777  NH2 ARG A 333     -10.522  11.247  12.890  1.00  0.50           N  
ATOM   1778  OXT ARG A 333     -16.865  11.733  16.220  1.00  0.50           O  
TER    1779      ARG A 333                                                      
END   
