# Supplementary material for: Identification and Characterization of the APX Gene Family and Its Expression Pattern under Phytohormone Treatment and Abiotic Stress in Populus trichocarpa
Source: Genes (Basel). 2021 Feb 25;12(3):334. doi: 10.3390/genes12030334 (PMC7996185; doi:10.3390/genes12030334)
Supplement: Supplementary file 1 [file genes-12-00334-s001.zip › Supplementary file 2/Supplementary file 2/APX8/model/01/report.json]

{"modelling":{"id":"c771fd4cca19d5d60815909cbe876558686c74bf","trg_seq":"MASLTILGTTKPSSLLSSTLSSTSPQEFKFPAKSQRPFSSTVKFRAKPFKACAFPSNNNDNGEKDDCFSTRRSLLVCISTLPFLFGLHEFLEDLSAKALQSDTNTYMLIKEEVRKVVS--------KGKAAGVLRLVFHDAGTFEMDGNSGGMNGSIVY--ELERPENAGLKKSLKILDKAKGEVDAIQQVSWADMIAVAGAEAVSVCGGPTIPVQLGRLDSLEPDAEGKLPRESLDAPGLKQNFK-RKGLSTQELVALSGAHTLGSKGF----------GSPFVFDNSYYKILLEKPWKSSGGMSSMIGLPSDHALVEDDECLRWIKKYADNQNMFFDDFKNAYIKLVNSGARWKSL","tpl_seq":"----------------------------------------------------------------------------------------------------SYPTVSADYQDAVEKAKKKLRGFIAEKRCAPLMLRLAFHSAGTFDKGTKTGGPFGTIKHPAELAHSANNGLDIAVRLLEPLKAEF---PILSYADFYQLAGVVAVEVTGGPKVPFHPGREDKPEPPPEGRLPDPTKGSDHLRDVFGKAMGLTDQDIVALSGGHTIGAAHKERSGFEGPWTSNPLIFDNSYFTELLSGEK------EGLLQLPSDKALLSDPVFRPLVDKYAADEDAFFADYAEAHQKLSELGFA----","pdb_id":"5l86","chain":"A","method":"X-RAY DIFFRACTION","short_method":"X-ray","coverage":0.6646884084,"resolution":1.9000000954,"description":"Ascorbate peroxidase","seq_sim":0.3770832419,"assembly_id":1,"score":1.077054143,"pred_lddt":0.5166098475,"seq_id":37.9464302063,"found_by":"HHblits","oligo_state":"monomer","comment":"e_value=2e-50, p_value=1.7e-54, score=370.6, ss_score=22.1, prob=100, gmqe_dist_const=0.811077892780304, gmqe_reduced=0.136604905128479, gmqe_cb_packing=-0.08718740940093994, gmqe_torsion=-0.28727343678474426, gmqe_ss_agreement=0.569878339767456, gmqe_coverage=0.6646884083747864, gmqe_seq_id=37.94643020629883, gmqe_seq_sim=0.37708333134651184, gmqe_n_insertions=2, gmqe_n_deletions=4, gmqe_seqres_length=337, gmqe_seqres_coverage=0.6646884272997032, gmqe_profile_aln_score=370.6, gmqe_avg_entropy=1.9557369947433472","offset":1,"starttime":"03-11-20 (03:46:57)","QMean":{"global_scores":{"qmean4_norm_score":0.713187808,"qmean4_z_score":-1.6330244006,"qmean6_norm_score":0.6965573539,"qmean6_z_score":-1.8148852645,"interaction_norm_score":-0.0157475559,"interaction_z_score":-1.6556941516,"cbeta_norm_score":-0.0043246825,"cbeta_z_score":-2.2272930118,"packing_norm_score":-0.3094427011,"packing_z_score":-1.029709568,"torsion_norm_score":-0.2411577892,"torsion_z_score":-0.7752550609,"ss_agreement_norm_score":0.570984678,"ss_agreement_z_score":-0.6653438154,"acc_agreement_norm_score":0.5836909871,"acc_agreement_z_score":-0.8898112473,"avg_local_score":0.673256915,"avg_local_score_error":0.054},"local_scores":{"A":[null,null,null,null,null,null,null,null,null,null,null,null,null,null,null,null,null,null,null,null,null,null,null,null,null,null,null,null,null,null,null,null,null,null,null,null,null,null,null,null,null,null,null,null,null,null,null,null,null,null,null,null,null,null,null,null,null,null,null,null,null,null,null,null,null,null,null,null,null,null,null,null,null,null,null,null,null,null,null,null,null,null,null,null,null,null,null,null,null,null,null,null,null,null,null,null,null,null,null,null,0.4863649027,0.4368585046,0.471613419,0.4105094916,0.4092812173,0.3204070818,0.3490830386,0.4278589383,0.4679987016,0.5187737121,0.588749781,0.557770969,0.594336568,0.5666211455,0.6126218274,0.5732132222,0.4683047982,0.4605168969,0.4200292006,0.5263079374,0.6786499032,0.768372851,0.7723797388,0.7715730143,0.7645962422,0.7799555454,0.7381966848,0.7795982939,0.7930767693,0.8011372842,0.783334273,0.7951197311,0.8375394041,0.8091953769,0.7574865695,0.7286311049,0.6877752813,0.6530702562,0.6209442769,0.5576543351,0.5878736424,0.6882853681,0.7623428545,0.7905754548,0.7651578787,0.7092675409,0.7520290378,0.746930433,0.7323909254,0.7118916953,0.6239497445,0.5905309923,0.7014959186,0.6587744266,0.627403449,0.7177852643,0.6741681627,0.7146722577,0.7414937364,0.7258445259,0.7109660059,0.6597583446,0.6534255936,0.706081623,0.7083786878,0.656756435,0.6126571193,0.6370889756,0.6478437423,0.5243348776,0.5950850741,0.6031467727,0.6218317848,0.5366875581,0.5800509082,0.4452135999,0.3851424801,0.3740453531,0.4290820096,0.5277280286,0.6639564741,0.7152294247,0.721280661,0.7996012458,0.7566277403,0.700428266,0.7678456491,0.8107998473,0.7573612908,0.7786150652,0.7981339307,0.7972660193,0.701019163,0.7676563979,0.7820048665,0.7625327422,0.7411659543,0.7584158833,0.7931830028,0.8082794911,0.7944979939,0.7536771671,0.7280341956,0.7443539642,0.73360374,0.6596176348,0.679073199,0.7294931037,0.7004887601,0.72176122,0.7140694931,0.6791521714,0.618843375,0.5869949324,0.6483804267,0.5905403247,0.616910028,0.6043167047,0.7193455605,0.6931022332,0.7278440209,0.7069174491,0.6008396474,0.5905226782,0.6211587805,0.6235244212,0.6922147635,0.7631417165,0.7385589725,0.7671956346,0.7394063038,0.7049569072,0.6900990372,0.7284410045,0.7575394318,0.6596307569,0.6300764924,0.7374634879,0.7940095851,0.778552842,0.7682948782,0.7529408483,0.7492527419,0.7679565851,0.7930892151,0.8048379237,0.8435506388,0.8146574392,0.8052425512,0.8029095141,0.8061725511,0.7248416577,0.7462298885,0.736823529,0.7285526065,0.6480822154,0.566324188,0.4164113006,0.2988932967,0.3417813711,0.4427735449,0.5134741849,0.6797135398,0.750924153,0.7767794072,0.7971253181,0.7855769908,0.7754351009,0.761539704,0.7706108396,0.7369887184,0.6847089085,0.6932660085,0.7152001235,0.6385561314,0.521374725,0.4489318519,0.4194655608,0.3826586747,0.3399508517,0.3667317424,0.4282365168,0.3391614701,0.302644375,0.4041478943,0.4992765813,0.4974447206,0.4890878206,0.624191908,0.6467234386,0.6849933178,0.7180899756,0.704024728,0.6171445731,0.7388860593,0.7213796924,0.7370227046,0.6717151618,0.7230103548,0.7339939644,0.7326835605,0.7931056888,0.770216171,0.7131271162,0.7445795665,0.7770298677,0.7586142285,0.75888027,0.7859362273,0.8240862098,0.7772191338,0.7711751955,0.7544892835,0.7692760983,0.7619612717,0.7881046199,0.7945878852,0.8043776698,0.8155888877,0.808194173,0.7855413751,0.7973627987,0.8506738515,0.8135318496,0.7922168452,0.7864015414,0.8207700514,0.8176588211,0.7914856906,0.803828294,0.7584029911,0.7108566947,0.5036611443,null,null,null,null]},"qmean_version":"4.1.0"},"title":"Modelling","endtime":"03-11-20 (03:47:06)","mod_engine":["ProMod3"],"ProMod3":{"version":"3.1.1"},"ProMod":null,"MODELLER":null,"SPDBV":null}}
