# Supplementary material for: Identification and Characterization of the APX Gene Family and Its Expression Pattern under Phytohormone Treatment and Abiotic Stress in Populus trichocarpa
Source: Genes (Basel). 2021 Feb 25;12(3):334. doi: 10.3390/genes12030334 (PMC7996185; doi:10.3390/genes12030334)
Supplement: Supplementary file 1 [file genes-12-00334-s001.zip › Supplementary file 2/Supplementary file 2/APX9/model/01/model.pdb]

TITLE     SWISS-MODEL SERVER (https://swissmodel.expasy.org)
TITLE    2 APX9
EXPDTA    THEORETICAL MODEL (SWISS-MODEL SERVER)
AUTHOR    SWISS-MODEL SERVER (SEE REFERENCE IN JRNL Records)
REVDAT   1   03-NOV-20 1MOD    1       03:46
JRNL        AUTH   A.WATERHOUSE,M.BERTONI,S.BIENERT,G.STUDER,G.TAURIELLO,
JRNL        AUTH 2 R.GUMIENNY,F.T.HEER,T.A.P.DE BEER,C.REMPFER,L.BORDOLI,
JRNL        AUTH 3 R.LEPORE,T.SCHWEDE
JRNL        TITL   SWISS-MODEL: HOMOLOGY MODELLING OF PROTEIN STRUCTURES AND
JRNL        TITL 2 COMPLEXES
JRNL        REF    NUCLEIC.ACIDS.RES..           V.  46 W296  2018
JRNL        PMID   29788355
JRNL        DOI    10.1093/nar/gky427
REMARK   1
REMARK   1 REFERENCE 1
REMARK   1  AUTH   S.BIENERT,A.WATERHOUSE,T.A.P.DE BEER,G.TAURIELLO,G.STUDER,
REMARK   1  AUTH 2 L.BORDOLI,T.SCHWEDE
REMARK   1  TITL   THE SWISS-MODEL REPOSITORY - NEW FEATURES AND FUNCTIONALITY
REMARK   1  REF    NUCLEIC.ACIDS.RES..           V.  22       2017
REMARK   1  REFN                   ISSN 0305-1048
REMARK   1  PMID   27899672
REMARK   1  DOI    10.1093/nar/gkw1132
REMARK   1
REMARK   1 REFERENCE 2
REMARK   1  AUTH   N.GUEX,M.C.PEITSCH,T.SCHWEDE
REMARK   1  TITL   AUTOMATED COMPARATIVE PROTEIN STRUCTURE MODELING WITH
REMARK   1  TITL 2 SWISS-MODEL AND SWISS-PDBVIEWER: A HISTORICAL PERSPECTIVE
REMARK   1  REF    ELECTROPHORESIS               V.  30       2009
REMARK   1  REFN                   ISSN 0173-0835
REMARK   1  PMID   19517507
REMARK   1  DOI    10.1002/elps.200900140
REMARK   1
REMARK   1 REFERENCE 3
REMARK   1  AUTH   P.BENKERT,M.BIASINI,T.SCHWEDE
REMARK   1  TITL   TOWARD THE ESTIMATION OF THE ABSOLUTE QUALITY OF INDIVIDUAL
REMARK   1  TITL 2 PROTEIN STRUCTURE MODELS
REMARK   1  REF    BIOINFORMATICS                V.  27       2011
REMARK   1  REFN                   ISSN 1367-4803
REMARK   1  PMID   21134891
REMARK   1  DOI    10.1093/bioinformatics/btq662
REMARK   1
REMARK   1 REFERENCE 4
REMARK   1  AUTH   M.BERTONI,F.KIEFER,M.BIASINI,L.BORDOLI,T.SCHWEDE
REMARK   1  TITL   MODELING PROTEIN QUATERNARY STRUCTURE OF HOMO- AND
REMARK   1  TITL 2 HETERO-OLIGOMERS BEYOND BINARY INTERACTIONS BY HOMOLOGY
REMARK   1  REF    SCI.REP.                      V.   7       2017
REMARK   1  REFN                   ISSN
REMARK   1  PMID   28874689
REMARK   1  DOI    10.1038/s41598-017-09654-8
REMARK   1
REMARK   1 DISCLAIMER
REMARK   1 The SWISS-MODEL SERVER produces theoretical models for proteins.
REMARK   1 The results of any theoretical modelling procedure is
REMARK   1 NON-EXPERIMENTAL and MUST be considered with care. These models may
REMARK   1 contain significant errors. This is especially true for automated
REMARK   1 modeling since there is no human intervention during model
REMARK   1 building. Please read the header section and the logfile carefully
REMARK   1 to know what templates and alignments were used during the model
REMARK   1 building process. All information by the SWISS-MODEL SERVER is
REMARK   1 provided "AS-IS", without any warranty, expressed or implied.
REMARK   2
REMARK   2 COPYRIGHT NOTICE
REMARK   2 This SWISS-MODEL protein model is copyright. It is produced by the
REMARK   2 SWISS-MODEL server, developed by the Computational Structural
REMARK   2 Biology Group at the SIB Swiss Institute of Bioinformatics at the
REMARK   2 Biozentrum, University of Basel (https://swissmodel.expasy.org). This
REMARK   2 model is licensed under the CC BY-SA 4.0 Creative Commons
REMARK   2 Attribution-ShareAlike 4.0 International License
REMARK   2 (https://creativecommons.org/licenses/by-sa/4.0/legalcode), i.e. you
REMARK   2 can copy and redistribute the model in any medium or format,
REMARK   2 transform and build upon the model for any purpose, even
REMARK   2 commercially, under the following terms:
REMARK   2 Attribution - You must give appropriate credit, provide a link to
REMARK   2 the license, and indicate if changes were made. You may do so in any
REMARK   2 reasonable manner, but not in any way that suggests the licensor
REMARK   2 endorses you or your use. When you publish, patent or distribute
REMARK   2 results that were fully or partially based on the model, please cite
REMARK   2 the corresponding papers mentioned under JRNL.
REMARK   2 ShareAlike - If you remix, transform, or build upon the material,
REMARK   2 you must distribute your contributions under the same license as the
REMARK   2 original.
REMARK   2 No additional restrictions - you may not apply legal terms or
REMARK   2 technological measures that legally restrict others from doing
REMARK   2 anything the license permits.
REMARK   2 Find a human-readable summary of (and not a substitute for) the
REMARK   2 CC BY-SA 4.0 license at this link:
REMARK   2 https://creativecommons.org/licenses/by-sa/4.0/
REMARK   3 
REMARK   3 MODEL INFORMATION
REMARK   3  ENGIN   PROMOD3
REMARK   3  VERSN   3.1.1
REMARK   3  OSTAT   monomer
REMARK   3  OSRSN   PREDICTION
REMARK   3  QSPRD   0.000
REMARK   3  GMQE    0.89
REMARK   3  QMNV    4.1.0
REMARK   3  QMN4    1.18
REMARK   3  MODT    FALSE
REMARK   3 
REMARK   3 TEMPLATE 1
REMARK   3  PDBID   2y6a
REMARK   3  CHAIN   A
REMARK   3  MMCIF   A
REMARK   3  PDBV    2020-10-24
REMARK   3  SMTLE   2y6a.1.A
REMARK   3  SMTLV   2020-11-02
REMARK   3  MTHD    X-RAY DIFFRACTION 2.00 A
REMARK   3  FOUND   HHblits
REMARK   3  GMQE    0.89
REMARK   3  SIM     0.55
REMARK   3  SID     80.42
REMARK   3  OSTAT   monomer
REMARK   3  LIGND   HEM
REMARK   3  LIGND 2 HEM
REMARK   3  ALN A TRG MTKNYPTVSEEYSKAVEKAKKKLRSLIAEKSCAPLMLRLAWHSAGTFDVKTKTGGPFG
REMARK   3  ALN A TRG TMRYSAELAHGANNGLDIAVRLLESIKEQFPILSYADFYQLAGVVGVEITGGPEVPFH
REMARK   3  ALN A TRG PGREDKPEPPPEGRLPDATKGSDHLRDVFG-HMGLSDKDIVALSGGHTLGRCHKERSG
REMARK   3  ALN A TRG FEGPWTANPLIFDNSYFKELLSGEKEGLLQLPSDKALLSDPIFRPYVDKYAAVCTKNI
REMARK   3  ALN A TRG ICCASGACQIHEKLLVSCCC
REMARK   3  ALN A TPL --KSYPTVSADYQKAVEKAKKKLRGFIAEKRCAPLMLALAWHSAGTFDKGTKTGGPFG
REMARK   3  ALN A TPL TIKHPAELAHSANNGLDIAVRLLEPLKAEFPILSYADFYQLAGVVAVEVTGGPEVPFH
REMARK   3  ALN A TPL PGREDKPEPPPEGRLPDATKGSDHLRDVFGKAMGLTDQDIVALSGGHTIGAAHKERSG
REMARK   3  ALN A TPL FEGPWTSNPLIFDNSYFTELLSGEKEGLLQLPSDKALLSDPVFRPLVDKYAADEDAFF
REMARK   3  ALN A TPL ADYAEAHQKLS---------
REMARK   3  ALN A OFF 1
ATOM      1  N   LYS A   3      37.242  41.278  17.264  1.00  0.74           N  
ATOM      2  CA  LYS A   3      37.737  42.693  17.432  1.00  0.74           C  
ATOM      3  C   LYS A   3      39.158  42.716  17.929  1.00  0.74           C  
ATOM      4  O   LYS A   3      39.498  41.912  18.792  1.00  0.74           O  
ATOM      5  CB  LYS A   3      36.839  43.445  18.450  1.00  0.74           C  
ATOM      6  CG  LYS A   3      35.384  43.673  17.998  1.00  0.74           C  
ATOM      7  CD  LYS A   3      35.230  44.770  16.923  1.00  0.74           C  
ATOM      8  CE  LYS A   3      33.748  45.088  16.627  1.00  0.74           C  
ATOM      9  NZ  LYS A   3      33.572  45.849  15.364  1.00  0.74           N  
ATOM     10  N   ASN A   4      40.003  43.607  17.386  1.00  0.81           N  
ATOM     11  CA  ASN A   4      41.354  43.839  17.814  1.00  0.81           C  
ATOM     12  C   ASN A   4      41.306  45.316  18.153  1.00  0.81           C  
ATOM     13  O   ASN A   4      41.138  46.138  17.251  1.00  0.81           O  
ATOM     14  CB  ASN A   4      42.275  43.515  16.603  1.00  0.81           C  
ATOM     15  CG  ASN A   4      43.742  43.575  16.987  1.00  0.81           C  
ATOM     16  OD1 ASN A   4      44.108  43.924  18.101  1.00  0.81           O  
ATOM     17  ND2 ASN A   4      44.615  43.197  16.025  1.00  0.81           N  
ATOM     18  N   TYR A   5      41.339  45.687  19.446  1.00  0.86           N  
ATOM     19  CA  TYR A   5      41.168  47.069  19.855  1.00  0.86           C  
ATOM     20  C   TYR A   5      42.517  47.763  19.822  1.00  0.86           C  
ATOM     21  O   TYR A   5      43.499  47.164  20.264  1.00  0.86           O  
ATOM     22  CB  TYR A   5      40.565  47.223  21.276  1.00  0.86           C  
ATOM     23  CG  TYR A   5      39.210  46.588  21.308  1.00  0.86           C  
ATOM     24  CD1 TYR A   5      38.122  47.189  20.651  1.00  0.86           C  
ATOM     25  CD2 TYR A   5      39.014  45.382  21.994  1.00  0.86           C  
ATOM     26  CE1 TYR A   5      36.854  46.590  20.687  1.00  0.86           C  
ATOM     27  CE2 TYR A   5      37.751  44.781  22.026  1.00  0.86           C  
ATOM     28  CZ  TYR A   5      36.681  45.373  21.354  1.00  0.86           C  
ATOM     29  OH  TYR A   5      35.442  44.711  21.348  1.00  0.86           O  
ATOM     30  N   PRO A   6      42.655  48.974  19.296  1.00  0.90           N  
ATOM     31  CA  PRO A   6      43.925  49.671  19.264  1.00  0.90           C  
ATOM     32  C   PRO A   6      44.424  50.044  20.639  1.00  0.90           C  
ATOM     33  O   PRO A   6      43.683  50.154  21.603  1.00  0.90           O  
ATOM     34  CB  PRO A   6      43.644  50.938  18.445  1.00  0.90           C  
ATOM     35  CG  PRO A   6      42.168  51.206  18.725  1.00  0.90           C  
ATOM     36  CD  PRO A   6      41.577  49.799  18.762  1.00  0.90           C  
ATOM     37  N   THR A   7      45.739  50.278  20.678  1.00  0.83           N  
ATOM     38  CA  THR A   7      46.456  50.821  21.809  1.00  0.83           C  
ATOM     39  C   THR A   7      46.297  52.317  21.809  1.00  0.83           C  
ATOM     40  O   THR A   7      46.589  52.984  20.829  1.00  0.83           O  
ATOM     41  CB  THR A   7      47.938  50.502  21.694  1.00  0.83           C  
ATOM     42  OG1 THR A   7      48.105  49.106  21.863  1.00  0.83           O  
ATOM     43  CG2 THR A   7      48.811  51.185  22.759  1.00  0.83           C  
ATOM     44  N   VAL A   8      45.846  52.884  22.942  1.00  0.83           N  
ATOM     45  CA  VAL A   8      45.792  54.315  23.137  1.00  0.83           C  
ATOM     46  C   VAL A   8      46.745  54.599  24.271  1.00  0.83           C  
ATOM     47  O   VAL A   8      47.091  53.716  25.045  1.00  0.83           O  
ATOM     48  CB  VAL A   8      44.395  54.867  23.441  1.00  0.83           C  
ATOM     49  CG1 VAL A   8      43.504  54.676  22.196  1.00  0.83           C  
ATOM     50  CG2 VAL A   8      43.760  54.225  24.697  1.00  0.83           C  
ATOM     51  N   SER A   9      47.259  55.845  24.349  1.00  0.83           N  
ATOM     52  CA  SER A   9      48.198  56.268  25.385  1.00  0.83           C  
ATOM     53  C   SER A   9      47.632  56.212  26.805  1.00  0.83           C  
ATOM     54  O   SER A   9      46.422  56.255  27.014  1.00  0.83           O  
ATOM     55  CB  SER A   9      48.804  57.686  25.113  1.00  0.83           C  
ATOM     56  OG  SER A   9      47.841  58.735  25.250  1.00  0.83           O  
ATOM     57  N   GLU A  10      48.497  56.144  27.847  1.00  0.78           N  
ATOM     58  CA  GLU A  10      48.064  56.262  29.234  1.00  0.78           C  
ATOM     59  C   GLU A  10      47.302  57.562  29.531  1.00  0.78           C  
ATOM     60  O   GLU A  10      46.294  57.559  30.229  1.00  0.78           O  
ATOM     61  CB  GLU A  10      49.267  56.144  30.190  1.00  0.78           C  
ATOM     62  CG  GLU A  10      49.886  54.727  30.250  1.00  0.78           C  
ATOM     63  CD  GLU A  10      51.084  54.686  31.198  1.00  0.78           C  
ATOM     64  OE1 GLU A  10      51.501  55.767  31.682  1.00  0.78           O  
ATOM     65  OE2 GLU A  10      51.583  53.558  31.429  1.00  0.78           O  
ATOM     66  N   GLU A  11      47.737  58.700  28.932  1.00  0.79           N  
ATOM     67  CA  GLU A  11      47.019  59.966  28.975  1.00  0.79           C  
ATOM     68  C   GLU A  11      45.625  59.906  28.361  1.00  0.79           C  
ATOM     69  O   GLU A  11      44.667  60.413  28.939  1.00  0.79           O  
ATOM     70  CB  GLU A  11      47.809  61.094  28.280  1.00  0.79           C  
ATOM     71  CG  GLU A  11      49.120  61.483  29.000  1.00  0.79           C  
ATOM     72  CD  GLU A  11      49.838  62.596  28.242  1.00  0.79           C  
ATOM     73  OE1 GLU A  11      49.399  62.921  27.108  1.00  0.79           O  
ATOM     74  OE2 GLU A  11      50.838  63.113  28.797  1.00  0.79           O  
ATOM     75  N   TYR A  12      45.456  59.229  27.195  1.00  0.85           N  
ATOM     76  CA  TYR A  12      44.160  59.021  26.575  1.00  0.85           C  
ATOM     77  C   TYR A  12      43.223  58.232  27.488  1.00  0.85           C  
ATOM     78  O   TYR A  12      42.100  58.640  27.739  1.00  0.85           O  
ATOM     79  CB  TYR A  12      44.347  58.245  25.238  1.00  0.85           C  
ATOM     80  CG  TYR A  12      43.157  58.365  24.318  1.00  0.85           C  
ATOM     81  CD1 TYR A  12      41.942  57.684  24.547  1.00  0.85           C  
ATOM     82  CD2 TYR A  12      43.257  59.205  23.200  1.00  0.85           C  
ATOM     83  CE1 TYR A  12      40.829  57.918  23.721  1.00  0.85           C  
ATOM     84  CE2 TYR A  12      42.162  59.414  22.362  1.00  0.85           C  
ATOM     85  CZ  TYR A  12      40.948  58.809  22.651  1.00  0.85           C  
ATOM     86  OH  TYR A  12      39.864  59.166  21.841  1.00  0.85           O  
ATOM     87  N   SER A  13      43.719  57.109  28.071  1.00  0.84           N  
ATOM     88  CA  SER A  13      42.966  56.271  29.005  1.00  0.84           C  
ATOM     89  C   SER A  13      42.498  57.022  30.240  1.00  0.84           C  
ATOM     90  O   SER A  13      41.365  56.909  30.678  1.00  0.84           O  
ATOM     91  CB  SER A  13      43.794  55.071  29.537  1.00  0.84           C  
ATOM     92  OG  SER A  13      44.091  54.158  28.484  1.00  0.84           O  
ATOM     93  N   LYS A  14      43.391  57.862  30.810  1.00  0.81           N  
ATOM     94  CA  LYS A  14      43.104  58.739  31.932  1.00  0.81           C  
ATOM     95  C   LYS A  14      42.001  59.759  31.632  1.00  0.81           C  
ATOM     96  O   LYS A  14      41.136  60.019  32.477  1.00  0.81           O  
ATOM     97  CB  LYS A  14      44.442  59.437  32.358  1.00  0.81           C  
ATOM     98  CG  LYS A  14      44.385  60.875  32.912  1.00  0.81           C  
ATOM     99  CD  LYS A  14      43.928  60.897  34.368  1.00  0.81           C  
ATOM    100  CE  LYS A  14      43.335  62.238  34.754  1.00  0.81           C  
ATOM    101  NZ  LYS A  14      42.720  62.070  36.078  1.00  0.81           N  
ATOM    102  N   ALA A  15      42.008  60.370  30.422  1.00  0.90           N  
ATOM    103  CA  ALA A  15      40.965  61.259  29.941  1.00  0.90           C  
ATOM    104  C   ALA A  15      39.631  60.554  29.749  1.00  0.90           C  
ATOM    105  O   ALA A  15      38.603  61.128  30.097  1.00  0.90           O  
ATOM    106  CB  ALA A  15      41.373  62.036  28.671  1.00  0.90           C  
ATOM    107  N   VAL A  16      39.603  59.286  29.265  1.00  0.90           N  
ATOM    108  CA  VAL A  16      38.385  58.475  29.201  1.00  0.90           C  
ATOM    109  C   VAL A  16      37.752  58.306  30.577  1.00  0.90           C  
ATOM    110  O   VAL A  16      36.574  58.581  30.769  1.00  0.90           O  
ATOM    111  CB  VAL A  16      38.641  57.081  28.617  1.00  0.90           C  
ATOM    112  CG1 VAL A  16      37.381  56.187  28.691  1.00  0.90           C  
ATOM    113  CG2 VAL A  16      39.076  57.210  27.147  1.00  0.90           C  
ATOM    114  N   GLU A  17      38.555  57.921  31.595  1.00  0.85           N  
ATOM    115  CA  GLU A  17      38.081  57.750  32.957  1.00  0.85           C  
ATOM    116  C   GLU A  17      37.594  59.015  33.641  1.00  0.85           C  
ATOM    117  O   GLU A  17      36.633  59.024  34.404  1.00  0.85           O  
ATOM    118  CB  GLU A  17      39.180  57.104  33.845  1.00  0.85           C  
ATOM    119  CG  GLU A  17      39.407  55.603  33.547  1.00  0.85           C  
ATOM    120  CD  GLU A  17      38.069  54.868  33.570  1.00  0.85           C  
ATOM    121  OE1 GLU A  17      37.331  55.038  34.584  1.00  0.85           O  
ATOM    122  OE2 GLU A  17      37.737  54.195  32.565  1.00  0.85           O  
ATOM    123  N   LYS A  18      38.289  60.143  33.419  1.00  0.84           N  
ATOM    124  CA  LYS A  18      37.856  61.440  33.891  1.00  0.84           C  
ATOM    125  C   LYS A  18      36.607  61.974  33.189  1.00  0.84           C  
ATOM    126  O   LYS A  18      35.717  62.500  33.849  1.00  0.84           O  
ATOM    127  CB  LYS A  18      39.035  62.429  33.810  1.00  0.84           C  
ATOM    128  CG  LYS A  18      38.775  63.769  34.526  1.00  0.84           C  
ATOM    129  CD  LYS A  18      40.030  64.659  34.540  1.00  0.84           C  
ATOM    130  CE  LYS A  18      39.885  66.014  35.256  1.00  0.84           C  
ATOM    131  NZ  LYS A  18      40.319  65.933  36.672  1.00  0.84           N  
ATOM    132  N   ALA A  19      36.507  61.816  31.843  1.00  0.94           N  
ATOM    133  CA  ALA A  19      35.338  62.167  31.058  1.00  0.94           C  
ATOM    134  C   ALA A  19      34.126  61.342  31.429  1.00  0.94           C  
ATOM    135  O   ALA A  19      33.038  61.885  31.565  1.00  0.94           O  
ATOM    136  CB  ALA A  19      35.607  62.077  29.537  1.00  0.94           C  
ATOM    137  N   LYS A  20      34.292  60.022  31.683  1.00  0.86           N  
ATOM    138  CA  LYS A  20      33.216  59.147  32.098  1.00  0.86           C  
ATOM    139  C   LYS A  20      32.519  59.628  33.369  1.00  0.86           C  
ATOM    140  O   LYS A  20      31.308  59.707  33.453  1.00  0.86           O  
ATOM    141  CB  LYS A  20      33.773  57.724  32.360  1.00  0.86           C  
ATOM    142  CG  LYS A  20      32.673  56.678  32.595  1.00  0.86           C  
ATOM    143  CD  LYS A  20      33.218  55.260  32.831  1.00  0.86           C  
ATOM    144  CE  LYS A  20      32.086  54.231  32.974  1.00  0.86           C  
ATOM    145  NZ  LYS A  20      32.609  52.925  33.422  1.00  0.86           N  
ATOM    146  N   LYS A  21      33.323  60.025  34.384  1.00  0.84           N  
ATOM    147  CA  LYS A  21      32.819  60.617  35.608  1.00  0.84           C  
ATOM    148  C   LYS A  21      32.122  61.959  35.433  1.00  0.84           C  
ATOM    149  O   LYS A  21      31.061  62.181  35.997  1.00  0.84           O  
ATOM    150  CB  LYS A  21      33.953  60.821  36.631  1.00  0.84           C  
ATOM    151  CG  LYS A  21      34.643  59.520  37.051  1.00  0.84           C  
ATOM    152  CD  LYS A  21      35.699  59.808  38.129  1.00  0.84           C  
ATOM    153  CE  LYS A  21      36.477  58.582  38.622  1.00  0.84           C  
ATOM    154  NZ  LYS A  21      37.526  58.206  37.646  1.00  0.84           N  
ATOM    155  N   LYS A  22      32.706  62.884  34.626  1.00  0.84           N  
ATOM    156  CA  LYS A  22      32.089  64.167  34.314  1.00  0.84           C  
ATOM    157  C   LYS A  22      30.773  64.018  33.568  1.00  0.84           C  
ATOM    158  O   LYS A  22      29.802  64.697  33.878  1.00  0.84           O  
ATOM    159  CB  LYS A  22      33.027  65.079  33.476  1.00  0.84           C  
ATOM    160  CG  LYS A  22      34.275  65.588  34.218  1.00  0.84           C  
ATOM    161  CD  LYS A  22      33.953  66.568  35.361  1.00  0.84           C  
ATOM    162  CE  LYS A  22      35.213  67.179  35.985  1.00  0.84           C  
ATOM    163  NZ  LYS A  22      34.856  68.080  37.107  1.00  0.84           N  
ATOM    164  N   LEU A  23      30.717  63.083  32.593  1.00  0.89           N  
ATOM    165  CA  LEU A  23      29.514  62.739  31.865  1.00  0.89           C  
ATOM    166  C   LEU A  23      28.408  62.200  32.753  1.00  0.89           C  
ATOM    167  O   LEU A  23      27.260  62.576  32.565  1.00  0.89           O  
ATOM    168  CB  LEU A  23      29.805  61.730  30.726  1.00  0.89           C  
ATOM    169  CG  LEU A  23      30.509  62.368  29.509  1.00  0.89           C  
ATOM    170  CD1 LEU A  23      31.127  61.288  28.609  1.00  0.89           C  
ATOM    171  CD2 LEU A  23      29.548  63.257  28.696  1.00  0.89           C  
ATOM    172  N   ARG A  24      28.703  61.346  33.768  1.00  0.82           N  
ATOM    173  CA  ARG A  24      27.675  60.857  34.690  1.00  0.82           C  
ATOM    174  C   ARG A  24      26.974  61.974  35.442  1.00  0.82           C  
ATOM    175  O   ARG A  24      25.750  62.043  35.480  1.00  0.82           O  
ATOM    176  CB  ARG A  24      28.259  59.954  35.808  1.00  0.82           C  
ATOM    177  CG  ARG A  24      28.817  58.589  35.381  1.00  0.82           C  
ATOM    178  CD  ARG A  24      29.624  57.978  36.526  1.00  0.82           C  
ATOM    179  NE  ARG A  24      29.983  56.587  36.135  1.00  0.82           N  
ATOM    180  CZ  ARG A  24      31.016  55.884  36.577  1.00  0.82           C  
ATOM    181  NH1 ARG A  24      31.951  56.461  37.325  1.00  0.82           N  
ATOM    182  NH2 ARG A  24      31.045  54.568  36.366  1.00  0.82           N  
ATOM    183  N   SER A  25      27.769  62.897  36.028  1.00  0.85           N  
ATOM    184  CA  SER A  25      27.270  64.048  36.761  1.00  0.85           C  
ATOM    185  C   SER A  25      26.496  65.015  35.904  1.00  0.85           C  
ATOM    186  O   SER A  25      25.414  65.454  36.275  1.00  0.85           O  
ATOM    187  CB  SER A  25      28.411  64.857  37.423  1.00  0.85           C  
ATOM    188  OG  SER A  25      29.086  64.034  38.372  1.00  0.85           O  
ATOM    189  N   LEU A  26      27.021  65.349  34.707  1.00  0.86           N  
ATOM    190  CA  LEU A  26      26.327  66.209  33.777  1.00  0.86           C  
ATOM    191  C   LEU A  26      25.044  65.626  33.223  1.00  0.86           C  
ATOM    192  O   LEU A  26      24.016  66.292  33.174  1.00  0.86           O  
ATOM    193  CB  LEU A  26      27.210  66.467  32.555  1.00  0.86           C  
ATOM    194  CG  LEU A  26      26.551  67.364  31.489  1.00  0.86           C  
ATOM    195  CD1 LEU A  26      26.532  68.835  31.922  1.00  0.86           C  
ATOM    196  CD2 LEU A  26      27.422  67.211  30.268  1.00  0.86           C  
ATOM    197  N   ILE A  27      25.074  64.354  32.764  1.00  0.89           N  
ATOM    198  CA  ILE A  27      23.916  63.711  32.170  1.00  0.89           C  
ATOM    199  C   ILE A  27      22.785  63.530  33.173  1.00  0.89           C  
ATOM    200  O   ILE A  27      21.627  63.760  32.845  1.00  0.89           O  
ATOM    201  CB  ILE A  27      24.282  62.405  31.464  1.00  0.89           C  
ATOM    202  CG1 ILE A  27      25.122  62.733  30.200  1.00  0.89           C  
ATOM    203  CG2 ILE A  27      23.015  61.603  31.081  1.00  0.89           C  
ATOM    204  CD1 ILE A  27      25.699  61.490  29.511  1.00  0.89           C  
ATOM    205  N   ALA A  28      23.119  63.137  34.430  1.00  0.89           N  
ATOM    206  CA  ALA A  28      22.154  63.036  35.511  1.00  0.89           C  
ATOM    207  C   ALA A  28      21.519  64.346  35.913  1.00  0.89           C  
ATOM    208  O   ALA A  28      20.303  64.404  36.079  1.00  0.89           O  
ATOM    209  CB  ALA A  28      22.812  62.486  36.790  1.00  0.89           C  
ATOM    210  N   GLU A  29      22.318  65.428  36.066  1.00  0.79           N  
ATOM    211  CA  GLU A  29      21.805  66.741  36.421  1.00  0.79           C  
ATOM    212  C   GLU A  29      20.891  67.300  35.350  1.00  0.79           C  
ATOM    213  O   GLU A  29      19.788  67.759  35.608  1.00  0.79           O  
ATOM    214  CB  GLU A  29      22.960  67.737  36.725  1.00  0.79           C  
ATOM    215  CG  GLU A  29      22.495  69.045  37.431  1.00  0.79           C  
ATOM    216  CD  GLU A  29      21.955  70.173  36.535  1.00  0.79           C  
ATOM    217  OE1 GLU A  29      22.408  70.337  35.364  1.00  0.79           O  
ATOM    218  OE2 GLU A  29      21.114  70.946  37.062  1.00  0.79           O  
ATOM    219  N   LYS A  30      21.314  67.176  34.075  1.00  0.84           N  
ATOM    220  CA  LYS A  30      20.594  67.766  32.976  1.00  0.84           C  
ATOM    221  C   LYS A  30      19.356  66.984  32.560  1.00  0.84           C  
ATOM    222  O   LYS A  30      18.517  67.477  31.819  1.00  0.84           O  
ATOM    223  CB  LYS A  30      21.554  67.864  31.763  1.00  0.84           C  
ATOM    224  CG  LYS A  30      21.136  68.878  30.679  1.00  0.84           C  
ATOM    225  CD  LYS A  30      21.157  70.337  31.174  1.00  0.84           C  
ATOM    226  CE  LYS A  30      22.563  70.780  31.595  1.00  0.84           C  
ATOM    227  NZ  LYS A  30      22.555  72.135  32.177  1.00  0.84           N  
ATOM    228  N   SER A  31      19.246  65.714  33.022  1.00  0.89           N  
ATOM    229  CA  SER A  31      18.146  64.804  32.730  1.00  0.89           C  
ATOM    230  C   SER A  31      18.072  64.443  31.251  1.00  0.89           C  
ATOM    231  O   SER A  31      17.015  64.246  30.671  1.00  0.89           O  
ATOM    232  CB  SER A  31      16.768  65.330  33.211  1.00  0.89           C  
ATOM    233  OG  SER A  31      16.718  65.354  34.636  1.00  0.89           O  
ATOM    234  N   CYS A  32      19.257  64.322  30.602  1.00  0.95           N  
ATOM    235  CA  CYS A  32      19.372  64.232  29.155  1.00  0.95           C  
ATOM    236  C   CYS A  32      19.832  62.867  28.680  1.00  0.95           C  
ATOM    237  O   CYS A  32      20.134  62.692  27.502  1.00  0.95           O  
ATOM    238  CB  CYS A  32      20.316  65.330  28.577  1.00  0.95           C  
ATOM    239  SG  CYS A  32      22.039  65.263  29.176  1.00  0.95           S  
ATOM    240  N   ALA A  33      19.831  61.838  29.561  1.00  0.94           N  
ATOM    241  CA  ALA A  33      20.237  60.480  29.216  1.00  0.94           C  
ATOM    242  C   ALA A  33      19.522  59.884  27.992  1.00  0.94           C  
ATOM    243  O   ALA A  33      20.218  59.332  27.139  1.00  0.94           O  
ATOM    244  CB  ALA A  33      20.129  59.525  30.427  1.00  0.94           C  
ATOM    245  N   PRO A  34      18.204  60.006  27.772  1.00  0.94           N  
ATOM    246  CA  PRO A  34      17.577  59.566  26.531  1.00  0.94           C  
ATOM    247  C   PRO A  34      18.089  60.209  25.255  1.00  0.94           C  
ATOM    248  O   PRO A  34      18.198  59.547  24.238  1.00  0.94           O  
ATOM    249  CB  PRO A  34      16.102  59.952  26.697  1.00  0.94           C  
ATOM    250  CG  PRO A  34      15.850  60.042  28.206  1.00  0.94           C  
ATOM    251  CD  PRO A  34      17.217  60.336  28.808  1.00  0.94           C  
ATOM    252  N   LEU A  35      18.338  61.536  25.287  1.00  0.93           N  
ATOM    253  CA  LEU A  35      18.883  62.297  24.183  1.00  0.93           C  
ATOM    254  C   LEU A  35      20.308  61.882  23.851  1.00  0.93           C  
ATOM    255  O   LEU A  35      20.657  61.707  22.686  1.00  0.93           O  
ATOM    256  CB  LEU A  35      18.828  63.813  24.504  1.00  0.93           C  
ATOM    257  CG  LEU A  35      19.060  64.708  23.268  1.00  0.93           C  
ATOM    258  CD1 LEU A  35      17.880  64.676  22.275  1.00  0.93           C  
ATOM    259  CD2 LEU A  35      19.384  66.146  23.702  1.00  0.93           C  
ATOM    260  N   MET A  36      21.147  61.668  24.881  1.00  0.91           N  
ATOM    261  CA  MET A  36      22.506  61.176  24.738  1.00  0.91           C  
ATOM    262  C   MET A  36      22.589  59.764  24.189  1.00  0.91           C  
ATOM    263  O   MET A  36      23.405  59.479  23.310  1.00  0.91           O  
ATOM    264  CB  MET A  36      23.271  61.318  26.077  1.00  0.91           C  
ATOM    265  CG  MET A  36      23.469  62.793  26.491  1.00  0.91           C  
ATOM    266  SD  MET A  36      24.147  63.838  25.164  1.00  0.91           S  
ATOM    267  CE  MET A  36      23.768  65.436  25.924  1.00  0.91           C  
ATOM    268  N   LEU A  37      21.706  58.847  24.632  1.00  0.93           N  
ATOM    269  CA  LEU A  37      21.578  57.533  24.024  1.00  0.93           C  
ATOM    270  C   LEU A  37      21.133  57.601  22.564  1.00  0.93           C  
ATOM    271  O   LEU A  37      21.706  56.933  21.704  1.00  0.93           O  
ATOM    272  CB  LEU A  37      20.634  56.628  24.855  1.00  0.93           C  
ATOM    273  CG  LEU A  37      20.396  55.211  24.279  1.00  0.93           C  
ATOM    274  CD1 LEU A  37      21.704  54.422  24.092  1.00  0.93           C  
ATOM    275  CD2 LEU A  37      19.415  54.424  25.164  1.00  0.93           C  
ATOM    276  N   ARG A  38      20.152  58.472  22.225  1.00  0.88           N  
ATOM    277  CA  ARG A  38      19.762  58.732  20.846  1.00  0.88           C  
ATOM    278  C   ARG A  38      20.904  59.261  19.983  1.00  0.88           C  
ATOM    279  O   ARG A  38      21.081  58.800  18.862  1.00  0.88           O  
ATOM    280  CB  ARG A  38      18.566  59.713  20.726  1.00  0.88           C  
ATOM    281  CG  ARG A  38      17.205  59.074  21.078  1.00  0.88           C  
ATOM    282  CD  ARG A  38      15.986  59.910  20.654  1.00  0.88           C  
ATOM    283  NE  ARG A  38      15.987  61.194  21.436  1.00  0.88           N  
ATOM    284  CZ  ARG A  38      15.396  61.360  22.624  1.00  0.88           C  
ATOM    285  NH1 ARG A  38      15.479  62.535  23.248  1.00  0.88           N  
ATOM    286  NH2 ARG A  38      14.770  60.365  23.239  1.00  0.88           N  
ATOM    287  N   LEU A  39      21.730  60.203  20.502  1.00  0.93           N  
ATOM    288  CA  LEU A  39      22.923  60.685  19.824  1.00  0.93           C  
ATOM    289  C   LEU A  39      23.935  59.576  19.541  1.00  0.93           C  
ATOM    290  O   LEU A  39      24.404  59.425  18.421  1.00  0.93           O  
ATOM    291  CB  LEU A  39      23.606  61.804  20.667  1.00  0.93           C  
ATOM    292  CG  LEU A  39      24.897  62.427  20.069  1.00  0.93           C  
ATOM    293  CD1 LEU A  39      24.611  63.251  18.804  1.00  0.93           C  
ATOM    294  CD2 LEU A  39      25.639  63.284  21.111  1.00  0.93           C  
ATOM    295  N   ALA A  40      24.260  58.715  20.535  1.00  0.96           N  
ATOM    296  CA  ALA A  40      25.170  57.604  20.326  1.00  0.96           C  
ATOM    297  C   ALA A  40      24.682  56.569  19.311  1.00  0.96           C  
ATOM    298  O   ALA A  40      25.432  56.130  18.443  1.00  0.96           O  
ATOM    299  CB  ALA A  40      25.443  56.911  21.670  1.00  0.96           C  
ATOM    300  N   TRP A  41      23.386  56.191  19.384  1.00  0.92           N  
ATOM    301  CA  TRP A  41      22.738  55.287  18.450  1.00  0.92           C  
ATOM    302  C   TRP A  41      22.638  55.854  17.030  1.00  0.92           C  
ATOM    303  O   TRP A  41      22.969  55.164  16.076  1.00  0.92           O  
ATOM    304  CB  TRP A  41      21.366  54.827  19.054  1.00  0.92           C  
ATOM    305  CG  TRP A  41      20.137  54.653  18.151  1.00  0.92           C  
ATOM    306  CD1 TRP A  41      18.956  55.338  18.218  1.00  0.92           C  
ATOM    307  CD2 TRP A  41      20.012  53.743  17.043  1.00  0.92           C  
ATOM    308  NE1 TRP A  41      18.115  54.951  17.192  1.00  0.92           N  
ATOM    309  CE2 TRP A  41      18.737  53.960  16.473  1.00  0.92           C  
ATOM    310  CE3 TRP A  41      20.872  52.787  16.519  1.00  0.92           C  
ATOM    311  CZ2 TRP A  41      18.307  53.222  15.380  1.00  0.92           C  
ATOM    312  CZ3 TRP A  41      20.424  52.016  15.440  1.00  0.92           C  
ATOM    313  CH2 TRP A  41      19.159  52.229  14.872  1.00  0.92           C  
ATOM    314  N   HIS A  42      22.238  57.138  16.844  1.00  0.92           N  
ATOM    315  CA  HIS A  42      22.208  57.784  15.532  1.00  0.92           C  
ATOM    316  C   HIS A  42      23.597  57.925  14.926  1.00  0.92           C  
ATOM    317  O   HIS A  42      23.773  57.695  13.739  1.00  0.92           O  
ATOM    318  CB  HIS A  42      21.444  59.134  15.519  1.00  0.92           C  
ATOM    319  CG  HIS A  42      19.958  58.972  15.618  1.00  0.92           C  
ATOM    320  ND1 HIS A  42      19.133  59.865  14.966  1.00  0.92           N  
ATOM    321  CD2 HIS A  42      19.218  58.012  16.191  1.00  0.92           C  
ATOM    322  CE1 HIS A  42      17.921  59.428  15.144  1.00  0.92           C  
ATOM    323  NE2 HIS A  42      17.894  58.294  15.893  1.00  0.92           N  
ATOM    324  N   SER A  43      24.635  58.219  15.752  1.00  0.95           N  
ATOM    325  CA  SER A  43      26.037  58.170  15.326  1.00  0.95           C  
ATOM    326  C   SER A  43      26.486  56.795  14.840  1.00  0.95           C  
ATOM    327  O   SER A  43      27.187  56.677  13.851  1.00  0.95           O  
ATOM    328  CB  SER A  43      27.050  58.527  16.462  1.00  0.95           C  
ATOM    329  OG  SER A  43      27.063  59.914  16.797  1.00  0.95           O  
ATOM    330  N   ALA A  44      26.127  55.700  15.545  1.00  0.98           N  
ATOM    331  CA  ALA A  44      26.565  54.368  15.186  1.00  0.98           C  
ATOM    332  C   ALA A  44      25.736  53.663  14.110  1.00  0.98           C  
ATOM    333  O   ALA A  44      26.231  52.873  13.322  1.00  0.98           O  
ATOM    334  CB  ALA A  44      26.550  53.507  16.451  1.00  0.98           C  
ATOM    335  N   GLY A  45      24.419  53.964  14.050  1.00  0.96           N  
ATOM    336  CA  GLY A  45      23.426  53.190  13.315  1.00  0.96           C  
ATOM    337  C   GLY A  45      23.409  53.388  11.829  1.00  0.96           C  
ATOM    338  O   GLY A  45      22.613  52.803  11.115  1.00  0.96           O  
ATOM    339  N   THR A  46      24.306  54.245  11.322  1.00  0.94           N  
ATOM    340  CA  THR A  46      24.452  54.536   9.914  1.00  0.94           C  
ATOM    341  C   THR A  46      25.486  53.647   9.249  1.00  0.94           C  
ATOM    342  O   THR A  46      25.738  53.774   8.058  1.00  0.94           O  
ATOM    343  CB  THR A  46      24.924  55.967   9.703  1.00  0.94           C  
ATOM    344  OG1 THR A  46      26.118  56.246  10.431  1.00  0.94           O  
ATOM    345  CG2 THR A  46      23.857  56.943  10.207  1.00  0.94           C  
ATOM    346  N   PHE A  47      26.111  52.717  10.014  1.00  0.93           N  
ATOM    347  CA  PHE A  47      27.069  51.770   9.483  1.00  0.93           C  
ATOM    348  C   PHE A  47      26.458  50.869   8.409  1.00  0.93           C  
ATOM    349  O   PHE A  47      25.407  50.265   8.603  1.00  0.93           O  
ATOM    350  CB  PHE A  47      27.715  50.942  10.636  1.00  0.93           C  
ATOM    351  CG  PHE A  47      28.901  50.148  10.147  1.00  0.93           C  
ATOM    352  CD1 PHE A  47      30.053  50.793   9.664  1.00  0.93           C  
ATOM    353  CD2 PHE A  47      28.848  48.746  10.118  1.00  0.93           C  
ATOM    354  CE1 PHE A  47      31.131  50.051   9.162  1.00  0.93           C  
ATOM    355  CE2 PHE A  47      29.927  48.001   9.631  1.00  0.93           C  
ATOM    356  CZ  PHE A  47      31.069  48.652   9.148  1.00  0.93           C  
ATOM    357  N   ASP A  48      27.130  50.777   7.248  1.00  0.90           N  
ATOM    358  CA  ASP A  48      26.815  49.821   6.222  1.00  0.90           C  
ATOM    359  C   ASP A  48      28.044  48.921   6.174  1.00  0.90           C  
ATOM    360  O   ASP A  48      29.156  49.370   5.916  1.00  0.90           O  
ATOM    361  CB  ASP A  48      26.504  50.509   4.863  1.00  0.90           C  
ATOM    362  CG  ASP A  48      26.197  49.446   3.824  1.00  0.90           C  
ATOM    363  OD1 ASP A  48      25.199  48.704   4.002  1.00  0.90           O  
ATOM    364  OD2 ASP A  48      27.001  49.324   2.864  1.00  0.90           O  
ATOM    365  N   VAL A  49      27.860  47.624   6.487  1.00  0.89           N  
ATOM    366  CA  VAL A  49      28.889  46.602   6.527  1.00  0.89           C  
ATOM    367  C   VAL A  49      29.528  46.324   5.177  1.00  0.89           C  
ATOM    368  O   VAL A  49      30.740  46.095   5.079  1.00  0.89           O  
ATOM    369  CB  VAL A  49      28.374  45.310   7.183  1.00  0.89           C  
ATOM    370  CG1 VAL A  49      27.349  44.540   6.313  1.00  0.89           C  
ATOM    371  CG2 VAL A  49      29.579  44.425   7.565  1.00  0.89           C  
ATOM    372  N   LYS A  50      28.719  46.354   4.098  1.00  0.77           N  
ATOM    373  CA  LYS A  50      29.098  46.055   2.733  1.00  0.77           C  
ATOM    374  C   LYS A  50      30.119  47.037   2.181  1.00  0.77           C  
ATOM    375  O   LYS A  50      31.071  46.637   1.523  1.00  0.77           O  
ATOM    376  CB  LYS A  50      27.849  45.994   1.819  1.00  0.77           C  
ATOM    377  CG  LYS A  50      26.958  44.776   2.112  1.00  0.77           C  
ATOM    378  CD  LYS A  50      25.727  44.759   1.196  1.00  0.77           C  
ATOM    379  CE  LYS A  50      24.814  43.556   1.445  1.00  0.77           C  
ATOM    380  NZ  LYS A  50      23.625  43.632   0.566  1.00  0.77           N  
ATOM    381  N   THR A  51      29.956  48.352   2.464  1.00  0.79           N  
ATOM    382  CA  THR A  51      30.909  49.358   1.996  1.00  0.79           C  
ATOM    383  C   THR A  51      31.830  49.886   3.075  1.00  0.79           C  
ATOM    384  O   THR A  51      32.793  50.587   2.769  1.00  0.79           O  
ATOM    385  CB  THR A  51      30.234  50.562   1.346  1.00  0.79           C  
ATOM    386  OG1 THR A  51      29.415  51.329   2.217  1.00  0.79           O  
ATOM    387  CG2 THR A  51      29.326  50.058   0.216  1.00  0.79           C  
ATOM    388  N   LYS A  52      31.572  49.560   4.358  1.00  0.81           N  
ATOM    389  CA  LYS A  52      32.307  50.032   5.526  1.00  0.81           C  
ATOM    390  C   LYS A  52      32.253  51.544   5.712  1.00  0.81           C  
ATOM    391  O   LYS A  52      33.226  52.183   6.145  1.00  0.81           O  
ATOM    392  CB  LYS A  52      33.753  49.474   5.594  1.00  0.81           C  
ATOM    393  CG  LYS A  52      33.769  47.950   5.755  1.00  0.81           C  
ATOM    394  CD  LYS A  52      35.178  47.359   5.635  1.00  0.81           C  
ATOM    395  CE  LYS A  52      35.114  45.865   5.324  1.00  0.81           C  
ATOM    396  NZ  LYS A  52      36.475  45.301   5.236  1.00  0.81           N  
ATOM    397  N   THR A  53      31.079  52.145   5.433  1.00  0.89           N  
ATOM    398  CA  THR A  53      30.809  53.581   5.541  1.00  0.89           C  
ATOM    399  C   THR A  53      29.832  53.857   6.642  1.00  0.89           C  
ATOM    400  O   THR A  53      29.070  52.979   7.056  1.00  0.89           O  
ATOM    401  CB  THR A  53      30.311  54.326   4.288  1.00  0.89           C  
ATOM    402  OG1 THR A  53      29.063  53.921   3.754  1.00  0.89           O  
ATOM    403  CG2 THR A  53      31.272  54.068   3.140  1.00  0.89           C  
ATOM    404  N   GLY A  54      29.799  55.104   7.153  1.00  0.94           N  
ATOM    405  CA  GLY A  54      29.020  55.434   8.338  1.00  0.94           C  
ATOM    406  C   GLY A  54      29.584  54.846   9.597  1.00  0.94           C  
ATOM    407  O   GLY A  54      30.759  54.460   9.647  1.00  0.94           O  
ATOM    408  N   GLY A  55      28.767  54.769  10.654  1.00  0.96           N  
ATOM    409  CA  GLY A  55      29.172  54.241  11.942  1.00  0.96           C  
ATOM    410  C   GLY A  55      29.765  55.280  12.851  1.00  0.96           C  
ATOM    411  O   GLY A  55      29.868  56.457  12.498  1.00  0.96           O  
ATOM    412  N   PRO A  56      30.147  54.883  14.052  1.00  0.97           N  
ATOM    413  CA  PRO A  56      30.356  55.800  15.161  1.00  0.97           C  
ATOM    414  C   PRO A  56      31.690  56.517  15.078  1.00  0.97           C  
ATOM    415  O   PRO A  56      32.609  56.202  15.846  1.00  0.97           O  
ATOM    416  CB  PRO A  56      30.269  54.872  16.384  1.00  0.97           C  
ATOM    417  CG  PRO A  56      30.725  53.491  15.894  1.00  0.97           C  
ATOM    418  CD  PRO A  56      30.319  53.475  14.427  1.00  0.97           C  
ATOM    419  N   PHE A  57      31.847  57.495  14.180  1.00  0.94           N  
ATOM    420  CA  PHE A  57      33.146  58.066  13.876  1.00  0.94           C  
ATOM    421  C   PHE A  57      33.116  59.572  13.896  1.00  0.94           C  
ATOM    422  O   PHE A  57      33.822  60.249  13.148  1.00  0.94           O  
ATOM    423  CB  PHE A  57      33.680  57.558  12.523  1.00  0.94           C  
ATOM    424  CG  PHE A  57      33.890  56.070  12.595  1.00  0.94           C  
ATOM    425  CD1 PHE A  57      34.896  55.528  13.413  1.00  0.94           C  
ATOM    426  CD2 PHE A  57      33.039  55.197  11.902  1.00  0.94           C  
ATOM    427  CE1 PHE A  57      35.035  54.141  13.552  1.00  0.94           C  
ATOM    428  CE2 PHE A  57      33.171  53.810  12.039  1.00  0.94           C  
ATOM    429  CZ  PHE A  57      34.168  53.281  12.866  1.00  0.94           C  
ATOM    430  N   GLY A  58      32.281  60.129  14.795  1.00  0.94           N  
ATOM    431  CA  GLY A  58      32.319  61.535  15.162  1.00  0.94           C  
ATOM    432  C   GLY A  58      31.659  62.441  14.175  1.00  0.94           C  
ATOM    433  O   GLY A  58      31.704  63.649  14.318  1.00  0.94           O  
ATOM    434  N   THR A  59      31.013  61.875  13.140  1.00  0.92           N  
ATOM    435  CA  THR A  59      30.501  62.603  12.003  1.00  0.92           C  
ATOM    436  C   THR A  59      29.190  63.313  12.281  1.00  0.92           C  
ATOM    437  O   THR A  59      28.875  64.313  11.650  1.00  0.92           O  
ATOM    438  CB  THR A  59      30.391  61.695  10.781  1.00  0.92           C  
ATOM    439  OG1 THR A  59      29.738  60.467  11.049  1.00  0.92           O  
ATOM    440  CG2 THR A  59      31.776  61.264  10.304  1.00  0.92           C  
ATOM    441  N   MET A  60      28.444  62.912  13.328  1.00  0.89           N  
ATOM    442  CA  MET A  60      27.163  63.497  13.682  1.00  0.89           C  
ATOM    443  C   MET A  60      27.241  64.963  14.079  1.00  0.89           C  
ATOM    444  O   MET A  60      26.298  65.722  13.936  1.00  0.89           O  
ATOM    445  CB  MET A  60      26.525  62.674  14.824  1.00  0.89           C  
ATOM    446  CG  MET A  60      25.119  63.138  15.258  1.00  0.89           C  
ATOM    447  SD  MET A  60      23.880  63.160  13.943  1.00  0.89           S  
ATOM    448  CE  MET A  60      23.766  61.352  13.851  1.00  0.89           C  
ATOM    449  N   ARG A  61      28.415  65.438  14.547  1.00  0.85           N  
ATOM    450  CA  ARG A  61      28.581  66.848  14.845  1.00  0.85           C  
ATOM    451  C   ARG A  61      28.726  67.711  13.597  1.00  0.85           C  
ATOM    452  O   ARG A  61      28.708  68.932  13.678  1.00  0.85           O  
ATOM    453  CB  ARG A  61      29.804  67.124  15.754  1.00  0.85           C  
ATOM    454  CG  ARG A  61      31.163  66.837  15.086  1.00  0.85           C  
ATOM    455  CD  ARG A  61      32.366  67.299  15.906  1.00  0.85           C  
ATOM    456  NE  ARG A  61      33.611  66.860  15.180  1.00  0.85           N  
ATOM    457  CZ  ARG A  61      34.203  67.549  14.198  1.00  0.85           C  
ATOM    458  NH1 ARG A  61      35.321  67.093  13.637  1.00  0.85           N  
ATOM    459  NH2 ARG A  61      33.691  68.700  13.770  1.00  0.85           N  
ATOM    460  N   TYR A  62      28.924  67.105  12.401  1.00  0.84           N  
ATOM    461  CA  TYR A  62      28.875  67.833  11.155  1.00  0.84           C  
ATOM    462  C   TYR A  62      27.497  68.384  10.871  1.00  0.84           C  
ATOM    463  O   TYR A  62      26.478  67.707  11.008  1.00  0.84           O  
ATOM    464  CB  TYR A  62      29.317  66.966   9.947  1.00  0.84           C  
ATOM    465  CG  TYR A  62      30.777  66.613  10.033  1.00  0.84           C  
ATOM    466  CD1 TYR A  62      31.765  67.601  10.216  1.00  0.84           C  
ATOM    467  CD2 TYR A  62      31.190  65.288   9.838  1.00  0.84           C  
ATOM    468  CE1 TYR A  62      33.124  67.251  10.274  1.00  0.84           C  
ATOM    469  CE2 TYR A  62      32.545  64.960   9.796  1.00  0.84           C  
ATOM    470  CZ  TYR A  62      33.505  65.922  10.079  1.00  0.84           C  
ATOM    471  OH  TYR A  62      34.838  65.503  10.187  1.00  0.84           O  
ATOM    472  N   SER A  63      27.454  69.640  10.397  1.00  0.83           N  
ATOM    473  CA  SER A  63      26.255  70.397  10.067  1.00  0.83           C  
ATOM    474  C   SER A  63      25.381  69.694   9.031  1.00  0.83           C  
ATOM    475  O   SER A  63      24.162  69.706   9.102  1.00  0.83           O  
ATOM    476  CB  SER A  63      26.626  71.806   9.524  1.00  0.83           C  
ATOM    477  OG  SER A  63      27.503  71.710   8.396  1.00  0.83           O  
ATOM    478  N   ALA A  64      26.034  69.031   8.053  1.00  0.88           N  
ATOM    479  CA  ALA A  64      25.450  68.163   7.057  1.00  0.88           C  
ATOM    480  C   ALA A  64      24.737  66.920   7.607  1.00  0.88           C  
ATOM    481  O   ALA A  64      23.671  66.566   7.132  1.00  0.88           O  
ATOM    482  CB  ALA A  64      26.563  67.752   6.068  1.00  0.88           C  
ATOM    483  N   GLU A  65      25.293  66.228   8.633  1.00  0.84           N  
ATOM    484  CA  GLU A  65      24.638  65.081   9.243  1.00  0.84           C  
ATOM    485  C   GLU A  65      23.574  65.512  10.240  1.00  0.84           C  
ATOM    486  O   GLU A  65      22.510  64.915  10.333  1.00  0.84           O  
ATOM    487  CB  GLU A  65      25.661  64.130   9.898  1.00  0.84           C  
ATOM    488  CG  GLU A  65      25.037  62.766  10.296  1.00  0.84           C  
ATOM    489  CD  GLU A  65      26.040  61.647  10.584  1.00  0.84           C  
ATOM    490  OE1 GLU A  65      27.234  61.752  10.194  1.00  0.84           O  
ATOM    491  OE2 GLU A  65      25.606  60.632  11.181  1.00  0.84           O  
ATOM    492  N   LEU A  66      23.788  66.639  10.955  1.00  0.87           N  
ATOM    493  CA  LEU A  66      22.765  67.289  11.769  1.00  0.87           C  
ATOM    494  C   LEU A  66      21.550  67.737  10.967  1.00  0.87           C  
ATOM    495  O   LEU A  66      20.428  67.755  11.489  1.00  0.87           O  
ATOM    496  CB  LEU A  66      23.325  68.539  12.504  1.00  0.87           C  
ATOM    497  CG  LEU A  66      24.280  68.244  13.682  1.00  0.87           C  
ATOM    498  CD1 LEU A  66      24.679  69.550  14.395  1.00  0.87           C  
ATOM    499  CD2 LEU A  66      23.665  67.264  14.704  1.00  0.87           C  
ATOM    500  N   ALA A  67      21.737  68.114   9.689  1.00  0.88           N  
ATOM    501  CA  ALA A  67      20.700  68.481   8.748  1.00  0.88           C  
ATOM    502  C   ALA A  67      19.730  67.351   8.401  1.00  0.88           C  
ATOM    503  O   ALA A  67      18.567  67.617   8.122  1.00  0.88           O  
ATOM    504  CB  ALA A  67      21.317  69.022   7.438  1.00  0.88           C  
ATOM    505  N   HIS A  68      20.194  66.070   8.406  1.00  0.85           N  
ATOM    506  CA  HIS A  68      19.364  64.888   8.179  1.00  0.85           C  
ATOM    507  C   HIS A  68      18.119  64.861   9.033  1.00  0.85           C  
ATOM    508  O   HIS A  68      18.203  64.998  10.264  1.00  0.85           O  
ATOM    509  CB  HIS A  68      20.118  63.564   8.486  1.00  0.85           C  
ATOM    510  CG  HIS A  68      21.301  63.306   7.612  1.00  0.85           C  
ATOM    511  ND1 HIS A  68      21.974  62.095   7.733  1.00  0.85           N  
ATOM    512  CD2 HIS A  68      21.909  64.086   6.695  1.00  0.85           C  
ATOM    513  CE1 HIS A  68      22.975  62.181   6.887  1.00  0.85           C  
ATOM    514  NE2 HIS A  68      22.991  63.369   6.222  1.00  0.85           N  
ATOM    515  N   GLY A  69      16.923  64.664   8.453  1.00  0.87           N  
ATOM    516  CA  GLY A  69      15.660  64.872   9.166  1.00  0.87           C  
ATOM    517  C   GLY A  69      15.478  63.971  10.359  1.00  0.87           C  
ATOM    518  O   GLY A  69      14.919  64.375  11.376  1.00  0.87           O  
ATOM    519  N   ALA A  70      16.057  62.760  10.298  1.00  0.87           N  
ATOM    520  CA  ALA A  70      16.142  61.777  11.366  1.00  0.87           C  
ATOM    521  C   ALA A  70      16.862  62.278  12.618  1.00  0.87           C  
ATOM    522  O   ALA A  70      16.564  61.829  13.734  1.00  0.87           O  
ATOM    523  CB  ALA A  70      16.885  60.530  10.830  1.00  0.87           C  
ATOM    524  N   ASN A  71      17.787  63.246  12.460  1.00  0.84           N  
ATOM    525  CA  ASN A  71      18.646  63.810  13.479  1.00  0.84           C  
ATOM    526  C   ASN A  71      18.000  65.058  14.053  1.00  0.84           C  
ATOM    527  O   ASN A  71      18.649  65.830  14.772  1.00  0.84           O  
ATOM    528  CB  ASN A  71      20.047  64.125  12.875  1.00  0.84           C  
ATOM    529  CG  ASN A  71      20.723  62.796  12.588  1.00  0.84           C  
ATOM    530  OD1 ASN A  71      20.537  61.826  13.325  1.00  0.84           O  
ATOM    531  ND2 ASN A  71      21.571  62.681  11.558  1.00  0.84           N  
ATOM    532  N   ASN A  72      16.688  65.285  13.809  1.00  0.88           N  
ATOM    533  CA  ASN A  72      15.843  66.242  14.519  1.00  0.88           C  
ATOM    534  C   ASN A  72      16.112  66.425  16.022  1.00  0.88           C  
ATOM    535  O   ASN A  72      15.806  65.538  16.845  1.00  0.88           O  
ATOM    536  CB  ASN A  72      14.320  65.969  14.284  1.00  0.88           C  
ATOM    537  CG  ASN A  72      13.878  64.497  14.362  1.00  0.88           C  
ATOM    538  OD1 ASN A  72      13.086  64.027  13.573  1.00  0.88           O  
ATOM    539  ND2 ASN A  72      14.373  63.731  15.364  1.00  0.88           N  
ATOM    540  N   GLY A  73      16.676  67.563  16.448  1.00  0.90           N  
ATOM    541  CA  GLY A  73      16.986  67.900  17.836  1.00  0.90           C  
ATOM    542  C   GLY A  73      18.254  67.275  18.375  1.00  0.90           C  
ATOM    543  O   GLY A  73      18.547  67.417  19.566  1.00  0.90           O  
ATOM    544  N   LEU A  74      19.069  66.581  17.558  1.00  0.91           N  
ATOM    545  CA  LEU A  74      20.380  66.085  17.970  1.00  0.91           C  
ATOM    546  C   LEU A  74      21.447  67.158  17.932  1.00  0.91           C  
ATOM    547  O   LEU A  74      22.518  67.001  18.546  1.00  0.91           O  
ATOM    548  CB  LEU A  74      20.846  64.861  17.152  1.00  0.91           C  
ATOM    549  CG  LEU A  74      19.998  63.592  17.397  1.00  0.91           C  
ATOM    550  CD1 LEU A  74      20.710  62.397  16.752  1.00  0.91           C  
ATOM    551  CD2 LEU A  74      19.731  63.287  18.891  1.00  0.91           C  
ATOM    552  N   ASP A  75      21.179  68.313  17.306  1.00  0.89           N  
ATOM    553  CA  ASP A  75      21.971  69.520  17.376  1.00  0.89           C  
ATOM    554  C   ASP A  75      22.029  70.023  18.829  1.00  0.89           C  
ATOM    555  O   ASP A  75      23.080  70.436  19.325  1.00  0.89           O  
ATOM    556  CB  ASP A  75      21.423  70.554  16.345  1.00  0.89           C  
ATOM    557  CG  ASP A  75      20.047  71.068  16.735  1.00  0.89           C  
ATOM    558  OD1 ASP A  75      19.152  70.215  16.986  1.00  0.89           O  
ATOM    559  OD2 ASP A  75      19.901  72.307  16.852  1.00  0.89           O  
ATOM    560  N   ILE A  76      20.909  69.896  19.584  1.00  0.90           N  
ATOM    561  CA  ILE A  76      20.829  70.161  21.019  1.00  0.90           C  
ATOM    562  C   ILE A  76      21.811  69.303  21.807  1.00  0.90           C  
ATOM    563  O   ILE A  76      22.543  69.804  22.649  1.00  0.90           O  
ATOM    564  CB  ILE A  76      19.423  69.927  21.592  1.00  0.90           C  
ATOM    565  CG1 ILE A  76      18.381  70.796  20.839  1.00  0.90           C  
ATOM    566  CG2 ILE A  76      19.392  70.149  23.135  1.00  0.90           C  
ATOM    567  CD1 ILE A  76      16.939  70.539  21.292  1.00  0.90           C  
ATOM    568  N   ALA A  77      21.871  67.983  21.512  1.00  0.95           N  
ATOM    569  CA  ALA A  77      22.761  67.043  22.166  1.00  0.95           C  
ATOM    570  C   ALA A  77      24.236  67.340  21.950  1.00  0.95           C  
ATOM    571  O   ALA A  77      25.019  67.348  22.899  1.00  0.95           O  
ATOM    572  CB  ALA A  77      22.484  65.628  21.630  1.00  0.95           C  
ATOM    573  N   VAL A  78      24.635  67.654  20.696  1.00  0.92           N  
ATOM    574  CA  VAL A  78      25.982  68.109  20.363  1.00  0.92           C  
ATOM    575  C   VAL A  78      26.324  69.388  21.112  1.00  0.92           C  
ATOM    576  O   VAL A  78      27.362  69.501  21.749  1.00  0.92           O  
ATOM    577  CB  VAL A  78      26.112  68.328  18.852  1.00  0.92           C  
ATOM    578  CG1 VAL A  78      27.351  69.174  18.466  1.00  0.92           C  
ATOM    579  CG2 VAL A  78      26.189  66.946  18.173  1.00  0.92           C  
ATOM    580  N   ARG A  79      25.393  70.365  21.123  1.00  0.83           N  
ATOM    581  CA  ARG A  79      25.581  71.633  21.798  1.00  0.83           C  
ATOM    582  C   ARG A  79      25.768  71.547  23.314  1.00  0.83           C  
ATOM    583  O   ARG A  79      26.588  72.255  23.895  1.00  0.83           O  
ATOM    584  CB  ARG A  79      24.357  72.537  21.530  1.00  0.83           C  
ATOM    585  CG  ARG A  79      24.657  74.043  21.720  1.00  0.83           C  
ATOM    586  CD  ARG A  79      23.834  74.768  22.793  1.00  0.83           C  
ATOM    587  NE  ARG A  79      22.384  74.479  22.493  1.00  0.83           N  
ATOM    588  CZ  ARG A  79      21.464  74.121  23.398  1.00  0.83           C  
ATOM    589  NH1 ARG A  79      21.769  74.031  24.686  1.00  0.83           N  
ATOM    590  NH2 ARG A  79      20.219  73.839  23.015  1.00  0.83           N  
ATOM    591  N   LEU A  80      24.993  70.675  24.001  1.00  0.91           N  
ATOM    592  CA  LEU A  80      25.115  70.388  25.426  1.00  0.91           C  
ATOM    593  C   LEU A  80      26.459  69.784  25.794  1.00  0.91           C  
ATOM    594  O   LEU A  80      27.012  70.068  26.856  1.00  0.91           O  
ATOM    595  CB  LEU A  80      24.026  69.389  25.907  1.00  0.91           C  
ATOM    596  CG  LEU A  80      22.585  69.935  25.956  1.00  0.91           C  
ATOM    597  CD1 LEU A  80      21.621  68.769  26.225  1.00  0.91           C  
ATOM    598  CD2 LEU A  80      22.408  71.032  27.020  1.00  0.91           C  
ATOM    599  N   LEU A  81      27.003  68.911  24.929  1.00  0.92           N  
ATOM    600  CA  LEU A  81      28.248  68.232  25.196  1.00  0.92           C  
ATOM    601  C   LEU A  81      29.494  69.014  24.858  1.00  0.92           C  
ATOM    602  O   LEU A  81      30.565  68.654  25.339  1.00  0.92           O  
ATOM    603  CB  LEU A  81      28.314  66.912  24.400  1.00  0.92           C  
ATOM    604  CG  LEU A  81      27.399  65.809  24.963  1.00  0.92           C  
ATOM    605  CD1 LEU A  81      27.549  64.535  24.122  1.00  0.92           C  
ATOM    606  CD2 LEU A  81      27.670  65.483  26.445  1.00  0.92           C  
ATOM    607  N   GLU A  82      29.399  70.093  24.049  1.00  0.86           N  
ATOM    608  CA  GLU A  82      30.576  70.745  23.494  1.00  0.86           C  
ATOM    609  C   GLU A  82      31.498  71.317  24.563  1.00  0.86           C  
ATOM    610  O   GLU A  82      32.690  70.991  24.618  1.00  0.86           O  
ATOM    611  CB  GLU A  82      30.164  71.796  22.430  1.00  0.86           C  
ATOM    612  CG  GLU A  82      31.314  72.171  21.448  1.00  0.86           C  
ATOM    613  CD  GLU A  82      31.880  70.954  20.709  1.00  0.86           C  
ATOM    614  OE1 GLU A  82      31.079  70.230  20.062  1.00  0.86           O  
ATOM    615  OE2 GLU A  82      33.115  70.710  20.760  1.00  0.86           O  
ATOM    616  N   SER A  83      30.945  72.042  25.554  1.00  0.89           N  
ATOM    617  CA  SER A  83      31.656  72.635  26.689  1.00  0.89           C  
ATOM    618  C   SER A  83      32.457  71.634  27.509  1.00  0.89           C  
ATOM    619  O   SER A  83      33.578  71.875  27.945  1.00  0.89           O  
ATOM    620  CB  SER A  83      30.670  73.286  27.695  1.00  0.89           C  
ATOM    621  OG  SER A  83      29.919  74.311  27.049  1.00  0.89           O  
ATOM    622  N   ILE A  84      31.869  70.451  27.759  1.00  0.89           N  
ATOM    623  CA  ILE A  84      32.530  69.323  28.393  1.00  0.89           C  
ATOM    624  C   ILE A  84      33.592  68.686  27.534  1.00  0.89           C  
ATOM    625  O   ILE A  84      34.672  68.360  28.002  1.00  0.89           O  
ATOM    626  CB  ILE A  84      31.532  68.244  28.686  1.00  0.89           C  
ATOM    627  CG1 ILE A  84      30.379  68.819  29.512  1.00  0.89           C  
ATOM    628  CG2 ILE A  84      32.140  67.025  29.421  1.00  0.89           C  
ATOM    629  CD1 ILE A  84      30.729  69.238  30.950  1.00  0.89           C  
ATOM    630  N   LYS A  85      33.310  68.492  26.229  1.00  0.88           N  
ATOM    631  CA  LYS A  85      34.258  67.951  25.279  1.00  0.88           C  
ATOM    632  C   LYS A  85      35.512  68.813  25.148  1.00  0.88           C  
ATOM    633  O   LYS A  85      36.612  68.286  24.991  1.00  0.88           O  
ATOM    634  CB  LYS A  85      33.613  67.795  23.883  1.00  0.88           C  
ATOM    635  CG  LYS A  85      34.592  67.392  22.764  1.00  0.88           C  
ATOM    636  CD  LYS A  85      35.040  65.925  22.835  1.00  0.88           C  
ATOM    637  CE  LYS A  85      36.169  65.580  21.862  1.00  0.88           C  
ATOM    638  NZ  LYS A  85      37.429  66.226  22.282  1.00  0.88           N  
ATOM    639  N   GLU A  86      35.377  70.157  25.239  1.00  0.85           N  
ATOM    640  CA  GLU A  86      36.480  71.105  25.268  1.00  0.85           C  
ATOM    641  C   GLU A  86      37.452  70.897  26.436  1.00  0.85           C  
ATOM    642  O   GLU A  86      38.636  71.201  26.331  1.00  0.85           O  
ATOM    643  CB  GLU A  86      35.974  72.567  25.270  1.00  0.85           C  
ATOM    644  CG  GLU A  86      35.295  73.020  23.951  1.00  0.85           C  
ATOM    645  CD  GLU A  86      34.816  74.469  24.039  1.00  0.85           C  
ATOM    646  OE1 GLU A  86      34.939  75.075  25.137  1.00  0.85           O  
ATOM    647  OE2 GLU A  86      34.337  74.989  23.000  1.00  0.85           O  
ATOM    648  N   GLN A  87      36.992  70.307  27.567  1.00  0.82           N  
ATOM    649  CA  GLN A  87      37.833  69.923  28.694  1.00  0.82           C  
ATOM    650  C   GLN A  87      38.630  68.653  28.421  1.00  0.82           C  
ATOM    651  O   GLN A  87      39.589  68.339  29.123  1.00  0.82           O  
ATOM    652  CB  GLN A  87      36.979  69.682  29.969  1.00  0.82           C  
ATOM    653  CG  GLN A  87      36.181  70.918  30.443  1.00  0.82           C  
ATOM    654  CD  GLN A  87      37.127  72.054  30.825  1.00  0.82           C  
ATOM    655  OE1 GLN A  87      38.020  71.886  31.656  1.00  0.82           O  
ATOM    656  NE2 GLN A  87      36.927  73.251  30.228  1.00  0.82           N  
ATOM    657  N   PHE A  88      38.274  67.892  27.365  1.00  0.87           N  
ATOM    658  CA  PHE A  88      38.970  66.674  26.993  1.00  0.87           C  
ATOM    659  C   PHE A  88      39.384  66.727  25.523  1.00  0.87           C  
ATOM    660  O   PHE A  88      38.854  65.959  24.708  1.00  0.87           O  
ATOM    661  CB  PHE A  88      38.087  65.420  27.228  1.00  0.87           C  
ATOM    662  CG  PHE A  88      37.664  65.356  28.665  1.00  0.87           C  
ATOM    663  CD1 PHE A  88      38.560  64.906  29.645  1.00  0.87           C  
ATOM    664  CD2 PHE A  88      36.386  65.787  29.056  1.00  0.87           C  
ATOM    665  CE1 PHE A  88      38.186  64.889  30.991  1.00  0.87           C  
ATOM    666  CE2 PHE A  88      36.012  65.783  30.405  1.00  0.87           C  
ATOM    667  CZ  PHE A  88      36.913  65.327  31.373  1.00  0.87           C  
ATOM    668  N   PRO A  89      40.318  67.594  25.100  1.00  0.85           N  
ATOM    669  CA  PRO A  89      40.676  67.773  23.698  1.00  0.85           C  
ATOM    670  C   PRO A  89      41.396  66.568  23.127  1.00  0.85           C  
ATOM    671  O   PRO A  89      41.356  66.397  21.918  1.00  0.85           O  
ATOM    672  CB  PRO A  89      41.556  69.036  23.678  1.00  0.85           C  
ATOM    673  CG  PRO A  89      42.143  69.116  25.091  1.00  0.85           C  
ATOM    674  CD  PRO A  89      41.012  68.561  25.954  1.00  0.85           C  
ATOM    675  N   ILE A  90      42.050  65.731  23.970  1.00  0.87           N  
ATOM    676  CA  ILE A  90      42.739  64.516  23.546  1.00  0.87           C  
ATOM    677  C   ILE A  90      41.805  63.449  22.984  1.00  0.87           C  
ATOM    678  O   ILE A  90      42.166  62.679  22.100  1.00  0.87           O  
ATOM    679  CB  ILE A  90      43.637  63.927  24.646  1.00  0.87           C  
ATOM    680  CG1 ILE A  90      44.734  63.033  24.013  1.00  0.87           C  
ATOM    681  CG2 ILE A  90      42.821  63.184  25.734  1.00  0.87           C  
ATOM    682  CD1 ILE A  90      45.800  62.563  25.010  1.00  0.87           C  
ATOM    683  N   LEU A  91      40.558  63.373  23.504  1.00  0.92           N  
ATOM    684  CA  LEU A  91      39.596  62.388  23.067  1.00  0.92           C  
ATOM    685  C   LEU A  91      39.030  62.733  21.711  1.00  0.92           C  
ATOM    686  O   LEU A  91      38.783  63.905  21.399  1.00  0.92           O  
ATOM    687  CB  LEU A  91      38.416  62.218  24.054  1.00  0.92           C  
ATOM    688  CG  LEU A  91      38.829  61.839  25.491  1.00  0.92           C  
ATOM    689  CD1 LEU A  91      37.593  61.853  26.404  1.00  0.92           C  
ATOM    690  CD2 LEU A  91      39.516  60.467  25.559  1.00  0.92           C  
ATOM    691  N   SER A  92      38.759  61.713  20.886  1.00  0.92           N  
ATOM    692  CA  SER A  92      38.003  61.857  19.655  1.00  0.92           C  
ATOM    693  C   SER A  92      36.559  62.182  19.976  1.00  0.92           C  
ATOM    694  O   SER A  92      36.040  61.841  21.042  1.00  0.92           O  
ATOM    695  CB  SER A  92      38.103  60.633  18.701  1.00  0.92           C  
ATOM    696  OG  SER A  92      37.474  59.465  19.227  1.00  0.92           O  
ATOM    697  N   TYR A  93      35.849  62.884  19.082  1.00  0.93           N  
ATOM    698  CA  TYR A  93      34.415  63.079  19.210  1.00  0.93           C  
ATOM    699  C   TYR A  93      33.668  61.760  19.103  1.00  0.93           C  
ATOM    700  O   TYR A  93      32.688  61.532  19.803  1.00  0.93           O  
ATOM    701  CB  TYR A  93      33.864  64.036  18.136  1.00  0.93           C  
ATOM    702  CG  TYR A  93      34.164  65.460  18.489  1.00  0.93           C  
ATOM    703  CD1 TYR A  93      35.344  66.080  18.056  1.00  0.93           C  
ATOM    704  CD2 TYR A  93      33.218  66.215  19.200  1.00  0.93           C  
ATOM    705  CE1 TYR A  93      35.557  67.443  18.299  1.00  0.93           C  
ATOM    706  CE2 TYR A  93      33.406  67.591  19.400  1.00  0.93           C  
ATOM    707  CZ  TYR A  93      34.589  68.205  18.964  1.00  0.93           C  
ATOM    708  OH  TYR A  93      34.847  69.577  19.170  1.00  0.93           O  
ATOM    709  N   ALA A  94      34.153  60.849  18.233  1.00  0.96           N  
ATOM    710  CA  ALA A  94      33.658  59.500  18.091  1.00  0.96           C  
ATOM    711  C   ALA A  94      33.622  58.676  19.382  1.00  0.96           C  
ATOM    712  O   ALA A  94      32.585  58.120  19.735  1.00  0.96           O  
ATOM    713  CB  ALA A  94      34.581  58.785  17.087  1.00  0.96           C  
ATOM    714  N   ASP A  95      34.743  58.630  20.144  1.00  0.94           N  
ATOM    715  CA  ASP A  95      34.811  58.008  21.456  1.00  0.94           C  
ATOM    716  C   ASP A  95      33.953  58.721  22.479  1.00  0.94           C  
ATOM    717  O   ASP A  95      33.228  58.083  23.238  1.00  0.94           O  
ATOM    718  CB  ASP A  95      36.276  57.933  21.965  1.00  0.94           C  
ATOM    719  CG  ASP A  95      36.951  56.664  21.495  1.00  0.94           C  
ATOM    720  OD1 ASP A  95      36.321  55.799  20.832  1.00  0.94           O  
ATOM    721  OD2 ASP A  95      38.135  56.492  21.858  1.00  0.94           O  
ATOM    722  N   PHE A  96      33.977  60.070  22.494  1.00  0.93           N  
ATOM    723  CA  PHE A  96      33.237  60.883  23.439  1.00  0.93           C  
ATOM    724  C   PHE A  96      31.718  60.672  23.376  1.00  0.93           C  
ATOM    725  O   PHE A  96      31.047  60.488  24.386  1.00  0.93           O  
ATOM    726  CB  PHE A  96      33.592  62.372  23.177  1.00  0.93           C  
ATOM    727  CG  PHE A  96      33.202  63.229  24.342  1.00  0.93           C  
ATOM    728  CD1 PHE A  96      33.981  63.235  25.510  1.00  0.93           C  
ATOM    729  CD2 PHE A  96      32.044  64.017  24.285  1.00  0.93           C  
ATOM    730  CE1 PHE A  96      33.608  64.015  26.609  1.00  0.93           C  
ATOM    731  CE2 PHE A  96      31.665  64.793  25.383  1.00  0.93           C  
ATOM    732  CZ  PHE A  96      32.440  64.780  26.544  1.00  0.93           C  
ATOM    733  N   TYR A  97      31.145  60.651  22.156  1.00  0.95           N  
ATOM    734  CA  TYR A  97      29.732  60.386  21.936  1.00  0.95           C  
ATOM    735  C   TYR A  97      29.299  58.970  22.271  1.00  0.95           C  
ATOM    736  O   TYR A  97      28.244  58.762  22.862  1.00  0.95           O  
ATOM    737  CB  TYR A  97      29.329  60.756  20.486  1.00  0.95           C  
ATOM    738  CG  TYR A  97      29.445  62.238  20.212  1.00  0.95           C  
ATOM    739  CD1 TYR A  97      29.418  63.225  21.220  1.00  0.95           C  
ATOM    740  CD2 TYR A  97      29.541  62.654  18.872  1.00  0.95           C  
ATOM    741  CE1 TYR A  97      29.503  64.580  20.893  1.00  0.95           C  
ATOM    742  CE2 TYR A  97      29.608  64.016  18.542  1.00  0.95           C  
ATOM    743  CZ  TYR A  97      29.595  64.975  19.564  1.00  0.95           C  
ATOM    744  OH  TYR A  97      29.676  66.358  19.336  1.00  0.95           O  
ATOM    745  N   GLN A  98      30.117  57.949  21.935  1.00  0.93           N  
ATOM    746  CA  GLN A  98      29.862  56.586  22.369  1.00  0.93           C  
ATOM    747  C   GLN A  98      29.963  56.408  23.878  1.00  0.93           C  
ATOM    748  O   GLN A  98      29.133  55.757  24.496  1.00  0.93           O  
ATOM    749  CB  GLN A  98      30.752  55.573  21.603  1.00  0.93           C  
ATOM    750  CG  GLN A  98      30.409  55.462  20.097  1.00  0.93           C  
ATOM    751  CD  GLN A  98      28.902  55.305  19.872  1.00  0.93           C  
ATOM    752  OE1 GLN A  98      28.210  54.500  20.477  1.00  0.93           O  
ATOM    753  NE2 GLN A  98      28.338  56.153  18.978  1.00  0.93           N  
ATOM    754  N   LEU A  99      30.949  57.064  24.531  1.00  0.94           N  
ATOM    755  CA  LEU A  99      31.044  57.108  25.977  1.00  0.94           C  
ATOM    756  C   LEU A  99      29.836  57.755  26.661  1.00  0.94           C  
ATOM    757  O   LEU A  99      29.337  57.255  27.656  1.00  0.94           O  
ATOM    758  CB  LEU A  99      32.347  57.826  26.399  1.00  0.94           C  
ATOM    759  CG  LEU A  99      32.669  57.788  27.908  1.00  0.94           C  
ATOM    760  CD1 LEU A  99      32.875  56.352  28.425  1.00  0.94           C  
ATOM    761  CD2 LEU A  99      33.918  58.638  28.184  1.00  0.94           C  
ATOM    762  N   ALA A 100      29.294  58.865  26.095  1.00  0.97           N  
ATOM    763  CA  ALA A 100      28.057  59.479  26.549  1.00  0.97           C  
ATOM    764  C   ALA A 100      26.843  58.546  26.464  1.00  0.97           C  
ATOM    765  O   ALA A 100      26.013  58.512  27.356  1.00  0.97           O  
ATOM    766  CB  ALA A 100      27.781  60.784  25.770  1.00  0.97           C  
ATOM    767  N   GLY A 101      26.748  57.726  25.384  1.00  0.95           N  
ATOM    768  CA  GLY A 101      25.710  56.704  25.258  1.00  0.95           C  
ATOM    769  C   GLY A 101      25.806  55.569  26.247  1.00  0.95           C  
ATOM    770  O   GLY A 101      24.801  55.135  26.794  1.00  0.95           O  
ATOM    771  N   VAL A 102      27.038  55.085  26.528  1.00  0.94           N  
ATOM    772  CA  VAL A 102      27.314  54.119  27.589  1.00  0.94           C  
ATOM    773  C   VAL A 102      26.956  54.656  28.970  1.00  0.94           C  
ATOM    774  O   VAL A 102      26.277  54.003  29.751  1.00  0.94           O  
ATOM    775  CB  VAL A 102      28.789  53.700  27.566  1.00  0.94           C  
ATOM    776  CG1 VAL A 102      29.247  52.967  28.852  1.00  0.94           C  
ATOM    777  CG2 VAL A 102      29.007  52.781  26.353  1.00  0.94           C  
ATOM    778  N   VAL A 103      27.372  55.906  29.284  1.00  0.93           N  
ATOM    779  CA  VAL A 103      27.044  56.570  30.536  1.00  0.93           C  
ATOM    780  C   VAL A 103      25.554  56.828  30.703  1.00  0.93           C  
ATOM    781  O   VAL A 103      25.002  56.630  31.776  1.00  0.93           O  
ATOM    782  CB  VAL A 103      27.831  57.863  30.691  1.00  0.93           C  
ATOM    783  CG1 VAL A 103      27.331  58.695  31.887  1.00  0.93           C  
ATOM    784  CG2 VAL A 103      29.306  57.490  30.933  1.00  0.93           C  
ATOM    785  N   GLY A 104      24.853  57.255  29.621  1.00  0.93           N  
ATOM    786  CA  GLY A 104      23.406  57.450  29.633  1.00  0.93           C  
ATOM    787  C   GLY A 104      22.593  56.241  30.012  1.00  0.93           C  
ATOM    788  O   GLY A 104      21.603  56.379  30.718  1.00  0.93           O  
ATOM    789  N   VAL A 105      23.004  55.032  29.576  1.00  0.93           N  
ATOM    790  CA  VAL A 105      22.450  53.761  30.040  1.00  0.93           C  
ATOM    791  C   VAL A 105      22.786  53.450  31.501  1.00  0.93           C  
ATOM    792  O   VAL A 105      21.916  53.044  32.263  1.00  0.93           O  
ATOM    793  CB  VAL A 105      22.896  52.600  29.145  1.00  0.93           C  
ATOM    794  CG1 VAL A 105      22.419  51.230  29.682  1.00  0.93           C  
ATOM    795  CG2 VAL A 105      22.319  52.814  27.731  1.00  0.93           C  
ATOM    796  N   GLU A 106      24.058  53.644  31.939  1.00  0.88           N  
ATOM    797  CA  GLU A 106      24.502  53.378  33.308  1.00  0.88           C  
ATOM    798  C   GLU A 106      23.811  54.261  34.351  1.00  0.88           C  
ATOM    799  O   GLU A 106      23.289  53.782  35.345  1.00  0.88           O  
ATOM    800  CB  GLU A 106      26.052  53.562  33.422  1.00  0.88           C  
ATOM    801  CG  GLU A 106      26.718  53.168  34.782  1.00  0.88           C  
ATOM    802  CD  GLU A 106      28.117  53.753  34.993  1.00  0.88           C  
ATOM    803  OE1 GLU A 106      28.159  54.899  35.506  1.00  0.88           O  
ATOM    804  OE2 GLU A 106      29.191  53.151  34.708  1.00  0.88           O  
ATOM    805  N   ILE A 107      23.716  55.600  34.121  1.00  0.91           N  
ATOM    806  CA  ILE A 107      23.202  56.499  35.151  1.00  0.91           C  
ATOM    807  C   ILE A 107      21.708  56.385  35.358  1.00  0.91           C  
ATOM    808  O   ILE A 107      21.147  56.741  36.394  1.00  0.91           O  
ATOM    809  CB  ILE A 107      23.655  57.943  34.938  1.00  0.91           C  
ATOM    810  CG1 ILE A 107      23.478  58.782  36.221  1.00  0.91           C  
ATOM    811  CG2 ILE A 107      22.950  58.643  33.747  1.00  0.91           C  
ATOM    812  CD1 ILE A 107      24.323  58.352  37.429  1.00  0.91           C  
ATOM    813  N   THR A 108      21.003  55.788  34.399  1.00  0.92           N  
ATOM    814  CA  THR A 108      19.583  55.580  34.519  1.00  0.92           C  
ATOM    815  C   THR A 108      19.256  54.201  35.041  1.00  0.92           C  
ATOM    816  O   THR A 108      18.105  53.829  35.151  1.00  0.92           O  
ATOM    817  CB  THR A 108      18.910  55.806  33.206  1.00  0.92           C  
ATOM    818  OG1 THR A 108      19.472  55.006  32.178  1.00  0.92           O  
ATOM    819  CG2 THR A 108      19.169  57.283  32.871  1.00  0.92           C  
ATOM    820  N   GLY A 109      20.300  53.422  35.429  1.00  0.94           N  
ATOM    821  CA  GLY A 109      20.125  52.165  36.138  1.00  0.94           C  
ATOM    822  C   GLY A 109      20.281  50.937  35.287  1.00  0.94           C  
ATOM    823  O   GLY A 109      19.983  49.839  35.722  1.00  0.94           O  
ATOM    824  N   GLY A 110      20.738  51.106  34.027  1.00  0.94           N  
ATOM    825  CA  GLY A 110      20.914  50.014  33.083  1.00  0.94           C  
ATOM    826  C   GLY A 110      22.204  49.248  33.262  1.00  0.94           C  
ATOM    827  O   GLY A 110      22.954  49.501  34.199  1.00  0.94           O  
ATOM    828  N   PRO A 111      22.515  48.286  32.391  1.00  0.92           N  
ATOM    829  CA  PRO A 111      23.792  47.586  32.416  1.00  0.92           C  
ATOM    830  C   PRO A 111      25.006  48.446  32.193  1.00  0.92           C  
ATOM    831  O   PRO A 111      24.966  49.465  31.519  1.00  0.92           O  
ATOM    832  CB  PRO A 111      23.731  46.589  31.252  1.00  0.92           C  
ATOM    833  CG  PRO A 111      22.652  47.139  30.317  1.00  0.92           C  
ATOM    834  CD  PRO A 111      21.706  47.919  31.233  1.00  0.92           C  
ATOM    835  N   GLU A 112      26.142  47.928  32.680  1.00  0.87           N  
ATOM    836  CA  GLU A 112      27.432  48.481  32.405  1.00  0.87           C  
ATOM    837  C   GLU A 112      27.917  47.928  31.076  1.00  0.87           C  
ATOM    838  O   GLU A 112      28.414  46.804  30.966  1.00  0.87           O  
ATOM    839  CB  GLU A 112      28.358  48.122  33.579  1.00  0.87           C  
ATOM    840  CG  GLU A 112      27.950  48.882  34.868  1.00  0.87           C  
ATOM    841  CD  GLU A 112      28.758  48.454  36.089  1.00  0.87           C  
ATOM    842  OE1 GLU A 112      29.826  47.814  35.905  1.00  0.87           O  
ATOM    843  OE2 GLU A 112      28.313  48.777  37.219  1.00  0.87           O  
ATOM    844  N   VAL A 113      27.725  48.697  29.988  1.00  0.93           N  
ATOM    845  CA  VAL A 113      28.166  48.322  28.656  1.00  0.93           C  
ATOM    846  C   VAL A 113      29.690  48.459  28.589  1.00  0.93           C  
ATOM    847  O   VAL A 113      30.179  49.543  28.926  1.00  0.93           O  
ATOM    848  CB  VAL A 113      27.517  49.177  27.570  1.00  0.93           C  
ATOM    849  CG1 VAL A 113      27.950  48.685  26.173  1.00  0.93           C  
ATOM    850  CG2 VAL A 113      25.982  49.096  27.705  1.00  0.93           C  
ATOM    851  N   PRO A 114      30.511  47.465  28.221  1.00  0.92           N  
ATOM    852  CA  PRO A 114      31.955  47.625  28.101  1.00  0.92           C  
ATOM    853  C   PRO A 114      32.335  48.670  27.062  1.00  0.92           C  
ATOM    854  O   PRO A 114      31.699  48.738  26.014  1.00  0.92           O  
ATOM    855  CB  PRO A 114      32.496  46.223  27.745  1.00  0.92           C  
ATOM    856  CG  PRO A 114      31.365  45.255  28.118  1.00  0.92           C  
ATOM    857  CD  PRO A 114      30.091  46.093  27.964  1.00  0.92           C  
ATOM    858  N   PHE A 115      33.351  49.504  27.336  1.00  0.91           N  
ATOM    859  CA  PHE A 115      33.771  50.563  26.453  1.00  0.91           C  
ATOM    860  C   PHE A 115      35.244  50.355  26.168  1.00  0.91           C  
ATOM    861  O   PHE A 115      36.047  50.165  27.088  1.00  0.91           O  
ATOM    862  CB  PHE A 115      33.516  51.952  27.114  1.00  0.91           C  
ATOM    863  CG  PHE A 115      33.935  53.090  26.222  1.00  0.91           C  
ATOM    864  CD1 PHE A 115      33.125  53.497  25.149  1.00  0.91           C  
ATOM    865  CD2 PHE A 115      35.169  53.733  26.429  1.00  0.91           C  
ATOM    866  CE1 PHE A 115      33.536  54.541  24.310  1.00  0.91           C  
ATOM    867  CE2 PHE A 115      35.583  54.771  25.586  1.00  0.91           C  
ATOM    868  CZ  PHE A 115      34.763  55.176  24.529  1.00  0.91           C  
ATOM    869  N   HIS A 116      35.633  50.405  24.886  1.00  0.88           N  
ATOM    870  CA  HIS A 116      37.009  50.385  24.449  1.00  0.88           C  
ATOM    871  C   HIS A 116      37.260  51.685  23.688  1.00  0.88           C  
ATOM    872  O   HIS A 116      36.448  52.018  22.819  1.00  0.88           O  
ATOM    873  CB  HIS A 116      37.316  49.173  23.546  1.00  0.88           C  
ATOM    874  CG  HIS A 116      37.143  47.892  24.296  1.00  0.88           C  
ATOM    875  ND1 HIS A 116      35.945  47.202  24.204  1.00  0.88           N  
ATOM    876  CD2 HIS A 116      37.992  47.242  25.119  1.00  0.88           C  
ATOM    877  CE1 HIS A 116      36.099  46.153  24.968  1.00  0.88           C  
ATOM    878  NE2 HIS A 116      37.325  46.113  25.559  1.00  0.88           N  
ATOM    879  N   PRO A 117      38.299  52.466  23.978  1.00  0.92           N  
ATOM    880  CA  PRO A 117      38.602  53.696  23.259  1.00  0.92           C  
ATOM    881  C   PRO A 117      39.360  53.382  21.985  1.00  0.92           C  
ATOM    882  O   PRO A 117      39.813  52.252  21.795  1.00  0.92           O  
ATOM    883  CB  PRO A 117      39.498  54.468  24.245  1.00  0.92           C  
ATOM    884  CG  PRO A 117      40.236  53.377  25.018  1.00  0.92           C  
ATOM    885  CD  PRO A 117      39.203  52.258  25.109  1.00  0.92           C  
ATOM    886  N   GLY A 118      39.497  54.373  21.093  1.00  0.91           N  
ATOM    887  CA  GLY A 118      40.360  54.313  19.934  1.00  0.91           C  
ATOM    888  C   GLY A 118      39.680  54.672  18.650  1.00  0.91           C  
ATOM    889  O   GLY A 118      40.301  54.608  17.599  1.00  0.91           O  
ATOM    890  N   ARG A 119      38.367  55.006  18.653  1.00  0.87           N  
ATOM    891  CA  ARG A 119      37.704  55.409  17.418  1.00  0.87           C  
ATOM    892  C   ARG A 119      38.284  56.704  16.880  1.00  0.87           C  
ATOM    893  O   ARG A 119      38.499  57.656  17.625  1.00  0.87           O  
ATOM    894  CB  ARG A 119      36.181  55.635  17.589  1.00  0.87           C  
ATOM    895  CG  ARG A 119      35.375  54.398  18.017  1.00  0.87           C  
ATOM    896  CD  ARG A 119      34.043  54.804  18.659  1.00  0.87           C  
ATOM    897  NE  ARG A 119      33.472  53.600  19.318  1.00  0.87           N  
ATOM    898  CZ  ARG A 119      33.895  53.091  20.481  1.00  0.87           C  
ATOM    899  NH1 ARG A 119      34.859  53.622  21.215  1.00  0.87           N  
ATOM    900  NH2 ARG A 119      33.300  51.969  20.869  1.00  0.87           N  
ATOM    901  N   GLU A 120      38.543  56.790  15.568  1.00  0.87           N  
ATOM    902  CA  GLU A 120      39.075  57.998  14.980  1.00  0.87           C  
ATOM    903  C   GLU A 120      37.969  58.823  14.358  1.00  0.87           C  
ATOM    904  O   GLU A 120      36.988  58.293  13.833  1.00  0.87           O  
ATOM    905  CB  GLU A 120      40.173  57.677  13.954  1.00  0.87           C  
ATOM    906  CG  GLU A 120      41.431  57.089  14.637  1.00  0.87           C  
ATOM    907  CD  GLU A 120      42.512  56.695  13.637  1.00  0.87           C  
ATOM    908  OE1 GLU A 120      42.280  56.852  12.411  1.00  0.87           O  
ATOM    909  OE2 GLU A 120      43.578  56.227  14.109  1.00  0.87           O  
ATOM    910  N   ASP A 121      38.104  60.163  14.424  1.00  0.90           N  
ATOM    911  CA  ASP A 121      37.162  61.095  13.843  1.00  0.90           C  
ATOM    912  C   ASP A 121      37.353  61.145  12.335  1.00  0.90           C  
ATOM    913  O   ASP A 121      38.430  61.484  11.825  1.00  0.90           O  
ATOM    914  CB  ASP A 121      37.299  62.512  14.476  1.00  0.90           C  
ATOM    915  CG  ASP A 121      36.701  62.578  15.869  1.00  0.90           C  
ATOM    916  OD1 ASP A 121      35.764  61.803  16.181  1.00  0.90           O  
ATOM    917  OD2 ASP A 121      37.141  63.446  16.666  1.00  0.90           O  
ATOM    918  N   LYS A 122      36.322  60.772  11.564  1.00  0.85           N  
ATOM    919  CA  LYS A 122      36.440  60.639  10.126  1.00  0.85           C  
ATOM    920  C   LYS A 122      35.899  61.876   9.400  1.00  0.85           C  
ATOM    921  O   LYS A 122      35.054  62.595   9.943  1.00  0.85           O  
ATOM    922  CB  LYS A 122      35.752  59.337   9.634  1.00  0.85           C  
ATOM    923  CG  LYS A 122      36.495  58.057  10.070  1.00  0.85           C  
ATOM    924  CD  LYS A 122      35.847  56.786   9.493  1.00  0.85           C  
ATOM    925  CE  LYS A 122      36.484  55.487  10.003  1.00  0.85           C  
ATOM    926  NZ  LYS A 122      35.929  54.330   9.265  1.00  0.85           N  
ATOM    927  N   PRO A 123      36.344  62.208   8.184  1.00  0.84           N  
ATOM    928  CA  PRO A 123      35.965  63.462   7.550  1.00  0.84           C  
ATOM    929  C   PRO A 123      34.556  63.411   6.991  1.00  0.84           C  
ATOM    930  O   PRO A 123      33.872  64.417   7.080  1.00  0.84           O  
ATOM    931  CB  PRO A 123      37.015  63.678   6.449  1.00  0.84           C  
ATOM    932  CG  PRO A 123      37.505  62.264   6.136  1.00  0.84           C  
ATOM    933  CD  PRO A 123      37.501  61.610   7.518  1.00  0.84           C  
ATOM    934  N   GLU A 124      34.097  62.266   6.432  1.00  0.79           N  
ATOM    935  CA  GLU A 124      32.865  62.260   5.662  1.00  0.79           C  
ATOM    936  C   GLU A 124      31.701  61.626   6.427  1.00  0.79           C  
ATOM    937  O   GLU A 124      31.788  60.444   6.774  1.00  0.79           O  
ATOM    938  CB  GLU A 124      33.007  61.627   4.247  1.00  0.79           C  
ATOM    939  CG  GLU A 124      33.781  62.518   3.227  1.00  0.79           C  
ATOM    940  CD  GLU A 124      33.377  63.998   3.249  1.00  0.79           C  
ATOM    941  OE1 GLU A 124      32.153  64.283   3.224  1.00  0.79           O  
ATOM    942  OE2 GLU A 124      34.306  64.845   3.294  1.00  0.79           O  
ATOM    943  N   PRO A 125      30.598  62.332   6.734  1.00  0.91           N  
ATOM    944  CA  PRO A 125      29.317  61.712   7.069  1.00  0.91           C  
ATOM    945  C   PRO A 125      28.814  60.645   6.087  1.00  0.91           C  
ATOM    946  O   PRO A 125      29.075  60.782   4.891  1.00  0.91           O  
ATOM    947  CB  PRO A 125      28.308  62.879   7.178  1.00  0.91           C  
ATOM    948  CG  PRO A 125      29.118  64.171   7.024  1.00  0.91           C  
ATOM    949  CD  PRO A 125      30.418  63.731   6.361  1.00  0.91           C  
ATOM    950  N   PRO A 126      28.108  59.588   6.471  1.00  0.92           N  
ATOM    951  CA  PRO A 126      27.369  58.759   5.523  1.00  0.92           C  
ATOM    952  C   PRO A 126      26.255  59.498   4.775  1.00  0.92           C  
ATOM    953  O   PRO A 126      25.797  60.535   5.260  1.00  0.92           O  
ATOM    954  CB  PRO A 126      26.767  57.666   6.419  1.00  0.92           C  
ATOM    955  CG  PRO A 126      26.504  58.402   7.733  1.00  0.92           C  
ATOM    956  CD  PRO A 126      27.676  59.365   7.846  1.00  0.92           C  
ATOM    957  N   PRO A 127      25.771  59.021   3.622  1.00  0.90           N  
ATOM    958  CA  PRO A 127      24.490  59.442   3.068  1.00  0.90           C  
ATOM    959  C   PRO A 127      23.331  59.363   4.048  1.00  0.90           C  
ATOM    960  O   PRO A 127      23.276  58.443   4.869  1.00  0.90           O  
ATOM    961  CB  PRO A 127      24.260  58.542   1.839  1.00  0.90           C  
ATOM    962  CG  PRO A 127      25.122  57.304   2.099  1.00  0.90           C  
ATOM    963  CD  PRO A 127      26.287  57.834   2.942  1.00  0.90           C  
ATOM    964  N   GLU A 128      22.387  60.317   3.942  1.00  0.84           N  
ATOM    965  CA  GLU A 128      21.121  60.317   4.641  1.00  0.84           C  
ATOM    966  C   GLU A 128      20.261  59.101   4.311  1.00  0.84           C  
ATOM    967  O   GLU A 128      20.320  58.534   3.223  1.00  0.84           O  
ATOM    968  CB  GLU A 128      20.335  61.631   4.372  1.00  0.84           C  
ATOM    969  CG  GLU A 128      19.061  61.794   5.249  1.00  0.84           C  
ATOM    970  CD  GLU A 128      18.449  63.191   5.253  1.00  0.84           C  
ATOM    971  OE1 GLU A 128      18.950  64.084   4.533  1.00  0.84           O  
ATOM    972  OE2 GLU A 128      17.487  63.376   6.050  1.00  0.84           O  
ATOM    973  N   GLY A 129      19.433  58.664   5.283  1.00  0.88           N  
ATOM    974  CA  GLY A 129      18.365  57.704   5.031  1.00  0.88           C  
ATOM    975  C   GLY A 129      18.599  56.304   5.516  1.00  0.88           C  
ATOM    976  O   GLY A 129      17.808  55.417   5.249  1.00  0.88           O  
ATOM    977  N   ARG A 130      19.704  56.056   6.245  1.00  0.83           N  
ATOM    978  CA  ARG A 130      20.011  54.715   6.706  1.00  0.83           C  
ATOM    979  C   ARG A 130      19.370  54.317   8.027  1.00  0.83           C  
ATOM    980  O   ARG A 130      19.208  53.151   8.327  1.00  0.83           O  
ATOM    981  CB  ARG A 130      21.529  54.579   6.888  1.00  0.83           C  
ATOM    982  CG  ARG A 130      22.304  54.724   5.571  1.00  0.83           C  
ATOM    983  CD  ARG A 130      23.763  54.369   5.795  1.00  0.83           C  
ATOM    984  NE  ARG A 130      24.424  54.445   4.475  1.00  0.83           N  
ATOM    985  CZ  ARG A 130      25.736  54.257   4.344  1.00  0.83           C  
ATOM    986  NH1 ARG A 130      26.546  54.035   5.367  1.00  0.83           N  
ATOM    987  NH2 ARG A 130      26.271  54.194   3.133  1.00  0.83           N  
ATOM    988  N   LEU A 131      18.994  55.303   8.867  1.00  0.90           N  
ATOM    989  CA  LEU A 131      18.326  55.027  10.121  1.00  0.90           C  
ATOM    990  C   LEU A 131      16.897  54.523   9.924  1.00  0.90           C  
ATOM    991  O   LEU A 131      16.269  54.869   8.924  1.00  0.90           O  
ATOM    992  CB  LEU A 131      18.393  56.292  11.007  1.00  0.90           C  
ATOM    993  CG  LEU A 131      19.821  56.562  11.527  1.00  0.90           C  
ATOM    994  CD1 LEU A 131      19.925  57.953  12.168  1.00  0.90           C  
ATOM    995  CD2 LEU A 131      20.272  55.481  12.528  1.00  0.90           C  
ATOM    996  N   PRO A 132      16.340  53.673  10.789  1.00  0.90           N  
ATOM    997  CA  PRO A 132      15.041  53.075  10.555  1.00  0.90           C  
ATOM    998  C   PRO A 132      13.892  54.064  10.607  1.00  0.90           C  
ATOM    999  O   PRO A 132      13.999  55.144  11.183  1.00  0.90           O  
ATOM   1000  CB  PRO A 132      14.926  51.968  11.613  1.00  0.90           C  
ATOM   1001  CG  PRO A 132      15.802  52.466  12.765  1.00  0.90           C  
ATOM   1002  CD  PRO A 132      16.915  53.257  12.063  1.00  0.90           C  
ATOM   1003  N   ASP A 133      12.771  53.663   9.996  1.00  0.88           N  
ATOM   1004  CA  ASP A 133      11.594  54.422   9.759  1.00  0.88           C  
ATOM   1005  C   ASP A 133      10.610  53.788  10.717  1.00  0.88           C  
ATOM   1006  O   ASP A 133      10.398  52.574  10.728  1.00  0.88           O  
ATOM   1007  CB  ASP A 133      11.228  54.262   8.256  1.00  0.88           C  
ATOM   1008  CG  ASP A 133       9.947  54.980   7.875  1.00  0.88           C  
ATOM   1009  OD1 ASP A 133       9.268  55.517   8.786  1.00  0.88           O  
ATOM   1010  OD2 ASP A 133       9.616  54.963   6.662  1.00  0.88           O  
ATOM   1011  N   ALA A 134      10.019  54.621  11.585  1.00  0.91           N  
ATOM   1012  CA  ALA A 134       9.117  54.219  12.629  1.00  0.91           C  
ATOM   1013  C   ALA A 134       7.789  53.684  12.102  1.00  0.91           C  
ATOM   1014  O   ALA A 134       7.062  53.035  12.847  1.00  0.91           O  
ATOM   1015  CB  ALA A 134       8.838  55.435  13.539  1.00  0.91           C  
ATOM   1016  N   THR A 135       7.429  53.933  10.816  1.00  0.88           N  
ATOM   1017  CA  THR A 135       6.153  53.487  10.249  1.00  0.88           C  
ATOM   1018  C   THR A 135       6.229  52.111   9.631  1.00  0.88           C  
ATOM   1019  O   THR A 135       5.203  51.506   9.305  1.00  0.88           O  
ATOM   1020  CB  THR A 135       5.574  54.432   9.193  1.00  0.88           C  
ATOM   1021  OG1 THR A 135       6.348  54.502   8.002  1.00  0.88           O  
ATOM   1022  CG2 THR A 135       5.496  55.840   9.797  1.00  0.88           C  
ATOM   1023  N   LYS A 136       7.445  51.572   9.461  1.00  0.86           N  
ATOM   1024  CA  LYS A 136       7.687  50.298   8.830  1.00  0.86           C  
ATOM   1025  C   LYS A 136       7.802  49.166   9.842  1.00  0.86           C  
ATOM   1026  O   LYS A 136       7.734  49.341  11.048  1.00  0.86           O  
ATOM   1027  CB  LYS A 136       8.908  50.369   7.889  1.00  0.86           C  
ATOM   1028  CG  LYS A 136       8.674  51.313   6.698  1.00  0.86           C  
ATOM   1029  CD  LYS A 136       9.901  51.345   5.765  1.00  0.86           C  
ATOM   1030  CE  LYS A 136       9.893  52.407   4.659  1.00  0.86           C  
ATOM   1031  NZ  LYS A 136       8.602  52.376   3.954  1.00  0.86           N  
ATOM   1032  N   GLY A 137       7.911  47.926   9.313  1.00  0.93           N  
ATOM   1033  CA  GLY A 137       7.799  46.705  10.096  1.00  0.93           C  
ATOM   1034  C   GLY A 137       9.032  45.851  10.088  1.00  0.93           C  
ATOM   1035  O   GLY A 137      10.143  46.301   9.822  1.00  0.93           O  
ATOM   1036  N   SER A 138       8.846  44.548  10.371  1.00  0.91           N  
ATOM   1037  CA  SER A 138       9.901  43.574  10.606  1.00  0.91           C  
ATOM   1038  C   SER A 138      10.903  43.358   9.493  1.00  0.91           C  
ATOM   1039  O   SER A 138      12.084  43.260   9.773  1.00  0.91           O  
ATOM   1040  CB  SER A 138       9.332  42.218  11.058  1.00  0.91           C  
ATOM   1041  OG  SER A 138       8.814  42.410  12.369  1.00  0.91           O  
ATOM   1042  N   ASP A 139      10.472  43.335   8.202  1.00  0.89           N  
ATOM   1043  CA  ASP A 139      11.391  43.276   7.074  1.00  0.89           C  
ATOM   1044  C   ASP A 139      12.349  44.458   7.063  1.00  0.89           C  
ATOM   1045  O   ASP A 139      13.557  44.305   7.019  1.00  0.89           O  
ATOM   1046  CB  ASP A 139      10.589  43.265   5.744  1.00  0.89           C  
ATOM   1047  CG  ASP A 139       9.909  41.926   5.518  1.00  0.89           C  
ATOM   1048  OD1 ASP A 139      10.226  40.958   6.256  1.00  0.89           O  
ATOM   1049  OD2 ASP A 139       9.033  41.883   4.621  1.00  0.89           O  
ATOM   1050  N   HIS A 140      11.799  45.679   7.250  1.00  0.87           N  
ATOM   1051  CA  HIS A 140      12.577  46.898   7.280  1.00  0.87           C  
ATOM   1052  C   HIS A 140      13.576  46.934   8.423  1.00  0.87           C  
ATOM   1053  O   HIS A 140      14.720  47.328   8.255  1.00  0.87           O  
ATOM   1054  CB  HIS A 140      11.654  48.123   7.385  1.00  0.87           C  
ATOM   1055  CG  HIS A 140      12.415  49.400   7.357  1.00  0.87           C  
ATOM   1056  ND1 HIS A 140      12.470  50.147   8.518  1.00  0.87           N  
ATOM   1057  CD2 HIS A 140      13.181  49.959   6.398  1.00  0.87           C  
ATOM   1058  CE1 HIS A 140      13.270  51.131   8.232  1.00  0.87           C  
ATOM   1059  NE2 HIS A 140      13.737  51.092   6.959  1.00  0.87           N  
ATOM   1060  N   LEU A 141      13.186  46.467   9.631  1.00  0.91           N  
ATOM   1061  CA  LEU A 141      14.137  46.331  10.717  1.00  0.91           C  
ATOM   1062  C   LEU A 141      15.289  45.380  10.387  1.00  0.91           C  
ATOM   1063  O   LEU A 141      16.452  45.691  10.589  1.00  0.91           O  
ATOM   1064  CB  LEU A 141      13.450  45.836  12.015  1.00  0.91           C  
ATOM   1065  CG  LEU A 141      12.370  46.771  12.601  1.00  0.91           C  
ATOM   1066  CD1 LEU A 141      11.815  46.151  13.895  1.00  0.91           C  
ATOM   1067  CD2 LEU A 141      12.896  48.189  12.876  1.00  0.91           C  
ATOM   1068  N   ARG A 142      14.987  44.210   9.788  1.00  0.84           N  
ATOM   1069  CA  ARG A 142      16.021  43.307   9.317  1.00  0.84           C  
ATOM   1070  C   ARG A 142      16.921  43.862   8.217  1.00  0.84           C  
ATOM   1071  O   ARG A 142      18.120  43.581   8.241  1.00  0.84           O  
ATOM   1072  CB  ARG A 142      15.448  41.946   8.890  1.00  0.84           C  
ATOM   1073  CG  ARG A 142      14.924  41.126  10.082  1.00  0.84           C  
ATOM   1074  CD  ARG A 142      14.703  39.662   9.713  1.00  0.84           C  
ATOM   1075  NE  ARG A 142      14.276  38.947  10.950  1.00  0.84           N  
ATOM   1076  CZ  ARG A 142      13.023  38.777  11.381  1.00  0.84           C  
ATOM   1077  NH1 ARG A 142      11.969  39.262  10.752  1.00  0.84           N  
ATOM   1078  NH2 ARG A 142      12.846  38.069  12.487  1.00  0.84           N  
ATOM   1079  N   ASP A 143      16.426  44.674   7.255  1.00  0.89           N  
ATOM   1080  CA  ASP A 143      17.252  45.403   6.300  1.00  0.89           C  
ATOM   1081  C   ASP A 143      18.238  46.374   6.960  1.00  0.89           C  
ATOM   1082  O   ASP A 143      19.415  46.425   6.631  1.00  0.89           O  
ATOM   1083  CB  ASP A 143      16.373  46.279   5.362  1.00  0.89           C  
ATOM   1084  CG  ASP A 143      15.575  45.477   4.351  1.00  0.89           C  
ATOM   1085  OD1 ASP A 143      16.044  44.382   3.956  1.00  0.89           O  
ATOM   1086  OD2 ASP A 143      14.526  46.019   3.915  1.00  0.89           O  
ATOM   1087  N   VAL A 144      17.756  47.166   7.940  1.00  0.91           N  
ATOM   1088  CA  VAL A 144      18.492  48.253   8.568  1.00  0.91           C  
ATOM   1089  C   VAL A 144      19.539  47.763   9.553  1.00  0.91           C  
ATOM   1090  O   VAL A 144      20.703  48.155   9.528  1.00  0.91           O  
ATOM   1091  CB  VAL A 144      17.505  49.207   9.209  1.00  0.91           C  
ATOM   1092  CG1 VAL A 144      18.234  50.318   9.980  1.00  0.91           C  
ATOM   1093  CG2 VAL A 144      16.694  49.839   8.061  1.00  0.91           C  
ATOM   1094  N   PHE A 145      19.187  46.783  10.410  1.00  0.90           N  
ATOM   1095  CA  PHE A 145      20.163  46.116  11.252  1.00  0.90           C  
ATOM   1096  C   PHE A 145      20.998  45.149  10.406  1.00  0.90           C  
ATOM   1097  O   PHE A 145      22.049  44.693  10.822  1.00  0.90           O  
ATOM   1098  CB  PHE A 145      19.501  45.393  12.457  1.00  0.90           C  
ATOM   1099  CG  PHE A 145      18.960  46.382  13.476  1.00  0.90           C  
ATOM   1100  CD1 PHE A 145      17.718  47.023  13.306  1.00  0.90           C  
ATOM   1101  CD2 PHE A 145      19.624  46.569  14.698  1.00  0.90           C  
ATOM   1102  CE1 PHE A 145      17.165  47.828  14.309  1.00  0.90           C  
ATOM   1103  CE2 PHE A 145      19.122  47.443  15.670  1.00  0.90           C  
ATOM   1104  CZ  PHE A 145      17.882  48.060  15.485  1.00  0.90           C  
ATOM   1105  N   GLY A 146      20.551  44.882   9.155  1.00  0.69           N  
ATOM   1106  CA  GLY A 146      21.239  44.109   8.127  1.00  0.69           C  
ATOM   1107  C   GLY A 146      22.356  44.857   7.457  1.00  0.69           C  
ATOM   1108  O   GLY A 146      23.430  44.313   7.231  1.00  0.69           O  
ATOM   1109  N   HIS A 147      22.141  46.155   7.155  1.00  0.86           N  
ATOM   1110  CA  HIS A 147      23.189  47.112   6.823  1.00  0.86           C  
ATOM   1111  C   HIS A 147      24.261  47.193   7.905  1.00  0.86           C  
ATOM   1112  O   HIS A 147      25.441  47.116   7.631  1.00  0.86           O  
ATOM   1113  CB  HIS A 147      22.625  48.554   6.672  1.00  0.86           C  
ATOM   1114  CG  HIS A 147      21.716  48.772   5.506  1.00  0.86           C  
ATOM   1115  ND1 HIS A 147      20.963  49.937   5.476  1.00  0.86           N  
ATOM   1116  CD2 HIS A 147      21.468  48.029   4.402  1.00  0.86           C  
ATOM   1117  CE1 HIS A 147      20.274  49.868   4.364  1.00  0.86           C  
ATOM   1118  NE2 HIS A 147      20.536  48.732   3.665  1.00  0.86           N  
ATOM   1119  N   MET A 148      23.845  47.286   9.187  1.00  0.89           N  
ATOM   1120  CA  MET A 148      24.752  47.229  10.322  1.00  0.89           C  
ATOM   1121  C   MET A 148      25.472  45.887  10.545  1.00  0.89           C  
ATOM   1122  O   MET A 148      26.624  45.855  10.945  1.00  0.89           O  
ATOM   1123  CB  MET A 148      24.019  47.628  11.625  1.00  0.89           C  
ATOM   1124  CG  MET A 148      23.442  49.058  11.622  1.00  0.89           C  
ATOM   1125  SD  MET A 148      22.629  49.460  13.200  1.00  0.89           S  
ATOM   1126  CE  MET A 148      21.068  49.988  12.448  1.00  0.89           C  
ATOM   1127  N   GLY A 149      24.783  44.742  10.303  1.00  0.93           N  
ATOM   1128  CA  GLY A 149      25.305  43.398  10.540  1.00  0.93           C  
ATOM   1129  C   GLY A 149      25.016  42.830  11.904  1.00  0.93           C  
ATOM   1130  O   GLY A 149      25.803  42.069  12.443  1.00  0.93           O  
ATOM   1131  N   LEU A 150      23.861  43.186  12.493  1.00  0.92           N  
ATOM   1132  CA  LEU A 150      23.465  42.702  13.802  1.00  0.92           C  
ATOM   1133  C   LEU A 150      22.451  41.602  13.743  1.00  0.92           C  
ATOM   1134  O   LEU A 150      21.840  41.333  12.708  1.00  0.92           O  
ATOM   1135  CB  LEU A 150      22.876  43.831  14.633  1.00  0.92           C  
ATOM   1136  CG  LEU A 150      23.924  44.922  14.807  1.00  0.92           C  
ATOM   1137  CD1 LEU A 150      23.257  46.138  15.383  1.00  0.92           C  
ATOM   1138  CD2 LEU A 150      25.071  44.546  15.750  1.00  0.92           C  
ATOM   1139  N   SER A 151      22.253  40.903  14.874  1.00  0.93           N  
ATOM   1140  CA  SER A 151      21.343  39.778  14.927  1.00  0.93           C  
ATOM   1141  C   SER A 151      19.903  40.174  15.164  1.00  0.93           C  
ATOM   1142  O   SER A 151      19.577  41.297  15.559  1.00  0.93           O  
ATOM   1143  CB  SER A 151      21.791  38.634  15.898  1.00  0.93           C  
ATOM   1144  OG  SER A 151      21.446  38.752  17.280  1.00  0.93           O  
ATOM   1145  N   ASP A 152      18.971  39.226  14.959  1.00  0.92           N  
ATOM   1146  CA  ASP A 152      17.580  39.377  15.334  1.00  0.92           C  
ATOM   1147  C   ASP A 152      17.386  39.629  16.839  1.00  0.92           C  
ATOM   1148  O   ASP A 152      16.550  40.416  17.263  1.00  0.92           O  
ATOM   1149  CB  ASP A 152      16.763  38.135  14.889  1.00  0.92           C  
ATOM   1150  CG  ASP A 152      16.314  38.240  13.444  1.00  0.92           C  
ATOM   1151  OD1 ASP A 152      16.824  39.077  12.668  1.00  0.92           O  
ATOM   1152  OD2 ASP A 152      15.358  37.502  13.098  1.00  0.92           O  
ATOM   1153  N   LYS A 153      18.208  38.976  17.692  1.00  0.90           N  
ATOM   1154  CA  LYS A 153      18.248  39.218  19.125  1.00  0.90           C  
ATOM   1155  C   LYS A 153      18.672  40.639  19.490  1.00  0.90           C  
ATOM   1156  O   LYS A 153      18.078  41.252  20.387  1.00  0.90           O  
ATOM   1157  CB  LYS A 153      19.223  38.219  19.793  1.00  0.90           C  
ATOM   1158  CG  LYS A 153      19.350  38.400  21.312  1.00  0.90           C  
ATOM   1159  CD  LYS A 153      20.248  37.340  21.966  1.00  0.90           C  
ATOM   1160  CE  LYS A 153      21.736  37.540  21.649  1.00  0.90           C  
ATOM   1161  NZ  LYS A 153      22.559  36.565  22.403  1.00  0.90           N  
ATOM   1162  N   ASP A 154      19.690  41.195  18.792  1.00  0.93           N  
ATOM   1163  CA  ASP A 154      20.158  42.563  18.935  1.00  0.93           C  
ATOM   1164  C   ASP A 154      19.073  43.566  18.599  1.00  0.93           C  
ATOM   1165  O   ASP A 154      18.878  44.528  19.342  1.00  0.93           O  
ATOM   1166  CB  ASP A 154      21.372  42.840  18.018  1.00  0.93           C  
ATOM   1167  CG  ASP A 154      22.501  41.884  18.349  1.00  0.93           C  
ATOM   1168  OD1 ASP A 154      22.650  41.512  19.542  1.00  0.93           O  
ATOM   1169  OD2 ASP A 154      23.156  41.429  17.379  1.00  0.93           O  
ATOM   1170  N   ILE A 155      18.287  43.340  17.515  1.00  0.92           N  
ATOM   1171  CA  ILE A 155      17.153  44.188  17.145  1.00  0.92           C  
ATOM   1172  C   ILE A 155      16.183  44.364  18.298  1.00  0.92           C  
ATOM   1173  O   ILE A 155      15.877  45.470  18.713  1.00  0.92           O  
ATOM   1174  CB  ILE A 155      16.360  43.627  15.951  1.00  0.92           C  
ATOM   1175  CG1 ILE A 155      17.251  43.621  14.693  1.00  0.92           C  
ATOM   1176  CG2 ILE A 155      15.084  44.470  15.678  1.00  0.92           C  
ATOM   1177  CD1 ILE A 155      16.637  42.956  13.453  1.00  0.92           C  
ATOM   1178  N   VAL A 156      15.725  43.240  18.889  1.00  0.94           N  
ATOM   1179  CA  VAL A 156      14.748  43.280  19.963  1.00  0.94           C  
ATOM   1180  C   VAL A 156      15.281  43.913  21.234  1.00  0.94           C  
ATOM   1181  O   VAL A 156      14.598  44.713  21.875  1.00  0.94           O  
ATOM   1182  CB  VAL A 156      14.202  41.898  20.288  1.00  0.94           C  
ATOM   1183  CG1 VAL A 156      13.078  42.010  21.341  1.00  0.94           C  
ATOM   1184  CG2 VAL A 156      13.629  41.270  19.010  1.00  0.94           C  
ATOM   1185  N   ALA A 157      16.527  43.578  21.630  1.00  0.96           N  
ATOM   1186  CA  ALA A 157      17.158  44.152  22.800  1.00  0.96           C  
ATOM   1187  C   ALA A 157      17.425  45.652  22.671  1.00  0.96           C  
ATOM   1188  O   ALA A 157      17.107  46.432  23.562  1.00  0.96           O  
ATOM   1189  CB  ALA A 157      18.460  43.388  23.122  1.00  0.96           C  
ATOM   1190  N   LEU A 158      17.955  46.116  21.520  1.00  0.94           N  
ATOM   1191  CA  LEU A 158      18.188  47.526  21.258  1.00  0.94           C  
ATOM   1192  C   LEU A 158      16.942  48.377  21.170  1.00  0.94           C  
ATOM   1193  O   LEU A 158      16.947  49.519  21.613  1.00  0.94           O  
ATOM   1194  CB  LEU A 158      19.019  47.727  19.992  1.00  0.94           C  
ATOM   1195  CG  LEU A 158      20.457  47.229  20.182  1.00  0.94           C  
ATOM   1196  CD1 LEU A 158      21.112  47.156  18.812  1.00  0.94           C  
ATOM   1197  CD2 LEU A 158      21.262  48.131  21.134  1.00  0.94           C  
ATOM   1198  N   SER A 159      15.817  47.822  20.654  1.00  0.94           N  
ATOM   1199  CA  SER A 159      14.497  48.451  20.716  1.00  0.94           C  
ATOM   1200  C   SER A 159      14.080  48.764  22.140  1.00  0.94           C  
ATOM   1201  O   SER A 159      13.417  49.754  22.426  1.00  0.94           O  
ATOM   1202  CB  SER A 159      13.381  47.590  20.088  1.00  0.94           C  
ATOM   1203  OG  SER A 159      13.607  47.432  18.689  1.00  0.94           O  
ATOM   1204  N   GLY A 160      14.574  47.974  23.118  1.00  0.95           N  
ATOM   1205  CA  GLY A 160      14.362  48.236  24.531  1.00  0.95           C  
ATOM   1206  C   GLY A 160      15.074  49.456  25.057  1.00  0.95           C  
ATOM   1207  O   GLY A 160      14.813  49.875  26.170  1.00  0.95           O  
ATOM   1208  N   GLY A 161      15.916  50.124  24.232  1.00  0.95           N  
ATOM   1209  CA  GLY A 161      16.434  51.471  24.462  1.00  0.95           C  
ATOM   1210  C   GLY A 161      15.367  52.538  24.581  1.00  0.95           C  
ATOM   1211  O   GLY A 161      15.573  53.562  25.214  1.00  0.95           O  
ATOM   1212  N   HIS A 162      14.168  52.289  24.004  1.00  0.93           N  
ATOM   1213  CA  HIS A 162      12.978  53.113  24.171  1.00  0.93           C  
ATOM   1214  C   HIS A 162      12.353  53.051  25.545  1.00  0.93           C  
ATOM   1215  O   HIS A 162      11.414  53.785  25.840  1.00  0.93           O  
ATOM   1216  CB  HIS A 162      11.926  52.734  23.130  1.00  0.93           C  
ATOM   1217  CG  HIS A 162      12.357  53.174  21.785  1.00  0.93           C  
ATOM   1218  ND1 HIS A 162      11.708  52.605  20.722  1.00  0.93           N  
ATOM   1219  CD2 HIS A 162      13.254  54.087  21.353  1.00  0.93           C  
ATOM   1220  CE1 HIS A 162      12.207  53.166  19.664  1.00  0.93           C  
ATOM   1221  NE2 HIS A 162      13.165  54.086  19.972  1.00  0.93           N  
ATOM   1222  N   THR A 163      12.897  52.232  26.472  1.00  0.95           N  
ATOM   1223  CA  THR A 163      12.516  52.243  27.880  1.00  0.95           C  
ATOM   1224  C   THR A 163      12.793  53.589  28.545  1.00  0.95           C  
ATOM   1225  O   THR A 163      12.135  53.978  29.508  1.00  0.95           O  
ATOM   1226  CB  THR A 163      13.097  51.057  28.655  1.00  0.95           C  
ATOM   1227  OG1 THR A 163      12.359  50.860  29.847  1.00  0.95           O  
ATOM   1228  CG2 THR A 163      14.600  51.187  28.962  1.00  0.95           C  
ATOM   1229  N   LEU A 164      13.722  54.380  27.954  1.00  0.95           N  
ATOM   1230  CA  LEU A 164      13.934  55.760  28.314  1.00  0.95           C  
ATOM   1231  C   LEU A 164      13.617  56.725  27.219  1.00  0.95           C  
ATOM   1232  O   LEU A 164      13.915  56.544  26.047  1.00  0.95           O  
ATOM   1233  CB  LEU A 164      15.381  56.089  28.675  1.00  0.95           C  
ATOM   1234  CG  LEU A 164      15.567  55.830  30.146  1.00  0.95           C  
ATOM   1235  CD1 LEU A 164      15.766  54.371  30.411  1.00  0.95           C  
ATOM   1236  CD2 LEU A 164      16.788  56.524  30.668  1.00  0.95           C  
ATOM   1237  N   GLY A 165      13.087  57.884  27.646  1.00  0.95           N  
ATOM   1238  CA  GLY A 165      12.821  58.967  26.733  1.00  0.95           C  
ATOM   1239  C   GLY A 165      11.438  59.009  26.200  1.00  0.95           C  
ATOM   1240  O   GLY A 165      10.512  58.377  26.684  1.00  0.95           O  
ATOM   1241  N   ARG A 166      11.276  59.853  25.173  1.00  0.89           N  
ATOM   1242  CA  ARG A 166       9.988  60.138  24.636  1.00  0.89           C  
ATOM   1243  C   ARG A 166      10.194  60.611  23.226  1.00  0.89           C  
ATOM   1244  O   ARG A 166      11.286  61.089  22.886  1.00  0.89           O  
ATOM   1245  CB  ARG A 166       9.275  61.221  25.493  1.00  0.89           C  
ATOM   1246  CG  ARG A 166       9.950  62.607  25.536  1.00  0.89           C  
ATOM   1247  CD  ARG A 166       9.222  63.585  26.468  1.00  0.89           C  
ATOM   1248  NE  ARG A 166       9.976  64.879  26.379  1.00  0.89           N  
ATOM   1249  CZ  ARG A 166       9.873  65.903  27.238  1.00  0.89           C  
ATOM   1250  NH1 ARG A 166      10.531  67.040  27.008  1.00  0.89           N  
ATOM   1251  NH2 ARG A 166       9.060  65.853  28.285  1.00  0.89           N  
ATOM   1252  N   CYS A 167       9.154  60.477  22.394  1.00  0.95           N  
ATOM   1253  CA  CYS A 167       9.060  61.152  21.115  1.00  0.95           C  
ATOM   1254  C   CYS A 167       8.433  62.514  21.350  1.00  0.95           C  
ATOM   1255  O   CYS A 167       7.844  62.770  22.394  1.00  0.95           O  
ATOM   1256  CB  CYS A 167       8.228  60.358  20.079  1.00  0.95           C  
ATOM   1257  SG  CYS A 167       9.145  58.991  19.304  1.00  0.95           S  
ATOM   1258  N   HIS A 168       8.588  63.420  20.369  1.00  0.88           N  
ATOM   1259  CA  HIS A 168       8.146  64.789  20.472  1.00  0.88           C  
ATOM   1260  C   HIS A 168       7.536  65.155  19.146  1.00  0.88           C  
ATOM   1261  O   HIS A 168       8.126  64.888  18.086  1.00  0.88           O  
ATOM   1262  CB  HIS A 168       9.319  65.778  20.703  1.00  0.88           C  
ATOM   1263  CG  HIS A 168      10.277  65.412  21.792  1.00  0.88           C  
ATOM   1264  ND1 HIS A 168      11.269  64.455  21.567  1.00  0.88           N  
ATOM   1265  CD2 HIS A 168      10.344  65.856  23.060  1.00  0.88           C  
ATOM   1266  CE1 HIS A 168      11.883  64.335  22.706  1.00  0.88           C  
ATOM   1267  NE2 HIS A 168      11.391  65.170  23.664  1.00  0.88           N  
ATOM   1268  N   LYS A 169       6.347  65.774  19.157  1.00  0.82           N  
ATOM   1269  CA  LYS A 169       5.592  66.067  17.956  1.00  0.82           C  
ATOM   1270  C   LYS A 169       6.191  67.113  17.019  1.00  0.82           C  
ATOM   1271  O   LYS A 169       5.842  67.170  15.846  1.00  0.82           O  
ATOM   1272  CB  LYS A 169       4.144  66.474  18.291  1.00  0.82           C  
ATOM   1273  CG  LYS A 169       4.021  67.817  19.026  1.00  0.82           C  
ATOM   1274  CD  LYS A 169       2.620  67.984  19.629  1.00  0.82           C  
ATOM   1275  CE  LYS A 169       2.405  69.352  20.269  1.00  0.82           C  
ATOM   1276  NZ  LYS A 169       3.188  69.425  21.520  1.00  0.82           N  
ATOM   1277  N   GLU A 170       7.127  67.953  17.502  1.00  0.77           N  
ATOM   1278  CA  GLU A 170       7.894  68.859  16.678  1.00  0.77           C  
ATOM   1279  C   GLU A 170       9.162  68.249  16.105  1.00  0.77           C  
ATOM   1280  O   GLU A 170       9.829  68.863  15.270  1.00  0.77           O  
ATOM   1281  CB  GLU A 170       8.313  70.082  17.539  1.00  0.77           C  
ATOM   1282  CG  GLU A 170       9.338  69.825  18.693  1.00  0.77           C  
ATOM   1283  CD  GLU A 170       8.775  69.281  20.006  1.00  0.77           C  
ATOM   1284  OE1 GLU A 170       7.548  69.018  20.089  1.00  0.77           O  
ATOM   1285  OE2 GLU A 170       9.612  69.083  20.928  1.00  0.77           O  
ATOM   1286  N   ARG A 171       9.541  67.027  16.530  1.00  0.80           N  
ATOM   1287  CA  ARG A 171      10.716  66.356  16.016  1.00  0.80           C  
ATOM   1288  C   ARG A 171      10.277  65.303  15.017  1.00  0.80           C  
ATOM   1289  O   ARG A 171      10.183  65.577  13.825  1.00  0.80           O  
ATOM   1290  CB  ARG A 171      11.608  65.777  17.146  1.00  0.80           C  
ATOM   1291  CG  ARG A 171      12.133  66.867  18.102  1.00  0.80           C  
ATOM   1292  CD  ARG A 171      13.312  66.389  18.938  1.00  0.80           C  
ATOM   1293  NE  ARG A 171      13.601  67.489  19.918  1.00  0.80           N  
ATOM   1294  CZ  ARG A 171      14.139  67.298  21.121  1.00  0.80           C  
ATOM   1295  NH1 ARG A 171      14.555  66.095  21.500  1.00  0.80           N  
ATOM   1296  NH2 ARG A 171      14.235  68.313  21.981  1.00  0.80           N  
ATOM   1297  N   SER A 172       9.976  64.066  15.473  1.00  0.86           N  
ATOM   1298  CA  SER A 172       9.461  63.012  14.605  1.00  0.86           C  
ATOM   1299  C   SER A 172       8.001  63.186  14.224  1.00  0.86           C  
ATOM   1300  O   SER A 172       7.590  62.793  13.139  1.00  0.86           O  
ATOM   1301  CB  SER A 172       9.646  61.572  15.178  1.00  0.86           C  
ATOM   1302  OG  SER A 172       8.861  61.310  16.348  1.00  0.86           O  
ATOM   1303  N   GLY A 173       7.168  63.741  15.134  1.00  0.86           N  
ATOM   1304  CA  GLY A 173       5.726  63.863  14.941  1.00  0.86           C  
ATOM   1305  C   GLY A 173       4.953  62.943  15.850  1.00  0.86           C  
ATOM   1306  O   GLY A 173       3.833  63.238  16.241  1.00  0.86           O  
ATOM   1307  N   PHE A 174       5.575  61.820  16.269  1.00  0.89           N  
ATOM   1308  CA  PHE A 174       5.090  60.976  17.355  1.00  0.89           C  
ATOM   1309  C   PHE A 174       5.319  61.689  18.673  1.00  0.89           C  
ATOM   1310  O   PHE A 174       6.183  62.546  18.753  1.00  0.89           O  
ATOM   1311  CB  PHE A 174       5.815  59.604  17.420  1.00  0.89           C  
ATOM   1312  CG  PHE A 174       5.509  58.794  16.201  1.00  0.89           C  
ATOM   1313  CD1 PHE A 174       4.354  57.999  16.161  1.00  0.89           C  
ATOM   1314  CD2 PHE A 174       6.364  58.817  15.087  1.00  0.89           C  
ATOM   1315  CE1 PHE A 174       4.053  57.240  15.024  1.00  0.89           C  
ATOM   1316  CE2 PHE A 174       6.066  58.061  13.947  1.00  0.89           C  
ATOM   1317  CZ  PHE A 174       4.913  57.267  13.918  1.00  0.89           C  
ATOM   1318  N   GLU A 175       4.574  61.371  19.745  1.00  0.88           N  
ATOM   1319  CA  GLU A 175       4.624  62.171  20.949  1.00  0.88           C  
ATOM   1320  C   GLU A 175       4.461  61.261  22.141  1.00  0.88           C  
ATOM   1321  O   GLU A 175       3.620  60.359  22.133  1.00  0.88           O  
ATOM   1322  CB  GLU A 175       3.489  63.223  20.898  1.00  0.88           C  
ATOM   1323  CG  GLU A 175       3.264  64.099  22.160  1.00  0.88           C  
ATOM   1324  CD  GLU A 175       4.411  65.050  22.491  1.00  0.88           C  
ATOM   1325  OE1 GLU A 175       4.818  65.825  21.586  1.00  0.88           O  
ATOM   1326  OE2 GLU A 175       4.839  65.060  23.673  1.00  0.88           O  
ATOM   1327  N   GLY A 176       5.278  61.476  23.187  1.00  0.95           N  
ATOM   1328  CA  GLY A 176       5.138  60.856  24.493  1.00  0.95           C  
ATOM   1329  C   GLY A 176       6.138  59.765  24.799  1.00  0.95           C  
ATOM   1330  O   GLY A 176       6.895  59.323  23.931  1.00  0.95           O  
ATOM   1331  N   PRO A 177       6.223  59.368  26.066  1.00  0.95           N  
ATOM   1332  CA  PRO A 177       7.104  58.307  26.526  1.00  0.95           C  
ATOM   1333  C   PRO A 177       6.554  56.924  26.237  1.00  0.95           C  
ATOM   1334  O   PRO A 177       5.350  56.735  26.132  1.00  0.95           O  
ATOM   1335  CB  PRO A 177       7.177  58.560  28.041  1.00  0.95           C  
ATOM   1336  CG  PRO A 177       5.818  59.165  28.417  1.00  0.95           C  
ATOM   1337  CD  PRO A 177       5.341  59.852  27.132  1.00  0.95           C  
ATOM   1338  N   TRP A 178       7.431  55.912  26.111  1.00  0.93           N  
ATOM   1339  CA  TRP A 178       7.005  54.531  26.010  1.00  0.93           C  
ATOM   1340  C   TRP A 178       6.663  53.915  27.359  1.00  0.93           C  
ATOM   1341  O   TRP A 178       5.984  52.906  27.432  1.00  0.93           O  
ATOM   1342  CB  TRP A 178       8.146  53.690  25.410  1.00  0.93           C  
ATOM   1343  CG  TRP A 178       8.348  53.934  23.938  1.00  0.93           C  
ATOM   1344  CD1 TRP A 178       7.861  53.174  22.918  1.00  0.93           C  
ATOM   1345  CD2 TRP A 178       9.126  54.986  23.341  1.00  0.93           C  
ATOM   1346  NE1 TRP A 178       8.294  53.666  21.720  1.00  0.93           N  
ATOM   1347  CE2 TRP A 178       9.056  54.785  21.944  1.00  0.93           C  
ATOM   1348  CE3 TRP A 178       9.885  56.026  23.882  1.00  0.93           C  
ATOM   1349  CZ2 TRP A 178       9.725  55.628  21.079  1.00  0.93           C  
ATOM   1350  CZ3 TRP A 178      10.556  56.880  22.996  1.00  0.93           C  
ATOM   1351  CH2 TRP A 178      10.483  56.680  21.611  1.00  0.93           C  
ATOM   1352  N   THR A 179       7.151  54.514  28.472  1.00  0.94           N  
ATOM   1353  CA  THR A 179       7.043  53.930  29.802  1.00  0.94           C  
ATOM   1354  C   THR A 179       6.582  54.972  30.799  1.00  0.94           C  
ATOM   1355  O   THR A 179       6.678  56.185  30.558  1.00  0.94           O  
ATOM   1356  CB  THR A 179       8.349  53.298  30.326  1.00  0.94           C  
ATOM   1357  OG1 THR A 179       9.376  54.240  30.620  1.00  0.94           O  
ATOM   1358  CG2 THR A 179       8.904  52.328  29.280  1.00  0.94           C  
ATOM   1359  N   ALA A 180       6.086  54.555  31.979  1.00  0.94           N  
ATOM   1360  CA  ALA A 180       5.670  55.452  33.051  1.00  0.94           C  
ATOM   1361  C   ALA A 180       6.843  56.092  33.802  1.00  0.94           C  
ATOM   1362  O   ALA A 180       6.694  57.046  34.563  1.00  0.94           O  
ATOM   1363  CB  ALA A 180       4.793  54.680  34.060  1.00  0.94           C  
ATOM   1364  N   ASN A 181       8.054  55.568  33.563  1.00  0.92           N  
ATOM   1365  CA  ASN A 181       9.302  55.934  34.204  1.00  0.92           C  
ATOM   1366  C   ASN A 181      10.409  56.240  33.181  1.00  0.92           C  
ATOM   1367  O   ASN A 181      11.413  55.532  33.130  1.00  0.92           O  
ATOM   1368  CB  ASN A 181       9.730  54.890  35.275  1.00  0.92           C  
ATOM   1369  CG  ASN A 181       9.851  53.399  34.922  1.00  0.92           C  
ATOM   1370  OD1 ASN A 181      10.155  52.670  35.845  1.00  0.92           O  
ATOM   1371  ND2 ASN A 181       9.647  52.941  33.667  1.00  0.92           N  
ATOM   1372  N   PRO A 182      10.301  57.279  32.351  1.00  0.95           N  
ATOM   1373  CA  PRO A 182      11.135  57.496  31.169  1.00  0.95           C  
ATOM   1374  C   PRO A 182      12.575  57.897  31.452  1.00  0.95           C  
ATOM   1375  O   PRO A 182      13.300  58.153  30.488  1.00  0.95           O  
ATOM   1376  CB  PRO A 182      10.381  58.571  30.373  1.00  0.95           C  
ATOM   1377  CG  PRO A 182       9.626  59.374  31.435  1.00  0.95           C  
ATOM   1378  CD  PRO A 182       9.280  58.318  32.486  1.00  0.95           C  
ATOM   1379  N   LEU A 183      13.012  58.021  32.720  1.00  0.93           N  
ATOM   1380  CA  LEU A 183      14.404  58.199  33.083  1.00  0.93           C  
ATOM   1381  C   LEU A 183      14.956  56.985  33.842  1.00  0.93           C  
ATOM   1382  O   LEU A 183      16.043  57.051  34.395  1.00  0.93           O  
ATOM   1383  CB  LEU A 183      14.613  59.530  33.865  1.00  0.93           C  
ATOM   1384  CG  LEU A 183      14.675  60.777  32.951  1.00  0.93           C  
ATOM   1385  CD1 LEU A 183      14.578  62.069  33.774  1.00  0.93           C  
ATOM   1386  CD2 LEU A 183      15.971  60.791  32.121  1.00  0.93           C  
ATOM   1387  N   ILE A 184      14.249  55.825  33.846  1.00  0.94           N  
ATOM   1388  CA  ILE A 184      14.693  54.614  34.530  1.00  0.94           C  
ATOM   1389  C   ILE A 184      14.912  53.509  33.529  1.00  0.94           C  
ATOM   1390  O   ILE A 184      14.006  53.201  32.727  1.00  0.94           O  
ATOM   1391  CB  ILE A 184      13.675  54.150  35.563  1.00  0.94           C  
ATOM   1392  CG1 ILE A 184      13.412  55.246  36.633  1.00  0.94           C  
ATOM   1393  CG2 ILE A 184      14.116  52.816  36.212  1.00  0.94           C  
ATOM   1394  CD1 ILE A 184      14.650  55.676  37.436  1.00  0.94           C  
ATOM   1395  N   PHE A 185      16.087  52.863  33.492  1.00  0.93           N  
ATOM   1396  CA  PHE A 185      16.395  51.833  32.517  1.00  0.93           C  
ATOM   1397  C   PHE A 185      16.000  50.475  33.039  1.00  0.93           C  
ATOM   1398  O   PHE A 185      16.629  49.892  33.929  1.00  0.93           O  
ATOM   1399  CB  PHE A 185      17.877  51.879  32.028  1.00  0.93           C  
ATOM   1400  CG  PHE A 185      18.143  51.141  30.726  1.00  0.93           C  
ATOM   1401  CD1 PHE A 185      18.266  49.742  30.711  1.00  0.93           C  
ATOM   1402  CD2 PHE A 185      18.313  51.835  29.511  1.00  0.93           C  
ATOM   1403  CE1 PHE A 185      18.515  49.049  29.519  1.00  0.93           C  
ATOM   1404  CE2 PHE A 185      18.506  51.145  28.306  1.00  0.93           C  
ATOM   1405  CZ  PHE A 185      18.612  49.749  28.311  1.00  0.93           C  
ATOM   1406  N   ASP A 186      14.924  49.933  32.474  1.00  0.94           N  
ATOM   1407  CA  ASP A 186      14.349  48.696  32.912  1.00  0.94           C  
ATOM   1408  C   ASP A 186      13.729  47.957  31.730  1.00  0.94           C  
ATOM   1409  O   ASP A 186      13.903  48.307  30.560  1.00  0.94           O  
ATOM   1410  CB  ASP A 186      13.387  48.962  34.121  1.00  0.94           C  
ATOM   1411  CG  ASP A 186      12.111  49.706  33.742  1.00  0.94           C  
ATOM   1412  OD1 ASP A 186      11.929  49.980  32.529  1.00  0.94           O  
ATOM   1413  OD2 ASP A 186      11.238  49.906  34.618  1.00  0.94           O  
ATOM   1414  N   ASN A 187      12.985  46.877  32.004  1.00  0.92           N  
ATOM   1415  CA  ASN A 187      12.313  46.105  30.987  1.00  0.92           C  
ATOM   1416  C   ASN A 187      10.885  46.615  30.749  1.00  0.92           C  
ATOM   1417  O   ASN A 187      10.134  45.965  30.011  1.00  0.92           O  
ATOM   1418  CB  ASN A 187      12.355  44.582  31.324  1.00  0.92           C  
ATOM   1419  CG  ASN A 187      11.554  44.190  32.565  1.00  0.92           C  
ATOM   1420  OD1 ASN A 187      11.176  44.997  33.407  1.00  0.92           O  
ATOM   1421  ND2 ASN A 187      11.284  42.869  32.679  1.00  0.92           N  
ATOM   1422  N   SER A 188      10.470  47.791  31.307  1.00  0.93           N  
ATOM   1423  CA  SER A 188       9.101  48.321  31.219  1.00  0.93           C  
ATOM   1424  C   SER A 188       8.642  48.490  29.784  1.00  0.93           C  
ATOM   1425  O   SER A 188       7.485  48.222  29.482  1.00  0.93           O  
ATOM   1426  CB  SER A 188       8.823  49.675  31.956  1.00  0.93           C  
ATOM   1427  OG  SER A 188       8.545  49.530  33.355  1.00  0.93           O  
ATOM   1428  N   TYR A 189       9.532  48.858  28.830  1.00  0.94           N  
ATOM   1429  CA  TYR A 189       9.212  48.933  27.407  1.00  0.94           C  
ATOM   1430  C   TYR A 189       8.501  47.674  26.876  1.00  0.94           C  
ATOM   1431  O   TYR A 189       7.459  47.754  26.252  1.00  0.94           O  
ATOM   1432  CB  TYR A 189      10.536  49.202  26.615  1.00  0.94           C  
ATOM   1433  CG  TYR A 189      10.416  49.028  25.117  1.00  0.94           C  
ATOM   1434  CD1 TYR A 189       9.834  49.998  24.283  1.00  0.94           C  
ATOM   1435  CD2 TYR A 189      10.842  47.817  24.549  1.00  0.94           C  
ATOM   1436  CE1 TYR A 189       9.696  49.756  22.904  1.00  0.94           C  
ATOM   1437  CE2 TYR A 189      10.702  47.571  23.182  1.00  0.94           C  
ATOM   1438  CZ  TYR A 189      10.109  48.532  22.368  1.00  0.94           C  
ATOM   1439  OH  TYR A 189       9.893  48.224  21.019  1.00  0.94           O  
ATOM   1440  N   PHE A 190       9.044  46.470  27.175  1.00  0.92           N  
ATOM   1441  CA  PHE A 190       8.475  45.201  26.752  1.00  0.92           C  
ATOM   1442  C   PHE A 190       7.158  44.888  27.441  1.00  0.92           C  
ATOM   1443  O   PHE A 190       6.225  44.402  26.821  1.00  0.92           O  
ATOM   1444  CB  PHE A 190       9.461  44.032  26.988  1.00  0.92           C  
ATOM   1445  CG  PHE A 190      10.751  44.318  26.277  1.00  0.92           C  
ATOM   1446  CD1 PHE A 190      10.845  44.196  24.880  1.00  0.92           C  
ATOM   1447  CD2 PHE A 190      11.870  44.762  26.999  1.00  0.92           C  
ATOM   1448  CE1 PHE A 190      12.051  44.466  24.222  1.00  0.92           C  
ATOM   1449  CE2 PHE A 190      13.063  45.073  26.337  1.00  0.92           C  
ATOM   1450  CZ  PHE A 190      13.162  44.902  24.952  1.00  0.92           C  
ATOM   1451  N   LYS A 191       7.057  45.200  28.756  1.00  0.88           N  
ATOM   1452  CA  LYS A 191       5.833  45.046  29.524  1.00  0.88           C  
ATOM   1453  C   LYS A 191       4.672  45.877  28.979  1.00  0.88           C  
ATOM   1454  O   LYS A 191       3.577  45.357  28.790  1.00  0.88           O  
ATOM   1455  CB  LYS A 191       6.092  45.457  30.999  1.00  0.88           C  
ATOM   1456  CG  LYS A 191       4.858  45.331  31.908  1.00  0.88           C  
ATOM   1457  CD  LYS A 191       5.163  45.733  33.357  1.00  0.88           C  
ATOM   1458  CE  LYS A 191       3.926  45.658  34.256  1.00  0.88           C  
ATOM   1459  NZ  LYS A 191       4.284  46.049  35.637  1.00  0.88           N  
ATOM   1460  N   GLU A 192       4.915  47.173  28.678  1.00  0.88           N  
ATOM   1461  CA  GLU A 192       3.951  48.078  28.074  1.00  0.88           C  
ATOM   1462  C   GLU A 192       3.616  47.700  26.633  1.00  0.88           C  
ATOM   1463  O   GLU A 192       2.488  47.796  26.177  1.00  0.88           O  
ATOM   1464  CB  GLU A 192       4.439  49.550  28.136  1.00  0.88           C  
ATOM   1465  CG  GLU A 192       4.768  50.081  29.568  1.00  0.88           C  
ATOM   1466  CD  GLU A 192       3.628  50.143  30.594  1.00  0.88           C  
ATOM   1467  OE1 GLU A 192       2.438  49.937  30.253  1.00  0.88           O  
ATOM   1468  OE2 GLU A 192       3.966  50.421  31.779  1.00  0.88           O  
ATOM   1469  N   LEU A 193       4.612  47.219  25.853  1.00  0.91           N  
ATOM   1470  CA  LEU A 193       4.399  46.766  24.490  1.00  0.91           C  
ATOM   1471  C   LEU A 193       3.421  45.596  24.387  1.00  0.91           C  
ATOM   1472  O   LEU A 193       2.498  45.574  23.576  1.00  0.91           O  
ATOM   1473  CB  LEU A 193       5.767  46.341  23.903  1.00  0.91           C  
ATOM   1474  CG  LEU A 193       5.789  46.098  22.384  1.00  0.91           C  
ATOM   1475  CD1 LEU A 193       5.302  47.330  21.597  1.00  0.91           C  
ATOM   1476  CD2 LEU A 193       7.214  45.710  21.952  1.00  0.91           C  
ATOM   1477  N   LEU A 194       3.595  44.605  25.281  1.00  0.91           N  
ATOM   1478  CA  LEU A 194       2.729  43.457  25.440  1.00  0.91           C  
ATOM   1479  C   LEU A 194       1.324  43.762  25.903  1.00  0.91           C  
ATOM   1480  O   LEU A 194       0.387  43.077  25.502  1.00  0.91           O  
ATOM   1481  CB  LEU A 194       3.321  42.468  26.469  1.00  0.91           C  
ATOM   1482  CG  LEU A 194       4.492  41.625  25.945  1.00  0.91           C  
ATOM   1483  CD1 LEU A 194       4.955  40.674  27.054  1.00  0.91           C  
ATOM   1484  CD2 LEU A 194       4.077  40.796  24.725  1.00  0.91           C  
ATOM   1485  N   SER A 195       1.137  44.771  26.782  1.00  0.87           N  
ATOM   1486  CA  SER A 195      -0.123  44.995  27.473  1.00  0.87           C  
ATOM   1487  C   SER A 195      -1.102  45.785  26.621  1.00  0.87           C  
ATOM   1488  O   SER A 195      -2.257  45.962  26.977  1.00  0.87           O  
ATOM   1489  CB  SER A 195       0.086  45.710  28.851  1.00  0.87           C  
ATOM   1490  OG  SER A 195       0.577  47.043  28.699  1.00  0.87           O  
ATOM   1491  N   GLY A 196      -0.641  46.216  25.423  1.00  0.87           N  
ATOM   1492  CA  GLY A 196      -1.414  47.032  24.510  1.00  0.87           C  
ATOM   1493  C   GLY A 196      -1.306  48.482  24.851  1.00  0.87           C  
ATOM   1494  O   GLY A 196      -0.476  48.925  25.629  1.00  0.87           O  
ATOM   1495  N   GLU A 197      -2.126  49.295  24.180  1.00  0.82           N  
ATOM   1496  CA  GLU A 197      -2.115  50.722  24.359  1.00  0.82           C  
ATOM   1497  C   GLU A 197      -2.644  51.144  25.719  1.00  0.82           C  
ATOM   1498  O   GLU A 197      -3.547  50.525  26.303  1.00  0.82           O  
ATOM   1499  CB  GLU A 197      -2.914  51.392  23.219  1.00  0.82           C  
ATOM   1500  CG  GLU A 197      -2.463  50.967  21.786  1.00  0.82           C  
ATOM   1501  CD  GLU A 197      -1.315  51.734  21.129  1.00  0.82           C  
ATOM   1502  OE1 GLU A 197      -0.593  52.510  21.784  1.00  0.82           O  
ATOM   1503  OE2 GLU A 197      -1.164  51.504  19.894  1.00  0.82           O  
ATOM   1504  N   LYS A 198      -2.097  52.228  26.261  1.00  0.78           N  
ATOM   1505  CA  LYS A 198      -2.471  52.755  27.541  1.00  0.78           C  
ATOM   1506  C   LYS A 198      -2.376  54.241  27.393  1.00  0.78           C  
ATOM   1507  O   LYS A 198      -1.444  54.749  26.768  1.00  0.78           O  
ATOM   1508  CB  LYS A 198      -1.480  52.301  28.651  1.00  0.78           C  
ATOM   1509  CG  LYS A 198      -1.701  52.909  30.050  1.00  0.78           C  
ATOM   1510  CD  LYS A 198      -0.567  52.483  31.000  1.00  0.78           C  
ATOM   1511  CE  LYS A 198      -0.847  52.623  32.496  1.00  0.78           C  
ATOM   1512  NZ  LYS A 198      -1.152  54.035  32.809  1.00  0.78           N  
ATOM   1513  N   GLU A 199      -3.333  54.998  27.956  1.00  0.82           N  
ATOM   1514  CA  GLU A 199      -3.316  56.434  27.862  1.00  0.82           C  
ATOM   1515  C   GLU A 199      -2.064  57.103  28.408  1.00  0.82           C  
ATOM   1516  O   GLU A 199      -1.558  56.776  29.495  1.00  0.82           O  
ATOM   1517  CB  GLU A 199      -4.560  57.039  28.552  1.00  0.82           C  
ATOM   1518  CG  GLU A 199      -5.902  56.602  27.914  1.00  0.82           C  
ATOM   1519  CD  GLU A 199      -5.957  56.963  26.432  1.00  0.82           C  
ATOM   1520  OE1 GLU A 199      -5.448  58.056  26.071  1.00  0.82           O  
ATOM   1521  OE2 GLU A 199      -6.492  56.129  25.661  1.00  0.82           O  
ATOM   1522  N   GLY A 200      -1.525  58.050  27.624  1.00  0.87           N  
ATOM   1523  CA  GLY A 200      -0.275  58.744  27.881  1.00  0.87           C  
ATOM   1524  C   GLY A 200       0.978  58.026  27.438  1.00  0.87           C  
ATOM   1525  O   GLY A 200       2.055  58.597  27.561  1.00  0.87           O  
ATOM   1526  N   LEU A 201       0.897  56.787  26.898  1.00  0.91           N  
ATOM   1527  CA  LEU A 201       2.078  56.027  26.517  1.00  0.91           C  
ATOM   1528  C   LEU A 201       2.110  55.780  25.025  1.00  0.91           C  
ATOM   1529  O   LEU A 201       1.086  55.691  24.355  1.00  0.91           O  
ATOM   1530  CB  LEU A 201       2.200  54.663  27.245  1.00  0.91           C  
ATOM   1531  CG  LEU A 201       2.301  54.753  28.784  1.00  0.91           C  
ATOM   1532  CD1 LEU A 201       2.578  53.351  29.346  1.00  0.91           C  
ATOM   1533  CD2 LEU A 201       3.406  55.713  29.265  1.00  0.91           C  
ATOM   1534  N   LEU A 202       3.327  55.706  24.466  1.00  0.93           N  
ATOM   1535  CA  LEU A 202       3.567  55.559  23.049  1.00  0.93           C  
ATOM   1536  C   LEU A 202       3.959  54.149  22.630  1.00  0.93           C  
ATOM   1537  O   LEU A 202       4.744  53.473  23.292  1.00  0.93           O  
ATOM   1538  CB  LEU A 202       4.714  56.515  22.653  1.00  0.93           C  
ATOM   1539  CG  LEU A 202       5.120  56.505  21.163  1.00  0.93           C  
ATOM   1540  CD1 LEU A 202       3.993  56.985  20.232  1.00  0.93           C  
ATOM   1541  CD2 LEU A 202       6.371  57.365  20.988  1.00  0.93           C  
ATOM   1542  N   GLN A 203       3.431  53.697  21.470  1.00  0.91           N  
ATOM   1543  CA  GLN A 203       3.977  52.593  20.708  1.00  0.91           C  
ATOM   1544  C   GLN A 203       4.100  52.991  19.247  1.00  0.91           C  
ATOM   1545  O   GLN A 203       3.121  53.383  18.597  1.00  0.91           O  
ATOM   1546  CB  GLN A 203       3.070  51.341  20.793  1.00  0.91           C  
ATOM   1547  CG  GLN A 203       2.867  50.849  22.243  1.00  0.91           C  
ATOM   1548  CD  GLN A 203       2.086  49.535  22.291  1.00  0.91           C  
ATOM   1549  OE1 GLN A 203       1.824  48.876  21.291  1.00  0.91           O  
ATOM   1550  NE2 GLN A 203       1.729  49.125  23.534  1.00  0.91           N  
ATOM   1551  N   LEU A 204       5.295  52.902  18.652  1.00  0.93           N  
ATOM   1552  CA  LEU A 204       5.488  53.113  17.237  1.00  0.93           C  
ATOM   1553  C   LEU A 204       5.022  51.878  16.462  1.00  0.93           C  
ATOM   1554  O   LEU A 204       5.005  50.779  17.023  1.00  0.93           O  
ATOM   1555  CB  LEU A 204       6.975  53.385  16.900  1.00  0.93           C  
ATOM   1556  CG  LEU A 204       7.623  54.539  17.689  1.00  0.93           C  
ATOM   1557  CD1 LEU A 204       9.132  54.550  17.408  1.00  0.93           C  
ATOM   1558  CD2 LEU A 204       6.982  55.897  17.383  1.00  0.93           C  
ATOM   1559  N   PRO A 205       4.640  51.942  15.189  1.00  0.94           N  
ATOM   1560  CA  PRO A 205       4.506  50.773  14.320  1.00  0.94           C  
ATOM   1561  C   PRO A 205       5.705  49.837  14.324  1.00  0.94           C  
ATOM   1562  O   PRO A 205       5.508  48.621  14.358  1.00  0.94           O  
ATOM   1563  CB  PRO A 205       4.221  51.352  12.926  1.00  0.94           C  
ATOM   1564  CG  PRO A 205       3.609  52.730  13.208  1.00  0.94           C  
ATOM   1565  CD  PRO A 205       4.293  53.180  14.503  1.00  0.94           C  
ATOM   1566  N   SER A 206       6.938  50.385  14.321  1.00  0.93           N  
ATOM   1567  CA  SER A 206       8.196  49.666  14.459  1.00  0.93           C  
ATOM   1568  C   SER A 206       8.323  48.884  15.766  1.00  0.93           C  
ATOM   1569  O   SER A 206       8.809  47.756  15.750  1.00  0.93           O  
ATOM   1570  CB  SER A 206       9.432  50.590  14.262  1.00  0.93           C  
ATOM   1571  OG  SER A 206       9.370  51.745  15.100  1.00  0.93           O  
ATOM   1572  N   ASP A 207       7.850  49.423  16.919  1.00  0.94           N  
ATOM   1573  CA  ASP A 207       7.767  48.700  18.182  1.00  0.94           C  
ATOM   1574  C   ASP A 207       6.790  47.531  18.115  1.00  0.94           C  
ATOM   1575  O   ASP A 207       7.080  46.406  18.495  1.00  0.94           O  
ATOM   1576  CB  ASP A 207       7.286  49.613  19.342  1.00  0.94           C  
ATOM   1577  CG  ASP A 207       8.137  50.857  19.436  1.00  0.94           C  
ATOM   1578  OD1 ASP A 207       9.352  50.791  19.164  1.00  0.94           O  
ATOM   1579  OD2 ASP A 207       7.543  51.923  19.747  1.00  0.94           O  
ATOM   1580  N   LYS A 208       5.582  47.789  17.556  1.00  0.91           N  
ATOM   1581  CA  LYS A 208       4.516  46.807  17.434  1.00  0.91           C  
ATOM   1582  C   LYS A 208       4.850  45.642  16.520  1.00  0.91           C  
ATOM   1583  O   LYS A 208       4.366  44.536  16.707  1.00  0.91           O  
ATOM   1584  CB  LYS A 208       3.208  47.409  16.884  1.00  0.91           C  
ATOM   1585  CG  LYS A 208       2.602  48.524  17.740  1.00  0.91           C  
ATOM   1586  CD  LYS A 208       1.233  48.920  17.175  1.00  0.91           C  
ATOM   1587  CE  LYS A 208       0.619  50.113  17.907  1.00  0.91           C  
ATOM   1588  NZ  LYS A 208      -0.844  50.150  17.731  1.00  0.91           N  
ATOM   1589  N   ALA A 209       5.717  45.878  15.508  1.00  0.95           N  
ATOM   1590  CA  ALA A 209       6.222  44.891  14.578  1.00  0.95           C  
ATOM   1591  C   ALA A 209       6.969  43.745  15.269  1.00  0.95           C  
ATOM   1592  O   ALA A 209       6.972  42.612  14.826  1.00  0.95           O  
ATOM   1593  CB  ALA A 209       7.160  45.583  13.563  1.00  0.95           C  
ATOM   1594  N   LEU A 210       7.584  44.033  16.445  1.00  0.92           N  
ATOM   1595  CA  LEU A 210       8.199  43.021  17.280  1.00  0.92           C  
ATOM   1596  C   LEU A 210       7.211  41.993  17.821  1.00  0.92           C  
ATOM   1597  O   LEU A 210       7.564  40.849  18.077  1.00  0.92           O  
ATOM   1598  CB  LEU A 210       8.911  43.654  18.495  1.00  0.92           C  
ATOM   1599  CG  LEU A 210       9.966  44.723  18.157  1.00  0.92           C  
ATOM   1600  CD1 LEU A 210      10.594  45.203  19.469  1.00  0.92           C  
ATOM   1601  CD2 LEU A 210      11.046  44.232  17.180  1.00  0.92           C  
ATOM   1602  N   LEU A 211       5.935  42.384  18.019  1.00  0.92           N  
ATOM   1603  CA  LEU A 211       4.922  41.519  18.587  1.00  0.92           C  
ATOM   1604  C   LEU A 211       4.391  40.453  17.653  1.00  0.92           C  
ATOM   1605  O   LEU A 211       3.877  39.436  18.126  1.00  0.92           O  
ATOM   1606  CB  LEU A 211       3.686  42.329  19.029  1.00  0.92           C  
ATOM   1607  CG  LEU A 211       3.967  43.283  20.195  1.00  0.92           C  
ATOM   1608  CD1 LEU A 211       2.806  44.273  20.355  1.00  0.92           C  
ATOM   1609  CD2 LEU A 211       4.184  42.496  21.497  1.00  0.92           C  
ATOM   1610  N   SER A 212       4.473  40.669  16.324  1.00  0.90           N  
ATOM   1611  CA  SER A 212       3.901  39.786  15.325  1.00  0.90           C  
ATOM   1612  C   SER A 212       4.945  38.962  14.592  1.00  0.90           C  
ATOM   1613  O   SER A 212       4.600  38.095  13.809  1.00  0.90           O  
ATOM   1614  CB  SER A 212       3.090  40.582  14.256  1.00  0.90           C  
ATOM   1615  OG  SER A 212       3.873  41.617  13.655  1.00  0.90           O  
ATOM   1616  N   ASP A 213       6.258  39.178  14.853  1.00  0.91           N  
ATOM   1617  CA  ASP A 213       7.286  38.414  14.173  1.00  0.91           C  
ATOM   1618  C   ASP A 213       7.562  37.098  14.935  1.00  0.91           C  
ATOM   1619  O   ASP A 213       7.686  37.123  16.162  1.00  0.91           O  
ATOM   1620  CB  ASP A 213       8.558  39.273  14.001  1.00  0.91           C  
ATOM   1621  CG  ASP A 213       9.655  38.581  13.228  1.00  0.91           C  
ATOM   1622  OD1 ASP A 213       9.744  38.812  12.003  1.00  0.91           O  
ATOM   1623  OD2 ASP A 213      10.442  37.812  13.836  1.00  0.91           O  
ATOM   1624  N   PRO A 214       7.668  35.939  14.277  1.00  0.88           N  
ATOM   1625  CA  PRO A 214       7.917  34.650  14.919  1.00  0.88           C  
ATOM   1626  C   PRO A 214       9.223  34.588  15.692  1.00  0.88           C  
ATOM   1627  O   PRO A 214       9.287  33.828  16.674  1.00  0.88           O  
ATOM   1628  CB  PRO A 214       7.911  33.622  13.762  1.00  0.88           C  
ATOM   1629  CG  PRO A 214       7.240  34.314  12.563  1.00  0.88           C  
ATOM   1630  CD  PRO A 214       7.338  35.807  12.865  1.00  0.88           C  
ATOM   1631  N   ILE A 215      10.282  35.304  15.283  1.00  0.89           N  
ATOM   1632  CA  ILE A 215      11.566  35.336  15.960  1.00  0.89           C  
ATOM   1633  C   ILE A 215      11.573  36.428  17.013  1.00  0.89           C  
ATOM   1634  O   ILE A 215      12.001  36.214  18.145  1.00  0.89           O  
ATOM   1635  CB  ILE A 215      12.716  35.538  14.979  1.00  0.89           C  
ATOM   1636  CG1 ILE A 215      12.851  34.300  14.055  1.00  0.89           C  
ATOM   1637  CG2 ILE A 215      14.035  35.829  15.738  1.00  0.89           C  
ATOM   1638  CD1 ILE A 215      13.852  34.504  12.908  1.00  0.89           C  
ATOM   1639  N   PHE A 216      11.095  37.650  16.679  1.00  0.90           N  
ATOM   1640  CA  PHE A 216      11.111  38.761  17.624  1.00  0.90           C  
ATOM   1641  C   PHE A 216      10.214  38.598  18.833  1.00  0.90           C  
ATOM   1642  O   PHE A 216      10.590  38.978  19.939  1.00  0.90           O  
ATOM   1643  CB  PHE A 216      10.771  40.142  17.007  1.00  0.90           C  
ATOM   1644  CG  PHE A 216      11.691  40.549  15.883  1.00  0.90           C  
ATOM   1645  CD1 PHE A 216      13.050  40.177  15.843  1.00  0.90           C  
ATOM   1646  CD2 PHE A 216      11.202  41.401  14.876  1.00  0.90           C  
ATOM   1647  CE1 PHE A 216      13.880  40.622  14.810  1.00  0.90           C  
ATOM   1648  CE2 PHE A 216      12.033  41.841  13.840  1.00  0.90           C  
ATOM   1649  CZ  PHE A 216      13.371  41.443  13.804  1.00  0.90           C  
ATOM   1650  N   ARG A 217       9.001  38.034  18.658  1.00  0.83           N  
ATOM   1651  CA  ARG A 217       8.058  37.887  19.747  1.00  0.83           C  
ATOM   1652  C   ARG A 217       8.534  37.037  20.936  1.00  0.83           C  
ATOM   1653  O   ARG A 217       8.386  37.524  22.058  1.00  0.83           O  
ATOM   1654  CB  ARG A 217       6.664  37.427  19.239  1.00  0.83           C  
ATOM   1655  CG  ARG A 217       5.638  37.247  20.374  1.00  0.83           C  
ATOM   1656  CD  ARG A 217       5.410  38.542  21.151  1.00  0.83           C  
ATOM   1657  NE  ARG A 217       4.498  38.218  22.269  1.00  0.83           N  
ATOM   1658  CZ  ARG A 217       3.179  38.373  22.245  1.00  0.83           C  
ATOM   1659  NH1 ARG A 217       2.541  38.759  21.139  1.00  0.83           N  
ATOM   1660  NH2 ARG A 217       2.498  38.134  23.360  1.00  0.83           N  
ATOM   1661  N   PRO A 218       9.151  35.855  20.829  1.00  0.89           N  
ATOM   1662  CA  PRO A 218       9.660  35.122  21.985  1.00  0.89           C  
ATOM   1663  C   PRO A 218      10.725  35.884  22.759  1.00  0.89           C  
ATOM   1664  O   PRO A 218      10.858  35.705  23.969  1.00  0.89           O  
ATOM   1665  CB  PRO A 218      10.226  33.825  21.374  1.00  0.89           C  
ATOM   1666  CG  PRO A 218       9.358  33.587  20.139  1.00  0.89           C  
ATOM   1667  CD  PRO A 218       9.100  35.006  19.640  1.00  0.89           C  
ATOM   1668  N   TYR A 219      11.523  36.732  22.076  1.00  0.91           N  
ATOM   1669  CA  TYR A 219      12.464  37.637  22.707  1.00  0.91           C  
ATOM   1670  C   TYR A 219      11.792  38.742  23.511  1.00  0.91           C  
ATOM   1671  O   TYR A 219      12.216  39.020  24.627  1.00  0.91           O  
ATOM   1672  CB  TYR A 219      13.451  38.254  21.685  1.00  0.91           C  
ATOM   1673  CG  TYR A 219      14.584  37.313  21.450  1.00  0.91           C  
ATOM   1674  CD1 TYR A 219      15.564  37.166  22.443  1.00  0.91           C  
ATOM   1675  CD2 TYR A 219      14.717  36.617  20.242  1.00  0.91           C  
ATOM   1676  CE1 TYR A 219      16.673  36.344  22.218  1.00  0.91           C  
ATOM   1677  CE2 TYR A 219      15.816  35.775  20.026  1.00  0.91           C  
ATOM   1678  CZ  TYR A 219      16.793  35.644  21.018  1.00  0.91           C  
ATOM   1679  OH  TYR A 219      17.933  34.849  20.814  1.00  0.91           O  
ATOM   1680  N   VAL A 220      10.699  39.360  22.989  1.00  0.92           N  
ATOM   1681  CA  VAL A 220       9.871  40.325  23.717  1.00  0.92           C  
ATOM   1682  C   VAL A 220       9.293  39.712  24.993  1.00  0.92           C  
ATOM   1683  O   VAL A 220       9.384  40.298  26.064  1.00  0.92           O  
ATOM   1684  CB  VAL A 220       8.706  40.852  22.860  1.00  0.92           C  
ATOM   1685  CG1 VAL A 220       7.676  41.672  23.681  1.00  0.92           C  
ATOM   1686  CG2 VAL A 220       9.248  41.714  21.700  1.00  0.92           C  
ATOM   1687  N   ASP A 221       8.740  38.475  24.890  1.00  0.89           N  
ATOM   1688  CA  ASP A 221       8.215  37.714  26.010  1.00  0.89           C  
ATOM   1689  C   ASP A 221       9.288  37.385  27.068  1.00  0.89           C  
ATOM   1690  O   ASP A 221       9.086  37.561  28.270  1.00  0.89           O  
ATOM   1691  CB  ASP A 221       7.575  36.398  25.470  1.00  0.89           C  
ATOM   1692  CG  ASP A 221       6.334  36.596  24.601  1.00  0.89           C  
ATOM   1693  OD1 ASP A 221       5.689  37.677  24.623  1.00  0.89           O  
ATOM   1694  OD2 ASP A 221       5.984  35.633  23.877  1.00  0.89           O  
ATOM   1695  N   LYS A 222      10.497  36.948  26.640  1.00  0.86           N  
ATOM   1696  CA  LYS A 222      11.638  36.663  27.498  1.00  0.86           C  
ATOM   1697  C   LYS A 222      12.143  37.875  28.287  1.00  0.86           C  
ATOM   1698  O   LYS A 222      12.446  37.780  29.465  1.00  0.86           O  
ATOM   1699  CB  LYS A 222      12.801  36.143  26.604  1.00  0.86           C  
ATOM   1700  CG  LYS A 222      14.109  35.691  27.295  1.00  0.86           C  
ATOM   1701  CD  LYS A 222      15.347  36.132  26.485  1.00  0.86           C  
ATOM   1702  CE  LYS A 222      16.477  35.107  26.347  1.00  0.86           C  
ATOM   1703  NZ  LYS A 222      17.525  35.708  25.507  1.00  0.86           N  
ATOM   1704  N   TYR A 223      12.263  39.052  27.629  1.00  0.91           N  
ATOM   1705  CA  TYR A 223      12.681  40.299  28.255  1.00  0.91           C  
ATOM   1706  C   TYR A 223      11.670  40.901  29.219  1.00  0.91           C  
ATOM   1707  O   TYR A 223      12.037  41.394  30.279  1.00  0.91           O  
ATOM   1708  CB  TYR A 223      13.076  41.344  27.184  1.00  0.91           C  
ATOM   1709  CG  TYR A 223      14.235  40.891  26.324  1.00  0.91           C  
ATOM   1710  CD1 TYR A 223      15.243  40.004  26.758  1.00  0.91           C  
ATOM   1711  CD2 TYR A 223      14.330  41.421  25.029  1.00  0.91           C  
ATOM   1712  CE1 TYR A 223      16.302  39.655  25.909  1.00  0.91           C  
ATOM   1713  CE2 TYR A 223      15.376  41.055  24.171  1.00  0.91           C  
ATOM   1714  CZ  TYR A 223      16.348  40.151  24.606  1.00  0.91           C  
ATOM   1715  OH  TYR A 223      17.369  39.717  23.737  1.00  0.91           O  
ATOM   1716  N   ALA A 224      10.357  40.843  28.890  1.00  0.94           N  
ATOM   1717  CA  ALA A 224       9.280  41.245  29.775  1.00  0.94           C  
ATOM   1718  C   ALA A 224       9.210  40.407  31.052  1.00  0.94           C  
ATOM   1719  O   ALA A 224       8.898  40.913  32.122  1.00  0.94           O  
ATOM   1720  CB  ALA A 224       7.928  41.183  29.029  1.00  0.94           C  
ATOM   1721  N   ALA A 225       9.529  39.096  30.970  1.00  0.92           N  
ATOM   1722  CA  ALA A 225       9.531  38.227  32.123  1.00  0.92           C  
ATOM   1723  C   ALA A 225      10.801  38.331  32.966  1.00  0.92           C  
ATOM   1724  O   ALA A 225      10.812  38.033  34.155  1.00  0.92           O  
ATOM   1725  CB  ALA A 225       9.393  36.780  31.602  1.00  0.92           C  
ATOM   1726  N   VAL A 226      11.929  38.732  32.344  1.00  0.94           N  
ATOM   1727  CA  VAL A 226      13.246  38.513  32.917  1.00  0.94           C  
ATOM   1728  C   VAL A 226      14.136  39.703  32.588  1.00  0.94           C  
ATOM   1729  O   VAL A 226      14.856  39.724  31.579  1.00  0.94           O  
ATOM   1730  CB  VAL A 226      13.894  37.194  32.448  1.00  0.94           C  
ATOM   1731  CG1 VAL A 226      15.207  36.950  33.212  1.00  0.94           C  
ATOM   1732  CG2 VAL A 226      12.987  35.976  32.722  1.00  0.94           C  
ATOM   1733  N   CYS A 227      14.152  40.746  33.452  1.00  0.93           N  
ATOM   1734  CA  CYS A 227      14.958  41.950  33.249  1.00  0.93           C  
ATOM   1735  C   CYS A 227      16.453  41.657  33.177  1.00  0.93           C  
ATOM   1736  O   CYS A 227      17.147  42.194  32.326  1.00  0.93           O  
ATOM   1737  CB  CYS A 227      14.662  43.059  34.307  1.00  0.93           C  
ATOM   1738  SG  CYS A 227      15.344  44.711  33.903  1.00  0.93           S  
ATOM   1739  N   THR A 228      16.973  40.724  34.005  1.00  0.93           N  
ATOM   1740  CA  THR A 228      18.363  40.257  33.982  1.00  0.93           C  
ATOM   1741  C   THR A 228      18.805  39.768  32.611  1.00  0.93           C  
ATOM   1742  O   THR A 228      19.854  40.127  32.109  1.00  0.93           O  
ATOM   1743  CB  THR A 228      18.592  39.132  34.984  1.00  0.93           C  
ATOM   1744  OG1 THR A 228      18.294  39.620  36.279  1.00  0.93           O  
ATOM   1745  CG2 THR A 228      20.053  38.652  34.999  1.00  0.93           C  
ATOM   1746  N   LYS A 229      17.951  38.967  31.933  1.00  0.88           N  
ATOM   1747  CA  LYS A 229      18.172  38.517  30.569  1.00  0.88           C  
ATOM   1748  C   LYS A 229      18.145  39.634  29.538  1.00  0.88           C  
ATOM   1749  O   LYS A 229      18.933  39.624  28.606  1.00  0.88           O  
ATOM   1750  CB  LYS A 229      17.151  37.433  30.144  1.00  0.88           C  
ATOM   1751  CG  LYS A 229      17.470  36.042  30.718  1.00  0.88           C  
ATOM   1752  CD  LYS A 229      16.390  35.010  30.336  1.00  0.88           C  
ATOM   1753  CE  LYS A 229      16.625  33.611  30.924  1.00  0.88           C  
ATOM   1754  NZ  LYS A 229      15.530  32.676  30.553  1.00  0.88           N  
ATOM   1755  N   ASN A 230      17.224  40.622  29.692  1.00  0.91           N  
ATOM   1756  CA  ASN A 230      17.201  41.823  28.876  1.00  0.91           C  
ATOM   1757  C   ASN A 230      18.499  42.598  29.010  1.00  0.91           C  
ATOM   1758  O   ASN A 230      19.154  42.915  28.033  1.00  0.91           O  
ATOM   1759  CB  ASN A 230      15.994  42.705  29.315  1.00  0.91           C  
ATOM   1760  CG  ASN A 230      15.891  43.925  28.411  1.00  0.91           C  
ATOM   1761  OD1 ASN A 230      15.759  43.781  27.204  1.00  0.91           O  
ATOM   1762  ND2 ASN A 230      15.980  45.147  28.988  1.00  0.91           N  
ATOM   1763  N   ILE A 231      18.934  42.832  30.259  1.00  0.93           N  
ATOM   1764  CA  ILE A 231      20.136  43.547  30.612  1.00  0.93           C  
ATOM   1765  C   ILE A 231      21.391  42.948  29.970  1.00  0.93           C  
ATOM   1766  O   ILE A 231      22.179  43.655  29.364  1.00  0.93           O  
ATOM   1767  CB  ILE A 231      20.208  43.560  32.129  1.00  0.93           C  
ATOM   1768  CG1 ILE A 231      19.187  44.563  32.708  1.00  0.93           C  
ATOM   1769  CG2 ILE A 231      21.595  43.970  32.632  1.00  0.93           C  
ATOM   1770  CD1 ILE A 231      19.092  44.469  34.236  1.00  0.93           C  
ATOM   1771  N   ILE A 232      21.540  41.596  30.039  1.00  0.93           N  
ATOM   1772  CA  ILE A 232      22.624  40.850  29.406  1.00  0.93           C  
ATOM   1773  C   ILE A 232      22.661  41.042  27.893  1.00  0.93           C  
ATOM   1774  O   ILE A 232      23.678  41.376  27.304  1.00  0.93           O  
ATOM   1775  CB  ILE A 232      22.459  39.353  29.714  1.00  0.93           C  
ATOM   1776  CG1 ILE A 232      22.752  39.073  31.209  1.00  0.93           C  
ATOM   1777  CG2 ILE A 232      23.361  38.469  28.812  1.00  0.93           C  
ATOM   1778  CD1 ILE A 232      22.330  37.664  31.653  1.00  0.93           C  
ATOM   1779  N   CYS A 233      21.503  40.855  27.224  1.00  0.94           N  
ATOM   1780  CA  CYS A 233      21.403  40.979  25.785  1.00  0.94           C  
ATOM   1781  C   CYS A 233      21.530  42.413  25.292  1.00  0.94           C  
ATOM   1782  O   CYS A 233      22.178  42.666  24.279  1.00  0.94           O  
ATOM   1783  CB  CYS A 233      20.110  40.309  25.273  1.00  0.94           C  
ATOM   1784  SG  CYS A 233      20.044  38.514  25.564  1.00  0.94           S  
ATOM   1785  N   CYS A 234      20.959  43.398  26.013  1.00  0.95           N  
ATOM   1786  CA  CYS A 234      21.103  44.814  25.717  1.00  0.95           C  
ATOM   1787  C   CYS A 234      22.528  45.315  25.802  1.00  0.95           C  
ATOM   1788  O   CYS A 234      22.959  46.081  24.940  1.00  0.95           O  
ATOM   1789  CB  CYS A 234      20.263  45.685  26.689  1.00  0.95           C  
ATOM   1790  SG  CYS A 234      18.482  45.590  26.361  1.00  0.95           S  
ATOM   1791  N   ALA A 235      23.311  44.902  26.823  1.00  0.96           N  
ATOM   1792  CA  ALA A 235      24.717  45.247  26.941  1.00  0.96           C  
ATOM   1793  C   ALA A 235      25.563  44.691  25.811  1.00  0.96           C  
ATOM   1794  O   ALA A 235      26.394  45.397  25.235  1.00  0.96           O  
ATOM   1795  CB  ALA A 235      25.286  44.755  28.290  1.00  0.96           C  
ATOM   1796  N   SER A 236      25.322  43.419  25.435  1.00  0.93           N  
ATOM   1797  CA  SER A 236      25.953  42.774  24.293  1.00  0.93           C  
ATOM   1798  C   SER A 236      25.661  43.461  22.979  1.00  0.93           C  
ATOM   1799  O   SER A 236      26.574  43.727  22.209  1.00  0.93           O  
ATOM   1800  CB  SER A 236      25.510  41.304  24.137  1.00  0.93           C  
ATOM   1801  OG  SER A 236      26.049  40.545  25.218  1.00  0.93           O  
ATOM   1802  N   GLY A 237      24.377  43.818  22.725  1.00  0.94           N  
ATOM   1803  CA  GLY A 237      23.981  44.489  21.493  1.00  0.94           C  
ATOM   1804  C   GLY A 237      24.441  45.922  21.425  1.00  0.94           C  
ATOM   1805  O   GLY A 237      24.903  46.381  20.395  1.00  0.94           O  
ATOM   1806  N   ALA A 238      24.360  46.671  22.555  1.00  0.95           N  
ATOM   1807  CA  ALA A 238      24.860  48.034  22.650  1.00  0.95           C  
ATOM   1808  C   ALA A 238      26.362  48.141  22.407  1.00  0.95           C  
ATOM   1809  O   ALA A 238      26.798  49.001  21.658  1.00  0.95           O  
ATOM   1810  CB  ALA A 238      24.525  48.670  24.023  1.00  0.95           C  
ATOM   1811  N   CYS A 239      27.186  47.232  22.977  1.00  0.94           N  
ATOM   1812  CA  CYS A 239      28.623  47.191  22.712  1.00  0.94           C  
ATOM   1813  C   CYS A 239      28.955  46.911  21.245  1.00  0.94           C  
ATOM   1814  O   CYS A 239      29.850  47.513  20.680  1.00  0.94           O  
ATOM   1815  CB  CYS A 239      29.331  46.112  23.592  1.00  0.94           C  
ATOM   1816  SG  CYS A 239      31.164  46.076  23.471  1.00  0.94           S  
ATOM   1817  N   GLN A 240      28.226  45.972  20.589  1.00  0.88           N  
ATOM   1818  CA  GLN A 240      28.387  45.703  19.167  1.00  0.88           C  
ATOM   1819  C   GLN A 240      28.010  46.850  18.241  1.00  0.88           C  
ATOM   1820  O   GLN A 240      28.637  47.029  17.206  1.00  0.88           O  
ATOM   1821  CB  GLN A 240      27.558  44.486  18.730  1.00  0.88           C  
ATOM   1822  CG  GLN A 240      28.105  43.164  19.296  1.00  0.88           C  
ATOM   1823  CD  GLN A 240      27.144  42.061  18.885  1.00  0.88           C  
ATOM   1824  OE1 GLN A 240      25.972  42.301  18.645  1.00  0.88           O  
ATOM   1825  NE2 GLN A 240      27.636  40.807  18.783  1.00  0.88           N  
ATOM   1826  N   ILE A 241      26.936  47.601  18.596  1.00  0.92           N  
ATOM   1827  CA  ILE A 241      26.519  48.854  17.972  1.00  0.92           C  
ATOM   1828  C   ILE A 241      27.553  49.950  18.047  1.00  0.92           C  
ATOM   1829  O   ILE A 241      27.777  50.640  17.065  1.00  0.92           O  
ATOM   1830  CB  ILE A 241      25.273  49.421  18.668  1.00  0.92           C  
ATOM   1831  CG1 ILE A 241      24.026  48.640  18.265  1.00  0.92           C  
ATOM   1832  CG2 ILE A 241      24.929  50.902  18.374  1.00  0.92           C  
ATOM   1833  CD1 ILE A 241      23.547  48.995  16.850  1.00  0.92           C  
ATOM   1834  N   HIS A 242      28.148  50.148  19.237  1.00  0.91           N  
ATOM   1835  CA  HIS A 242      29.070  51.228  19.522  1.00  0.91           C  
ATOM   1836  C   HIS A 242      30.507  51.090  18.935  1.00  0.91           C  
ATOM   1837  O   HIS A 242      30.891  50.070  18.315  1.00  0.91           O  
ATOM   1838  CB  HIS A 242      29.223  51.422  21.060  1.00  0.91           C  
ATOM   1839  CG  HIS A 242      27.956  51.659  21.852  1.00  0.91           C  
ATOM   1840  ND1 HIS A 242      28.018  51.562  23.239  1.00  0.91           N  
ATOM   1841  CD2 HIS A 242      26.689  51.962  21.478  1.00  0.91           C  
ATOM   1842  CE1 HIS A 242      26.798  51.796  23.656  1.00  0.91           C  
ATOM   1843  NE2 HIS A 242      25.938  52.044  22.634  1.00  0.91           N  
ATOM   1844  OXT HIS A 242      31.282  52.069  19.129  1.00  0.91           O  
TER    1845      HIS A 242                                                      
END   
