# Supplementary material for: Identification and Characterization of the APX Gene Family and Its Expression Pattern under Phytohormone Treatment and Abiotic Stress in Populus trichocarpa
Source: Genes (Basel). 2021 Feb 25;12(3):334. doi: 10.3390/genes12030334 (PMC7996185; doi:10.3390/genes12030334)
Supplement: Supplementary file 1 [file genes-12-00334-s001.zip › Supplementary file 2/Supplementary file 2/APX9/model/01/report.json]

{"modelling":{"id":"06ae07b6298acf5aa56f8a915b007aae8a8525f9","trg_seq":"MTKNYPTVSEEYSKAVEKAKKKLRSLIAEKSCAPLMLRLAWHSAGTFDVKTKTGGPFGTMRYSAELAHGANNGLDIAVRLLESIKEQFPILSYADFYQLAGVVGVEITGGPEVPFHPGREDKPEPPPEGRLPDATKGSDHLRDVFG-HMGLSDKDIVALSGGHTLGRCHKERSGFEGPWTANPLIFDNSYFKELLSGEKEGLLQLPSDKALLSDPIFRPYVDKYAAVCTKNIICCASGACQIHEKLLVSCCC","tpl_seq":"--KSYPTVSADYQKAVEKAKKKLRGFIAEKRCAPLMLALAWHSAGTFDKGTKTGGPFGTIKHPAELAHSANNGLDIAVRLLEPLKAEFPILSYADFYQLAGVVAVEVTGGPEVPFHPGREDKPEPPPEGRLPDATKGSDHLRDVFGKAMGLTDQDIVALSGGHTIGAAHKERSGFEGPWTSNPLIFDNSYFTELLSGEKEGLLQLPSDKALLSDPVFRPLVDKYAADEDAFFADYAEAHQKLS---------","pdb_id":"2y6a","chain":"A","method":"X-RAY DIFFRACTION","short_method":"X-ray","coverage":0.9561753273,"resolution":2.0,"description":"ASCORBATE PEROXIDASE","seq_sim":0.5483325124,"assembly_id":1,"score":1.9290962219,"pred_lddt":0.9256039262,"seq_id":80.4166641235,"found_by":"HHblits","oligo_state":"monomer","comment":"e_value=1.3e-56, p_value=1.1e-60, score=391.3, ss_score=23.5, prob=100, gmqe_dist_const=0.9648177027702332, gmqe_reduced=0.0804060772061348, gmqe_cb_packing=-0.1155591756105423, gmqe_torsion=-0.48263445496559143, gmqe_ss_agreement=0.5393364429473877, gmqe_coverage=0.9561753273010254, gmqe_seq_id=80.41666412353516, gmqe_seq_sim=0.5483333468437195, gmqe_n_insertions=0, gmqe_n_deletions=1, gmqe_seqres_length=251, gmqe_seqres_coverage=0.9561752988047809, gmqe_profile_aln_score=391.3, gmqe_avg_entropy=1.923624873161316","offset":1,"starttime":"03-11-20 (03:46:16)","QMean":{"global_scores":{"qmean4_norm_score":0.8272892318,"qmean4_z_score":1.1834867108,"qmean6_norm_score":0.802765598,"qmean6_z_score":0.4868190664,"interaction_norm_score":-0.022035262,"interaction_z_score":-0.4254879273,"cbeta_norm_score":-0.0157414639,"cbeta_z_score":0.5454954571,"packing_norm_score":-0.3902577845,"packing_z_score":0.2633693735,"torsion_norm_score":-0.4539673617,"torsion_z_score":1.0771978661,"ss_agreement_norm_score":0.5259338768,"ss_agreement_z_score":-1.0158831967,"acc_agreement_norm_score":0.6625,"acc_agreement_z_score":-0.173031416,"avg_local_score":0.8962329938,"avg_local_score_error":0.051},"local_scores":{"A":[null,null,0.7439195984,0.8125872474,0.8606965239,0.9013194486,0.8344205611,0.8282910477,0.8262526348,0.7758838917,0.7880099181,0.84514356,0.8444080799,0.8067631147,0.9009964578,0.895081587,0.8468194617,0.8428642634,0.9377994454,0.8637602503,0.8409056268,0.841115529,0.8911886267,0.8213991398,0.8485711284,0.8563936417,0.8900551058,0.885500802,0.7919378196,0.8434112606,0.8872430369,0.9469060342,0.9401684666,0.9390202995,0.9283613079,0.9137588866,0.930393356,0.8757674747,0.9324827141,0.9624041773,0.9220769238,0.9243331522,0.9517870187,0.9752051461,0.9596547485,0.9387386629,0.9257966542,0.8991567261,0.890516923,0.7719083587,0.7930010435,0.8093055148,0.8917580365,0.941300943,0.9621671537,0.9683553762,0.9384364572,0.9426115025,0.9181110054,0.8931945059,0.8549177697,0.8417722815,0.83471579,0.878228274,0.839419528,0.8722955617,0.8774363803,0.8503150534,0.8692939852,0.8713513275,0.8418134976,0.880558989,0.901238864,0.9148217264,0.8917442307,0.8989597172,0.9455692683,0.9174675098,0.8263851579,0.9084179715,0.915315899,0.8626490152,0.8942071142,0.8889543821,0.8822680327,0.8483741838,0.8202364025,0.874179003,0.8547713954,0.8663276091,0.9182136612,0.9164469293,0.93319346,0.9630639716,0.9388472126,0.9321720878,0.9524379583,0.9283036136,0.9394824593,0.965366341,0.9494167622,0.9358491573,0.9279600055,0.9295399578,0.9317653523,0.8781032225,0.9097650522,0.9213917992,0.9408586478,0.9364137983,0.9213476221,0.8697432648,0.9254720115,0.9237041861,0.9130179507,0.8796867698,0.9195402482,0.908812767,0.8720349488,0.8657957994,0.9027207861,0.8483451731,0.8355223266,0.7934601262,0.9054528088,0.9160482119,0.8969144123,0.835394056,0.8788567951,0.8260871108,0.8965584509,0.8954186081,0.8780744763,0.9123074836,0.8782231676,0.8643631944,0.929914858,0.9099430438,0.8891050045,0.8705426939,0.9105921343,0.8353106203,0.8915694421,0.908101165,0.8969608568,0.6883148403,0.8612615511,0.891732232,0.9254848017,0.9182586928,0.9265457889,0.9197757179,0.9005944248,0.92948202,0.924912232,0.937937434,0.957864952,0.9356606142,0.9408110275,0.9500864493,0.946309307,0.9310657584,0.9492149777,0.9465565456,0.9491568476,0.8901731911,0.949270438,0.8807546655,0.8207234949,0.7655874099,0.8011857275,0.8563451912,0.8591390366,0.8884460097,0.8794099907,0.9530782209,0.9488044531,0.9270808221,0.9397411209,0.944787453,0.920536031,0.9450226295,0.9341325825,0.9364115884,0.9331959431,0.9421313131,0.9207777488,0.9258280152,0.9378016013,0.9203300875,0.8805621505,0.8835367826,0.9144970799,0.9098563316,0.8738052956,0.8697178389,0.8237051697,0.7814977518,0.8161574903,0.8708999852,0.9118489505,0.9303106075,0.9088496249,0.9257280242,0.9380753376,0.9288931328,0.9362342812,0.9082984751,0.949871143,0.9214508222,0.9177677598,0.9040459512,0.9050300744,0.8799323555,0.8918062667,0.9002903631,0.8328319821,0.891269301,0.9101468488,0.9215170424,0.8888321907,0.8602278467,0.90897608,0.9365525117,0.9230538065,0.9417457507,0.9337961587,0.9307571587,0.8835436023,0.9106400272,0.9274358745,0.9280356874,0.94301588,0.950328136,0.9583249765,0.9303493808,0.9363606215,0.9460300262,0.9414251287,0.8793063764,0.9168455958,0.9132231641,null,null,null,null,null,null,null,null,null]},"qmean_version":"4.1.0"},"title":"Modelling","endtime":"03-11-20 (03:46:21)","mod_engine":["ProMod3"],"ProMod3":{"version":"3.1.1"},"ProMod":null,"MODELLER":null,"SPDBV":null}}
