# Supplementary material for: Identification and Characterization of the APX Gene Family and Its Expression Pattern under Phytohormone Treatment and Abiotic Stress in Populus trichocarpa
Source: Genes (Basel). 2021 Feb 25;12(3):334. doi: 10.3390/genes12030334 (PMC7996185; doi:10.3390/genes12030334)
Supplement: Supplementary file 1 [file genes-12-00334-s001.zip › Supplementary table S1.xls]

## Sheet: Sheet1
Primer name	Primer sequence (5’→3’)
PtrAPX1.F	ATTGGTGGAAGCCCAGATAA
PtrAPX1.R	TGATGCAGCAGAACTCTTTC
PtrAPX2.F	ACTCAATACAACCAAATCCC
PtrAPX2.R	GATGGGAACTGGGAAGGTAG
PtrAPX3.F	AGAAGTTATCAGAGCTGGGC
PtrAPX3.R	CAAAGTCGCTTGTTCTGCTG
PtrAPX4.F	CGATTTGCATTTTCAAGGAG
PtrAPX4.R	TATAGCGAGCACCCGCGTGG
PtrAPX5.F	TGTGATTGCTGTTCTAGCAC
PtrAPX5.R	CCTGGACAGTGGAGTTCACG
PtrAPX6.F	GAGCCCATCAAGGAGCAGTT
PtrAPX6.R	TCATTATCACACTCCCAAAC
PtrAPX7.F	CTGTCGGAGCTTGGATATGC
PtrAPX7.R	AAAAGGCAGCTCGCTTACGT
PtrAPX8.F	ATGGTAGCCAGGTTGTTGAG
PtrAPX8.R	GCAATCACCCTTGCATCAAC
PtrAPX9.F	TTGACAGATTTGCTGATGCC
PtrAPX9.R	GGGAGGCCCACAACTTCATA
PtrAPX10.F	GGGTCATAGGAAGCTGCCTT
PtrAPX10.R	GCTTAGGATTGGCAACACTC
PtrAPX11.F	GGACTGGAATTAGGCTCATG
PtrAPX11.R	AAGGCAGCTTGCTTACAATC
UBQ7-F	GGAACGGGTTGAGGAGAAAGAAG
UBQ7-R	GCAAGAACAAGATGAAGCACAGAGC
