# Supplementary material for: Identification and Characterization of the APX Gene Family and Its Expression Pattern under Phytohormone Treatment and Abiotic Stress in Populus trichocarpa
Source: Genes (Basel). 2021 Feb 25;12(3):334. doi: 10.3390/genes12030334 (PMC7996185; doi:10.3390/genes12030334)
Supplement: Supplementary file 1 [file genes-12-00334-s001.zip › Supplementary Table S2.xlsx]

## Sheet: 1
Variable-PtrAPX1 expression level in root under ABA treatment						Variable-PtrAPX1 expression level in root under drought stress
Line A	PtrAPX1 3h	PtrAPX1 6h	PtrAPX1 12h	PtrAPX1 24h		Line A	PtrAPX1 3h	PtrAPX1 6h	PtrAPX1 12h	PtrAPX1 24h
vs.	vs.	vs.	vs.	vs.		vs.	vs.	vs.	vs.	vs.
Line B	0h	0h	0h	0h		Line B	0h	0h	0h	0h
Unpaired t test						Unpaired t test
P value (two-tailed)	0.016	0.809	0.153	0.144		P value (two-tailed)	0.001	0.007	0.025	0.004
t, df	t=4.014 df=4	t=-0.258 df=4	t=1.761 df=4	t=-1.815 df=4		t, df	t=-10.116 df=4	t=-5.099 df=4	t=-3.513 df=4	t=5.983 df=4
Variable-PtrAPX1 expression level in leaf under ABA treatment						Variable-PtrAPX1 expression level in leaf under drought stress
Line A	PtrAPX1 3h	PtrAPX1 6h	PtrAPX1 12h	PtrAPX1 24h		Line A	PtrAPX1 3h	PtrAPX1 6h	PtrAPX1 12h	PtrAPX1 24h
vs.	vs.	vs.	vs.	vs.		vs.	vs.	vs.	vs.	vs.
Line B	0h	0h	0h	0h		Line B	0h	0h	0h	0h
Unpaired t test						Unpaired t test
P value (two-tailed)	0	0.001	0	0		P value (two-tailed)	0	0.001	0	0
t, df	t=-17.257 df=4	t=-8.1 df=4	t=-13.099 df=4	t=-12.721 df=4		t, df	t=-42.423 df=4	t=-7.95 df=4	t=-10.897 df=4	t=-11.507 df=4
Variable-PtrAPX1 expression level in root under NaCl treatment						Variable-PtrAPX1 expression level in root under NH4 treatment
Line A	PtrAPX1 3h	PtrAPX1 6h	PtrAPX1 12h	PtrAPX1 24h		Line A	PtrAPX1 3h	PtrAPX1 6h	PtrAPX1 12h	PtrAPX1 24h
vs.	vs.	vs.	vs.	vs.		vs.	vs.	vs.	vs.	vs.
Line B	0h	0h	0h	0h		Line B	0h	0h	0h	0h
Unpaired t test						Unpaired t test
P value (two-tailed)	0.001	0.002	0.128	0.395		P value (two-tailed)	0.004	0.001	0.001	0.001
t, df	t=9.842 df=4	t=7.091 df=4	t=1.913 df=4	t=0.952 df=4		t, df	t=5.914 df=4	t=7.745 df=4	t=8.814 df=4	t=9.592 df=4
Variable-PtrAPX1 expression level in leaf under NaCl treatment						Variable-PtrAPX1 expression level in leaf under NH4 treatment
Line A	PtrAPX1 3h	PtrAPX1 6h	PtrAPX1 12h	PtrAPX1 24h		Line A	PtrAPX1 3h	PtrAPX1 6h	PtrAPX1 12h	PtrAPX1 24h
vs.	vs.	vs.	vs.	vs.		vs.	vs.	vs.	vs.	vs.
Line B	0h	0h	0h	0h		Line B	0h	0h	0h	0h
Unpaired t test						Unpaired t test
P value (two-tailed)	0.001	0.001	0.593	0		P value (two-tailed)	0.001	0.414	0.023	0
t, df	t=10.235 df=4	t=9.776 df=4	t=0.58 df=4	t=-15.224 df=4		t, df	t=-9.211 df=4	t=0.91 df=4	t=3.609 df=4	t=14.757 df=4

## Sheet: 2
Variable-PtrAPX2 expression level in root under ABA treatment						Variable-PtrAPX2 expression level in root under drought stress
Line A	PtrAPX2 3h	PtrAPX2 6h	PtrAPX2 12h	PtrAPX2 24h		Line A	PtrAPX2 3h	PtrAPX2 6h	PtrAPX2 12h	PtrAPX2 24h
vs.	vs.	vs.	vs.	vs.		vs.	vs.	vs.	vs.	vs.
Line B	0h	0h	0h	0h		Line B	0h	0h	0h	0h
Unpaired t test						Unpaired t test
P value (two-tailed)	0	0	0	0		P value (two-tailed)	0	0	0	0
t, df	t=16.355 df=4	t=16.427 df=4	t=16.427 df=4	t=17.133 df=4		t, df	t=17.39 df=4	t=17.26 df=4	t=17.032 df=4	t=15.889 df=4
Variable-PtrAPX2 expression level in leaf under ABA treatment						Variable-PtrAPX2 expression level in leaf under drought stress
Line A	PtrAPX2 3h	PtrAPX2 6h	PtrAPX2 12h	PtrAPX2 24h		Line A	PtrAPX2 3h	PtrAPX2 6h	PtrAPX2 12h	PtrAPX2 24h
vs.	vs.	vs.	vs.	vs.		vs.	vs.	vs.	vs.	vs.
Line B	0h	0h	0h	0h		Line B	0h	0h	0h	0h
Unpaired t test						Unpaired t test
P value (two-tailed)	0.005	0.001	0.001	0.031		P value (two-tailed)	0.004	0	0	0.046
t, df	t=-5.512 df=4	t=-9.833 df=4	t=-8.315 df=4	t=3.277 df=4		t, df	t=5.823 df=4	t=12.015 df=4	t=-19.833 df=4	t=-2.854 df=4
Variable-PtrAPX2 expression level in root under NaCl treatment						Variable-PtrAPX2 expression level in root under NH4 treatment
Line A	PtrAPX2 3h	PtrAPX2 6h	PtrAPX2 12h	PtrAPX2 24h		Line A	PtrAPX2 3h	PtrAPX2 6h	PtrAPX2 12h	PtrAPX2 24h
vs.	vs.	vs.	vs.	vs.		vs.	vs.	vs.	vs.	vs.
Line B	0h	0h	0h	0h		Line B	0h	0h	0h	0h
Unpaired t test						Unpaired t test
P value (two-tailed)	0	0	0	0		P value (two-tailed)	0	0	0	0
t, df	t=16.808 df=4	t=17.491 df=4	t=17.375 df=4	t=17.602 df=4		t, df	t=17.548 df=4	t=17.531 df=4	t=17.254 df=4	t=17.49 df=4
Variable-PtrAPX2 expression level in leaf under NaCl treatment						Variable-PtrAPX2 expression level in leaf under NH4 treatment
Line A	PtrAPX2 3h	PtrAPX2 6h	PtrAPX2 12h	PtrAPX2 24h		Line A	PtrAPX2 3h	PtrAPX2 6h	PtrAPX2 12h	PtrAPX2 24h
vs.	vs.	vs.	vs.	vs.		vs.	vs.	vs.	vs.	vs.
Line B	0h	0h	0h	0h		Line B	0h	0h	0h	0h
Unpaired t test						Unpaired t test
P value (two-tailed)	0.663	0.005	0	0.001		P value (two-tailed)	0	0	0.002	0
t, df	t=-0.47 df=4	t=5.514 df=4	t=-14.774 df=4	t=8.34 df=4		t, df	t=17.054 df=4	t=18.565 df=4	t=7.009 df=4	t=12.42 df=4

## Sheet: 3
Variable-PtrAPX3 expression level in root under ABA treatment						Variable-PtrAPX3 expression level in root under drought stress
Line A	PtrAPX3 3h	PtrAPX3 6h	PtrAPX3 12h	PtrAPX3 24h		Line A	PtrAPX3 3h	PtrAPX3 6h	PtrAPX3 12h	PtrAPX3 24h
vs.	vs.	vs.	vs.	vs.		vs.	vs.	vs.	vs.	vs.
Line B	0h	0h	0h	0h		Line B	0h	0h	0h	0h
Unpaired t test						Unpaired t test
P value (two-tailed)	0.832	0.003	0.085	0.042		P value (two-tailed)	0.079	0.583	0.52	0.015
t, df	t=0.226 df=4	t=-6.215 df=4	t=2.275 df=4	t=-2.96 df=4		t, df	t=-2.343 df=4	t=-0.596 df=4	t=-0.705 df=4	t=4.079 df=4
Variable-PtrAPX3 expression level in leaf under ABA treatment						Variable-PtrAPX3 expression level in leaf under drought stress
Line A	PtrAPX3 3h	PtrAPX3 6h	PtrAPX3 12h	PtrAPX3 24h		Line A	PtrAPX3 3h	PtrAPX3 6h	PtrAPX3 12h	PtrAPX3 24h
vs.	vs.	vs.	vs.	vs.		vs.	vs.	vs.	vs.	vs.
Line B	0h	0h	0h	0h		Line B	0h	0h	0h	0h
Unpaired t test						Unpaired t test
P value (two-tailed)	0.02	0.056	0.014	0.172		P value (two-tailed)	0.326	0.009	0.001	0.069
t, df	t=3.763 df=4	t=-2.669 df=4	t=-4.179 df=4	t=-1.662 df=4		t, df	t=-1.12 df=4	t=4.724 df=4	t=-9.034 df=4	t=-2.466 df=4
Variable-PtrAPX3 expression level in root under NaCl treatment						Variable-PtrAPX3 expression level in root under NH4 treatment
Line A	PtrAPX3 3h	PtrAPX3 6h	PtrAPX3 12h	PtrAPX3 24h		Line A	PtrAPX3 3h	PtrAPX3 6h	PtrAPX3 12h	PtrAPX3 24h
vs.	vs.	vs.	vs.	vs.		vs.	vs.	vs.	vs.	vs.
Line B	0h	0h	0h	0h		Line B	0h	0h	0h	0h
Unpaired t test						Unpaired t test
P value (two-tailed)	0	0	0	0.005		P value (two-tailed)	0.002	0.048	0	0
t, df	t=17.568 df=4	t=13.512 df=4	t=12.017 df=4	t=5.603 df=4		t, df	t=7.646 df=4	t=2.826 df=4	t=17.482 df=4	t=21.263 df=4
Variable-PtrAPX3 expression level in leaf under NaCl treatment	**					Variable-PtrAPX3 expression level in leaf under NH4 treatment
Line A	PtrAPX3 3h	PtrAPX3 6h	PtrAPX3 12h	PtrAPX3 24h		Line A	PtrAPX3 3h	PtrAPX3 6h	PtrAPX3 12h	PtrAPX3 24h
vs.	vs.	vs.	vs.	vs.		vs.	vs.	vs.	vs.	vs.
Line B	0h	0h	0h	0h		Line B	0h	0h	0h	0h
Unpaired t test						Unpaired t test
P value (two-tailed)	0	0.001	0.002	0.001		P value (two-tailed)	0.243	0	0.066	0
t, df	t=13.402 df=4	t=-8.392 df=4	t=6.867 df=4	t=7.872 df=4		t, df	t=1.367 df=4	t=10.36 df=4	t=2.517 df=4	t=12.58 df=4

## Sheet: 4
Variable-PtrAPX4 expression level in root under ABA treatment						Variable-PtrAPX4 expression level in root under drought stress
Line A	PtrAPX4 3h	PtrAPX4 6h	PtrAPX4 12h	PtrAPX4 24h		Line A	PtrAPX4 3h	PtrAPX4 6h	PtrAPX4 12h	PtrAPX4 24h
vs.	vs.	vs.	vs.	vs.		vs.	vs.	vs.	vs.	vs.
Line B	0h	0h	0h	0h		Line B	0h	0h	0h	0h
Unpaired t test						Unpaired t test
P value (two-tailed)	0.019	0.035	0.791	0		P value (two-tailed)	0.005	0.008	0.002	0
t, df	t=-3.784 df=4	t=3.142 df=4	t=-0.283 df=4	t=-11.591 df=4		t, df	t=-5.642 df=4	t=-4.918 df=4	t=-6.999 df=4	t=-11.495 df=4
Variable-PtrAPX4 expression level in leaf under ABA treatment						Variable-PtrAPX4 expression level in leaf under drought stress
Line A	PtrAPX4 3h	PtrAPX4 6h	PtrAPX4 12h	PtrAPX4 24h		Line A	PtrAPX4 3h	PtrAPX4 6h	PtrAPX4 12h	PtrAPX4 24h
vs.	vs.	*	vs.	vs.		vs.	vs.	vs.	vs.	vs.
Line B	0h	0h	0h	0h		Line B	0h	0h	0h	0h
Unpaired t test						Unpaired t test
P value (two-tailed)	0.006	0.004	0.001	0		P value (two-tailed)	0.58	0.006	0.011	0.002
t, df	t=5.373 df=4	t=5.97 df=4	t=7.849 df=4	t=11.038 df=4		t, df	t=0.601 df=4	t=5.256 df=4	t=4.436 df=4	t=7.117 df=4
Variable-PtrAPX4 expression level in root under NaCl treatment						Variable-PtrAPX4 expression level in root under NH4 treatment
Line A	PtrAPX4 3h	PtrAPX4 6h	PtrAPX4 12h	PtrAPX4 24h		Line A	PtrAPX4 3h	PtrAPX4 6h	PtrAPX4 12h	PtrAPX4 24h
vs.	vs.	vs.	vs.	vs.		vs.	vs.	vs.	vs.	vs.
Line B	0h	0h	0h	0h		Line B	0h	0h	0h	0h
Unpaired t test						Unpaired t test
P value (two-tailed)	0.024	0.003	0.032	0		P value (two-tailed)	0.029	0.001	0.007	0
t, df	t=3.562 df=4	t=-6.726 df=4	t=-3.243 df=4	t=-23.008 df=4		t, df	t=3.319 df=4	t=7.856 df=4	t=5.093 df=4	t=12.747 df=4
Variable-PtrAPX4 expression level in leaf under NaCl treatment						Variable-PtrAPX4 expression level in leaf under NH4 treatment
Line A	PtrAPX4 3h	PtrAPX4 6h	PtrAPX4 12h	PtrAPX4 24h		Line A	PtrAPX4 3h	PtrAPX4 6h	PtrAPX4 12h	PtrAPX4 24h
vs.	vs.	vs.	vs.	vs.		vs.	vs.	vs.	vs.	vs.
Line B	0h	0h	0h	0h		Line B	0h	0h	0h	0h
Unpaired t test						Unpaired t test
P value (two-tailed)	0	0.001	0.001	0		P value (two-tailed)	0.001	0.001	0.001	0
t, df	t=10.617 df=4	t=8.789 df=4	t=9.091 df=4	t=10.571 df=4		t, df	t=10.115 df=4	t=8.914 df=4	t=9.255 df=4	t=11.118 df=4

## Sheet: 5
Variable-PtrAPX5 expression level in root under ABA treatment						Variable-PtrAPX5 expression level in root under drought stress
Line A	PtrAPX5 3h	PtrAPX5 6h	PtrAPX5 12h	PtrAPX5 24h		Line A	PtrAPX5 3h	PtrAPX5 6h	PtrAPX5 12h	PtrAPX5 24h
vs.	vs.	vs.	vs.	vs.		vs.	vs.	vs.	vs.	vs.
Line B	0h	0h	0h	0h		Line B	0h	0h	0h	0h
Unpaired t test						Unpaired t test
P value (two-tailed)	0.226	0.092	0.017	0.008		P value (two-tailed)	0.002	0.459	0.179	0.001
t, df	t=-1.428 df=4	t=-2.209 df=4	t=3.933 df=4	t=4.862 df=4		t, df	t=7.309 df=4	**	t=1.628 df=4	t=7.894 df=4
Variable-PtrAPX5 expression level in leaf under ABA treatment						Variable-PtrAPX5 expression level in leaf under drought stress
Line A	PtrAPX5 3h	PtrAPX5 6h	PtrAPX5 12h	PtrAPX5 24h		Line A	PtrAPX5 3h	PtrAPX5 6h	PtrAPX5 12h	PtrAPX5 24h
vs.	vs.	vs.	vs.	vs.		vs.	vs.	vs.	vs.	vs.
Line B	0h	0h	0h	0h		Line B	0h	0h	0h	0h
Unpaired t test						Unpaired t test
P value (two-tailed)	0.01	0.004	0.009	0.001		P value (two-tailed)	0.749	0.121	0.019	0.684
t, df	t=4.606 df=4	t=5.820 df=4	t=4.701 df=4	t=10.173 df=4		t, df	t=-0.343 df=4	t=-1.967 df=4	t=-3.789 df=4	t=0.437df=4
Variable-PtrAPX5 expression level in root under NaCl treatment						Variable-PtrAPX5 expression level in root under NH4 treatment
Line A	PtrAPX5 3h	PtrAPX5 6h	PtrAPX5 12h	PtrAPX5 24h		Line A	PtrAPX5 3h	PtrAPX5 6h	PtrAPX5 12h	PtrAPX5 24h
vs.	vs.	vs.	vs.	vs.		vs.	vs.	vs.	vs.	vs.
Line B	0h	0h	0h	0h		Line B	0h	0h	0h	0h
Unpaired t test						Unpaired t test
P value (two-tailed)	0	0	0	0		P value (two-tailed)	0.036	0.001	0.142	0.895
t, df	t=15.239 df=4	t=15.077 df=4	t=15.308 df=4	t=15.344 df=4		t, df	t=3.119 df=4	t=9.978 df=4	t=1.823 df=4	t=0.14 df=4
Variable-PtrAPX5 expression level in leaf under NaCl treatment						Variable-PtrAPX5 expression level in leaf under NH4 treatment
Line A	PtrAPX5 3h	PtrAPX5 6h	PtrAPX5 12h	PtrAPX5 24h		Line A	PtrAPX5 3h	PtrAPX5 6h	PtrAPX5 12h	PtrAPX5 24h
vs.	vs.	vs.	vs.	vs.		vs.	vs.	vs.	vs.	vs.
Line B	0h	0h	0h	0h		Line B	0h	0h	0h	0h
Unpaired t test						Unpaired t test
P value (two-tailed)	0	0.001	0.01	0.002		P value (two-tailed)	0.004	0.007	0.273	0
t, df	t=16.068 df=4	t=9.269 df=4	t=-4.579 df=4	t=7.45 df=4		t, df	t=6.005 df=4	t=5.074 df=4	t=-1.269 df=4	t=13.693 df=4

## Sheet: 6
Variable-PtrAPX6 expression level in root under ABA treatment						Variable-PtrAPX6 expression level in root under drought stress
Line A	PtrAPX6 3h	PtrAPX6 6h	PtrAPX6 12h	PtrAPX6 24h		Line A	PtrAPX6 3h	PtrAPX6 6h	PtrAPX6 12h	PtrAPX6 24h
vs.	vs.	vs.	vs.	vs.		vs.	vs.	vs.	vs.	vs.
Line B	0h	0h	0h	0h		Line B	0h	0h	0h	0h
Unpaired t test						Unpaired t test
P value (two-tailed)	0	0	0	0		P value (two-tailed)	0	0	0	0
t, df	t=15.745 df=4	t=13.931 df=4	t=20.014 df=4	t=16.542 df=4		t, df	t=16.872 df=4	t=17.489 df=4	t=19.997 df=4	t=11.867 df=4
Variable-PtrAPX6 expression level in leaf under ABA treatment						Variable-PtrAPX6 expression level in leaf under drought stress
Line A	PtrAPX6 3h	PtrAPX6 6h	PtrAPX6 12h	PtrAPX6 24h		Line A	PtrAPX6 3h	PtrAPX6 6h	PtrAPX6 12h	PtrAPX6 24h
vs.	vs.	vs.	vs.	vs.		vs.	vs.	vs.	vs.	vs.
Line B	0h	0h	0h	0h		Line B	0h	0h	0h	0h
Unpaired t test						Unpaired t test
P value (two-tailed)	0.001	0.055	0.001	0.063		P value (two-tailed)	0.002	0.932	0.722	0.061
t, df	t=10.266 df=4	t=-2.682 df=4	t=8.251 df=4	t=2.55 df=4		t, df	t=7.656 df=4	t=0.091 df=4	t=0.382 df=4	t=2.585 df=4
Variable-PtrAPX6 expression level in root under NaCl treatment						Variable-PtrAPX6 expression level in root under NH4 treatment
Line A	PtrAPX6 3h	PtrAPX6 6h	PtrAPX6 12h	PtrAPX6 24h		Line A	PtrAPX6 3h	PtrAPX6 6h	PtrAPX6 12h	PtrAPX6 24h
vs.	vs.	vs.	vs.	vs.		vs.	vs.	vs.	vs.	vs.
Line B	0h	0h	0h	0h		Line B	0h	0h	0h	0h
Unpaired t test						Unpaired t test
P value (two-tailed)	0	0	0	0		P value (two-tailed)	0	0	0	0
t, df	t=-20.165 df=4	t=-16.938 df=4	t=-18.195 df=4	t=-15.112 df=4		t, df	t=-27.877 df=4	t=-10.931 df=4	t=-24.751 df=4	t=-30.322 df=4
Variable-PtrAPX6 expression level in leaf under NaCl treatment						Variable-PtrAPX6 expression level in leaf under NH4 treatment
Line A	PtrAPX6 3h	PtrAPX6 6h	PtrAPX6 12h	PtrAPX6 24h		Line A	PtrAPX6 3h	PtrAPX6 6h	PtrAPX6 12h	PtrAPX6 24h
vs.	vs.	vs.	vs.	vs.		vs.	vs.	vs.	vs.	vs.
Line B	0h	0h	0h	0h		Line B	0h	0h	0h	0h
Unpaired t test						Unpaired t test
P value (two-tailed)	0.002	0	0	0		P value (two-tailed)	0	0	0	0
t, df	t=-6.946 df=4	t=47.401 df=4	t=28.914 df=4	t=16.253 df=4		t, df	t=28.546 df=4	t=24.983 df=4	t=32.543 df=4	t=15.933 df=4

## Sheet: 7
Variable-PtrAPX7 expression level in root under ABA treatment						Variable-PtrAPX7 expression level in root under drought stress
Line A	PtrAPX7 3h	PtrAPX7 6h	PtrAPX7 12h	PtrAPX7 24h		Line A	PtrAPX7 3h	PtrAPX7 6h	PtrAPX7 12h	PtrAPX7 24h
vs.	vs.	vs.	vs.	vs.		vs.	vs.	vs.	vs.	vs.
Line B	0h	0h	0h	0h		Line B	0h	0h	0h	0h
Unpaired t test						Unpaired t test
P value (two-tailed)	0	0	0	0.001		P value (two-tailed)	0	0.004	0.005	0.336
t, df	t=18.949 df=4	t=18.659 df=4	t=13.093 df=4	t=8.672 df=4		t, df	t=12.588 df=4	t=6.078 df=4	t=5.719 df=4	t=-1.092 df=4
Variable-PtrAPX7 expression level in leaf under ABA treatment						Variable-PtrAPX7 expression level in leaf under drought stress
Line A	PtrAPX7 3h	PtrAPX7 6h	PtrAPX7 12h	PtrAPX7 24h		Line A	PtrAPX7 3h	PtrAPX7 6h	PtrAPX7 12h	PtrAPX7 24h
vs.	vs.	vs.	vs.	vs.		vs.	vs.	vs.	vs.	vs.
Line B	0h	0h	0h	0h		Line B	0h	0h	0h	0h
Unpaired t test						Unpaired t test
P value (two-tailed)	0	0.004	0.064	0.007		P value (two-tailed)	0.013	0.001	0.548	0.071
t, df	t=18.178 df=4	t=6.122 df=4	t=2.542 df=4	t=-5.042 df=4		t, df	t=4.284 df=4	t=8.158 df=4	t=0.656 df=4	t=2.449 df=4
Variable-PtrAPX7 expression level in root under NaCl treatment						Variable-PtrAPX7 expression level in root under NH4 treatment
Line A	PtrAPX7 3h	PtrAPX7 6h	PtrAPX7 12h	PtrAPX7 24h		Line A	PtrAPX7 3h	PtrAPX7 6h	PtrAPX7 12h	PtrAPX7 24h
vs.	vs.	vs.	vs.	vs.		vs.	vs.	vs.	vs.	vs.
Line B	0h	0h	0h	0h		Line B	0h	0h	0h	0h
Unpaired t test						Unpaired t test
P value (two-tailed)	0	0	0.001	0.153		P value (two-tailed)	0	0	0	0
t, df	t=13.062 df=4	t=12.021 df=4	t=8.892 df=4	t=1.76 df=4		t, df	t=15.154 df=4	t=15.64 df=4	t=16.916 df=4	t=19.371 df=4
Variable-PtrAPX7 expression level in leaf under NaCl treatment						Variable-PtrAPX7 expression level in leaf under NH4 treatment
Line A	PtrAPX7 3h	PtrAPX7 6h	PtrAPX7 12h	PtrAPX7 24h		Line A	PtrAPX7 3h	PtrAPX7 6h	PtrAPX7 12h	PtrAPX7 24h
vs.	vs.	vs.	vs.	vs.		vs.	vs.	vs.	vs.	vs.
Line B	0h	0h	0h	0h		Line B	0h	0h	0h	0h
Unpaired t test						Unpaired t test
P value (two-tailed)	0	0	0.002	0.016		P value (two-tailed)	0	0.005	0.001	0
t, df	t=20.172 df=4	t=18.743 df=4	t=7.142 df=4	t=4.017 df=4		t, df	t=12.707 df=4	t=5.615 df=4	t=8.161 df=4	t=22.156 df=4

## Sheet: 8
Variable-PtrAPX8 expression level in root under ABA treatment						Variable-PtrAPX8 expression level in root under drought stress
Line A	PtrAPX8 3h	PtrAPX8 6h	PtrAPX8 12h	PtrAPX8 24h		Line A	PtrAPX8 3h	PtrAPX8 6h	PtrAPX8 12h	PtrAPX8 24h
vs.	vs.	vs.	vs.	vs.		vs.	vs.	vs.	vs.	vs.
Line B	0h	0h	0h	0h		Line B	0h	0h	0h	0h
Unpaired t test			**			Unpaired t test
P value (two-tailed)	0	0.347	0	0.005		P value (two-tailed)	0.001	0	0.001	0.032
t, df	t=-14.462 df=4	t=1.065 df=4	t=13.056 df=4	t=5.761 df=4		t, df	t=8.137 df=4	t=11.54 df=4	t=8.582 df=4	t=3.234 df=4
Variable-PtrAPX8 expression level in leaf under ABA treatment						Variable-PtrAPX8 expression level in leaf under drought stress
Line A	PtrAPX8 3h	PtrAPX8 6h	PtrAPX8 12h	PtrAPX8 24h		Line A	PtrAPX8 3h	PtrAPX8 6h	PtrAPX8 12h	PtrAPX8 24h
vs.	vs.	vs.	vs.	vs.		vs.	vs.	vs.	vs.	vs.
Line B	0h	0h	0h	0h		Line B	0h	0h	0h	0h
Unpaired t test						Unpaired t test
P value (two-tailed)	0.418	0.008	0	0.018		P value (two-tailed)	0.001	0	0	0
t, df	t=-0.903 df=4	t=4.843 df=4	t=12.392 df=4	t=-3.848 df=4		t, df	t=-8.063 df=4	t=-33.734 df=4	t=-13.063 df=4	t=-13.968 df=4
Variable-PtrAPX8 expression level in root under NaCl treatment						Variable-PtrAPX8 expression level in root under NH4 treatment
Line A	PtrAPX8 3h	PtrAPX8 6h	PtrAPX8 12h	PtrAPX8 24h		Line A	PtrAPX8 3h	PtrAPX8 6h	PtrAPX8 12h	PtrAPX8 24h
vs.	vs.	vs.	vs.	vs.		vs.	vs.	vs.	vs.	vs.
Line B	0h	0h	0h	0h		Line B	0h	0h	0h	0h
Unpaired t test						Unpaired t test
P value (two-tailed)	0.002	0.006	0	0		P value (two-tailed)	0	0.001	0.018	0.002
t, df	t=7.278 df=4	t=5.33 df=4	t=10.619 df=4	t=13.699 df=4		t, df	t=7.689 df=4	t=8.871 df=4	t=3.893 df=4	t=7.426 df=4
Variable-PtrAPX8 expression level in leaf under NaCl treatment						Variable-PtrAPX8 expression level in leaf under NH4 treatment
Line A	PtrAPX8 3h	PtrAPX8 6h	PtrAPX8 12h	PtrAPX8 24h		Line A	PtrAPX8 3h	PtrAPX8 6h	PtrAPX8 12h	PtrAPX8 24h
vs.	vs.	vs.	vs.	vs.		vs.	vs.	vs.	vs.	vs.
Line B	0h	0h	0h	0h		Line B	0h	0h	0h	0h
Unpaired t test						Unpaired t test
P value (two-tailed)	0	0	0.035	0		P value (two-tailed)	0	0	0.017	0
t, df	t=18.436 df=4	t=21.095 df=4	t=3.142 df=4	t=24.724 df=4		t, df	t=23.856 df=4	t=24.154 df=4	t=3.953 df=4	t=22.972 df=4

## Sheet: 9
Variable-PtrAPX9 expression level in root under ABA treatment						Variable-PtrAPX9 expression level in root under drought stress
Line A	PtrAPX9 3h	PtrAPX9 6h	PtrAPX9 12h	PtrAPX9 24h		Line A	PtrAPX9 3h	PtrAPX9 6h	PtrAPX9 12h	PtrAPX9 24h
vs.	vs.	vs.	vs.	vs.		vs.	vs.	vs.	vs.	vs.
Line B	0h	0h	0h	0h		Line B	0h	0h	0h	0h
Unpaired t test						Unpaired t test
P value (two-tailed)	0.008	0.039	0.001	0.023		P value (two-tailed)	0.001	0.003	0.024	0.001
t, df	t=4.843 df=4	t=-3.022 df=4	t=-8.372 df=4	t=3.587 df=4		t, df	t=-8.391 df=4	t=-6.647 df=4	t=-3.524 df=4	t=7.779 df=4
Variable-PtrAPX9 expression level in leaf under ABA treatment						Variable-PtrAPX9 expression level in leaf under drought stress
Line A	PtrAPX9 3h	PtrAPX9 6h	PtrAPX9 12h	PtrAPX9 24h		Line A	PtrAPX9 3h	PtrAPX9 6h	PtrAPX9 12h	PtrAPX9 24h
vs.	vs.	vs.	vs.	vs.		vs.	vs.	vs.	vs.	vs.
Line B	0h	0h	0h	0h		Line B	0h	0h	0h	0h
Unpaired t test						Unpaired t test
P value (two-tailed)	0	0	0	0.001		P value (two-tailed)	0	0	0	0
t, df	t=-26.192 df=4	t=-12.338 df=4	t=-19.15 df=4	t=-9.373 df=4		t, df	t=-16.74 df=4	t=-21.892 df=4	t=-22.544 df=4	t=-24.287 df=4
Variable-PtrAPX9 expression level in root under NaCl treatment						Variable-PtrAPX9 expression level in root under NH4 treatment
Line A	PtrAPX9 3h	PtrAPX9 6h	PtrAPX9 12h	PtrAPX9 24h		Line A	PtrAPX9 3h	PtrAPX9 6h	PtrAPX9 12h	PtrAPX9 24h
vs.	vs.	vs.	vs.	vs.		vs.	vs.	vs.	vs.	vs.
Line B	0h	0h	0h	0h		Line B	0h	0h	0h	0h
Unpaired t test						Unpaired t test
P value (two-tailed)	0.001	0.569	0.037	0.032		P value (two-tailed)	0.03	0.002	0.001	0
t, df	t=7.89 df=4	t=0.619 df=4	t=-3.079 df=4	t=-3.237 df=4		t, df	t=3.301 df=4	t=6.82 df=4	t=8.136 df=4	t=11.292 df=4
Variable-PtrAPX9 expression level in leaf under NaCl treatment						Variable-PtrAPX9 expression level in leaf under NH4 treatment
Line A	PtrAPX9 3h	PtrAPX9 6h	PtrAPX9 12h	PtrAPX9 24h		Line A	PtrAPX9 3h	PtrAPX9 6h	PtrAPX9 12h	PtrAPX9 24h
vs.	vs.	vs.	vs.	vs.		vs.	vs.	vs.	vs.	vs.
Line B	0h	0h	0h	0h		Line B	0h	0h	0h	0h
Unpaired t test						Unpaired t test
P value (two-tailed)	0.003	0	0	0		P value (two-tailed)	0	0	0	0.007
t, df	t=-6.747 df=4	t=-15.615 df=4	t=-11.752 df=4	t=-14.733 df=4		t, df	t=-15.951 df=4	t=-14.602 df=4	t=-11.173 df=4	t=-5.147 df=4

## Sheet: 10
Variable-PtrAPX10 expression level in root under ABA treatment						Variable-PtrAPX10 expression level in root under drought stress
Line A	PtrAPX10 3h	PtrAPX10 6h	PtrAPX10 12h	PtrAPX10 24h		Line A	PtrAPX10 3h	PtrAPX10 6h	PtrAPX10 12h	PtrAPX10 24h
vs.	vs.	vs.	vs.	vs.		vs.	vs.	vs.	vs.	vs.
Line B	0h	0h	0h	0h		Line B	0h	0h	0h	0h
Unpaired t test						Unpaired t test
P value (two-tailed)	0.001	0.065	0.164	0.078		P value (two-tailed)	0.001	0.001	0	0
t, df	t=8.689 df=4	t=-2.528 df=4	t=1.703 df=4	t=2.356 df=4		t, df	t=9.247 df=4	t=8.13 df=4	t=11.123 df=4	t=12.682 df=4
Variable-PtrAPX10 expression level in leaf under ABA treatment						Variable-PtrAPX10 expression level in leaf under drought stress
Line A	PtrAPX10 3h	PtrAPX10 6h	PtrAPX10 12h	PtrAPX10 24h		Line A	PtrAPX10 3h	PtrAPX10 6h	PtrAPX10 12h	PtrAPX10 24h
vs.	vs.	vs.	vs.	vs.		vs.	vs.	vs.	vs.	vs.
Line B	0h	0h	0h	0h		Line B	0h	0h	0h	0h
Unpaired t test						Unpaired t test
P value (two-tailed)	0.001	0.001	0	0.006		P value (two-tailed)	0.003	0	0	0.006
t, df	t=-8.621 df=4	t=-8.760 df=4	t=-10.807 df=4	t=-5.376 df=4		t, df	t=-6.726 df=4	t=-17.694 df=4	t=-28.94 df=4	t=-5.405 df=4
Variable-PtrAPX10 expression level in root under NaCl treatment						Variable-PtrAPX10 expression level in root under NH4 treatment
Line A	PtrAPX10 3h	PtrAPX10 6h	PtrAPX10 12h	PtrAPX10 24h		Line A	PtrAPX10 3h	PtrAPX10 6h	PtrAPX10 12h	PtrAPX10 24h
vs.	vs.	vs.	vs.	vs.		vs.	vs.	vs.	vs.	vs.
Line B	0h	0h	0h	0h		Line B	0h	0h	0h	0h
Unpaired t test						Unpaired t test
P value (two-tailed)	0	0	0	0		P value (two-tailed)	0	0	0	0
t, df	t=15.892 df=4	t=14.973 df=4	t=15.383 df=4	t=15.361 df=4		t, df	t=14.508 df=4	t=13.655 df=4	t=14.14 df=4	t=15.154 df=4
Variable-PtrAPX10 expression level in leaf under NaCl treatment						Variable-PtrAPX10 expression level in leaf under NH4 treatment
Line A	PtrAPX10 3h	PtrAPX10 6h	PtrAPX10 12h	PtrAPX10 24h		Line A	PtrAPX10 3h	PtrAPX10 6h	PtrAPX10 12h	PtrAPX10 24h
vs.	vs.	vs.	vs.	vs.		vs.	vs.	vs.	vs.	vs.
Line B	0h	0h	0h	0h		Line B	0h	0h	0h	0h
Unpaired t test						Unpaired t test
P value (two-tailed)	0.001	0.005	0	0		P value (two-tailed)	0.118	0.006	0	0.224
t, df	t=-8.314 df=4	t=-5.652 df=4	t=-27.539 df=4	t=-13.879 df=4		t, df	t=-1.984 df=4	t=-5.377 df=4	t=-16.533 df=4	t=-1.436 df=4

[truncated: 1 more sheets: 11]
